# Supplementary material for: Proteomic and transcriptomic profiling identifies mediators of anchorage-independent growth and roles of inhibitor of differentiation proteins in invasive lobular carcinoma
Source: Sci Rep. 2020 Jul 13;10:11487. doi: 10.1038/s41598-020-68141-9 (PMC7359337; doi:10.1038/s41598-020-68141-9)
Supplement: Supplementary file 2 — Supplementary Table S1 [file 41598_2020_68141_MOESM2_ESM.xlsx]

## Sheet: RawLog2 MM134
Supplemetary Table S1
MM134 Raw log2 RPPA data
	Antibody Name	14-3-3-beta	14-3-3-epsilon	14-3-3-zeta	4E-BP1	4E-BP1_pS65	53BP1	A-Raf	ACC1	ACC_pS79	ADAR1	Akt	Akt_pS473	Akt_pT308	AMPK-a2_pS345	AMPKa	AMPKa_pT172	Annexin-I	Annexin-VII	AR	ARID1A	Atg3	Atg7	ATM	ATM_pS1981	ATRX	ATR_pS428	Aurora-B	Axl	b-Actin	b-Catenin	b-Catenin_pT41_S45	B-Raf	B-Raf_pS445	B7-H4	Bad_pS112	Bak	BAP1	Bax	Bcl-xL	Bcl2	Bcl2A1	Beclin	Bid	Bim	BiP-GRP78	BRD4	c-Abl	c-IAP2
	Antibody Origin	R	M	R	R	R	R	R	R	R	M	R	R	R	R	R	R	M	M	R	R	R	R	R	R	R	R	R	R	R	R	R	R	R	R	R	R	M	R	R	M	R	G	R	R	M	R	R	R
	Gene Name	YWHAB	YWHAE	YWHAZ	EIF4EBP1	EIF4EBP1	TP53BP1	ARAF	ACACA	ACACA	ADAR	AKT1	AKT1	AKT1	PRKAA2	PRKAA1	PRKAA1	ANXA1	ANXA7	AR	ARID1A	ATG3	ATG7	ATM	ATM	ATRX	ATR	AIM1	AXL	ACTB	CTNNB1	CTNNB1	BRAF	BRAF	VTCN1	BAD	BAK1	BAP1	BAX	BCL2L1	BCL2	BCL2A1	BECN1	BID	BCL2L11	HSPA5	BRD4	ABL1	BIRC3
	Validation Status	V	C	V	V	V	V	V	C	V	V	V	V	V	V	C	C	V	V	V	C	V	V	V	V	C	C	V	V	C	V	V	C	V	C	V	C	V	V	V	V	V	C	C	V	C	V	V	C
	Slide Id	GBL1102278	GBL1102327	GBL1102279	GBL1102051	GBL1102052	GBL1102139	GBL1102191	GBL1102054	GBL1102053	GBL1102307	GBL1102046	GBL1102043	GBL1102178	GBL1102213	GBL1102055	GBL1102056	GBL1102310	GBL1102374	GBL1102120	GBL1102226	GBL1102234	GBL1102235	GBL1102215	GBL1102216	GBL1102231	GBL1102258	GBL1102223	GBL1102203	GBL1102184	GBL1102060	GBL1102185	GBL1102271	GBL1102064	GBL1102253	GBL1102057	GBL1102058	GBL1102333	GBL1102059	GBL1102061	GBL1102320	GBL1102205	GBL1102345	GBL1102062	GBL1102063	GBL1102350	GBL1102229	GBL1102228	GBL1102236
	Antibody Name in Heatmap	14-3-3-beta-R-V	14-3-3-epsilon-M-C	14-3-3-zeta-R-V	4E-BP1-R-V	4E-BP1_pS65-R-V	53BP1-R-V	A-Raf-R-V	ACC1-R-C	ACC_pS79-R-V	ADAR1-M-V	Akt-R-V	Akt_pS473-R-V	Akt_pT308-R-V	AMPK-a2_pS345-R-V	AMPKa-R-C	AMPKa_pT172-R-C	Annexin-I-M-V	Annexin-VII-M-V	AR-R-V	ARID1A-R-C	Atg3-R-V	Atg7-R-V	ATM-R-V	ATM_pS1981-R-V	ATRX-R-C	ATR_pS428-R-C	Aurora-B-R-V	Axl-R-V	b-Actin-R-C	b-Catenin-R-V	b-Catenin_pT41_S45-R-V	B-Raf-R-C	B-Raf_pS445-R-V	B7-H4-R-C	Bad_pS112-R-V	Bak-R-C	BAP1-M-V	Bax-R-V	Bcl-xL-R-V	Bcl2-M-V	Bcl2A1-R-V	Beclin-G-C	Bid-R-C	Bim-R-V	BiP-GRP78-M-C	BRD4-R-V	c-Abl-R-V	c-IAP2-R-C
	Probabilities (QC Score)	0.946506	0.892787	0.963288	0.963799	0.961324	0.954818	0.965419	0.95489	0.957474	0.952617	0.945858	0.914873	0.952841	0.954337	0.968187	0.955597	0.869847	0.908548	0.95892	0.965649	0.933414	0.970583	0.964306	0.926032	0.961524	0.970695	0.955035	0.946661	0.917023	0.962701	0.93575	0.970857	0.965907	0.931886	0.970045	0.960489	0.940124	0.972455	0.967925	0.896359	0.956585	0.945077	0.952776	0.966784	0.882468	0.945774	0.950637	0.938068
	Slide no.	1	2	3	4	5	6	7	8	9	10	11	12	13	14	15	16	17	18	19	20	21	22	23	24	25	26	27	28	29	30	31	32	33	34	35	36	37	38	39	40	41	42	43	44	45	46	47	48
Sample description	Sample Type	14-3-3-beta-R-V	14-3-3-epsilon-M-C	14-3-3-zeta-R-V	4E-BP1-R-V	4E-BP1_pS65-R-V	53BP1-R-V	A-Raf-R-V	ACC1-R-C	ACC_pS79-R-V	ADAR1-M-V	Akt-R-V	Akt_pS473-R-V	Akt_pT308-R-V	AMPK-a2_pS345-R-V	AMPKa-R-C	AMPKa_pT172-R-C	Annexin-I-M-V	Annexin-VII-M-V	AR-R-V	ARID1A-R-C	Atg3-R-V	Atg7-R-V	ATM-R-V	ATM_pS1981-R-V	ATRX-R-C	ATR_pS428-R-C	Aurora-B-R-V	Axl-R-V	b-Actin-R-C	b-Catenin-R-V	b-Catenin_pT41_S45-R-V	B-Raf-R-C	B-Raf_pS445-R-V	B7-H4-R-C	Bad_pS112-R-V	Bak-R-C	BAP1-M-V	Bax-R-V	Bcl-xL-R-V	Bcl2-M-V	Bcl2A1-R-V	Beclin-G-C	Bid-R-C	Bim-R-V	BiP-GRP78-M-C	BRD4-R-V	c-Abl-R-V	c-IAP2-R-C
		RawLog2	RawLog2	RawLog2	RawLog2	RawLog2	RawLog2	RawLog2	RawLog2	RawLog2	RawLog2	RawLog2	RawLog2	RawLog2	RawLog2	RawLog2	RawLog2	RawLog2	RawLog2	RawLog2	RawLog2	RawLog2	RawLog2	RawLog2	RawLog2	RawLog2	RawLog2	RawLog2	RawLog2	RawLog2	RawLog2	RawLog2	RawLog2	RawLog2	RawLog2	RawLog2	RawLog2	RawLog2	RawLog2	RawLog2	RawLog2	RawLog2	RawLog2	RawLog2	RawLog2	RawLog2	RawLog2	RawLog2	RawLog2
MM134 2D 1	Human Cell Line	0.262201	-1.12745	0.813154	2.84814	3.35616	2.26661	1.37349	1.83373	-0.207749	1.26758	2.25988	-2.84495	-0.844604	-0.55368	0.395638	2.43793	-2.34835	-0.893336	2.25908	3.57886	0.00161537	0.459289	1.17388	-1.51891	2.18031	0.271843	-0.776969	-1.86176	-0.15485	-1.87811	-0.327181	3.10171	3.19158	-1.63359	0.223036	0.207006	0.102752	0.28871	0.634957	0.717609	-0.13108	-0.520146	-0.626821	0.88333	-1.42805	4.31275	1.08041	-2.4124
MM134 2D 2	Human Cell Line	0.260988	-1.12382	0.865468	2.92849	3.70923	2.42705	1.56739	1.88915	-0.111564	1.31753	2.50057	-2.75318	-0.779492	-0.502147	0.40207	2.88403	-2.29918	-1.04291	2.52226	3.83206	-0.0211344	0.461898	1.22437	-1.40422	2.25001	0.331156	-0.713926	-1.63092	-0.161041	-1.48145	-0.307601	3.22953	3.51144	-1.55755	0.206686	0.198744	-0.00501414	0.3918	0.722371	0.754589	-0.0988256	-0.457625	-0.563847	0.982324	-1.39804	4.65848	1.02647	-2.2964
MM134 2D 3	Human Cell Line	0.106372	-1.17497	0.830689	2.97338	3.46557	2.15513	1.2744	1.81672	-0.324087	1.23158	2.18969	-2.78635	-0.835465	-0.614824	0.316793	2.53315	-2.33337	-1.03965	2.08223	3.46307	-0.0303754	0.375768	1.12111	-1.65792	2.06467	0.223953	-0.742071	-1.7009	-0.155079	-1.9175	-0.382871	2.93945	3.0318	-1.66177	0.128193	0.157108	0.00540074	0.25629	0.704763	0.679433	-0.0885462	-0.524343	-0.61626	0.832541	-1.51038	4.2618	0.981977	-2.41466
MM134 ULA 1	Human Cell Line	0.0194178	-1.39064	0.508048	2.42408	2.75637	1.63348	0.841475	1.23428	0.0881381	0.693871	1.64637	-3.03214	-1.11453	-0.82702	0.0767391	3.05739	-2.507	-1.32955	1.87534	3.2978	-0.279017	-0.00913901	0.658668	-1.88829	1.42145	-0.158169	-1.07668	-1.91373	-0.364237	-2.29454	-0.81386	2.67062	2.88039	-1.86671	-0.0246447	-0.19034	-0.206227	0.0607307	0.32347	0.294934	-0.249659	-0.980925	-0.903042	0.617252	-1.83995	4.39246	0.637086	-2.6502
MM134 ULA 2	Human Cell Line	-0.00741975	-1.34997	0.59507	2.46164	2.7344	2.22009	1.17896	1.45842	0.230974	0.937551	1.87016	-3.00762	-1.01794	-0.753405	0.178031	3.0756	-2.47849	-1.15479	2.12549	3.3424	-0.249935	0.259149	1.04526	-1.80666	1.72154	-0.083053	-1.08245	-1.76112	-0.2938	-2.22475	-0.625362	2.73323	2.97931	-1.78127	0.079968	-0.0294216	-0.224452	0.0919624	0.45811	0.533455	-0.189205	-0.829915	-0.813879	0.695921	-1.79938	4.24431	0.835554	-2.56582
MM134 ULA 3	Human Cell Line	0.000747397	-1.32589	0.589367	2.78146	2.84719	2.28408	1.29186	1.64626	0.236079	1.39863	1.94101	-2.96699	-1.00073	-0.738184	0.180955	3.33227	-2.44767	-1.22847	2.36055	3.66963	-0.236043	0.391344	1.50477	-1.84774	1.73184	0.162965	-1.04698	-1.70387	-0.338234	-2.20346	-0.517643	2.92898	3.25511	-1.7412	0.0861903	-0.0174866	-0.116743	0.124482	0.397322	0.510135	-0.196131	-0.917541	-0.822572	1.1136	-1.7153	4.58907	0.803165	-2.56717
[truncated: 256 more columns]

## Sheet: RawLog2 SUM44
Supplemetary Table S1
SUM44 Raw log2 RPPA data
	Antibody Name	14-3-3-beta	14-3-3-epsilon	14-3-3-zeta	4E-BP1	4E-BP1_pS65	53BP1	A-Raf	ACC1	ACC_pS79	ADAR1	Akt	Akt_pS473	Akt_pT308	AMPK-a2_pS345	AMPKa	AMPKa_pT172	Annexin-I	Annexin-VII	AR	ARID1A	Atg3	Atg7	ATM	ATM_pS1981	ATRX	ATR_pS428	Aurora-B	Axl	b-Actin	b-Catenin	b-Catenin_pT41_S45	B-Raf	B-Raf_pS445	B7-H4	Bad_pS112	Bak	BAP1	Bax	Bcl-xL	Bcl2	Bcl2A1	Beclin	Bid	Bim	BiP-GRP78	BRD4	c-Abl	c-IAP2
	Antibody Origin	R	M	R	R	R	R	R	R	R	M	R	R	R	R	R	R	M	M	R	R	R	R	R	R	R	R	R	R	R	R	R	R	R	R	R	R	M	R	R	M	R	G	R	R	M	R	R	R
	Gene Name	YWHAB	YWHAE	YWHAZ	EIF4EBP1	EIF4EBP1	TP53BP1	ARAF	ACACA	ACACA	ADAR	AKT1	AKT1	AKT1	PRKAA2	PRKAA1	PRKAA1	ANXA1	ANXA7	AR	ARID1A	ATG3	ATG7	ATM	ATM	ATRX	ATR	AIM1	AXL	ACTB	CTNNB1	CTNNB1	BRAF	BRAF	VTCN1	BAD	BAK1	BAP1	BAX	BCL2L1	BCL2	BCL2A1	BECN1	BID	BCL2L11	HSPA5	BRD4	ABL1	BIRC3
	Validation Status	V	C	V	V	V	V	V	C	V	V	V	V	V	V	C	C	V	V	V	C	V	V	V	V	C	C	V	V	C	V	V	C	V	C	V	C	V	V	V	V	V	C	C	V	C	V	V	C
	Slide Id	GBL1102278	GBL1102327	GBL1102279	GBL1102051	GBL1102052	GBL1102139	GBL1102191	GBL1102054	GBL1102053	GBL1102307	GBL1102046	GBL1102043	GBL1102178	GBL1102213	GBL1102055	GBL1102056	GBL1102310	GBL1102374	GBL1102120	GBL1102226	GBL1102234	GBL1102235	GBL1102215	GBL1102216	GBL1102231	GBL1102258	GBL1102223	GBL1102203	GBL1102184	GBL1102060	GBL1102185	GBL1102271	GBL1102064	GBL1102253	GBL1102057	GBL1102058	GBL1102333	GBL1102059	GBL1102061	GBL1102320	GBL1102205	GBL1102345	GBL1102062	GBL1102063	GBL1102350	GBL1102229	GBL1102228	GBL1102236
	Antibody Name in Heatmap	14-3-3-beta-R-V	14-3-3-epsilon-M-C	14-3-3-zeta-R-V	4E-BP1-R-V	4E-BP1_pS65-R-V	53BP1-R-V	A-Raf-R-V	ACC1-R-C	ACC_pS79-R-V	ADAR1-M-V	Akt-R-V	Akt_pS473-R-V	Akt_pT308-R-V	AMPK-a2_pS345-R-V	AMPKa-R-C	AMPKa_pT172-R-C	Annexin-I-M-V	Annexin-VII-M-V	AR-R-V	ARID1A-R-C	Atg3-R-V	Atg7-R-V	ATM-R-V	ATM_pS1981-R-V	ATRX-R-C	ATR_pS428-R-C	Aurora-B-R-V	Axl-R-V	b-Actin-R-C	b-Catenin-R-V	b-Catenin_pT41_S45-R-V	B-Raf-R-C	B-Raf_pS445-R-V	B7-H4-R-C	Bad_pS112-R-V	Bak-R-C	BAP1-M-V	Bax-R-V	Bcl-xL-R-V	Bcl2-M-V	Bcl2A1-R-V	Beclin-G-C	Bid-R-C	Bim-R-V	BiP-GRP78-M-C	BRD4-R-V	c-Abl-R-V	c-IAP2-R-C
	Probabilities (QC Score)	0.946506	0.892787	0.963288	0.963799	0.961324	0.954818	0.965419	0.95489	0.957474	0.952617	0.945858	0.914873	0.952841	0.954337	0.968187	0.955597	0.869847	0.908548	0.95892	0.965649	0.933414	0.970583	0.964306	0.926032	0.961524	0.970695	0.955035	0.946661	0.917023	0.962701	0.93575	0.970857	0.965907	0.931886	0.970045	0.960489	0.940124	0.972455	0.967925	0.896359	0.956585	0.945077	0.952776	0.966784	0.882468	0.945774	0.950637	0.938068
	Slide no.	1	2	3	4	5	6	7	8	9	10	11	12	13	14	15	16	17	18	19	20	21	22	23	24	25	26	27	28	29	30	31	32	33	34	35	36	37	38	39	40	41	42	43	44	45	46	47	48
Sample description	Sample Type	14-3-3-beta-R-V	14-3-3-epsilon-M-C	14-3-3-zeta-R-V	4E-BP1-R-V	4E-BP1_pS65-R-V	53BP1-R-V	A-Raf-R-V	ACC1-R-C	ACC_pS79-R-V	ADAR1-M-V	Akt-R-V	Akt_pS473-R-V	Akt_pT308-R-V	AMPK-a2_pS345-R-V	AMPKa-R-C	AMPKa_pT172-R-C	Annexin-I-M-V	Annexin-VII-M-V	AR-R-V	ARID1A-R-C	Atg3-R-V	Atg7-R-V	ATM-R-V	ATM_pS1981-R-V	ATRX-R-C	ATR_pS428-R-C	Aurora-B-R-V	Axl-R-V	b-Actin-R-C	b-Catenin-R-V	b-Catenin_pT41_S45-R-V	B-Raf-R-C	B-Raf_pS445-R-V	B7-H4-R-C	Bad_pS112-R-V	Bak-R-C	BAP1-M-V	Bax-R-V	Bcl-xL-R-V	Bcl2-M-V	Bcl2A1-R-V	Beclin-G-C	Bid-R-C	Bim-R-V	BiP-GRP78-M-C	BRD4-R-V	c-Abl-R-V	c-IAP2-R-C
		RawLog2	RawLog2	RawLog2	RawLog2	RawLog2	RawLog2	RawLog2	RawLog2	RawLog2	RawLog2	RawLog2	RawLog2	RawLog2	RawLog2	RawLog2	RawLog2	RawLog2	RawLog2	RawLog2	RawLog2	RawLog2	RawLog2	RawLog2	RawLog2	RawLog2	RawLog2	RawLog2	RawLog2	RawLog2	RawLog2	RawLog2	RawLog2	RawLog2	RawLog2	RawLog2	RawLog2	RawLog2	RawLog2	RawLog2	RawLog2	RawLog2	RawLog2	RawLog2	RawLog2	RawLog2	RawLog2	RawLog2	RawLog2
SUM44 2D 1	Human Cell Line	0.462586	-1.11382	0.641957	3.81923	4.08739	0.971296	1.6898	1.40818	-0.622245	1.27355	3.08148	-1.76163	-0.31075	-0.3379	0.31938	1.28681	-2.22548	-0.673869	1.48734	3.24243	0.0336929	1.25884	0.737377	-1.27413	2.06503	0.364763	-0.390434	-1.51853	-0.7134	-1.21802	-0.0178246	1.61033	1.41683	-0.78961	0.27106	0.304706	0.250991	0.255083	0.450226	-0.348088	0.0929593	-0.416528	-0.426495	1.18392	-1.33939	2.79656	0.857349	-1.36263
SUM44 2D 2	Human Cell Line	0.0126006	-1.28588	0.505243	3.44605	4.00834	0.706365	1.50342	1.16199	-0.854226	1.12645	3.02389	-1.61844	-0.455012	-0.541754	0.127108	1.06662	-2.30882	-1.15175	1.22626	3.30387	-0.143141	0.8461	0.517614	-1.38092	1.9308	0.195502	-0.589945	-1.66824	-0.353739	-1.47735	-0.371472	1.16997	1.18636	-1.19383	0.122794	0.0822096	-0.0208472	0.130835	0.149707	-0.519036	-0.11017	-0.502109	-0.601253	0.896338	-1.54035	2.8325	0.64246	-1.60475
SUM44 2D 3	Human Cell Line	0.111215	-1.31869	0.460077	3.85941	4.75878	0.782452	1.59266	1.21415	-0.862203	1.17235	3.09924	-1.80102	-0.491841	-0.510635	0.143026	1.17377	-2.32653	-1.11125	1.258	3.49843	-0.111663	0.907642	0.528563	-1.34508	2.00754	0.203884	-0.572251	-1.62563	-0.341637	-1.43324	-0.363045	1.32203	1.24567	-0.932946	0.123223	0.11929	-0.0666921	0.140749	0.170678	-0.577126	-0.0189567	-0.51979	-0.596605	1.02629	-1.53497	2.84558	0.673028	-1.58286
SUM44 ULA 1	Human Cell Line	0.109739	-1.25145	0.448187	3.54941	3.94495	0.708058	1.5024	1.17117	0.131332	0.988776	2.92011	-1.73205	-0.516474	-0.582715	0.176562	2.22412	-2.34309	-0.864083	1.2166	3.07157	-0.11541	1.05438	0.571066	-1.40703	1.48741	0.235099	-0.61926	-1.63416	-0.231296	-1.4139	-0.264947	1.48901	1.42734	-1.19133	0.183107	0.140036	0.134976	0.11776	0.223411	-0.52937	-0.0535442	-0.594356	-0.586977	1.05221	-1.56635	2.92255	0.680397	-1.59085
SUM44 ULA 2	Human Cell Line	0.0448089	-1.42123	0.341416	3.46378	3.94112	0.635452	1.36704	1.03692	0.0253208	0.801143	2.85357	-1.70415	-0.602154	-0.677042	0.0349916	2.15183	-2.39905	-1.05691	1.05314	3.09831	-0.202493	0.850674	0.471844	-1.51326	1.27249	0.0980702	-0.717616	-1.77683	-0.314318	-1.49315	-0.397192	1.19841	1.25351	-1.35941	0.106772	0.0530374	-0.1338	0.0320102	0.195938	-0.751257	-0.129645	-0.956453	-0.698374	0.92417	-1.699	2.87215	0.537161	-1.70174
SUM44 ULA 3	Human Cell Line	-0.0665351	-1.43776	0.353964	3.80333	4.12595	0.563183	1.41992	0.90772	-0.0561394	0.931247	3.00463	-1.71533	-0.645533	-0.722152	0.0549221	2.13352	-2.37948	-1.20225	0.867305	3.27741	-0.252542	0.777817	0.61927	-1.79509	1.26847	0.111029	-0.823499	-1.73267	-0.36307	-1.51381	-0.450268	1.04412	1.11027	-1.432	0.0907482	0.0361755	0.0371245	-0.236639	0.0980645	-0.6555	-0.173893	-0.937666	-0.711936	0.840992	-1.64725	3.02781	0.563496	-1.79353
[truncated: 256 more columns]

## Sheet: RawLog2 MCF7
Supplemetary Table S1
MCF7 Raw log2 RPPA data
	Antibody Name	14-3-3-beta	14-3-3-epsilon	14-3-3-zeta	4E-BP1	4E-BP1_pS65	53BP1	A-Raf	ACC1	ACC_pS79	ADAR1	Akt	Akt_pS473	Akt_pT308	AMPK-a2_pS345	AMPKa	AMPKa_pT172	Annexin-I	Annexin-VII	AR	ARID1A	Atg3	Atg7	ATM	ATM_pS1981	ATRX	ATR_pS428	Aurora-B	Axl	b-Actin	b-Catenin	b-Catenin_pT41_S45	B-Raf	B-Raf_pS445	B7-H4	Bad_pS112	Bak	BAP1	Bax	Bcl-xL	Bcl2	Bcl2A1	Beclin	Bid	Bim	BiP-GRP78	BRD4	c-Abl	c-IAP2
	Antibody Origin	R	M	R	R	R	R	R	R	R	M	R	R	R	R	R	R	M	M	R	R	R	R	R	R	R	R	R	R	R	R	R	R	R	R	R	R	M	R	R	M	R	G	R	R	M	R	R	R
	Gene Name	YWHAB	YWHAE	YWHAZ	EIF4EBP1	EIF4EBP1	TP53BP1	ARAF	ACACA	ACACA	ADAR	AKT1	AKT1	AKT1	PRKAA2	PRKAA1	PRKAA1	ANXA1	ANXA7	AR	ARID1A	ATG3	ATG7	ATM	ATM	ATRX	ATR	AIM1	AXL	ACTB	CTNNB1	CTNNB1	BRAF	BRAF	VTCN1	BAD	BAK1	BAP1	BAX	BCL2L1	BCL2	BCL2A1	BECN1	BID	BCL2L11	HSPA5	BRD4	ABL1	BIRC3
	Validation Status	V	C	V	V	V	V	V	C	V	V	V	V	V	V	C	C	V	V	V	C	V	V	V	V	C	C	V	V	C	V	V	C	V	C	V	C	V	V	V	V	V	C	C	V	C	V	V	C
	Slide Id	GBL1102278	GBL1102327	GBL1102279	GBL1102051	GBL1102052	GBL1102139	GBL1102191	GBL1102054	GBL1102053	GBL1102307	GBL1102046	GBL1102043	GBL1102178	GBL1102213	GBL1102055	GBL1102056	GBL1102310	GBL1102374	GBL1102120	GBL1102226	GBL1102234	GBL1102235	GBL1102215	GBL1102216	GBL1102231	GBL1102258	GBL1102223	GBL1102203	GBL1102184	GBL1102060	GBL1102185	GBL1102271	GBL1102064	GBL1102253	GBL1102057	GBL1102058	GBL1102333	GBL1102059	GBL1102061	GBL1102320	GBL1102205	GBL1102345	GBL1102062	GBL1102063	GBL1102350	GBL1102229	GBL1102228	GBL1102236
	Antibody Name in Heatmap	14-3-3-beta-R-V	14-3-3-epsilon-M-C	14-3-3-zeta-R-V	4E-BP1-R-V	4E-BP1_pS65-R-V	53BP1-R-V	A-Raf-R-V	ACC1-R-C	ACC_pS79-R-V	ADAR1-M-V	Akt-R-V	Akt_pS473-R-V	Akt_pT308-R-V	AMPK-a2_pS345-R-V	AMPKa-R-C	AMPKa_pT172-R-C	Annexin-I-M-V	Annexin-VII-M-V	AR-R-V	ARID1A-R-C	Atg3-R-V	Atg7-R-V	ATM-R-V	ATM_pS1981-R-V	ATRX-R-C	ATR_pS428-R-C	Aurora-B-R-V	Axl-R-V	b-Actin-R-C	b-Catenin-R-V	b-Catenin_pT41_S45-R-V	B-Raf-R-C	B-Raf_pS445-R-V	B7-H4-R-C	Bad_pS112-R-V	Bak-R-C	BAP1-M-V	Bax-R-V	Bcl-xL-R-V	Bcl2-M-V	Bcl2A1-R-V	Beclin-G-C	Bid-R-C	Bim-R-V	BiP-GRP78-M-C	BRD4-R-V	c-Abl-R-V	c-IAP2-R-C
	Probabilities (QC Score)	0.946506	0.892787	0.963288	0.963799	0.961324	0.954818	0.965419	0.95489	0.957474	0.952617	0.945858	0.914873	0.952841	0.954337	0.968187	0.955597	0.869847	0.908548	0.95892	0.965649	0.933414	0.970583	0.964306	0.926032	0.961524	0.970695	0.955035	0.946661	0.917023	0.962701	0.93575	0.970857	0.965907	0.931886	0.970045	0.960489	0.940124	0.972455	0.967925	0.896359	0.956585	0.945077	0.952776	0.966784	0.882468	0.945774	0.950637	0.938068
	Slide no.	1	2	3	4	5	6	7	8	9	10	11	12	13	14	15	16	17	18	19	20	21	22	23	24	25	26	27	28	29	30	31	32	33	34	35	36	37	38	39	40	41	42	43	44	45	46	47	48
Sample description	Sample Type	14-3-3-beta-R-V	14-3-3-epsilon-M-C	14-3-3-zeta-R-V	4E-BP1-R-V	4E-BP1_pS65-R-V	53BP1-R-V	A-Raf-R-V	ACC1-R-C	ACC_pS79-R-V	ADAR1-M-V	Akt-R-V	Akt_pS473-R-V	Akt_pT308-R-V	AMPK-a2_pS345-R-V	AMPKa-R-C	AMPKa_pT172-R-C	Annexin-I-M-V	Annexin-VII-M-V	AR-R-V	ARID1A-R-C	Atg3-R-V	Atg7-R-V	ATM-R-V	ATM_pS1981-R-V	ATRX-R-C	ATR_pS428-R-C	Aurora-B-R-V	Axl-R-V	b-Actin-R-C	b-Catenin-R-V	b-Catenin_pT41_S45-R-V	B-Raf-R-C	B-Raf_pS445-R-V	B7-H4-R-C	Bad_pS112-R-V	Bak-R-C	BAP1-M-V	Bax-R-V	Bcl-xL-R-V	Bcl2-M-V	Bcl2A1-R-V	Beclin-G-C	Bid-R-C	Bim-R-V	BiP-GRP78-M-C	BRD4-R-V	c-Abl-R-V	c-IAP2-R-C
		RawLog2	RawLog2	RawLog2	RawLog2	RawLog2	RawLog2	RawLog2	RawLog2	RawLog2	RawLog2	RawLog2	RawLog2	RawLog2	RawLog2	RawLog2	RawLog2	RawLog2	RawLog2	RawLog2	RawLog2	RawLog2	RawLog2	RawLog2	RawLog2	RawLog2	RawLog2	RawLog2	RawLog2	RawLog2	RawLog2	RawLog2	RawLog2	RawLog2	RawLog2	RawLog2	RawLog2	RawLog2	RawLog2	RawLog2	RawLog2	RawLog2	RawLog2	RawLog2	RawLog2	RawLog2	RawLog2	RawLog2	RawLog2
MCF7 2D 1	Human Cell Line	0.329943	-1.05127	1.06208	0.865944	1.73906	0.665668	1.74124	1.47008	-0.823412	1.13511	3.8793	-1.27312	-0.193868	-0.480765	0.443138	3.02962	-2.26308	-1.11708	1.35327	3.9904	0.160325	1.10916	0.453131	-1.37523	1.90539	0.454386	-0.440917	-1.9794	-0.21528	0.921145	-0.146344	1.2913	1.43415	-1.51128	0.647748	0.233417	0.188058	0.812997	0.481543	-1.94784	0.0720776	-0.472572	-0.0419844	1.19032	-1.23418	3.49434	1.22766	-2.03002
MCF7 2D 2	Human Cell Line	0.147743	-1.10079	0.970108	0.7207	1.65352	0.589985	1.6671	1.2936	-0.867403	1.11513	3.87501	-1.40881	-0.318192	-0.583892	0.353824	3.03703	-2.30251	-1.16807	1.26602	4.10735	0.0668033	1.07428	0.409943	-1.42194	1.82277	0.402266	-0.508373	-2.11314	-0.262976	0.877234	-0.291983	1.18912	1.3655	-1.53856	0.340806	0.183954	0.144378	0.696379	0.436296	-2.01821	0.066441	-0.511747	-0.147887	1.11201	-1.30332	3.46226	1.09886	-2.14761
MCF7 2D 3	Human Cell Line	0.362042	-1.147	0.979106	0.727358	1.66396	0.498588	1.51843	1.12111	-0.910671	1.12128	3.69339	-1.56374	-0.521679	-0.654834	0.306313	2.84313	-2.33191	-1.20703	1.14499	3.86654	0.0463145	0.913502	-0.0132014	-1.46315	1.62761	0.332664	-0.587017	-2.16019	-0.327519	0.818338	-0.369125	1.09156	1.25431	-1.60691	0.301001	0.125401	0.0757683	0.70447	0.490553	-2.0278	0.0283812	-0.566467	-0.180268	1.07567	-1.37873	3.36789	1.00765	-2.22386
MCF7 ULA 1	Human Cell Line	-0.0799002	-1.32794	0.827682	0.561928	1.07666	0.212233	1.58884	1.13568	0.0253554	0.699251	3.64399	-2.4424	-0.915969	-0.894935	0.248089	3.23387	-1.85958	-1.23484	0.957001	3.54734	-0.11287	1.02109	0.208615	-1.84002	1.09877	0.101955	-1.08799	-0.520949	-0.724816	0.764553	-0.538906	1.21234	1.29421	-1.753	0.1048	-0.0920072	0.0372919	0.439666	0.191434	-2.07978	-0.0504189	-0.903065	-0.420015	0.935133	-1.56464	3.18114	0.875186	-2.33885
MCF7 ULA 2	Human Cell Line	-0.0037103	-1.25211	0.878738	0.687082	1.31785	0.274569	1.72315	1.15139	0.0967184	0.790973	3.77564	-2.34615	-0.735756	-0.72627	0.329622	3.39108	-2.39578	-1.19833	1.23606	3.82104	-0.07047	1.04273	0.419814	-1.54855	1.18415	0.227926	-0.890426	-2.26769	-0.405692	0.495296	-0.421866	1.22932	1.43492	-1.65855	0.138989	0.0382785	0.0538486	0.548468	0.230255	-2.01112	0.00238648	-0.602471	-0.31675	1.06567	-1.42031	3.29359	0.93317	-2.3082
MCF7 ULA 3	Human Cell Line	-0.0338855	-1.29852	0.765349	0.672977	1.24309	0.161405	1.86749	1.10464	0.080027	0.678004	3.72949	-2.34728	-0.718872	-0.74453	0.261211	3.41491	-2.40421	-1.25242	1.0687	3.82471	-0.122743	0.951589	-0.0152768	-1.80275	1.10707	0.23257	-0.883089	-2.23666	-0.399449	0.229549	-0.459564	1.07771	1.30176	-1.67946	0.116486	-0.0137987	-0.0570014	0.452283	0.139766	-2.07577	0.174029	-0.908422	-0.390163	1.00779	-1.44375	3.31521	0.862588	-2.32169
[truncated: 256 more columns]

## Sheet: RawLog2 T47D
Supplemetary Table S1
T47D Raw log2 RPPA data
	Antibody Name	14-3-3-beta	14-3-3-epsilon	14-3-3-zeta	4E-BP1	4E-BP1_pS65	53BP1	A-Raf	ACC1	ACC_pS79	ADAR1	Akt	Akt_pS473	Akt_pT308	AMPK-a2_pS345	AMPKa	AMPKa_pT172	Annexin-I	Annexin-VII	AR	ARID1A	Atg3	Atg7	ATM	ATM_pS1981	ATRX	ATR_pS428	Aurora-B	Axl	b-Actin	b-Catenin	b-Catenin_pT41_S45	B-Raf	B-Raf_pS445	B7-H4	Bad_pS112	Bak	BAP1	Bax	Bcl-xL	Bcl2	Bcl2A1	Beclin	Bid	Bim	BiP-GRP78	BRD4	c-Abl	c-IAP2
	Antibody Origin	R	M	R	R	R	R	R	R	R	M	R	R	R	R	R	R	M	M	R	R	R	R	R	R	R	R	R	R	R	R	R	R	R	R	R	R	M	R	R	M	R	G	R	R	M	R	R	R
	Gene Name	YWHAB	YWHAE	YWHAZ	EIF4EBP1	EIF4EBP1	TP53BP1	ARAF	ACACA	ACACA	ADAR	AKT1	AKT1	AKT1	PRKAA2	PRKAA1	PRKAA1	ANXA1	ANXA7	AR	ARID1A	ATG3	ATG7	ATM	ATM	ATRX	ATR	AIM1	AXL	ACTB	CTNNB1	CTNNB1	BRAF	BRAF	VTCN1	BAD	BAK1	BAP1	BAX	BCL2L1	BCL2	BCL2A1	BECN1	BID	BCL2L11	HSPA5	BRD4	ABL1	BIRC3
	Validation Status	V	C	V	V	V	V	V	C	V	V	V	V	V	V	C	C	V	V	V	C	V	V	V	V	C	C	V	V	C	V	V	C	V	C	V	C	V	V	V	V	V	C	C	V	C	V	V	C
	Slide Id	GBL1102278	GBL1102327	GBL1102279	GBL1102051	GBL1102052	GBL1102139	GBL1102191	GBL1102054	GBL1102053	GBL1102307	GBL1102046	GBL1102043	GBL1102178	GBL1102213	GBL1102055	GBL1102056	GBL1102310	GBL1102374	GBL1102120	GBL1102226	GBL1102234	GBL1102235	GBL1102215	GBL1102216	GBL1102231	GBL1102258	GBL1102223	GBL1102203	GBL1102184	GBL1102060	GBL1102185	GBL1102271	GBL1102064	GBL1102253	GBL1102057	GBL1102058	GBL1102333	GBL1102059	GBL1102061	GBL1102320	GBL1102205	GBL1102345	GBL1102062	GBL1102063	GBL1102350	GBL1102229	GBL1102228	GBL1102236
	Antibody Name in Heatmap	14-3-3-beta-R-V	14-3-3-epsilon-M-C	14-3-3-zeta-R-V	4E-BP1-R-V	4E-BP1_pS65-R-V	53BP1-R-V	A-Raf-R-V	ACC1-R-C	ACC_pS79-R-V	ADAR1-M-V	Akt-R-V	Akt_pS473-R-V	Akt_pT308-R-V	AMPK-a2_pS345-R-V	AMPKa-R-C	AMPKa_pT172-R-C	Annexin-I-M-V	Annexin-VII-M-V	AR-R-V	ARID1A-R-C	Atg3-R-V	Atg7-R-V	ATM-R-V	ATM_pS1981-R-V	ATRX-R-C	ATR_pS428-R-C	Aurora-B-R-V	Axl-R-V	b-Actin-R-C	b-Catenin-R-V	b-Catenin_pT41_S45-R-V	B-Raf-R-C	B-Raf_pS445-R-V	B7-H4-R-C	Bad_pS112-R-V	Bak-R-C	BAP1-M-V	Bax-R-V	Bcl-xL-R-V	Bcl2-M-V	Bcl2A1-R-V	Beclin-G-C	Bid-R-C	Bim-R-V	BiP-GRP78-M-C	BRD4-R-V	c-Abl-R-V	c-IAP2-R-C
	Probabilities (QC Score)	0.946506	0.892787	0.963288	0.963799	0.961324	0.954818	0.965419	0.95489	0.957474	0.952617	0.945858	0.914873	0.952841	0.954337	0.968187	0.955597	0.869847	0.908548	0.95892	0.965649	0.933414	0.970583	0.964306	0.926032	0.961524	0.970695	0.955035	0.946661	0.917023	0.962701	0.93575	0.970857	0.965907	0.931886	0.970045	0.960489	0.940124	0.972455	0.967925	0.896359	0.956585	0.945077	0.952776	0.966784	0.882468	0.945774	0.950637	0.938068
	Slide no.	1	2	3	4	5	6	7	8	9	10	11	12	13	14	15	16	17	18	19	20	21	22	23	24	25	26	27	28	29	30	31	32	33	34	35	36	37	38	39	40	41	42	43	44	45	46	47	48
Sample description	Sample Type	14-3-3-beta-R-V	14-3-3-epsilon-M-C	14-3-3-zeta-R-V	4E-BP1-R-V	4E-BP1_pS65-R-V	53BP1-R-V	A-Raf-R-V	ACC1-R-C	ACC_pS79-R-V	ADAR1-M-V	Akt-R-V	Akt_pS473-R-V	Akt_pT308-R-V	AMPK-a2_pS345-R-V	AMPKa-R-C	AMPKa_pT172-R-C	Annexin-I-M-V	Annexin-VII-M-V	AR-R-V	ARID1A-R-C	Atg3-R-V	Atg7-R-V	ATM-R-V	ATM_pS1981-R-V	ATRX-R-C	ATR_pS428-R-C	Aurora-B-R-V	Axl-R-V	b-Actin-R-C	b-Catenin-R-V	b-Catenin_pT41_S45-R-V	B-Raf-R-C	B-Raf_pS445-R-V	B7-H4-R-C	Bad_pS112-R-V	Bak-R-C	BAP1-M-V	Bax-R-V	Bcl-xL-R-V	Bcl2-M-V	Bcl2A1-R-V	Beclin-G-C	Bid-R-C	Bim-R-V	BiP-GRP78-M-C	BRD4-R-V	c-Abl-R-V	c-IAP2-R-C
		RawLog2	RawLog2	RawLog2	RawLog2	RawLog2	RawLog2	RawLog2	RawLog2	RawLog2	RawLog2	RawLog2	RawLog2	RawLog2	RawLog2	RawLog2	RawLog2	RawLog2	RawLog2	RawLog2	RawLog2	RawLog2	RawLog2	RawLog2	RawLog2	RawLog2	RawLog2	RawLog2	RawLog2	RawLog2	RawLog2	RawLog2	RawLog2	RawLog2	RawLog2	RawLog2	RawLog2	RawLog2	RawLog2	RawLog2	RawLog2	RawLog2	RawLog2	RawLog2	RawLog2	RawLog2	RawLog2	RawLog2	RawLog2
T47D 2D 1	Human Cell Line	0.375385	-1.06436	0.554014	1.28155	2.26048	0.724604	1.98277	2.86881	-0.234351	1.28926	2.77119	0.770601	1.52448	-0.484803	0.47878	2.22276	-2.26175	-0.807797	1.11639	-1.22243	0.170611	0.755066	2.31808	-1.30165	1.5364	0.486578	-0.720341	-1.78106	0.617393	1.58028	0.00669909	2.10356	2.07484	-1.27661	0.284972	0.209314	0.0146088	0.151336	1.25102	-2.28257	0.149755	-0.399277	-0.281951	-0.424432	-1.21827	3.22579	1.00925	-1.95116
T47D 2D 2	Human Cell Line	0.452285	-0.952042	0.443416	1.03978	2.10891	0.7748	1.96494	2.6481	-0.182493	1.32975	2.61516	0.676874	1.39768	-0.601061	0.574016	2.04779	-1.5979	-0.672867	1.12322	-0.183149	0.15905	0.883205	2.10047	-1.42171	1.55254	0.587754	-0.85224	-1.65502	0.519482	1.68307	-0.0877247	2.01241	1.9738	-1.37928	0.443952	0.264215	0.107839	0.0203242	0.995386	-2.37824	0.0976473	-0.553982	-0.313627	-0.568046	-1.2146	3.03179	1.1352	-1.9929
T47D 2D 3	Human Cell Line	0.485191	-0.990767	0.661035	1.36553	2.49937	0.739652	2.19101	2.94403	0.0498054	1.43362	2.85798	0.948408	1.67591	-0.409522	0.60468	2.54792	-2.22483	-0.65445	1.26577	-1.05746	0.355834	0.923315	2.40759	-1.24981	1.78314	0.589487	-0.658923	-1.65826	0.774733	1.72849	0.11862	2.34262	2.30931	-0.984616	0.699223	0.325028	0.128605	0.228893	1.35476	-2.19334	0.113906	-0.358791	-0.161367	-0.348439	-1.1243	3.28353	1.22884	-1.83001
T47D ULA 1	Human Cell Line	-0.00981984	-1.2507	0.315018	1.18638	1.64642	0.111293	1.78453	2.37031	0.458256	0.686228	2.76418	-1.33897	-0.455615	-0.80982	0.299152	3.30554	-2.41979	-1.11871	0.948226	-1.5579	-0.0407865	0.638096	2.13281	-1.47102	0.458216	0.313815	-1.11092	-2.18545	0.47488	0.933549	-0.423064	1.97296	1.93959	-1.56413	0.149502	0.0337036	-0.379894	-0.538891	0.71451	-2.55622	-0.114218	-0.931335	-0.500659	-0.537946	-1.41107	2.36057	0.877432	-2.23998
T47D ULA 2	Human Cell Line	0.111833	-1.24442	0.381228	1.21178	1.6646	-0.0170959	1.86239	2.73191	0.685496	0.817799	2.94757	-1.27281	-0.405125	-0.766526	0.320131	3.50421	-2.40233	-1.06251	1.03363	-1.50054	-0.0371885	0.671252	2.21893	-1.52341	0.435457	0.321172	-1.02927	-2.1077	0.455401	1.01855	-0.408362	1.99943	2.12404	-1.55813	0.174433	0.0762884	-0.371919	-0.351642	0.779805	-2.53679	-0.0832741	-0.527304	-0.485104	-0.528862	-1.38389	2.58663	0.925055	-2.21829
T47D ULA 3	Human Cell Line	-0.341303	-1.10104	0.493709	0.91326	1.66052	-0.0248818	1.89186	2.19812	0.76242	1.13657	2.49082	-0.189277	0.308784	-0.647227	0.461566	3.00645	-1.91165	-0.782239	0.954448	0.330711	0.120442	0.886575	1.85291	-1.37026	1.08739	0.463314	-0.890288	-0.723401	0.536547	1.05265	-0.245798	1.84727	1.89217	-1.49203	0.322226	0.159933	-0.226887	0.329989	0.800634	-2.08226	0.051495	-0.402026	-0.386742	-0.472289	-1.30486	2.35313	0.955728	-2.05168
[truncated: 256 more columns]
