# Supplementary material for: Proteomic and transcriptomic profiling identifies mediators of anchorage-independent growth and roles of inhibitor of differentiation proteins in invasive lobular carcinoma
Source: Sci Rep. 2020 Jul 13;10:11487. doi: 10.1038/s41598-020-68141-9 (PMC7359337; doi:10.1038/s41598-020-68141-9)
Supplement: Supplementary file 3 — Supplementary Table S2 [file 41598_2020_68141_MOESM3_ESM.xlsx]

## Sheet: MM134
Supplementary Table S2
Differentially regulated genes in ULA versus 2D in MM134 cells
Gene	baseMean	log2FoldChange	lfcSE	stat	pvalue	padj
LDLR	1758.65	-0.51688	0.0602489	-8.57908	9.5638e-18	1.65014e-13
PABPC1L	193.03	0.99434	0.118738	8.37421	5.5597e-17	4.79635e-13
CTB-89H12.4	908.099	0.672915	0.0827108	8.13576	4.09364e-16	2.35439e-12
PAK1	3902.65	-0.313418	0.0423309	-7.404	1.32144e-13	5.70002e-10
KPNA2	7736.12	-0.339534	0.0462797	-7.33657	2.19136e-13	7.56193e-10
HERC2P2	826.33	0.501546	0.069073	7.2611	3.83966e-13	1.10416e-09
DHCR7	2401.69	-0.649749	0.0899384	-7.22438	5.03387e-13	1.24078e-09
FADS2	1496.51	-0.47727	0.0662625	-7.20271	5.90261e-13	1.27305e-09
AIF1L	1257.87	-0.357357	0.0503895	-7.0919	1.32284e-12	1.78517e-09
MAL2	4400.17	-0.43878	0.0618722	-7.09171	1.32468e-12	1.78517e-09
MAPRE1	2561.49	-0.347274	0.0488987	-7.1019	1.23053e-12	1.78517e-09
RP11-159D12.2	176.322	0.934506	0.131814	7.0896	1.34503e-12	1.78517e-09
WDR1	4245.59	-0.393218	0.0551596	-7.12873	1.01299e-12	1.78517e-09
pk	1284.75	-0.369592	0.0529664	-6.97786	2.99709e-12	3.6937e-09
TUBB	18860.5	-0.404303	0.0582897	-6.93611	4.03055e-12	4.63621e-09
HMGCS1	2419.31	-0.962566	0.139326	-6.90871	4.89097e-12	5.2743e-09
CCNL2	1757.54	0.347099	0.0507746	6.83608	8.13918e-12	8.26079e-09
AC084082.3	146.647	-1.47573	0.217309	-6.79095	1.114e-11	1.06783e-08
FDFT1	3082.48	-0.428903	0.0638478	-6.71759	1.8476e-11	1.67781e-08
SEPSECS-AS1	228.828	0.845831	0.126198	6.70243	2.04979e-11	1.76836e-08
MARCKS	2175.83	-0.370394	0.0559159	-6.62413	3.49309e-11	2.73953e-08
STAT2	960.447	0.410587	0.0619363	6.62917	3.3757e-11	2.73953e-08
AHSA2	438.71	0.558716	0.0846181	6.6028	4.03467e-11	3.0267e-08
SMAD6	261.76	0.670953	0.102207	6.56463	5.21638e-11	3.75014e-08
ID3	687.247	0.706155	0.109244	6.46401	1.01964e-10	7.03714e-08
KIFC2	768.436	0.487841	0.0756864	6.44556	1.15177e-10	7.64334e-08
CCDC84	202.663	0.811354	0.127093	6.38395	1.72579e-10	1.06346e-07
FTX	155.477	0.779536	0.122074	6.38577	1.70541e-10	1.06346e-07
CCDC144B	342.176	0.618214	0.0976051	6.33383	2.39142e-10	1.37538e-07
GRB2	3274.29	-0.310575	0.0489977	-6.33857	2.31913e-10	1.37538e-07
ECHDC2	330.81	0.564421	0.0892453	6.32438	2.54258e-10	1.41515e-07
SAMD11	295.8	0.969505	0.155609	6.2304	4.65253e-10	2.50859e-07
DHFR	3491.17	-0.397609	0.0644006	-6.17399	6.65867e-10	3.48148e-07
ATL3	5994.64	-0.265108	0.0429775	-6.16853	6.8928e-10	3.49789e-07
GOLGA2P5	245.843	0.809986	0.131477	6.16068	7.24333e-10	3.57075e-07
RPS6KA3	1155.5	-0.336016	0.054631	-6.15065	7.71668e-10	3.69843e-07
NKTR	1511.17	0.421426	0.0686004	6.1432	8.08777e-10	3.77152e-07
EME2	541.552	0.528974	0.0867399	6.09839	1.0714e-09	4.86472e-07
BRI3BP	3730.35	-0.28773	0.0472912	-6.08422	1.17061e-09	5.17891e-07
PTP4A2	7508.84	-0.280525	0.0461847	-6.07398	1.24778e-09	5.3823e-07
CALM1	9011.66	-0.41822	0.0689539	-6.06521	1.31782e-09	5.41371e-07
EMP2	7557.29	-0.308415	0.0508183	-6.06897	1.2873e-09	5.41371e-07
RNU4-1	568.456	-1.63192	0.270792	-6.02647	1.67579e-09	6.7242e-07
MCM10	1418.21	-0.487598	0.0817039	-5.96787	2.40373e-09	9.42591e-07
AC006548.28	1147.74	0.638884	0.107271	5.95576	2.5886e-09	9.92527e-07
AK4	1147.23	-0.401408	0.0675123	-5.9457	2.75276e-09	1.03252e-06
CYP4F8	82.5028	0.934277	0.157231	5.94205	2.81473e-09	1.0333e-06
PAQR6	143.024	0.771279	0.130696	5.90134	3.60567e-09	1.29609e-06
FAM111B	1709.99	-0.404325	0.0685954	-5.89435	3.76165e-09	1.30566e-06
LDLRAD4	302.689	0.519033	0.0880704	5.89338	3.78365e-09	1.30566e-06
DUSP2	511.759	0.948578	0.161489	5.87393	4.25576e-09	1.43978e-06
RNY3	926.234	-1.95385	0.333528	-5.85812	4.68137e-09	1.55331e-06
CA2	1236.45	-0.55868	0.095522	-5.8487	4.95421e-09	1.61283e-06
CFL1	9209.65	-0.440064	0.0755646	-5.82367	5.75676e-09	1.81493e-06
DTNA	552.957	-0.563135	0.0967114	-5.82285	5.78541e-09	1.81493e-06
CTD-2270P14.1	301.786	0.583032	0.10022	5.81752	5.97283e-09	1.84027e-06
SEPT11	2074.34	-0.323886	0.0558957	-5.79447	6.85373e-09	2.07464e-06
BMF	251.631	0.540533	0.0934487	5.78428	7.28233e-09	2.16637e-06
TPM3	7743.35	-0.420385	0.0728675	-5.76917	7.96634e-09	2.32968e-06
CNTNAP2	609.233	-0.633771	0.110549	-5.73293	9.87092e-09	2.73033e-06
RP11-72I8.1	158.261	1.07212	0.187065	5.73125	9.96932e-09	2.73033e-06
TCF19	1314.38	-0.446513	0.0778252	-5.73738	9.61507e-09	2.73033e-06
TRIP13	1223.28	-0.398574	0.0694916	-5.73558	9.71818e-09	2.73033e-06
ESYT1	3608.58	-0.230458	0.0402406	-5.727	1.02225e-08	2.75591e-06
HADHA	4879.66	-0.217635	0.0380328	-5.7223	1.0509e-08	2.78958e-06
WASH5P	1444.07	0.468839	0.0820106	5.7168	1.08546e-08	2.83765e-06
CYP4F23P	68.6305	0.894512	0.157009	5.69721	1.21783e-08	3.13617e-06
ID1	842.384	0.749964	0.131855	5.6878	1.28686e-08	3.26521e-06
HJURP	866.483	-0.379386	0.0675038	-5.62021	1.90722e-08	4.76915e-06
POLD2	2483.32	-0.304382	0.054601	-5.57466	2.4802e-08	6.11334e-06
SMAD7	316.723	0.447238	0.0802924	5.57012	2.54566e-08	6.18632e-06
H2AFV	4114.52	-0.251395	0.0452017	-5.56162	2.67274e-08	6.40494e-06
SNORA23	100.273	-1.67648	0.303189	-5.52949	3.21168e-08	7.59101e-06
HSPD1P11	30.609	1.47509	0.266954	5.52565	3.28274e-08	7.62439e-06
VCL	2287.51	-0.287919	0.0521216	-5.52397	3.31418e-08	7.62439e-06
RHPN1	1096.43	0.464941	0.084224	5.5203	3.38426e-08	7.68315e-06
KIAA1456	153.645	0.626131	0.114109	5.48711	4.0857e-08	9.15516e-06
ACLY	5635.11	-0.390682	0.0712786	-5.48105	4.22804e-08	9.33368e-06
HN1L	5222.41	-0.335602	0.0612506	-5.47916	4.27356e-08	9.33368e-06
SNORD17	1528.95	-1.30781	0.239453	-5.46168	4.71657e-08	1.01725e-05
SCARNA5	690.481	-1.44299	0.264535	-5.45484	4.90162e-08	1.04411e-05
ERGIC1	2867.89	-0.29367	0.0539102	-5.44739	5.11139e-08	1.07551e-05
AKR1C1	63.5667	1.05766	0.194616	5.43457	5.49295e-08	1.12828e-05
KCNE4	240.442	1.20639	0.221969	5.43496	5.48097e-08	1.12828e-05
LETM2	449.635	0.491521	0.0905169	5.43016	5.63047e-08	1.14292e-05
BUB1B	1781.38	-0.273651	0.0505358	-5.415	6.12892e-08	1.22963e-05
ANKRD36	709.269	0.503852	0.0931374	5.40977	6.31044e-08	1.2515e-05
UBE2L3	1626.25	-0.270263	0.0502173	-5.38188	7.37133e-08	1.44528e-05
NPHP3	320.437	0.561329	0.105192	5.33623	9.49008e-08	1.8398e-05
FER1L4	184.141	0.601025	0.112965	5.32047	1.03501e-07	1.96243e-05
GARS	2762.26	-0.356322	0.0669648	-5.32103	1.03179e-07	1.96243e-05
GNPNAT1	3513.72	-0.306923	0.0577476	-5.3149	1.06713e-07	2.00133e-05
YWHAH	1540.62	-0.375711	0.0709364	-5.29646	1.18071e-07	2.19054e-05
RNU2-2P	5756.28	-1.65019	0.312749	-5.27641	1.31738e-07	2.41809e-05
PLEKHM1P	351.983	0.640399	0.121436	5.27357	1.33797e-07	2.43004e-05
RP3-394A18.1	198.49	0.552351	0.105108	5.25509	1.47953e-07	2.65914e-05
CLTC	25958.8	-0.218915	0.0418515	-5.23075	1.68822e-07	3.00295e-05
ABCC3	231.402	0.547815	0.104817	5.22642	1.72823e-07	3.01201e-05
UTP20	2073.9	-0.274224	0.052462	-5.2271	1.72189e-07	3.01201e-05
LINC01578	1388.94	0.386916	0.0741936	5.21494	1.83873e-07	3.17254e-05
SNORA61	83.468	-2.7739	0.533397	-5.20043	1.98824e-07	3.39654e-05
CRIM1	1383.79	-0.31212	0.0601878	-5.18577	2.15125e-07	3.63898e-05
RHOA	6086.33	-0.288305	0.0556907	-5.17689	2.25612e-07	3.77932e-05
HELLPAR	2736.53	0.586316	0.113575	5.16237	2.43842e-07	4.0069e-05
NPIPA1	604.395	0.60201	0.116606	5.16276	2.43334e-07	4.0069e-05
FAM227A	103.303	0.740291	0.143536	5.15751	2.5025e-07	4.07341e-05
SCD	19071.5	-0.402519	0.078295	-5.14106	2.7319e-07	4.36447e-05
ZNF484	332.699	0.713272	0.138707	5.14227	2.71435e-07	4.36447e-05
ACTB	50138.1	-0.641404	0.124868	-5.13666	2.79668e-07	4.42697e-05
SULT1A1	312.611	0.52666	0.102604	5.13291	2.85291e-07	4.47492e-05
ARPC1A	2425.64	-0.264893	0.0516451	-5.12909	2.91139e-07	4.52551e-05
PA2G4	4137	-0.302569	0.0590747	-5.12182	3.02607e-07	4.60094e-05
PEG10	6293.29	-0.606794	0.118453	-5.12264	3.01281e-07	4.60094e-05
ZFP91	2647.39	-0.222559	0.0434604	-5.12096	3.03991e-07	4.60094e-05
RNU4-2	1188.86	-1.41966	0.279437	-5.08041	3.7662e-07	5.65061e-05
CPLX2	958.141	-0.490605	0.0969798	-5.05883	4.21832e-07	6.2597e-05
DPYSL5	140.705	-0.68225	0.134895	-5.05764	4.24472e-07	6.2597e-05
TRAF2	510.52	-0.402359	0.0800697	-5.02511	5.03149e-07	7.35707e-05
HNRNPU-AS1	247.873	0.726106	0.144678	5.01877	5.20027e-07	7.53996e-05
TIMP3	643.215	0.45713	0.0916165	4.9896	6.05047e-07	8.69956e-05
LY6E	2508.52	-0.399643	0.0803088	-4.97633	6.48012e-07	9.24032e-05
ATAD2	6241.66	-0.372818	0.07496	-4.97355	6.57363e-07	9.29684e-05
CDCA7	507.832	-0.402312	0.0810782	-4.96202	6.97635e-07	9.70725e-05
GOT2	1608.33	-0.331087	0.0667055	-4.96341	6.92652e-07	9.70725e-05
TTLL3	128.833	0.74345	0.150171	4.95067	7.39569e-07	0.000102084
RAB1B	2646.88	-0.404317	0.081786	-4.94359	7.66961e-07	0.000105025
KIF4A	1710.3	-0.282731	0.0573634	-4.92878	8.27455e-07	0.000112417
RBM8A	4137.09	-0.319623	0.0649086	-4.92421	8.47029e-07	0.000114177
RNY1	425.03	-1.37264	0.27949	-4.91122	9.05116e-07	0.000121061
GAB2	771.281	-0.373441	0.0761384	-4.90477	9.35392e-07	0.000124148
SNORA45A	15.8019	-2.49403	0.509124	-4.89868	9.64842e-07	0.000127079
NRAS	3927.19	-0.322879	0.0660269	-4.89011	1.00781e-06	0.000129767
PNPO	1040.16	-0.369729	0.075593	-4.89105	1.003e-06	0.000129767
XPO5	1857.72	-0.256061	0.0523345	-4.89278	9.94229e-07	0.000129767
SNORA73B	3710.62	-0.941097	0.19313	-4.87287	1.09988e-06	0.000140572
DLAT	1777.35	-0.411169	0.0845587	-4.86253	1.15893e-06	0.000147031
IGFBP3	188.925	0.687538	0.141873	4.84615	1.25878e-06	0.00015755
RP3-323A16.1	422.258	0.531059	0.109597	4.84554	1.26266e-06	0.00015755
SNORA53	27.5304	-2.22922	0.460153	-4.84451	1.26924e-06	0.00015755
AC009133.22	44.4465	3.44896	0.712643	4.83968	1.3005e-06	0.000160278
PRMT5	2016.02	-0.279519	0.0578272	-4.8337	1.34018e-06	0.000163997
E2F1	1163.23	-0.390108	0.0807395	-4.83169	1.35379e-06	0.000164495
PKM	16126.7	-0.436037	0.0902877	-4.82941	1.36937e-06	0.000165224
CCDC57	449.44	0.442639	0.091706	4.82672	1.38801e-06	0.00016631
CCNL1	1120.6	0.307857	0.0639208	4.81623	1.46299e-06	0.000174085
HDGF	7104.78	-0.261049	0.0542358	-4.81322	1.48519e-06	0.000175517
CDK2AP1	1789.09	-0.322251	0.0671962	-4.79568	1.62123e-06	0.000189214
TTN	238.428	0.627096	0.130769	4.79546	1.62302e-06	0.000189214
TCEB1	1124.41	-0.279635	0.0584463	-4.78447	1.71437e-06	0.000198522
FLNA	18993	-0.454394	0.0950305	-4.78156	1.73936e-06	0.000200073
OLFM1	1693.02	-0.294208	0.0616093	-4.77539	1.79363e-06	0.000204949
CTC-425O23.5	38.8555	1.14823	0.240609	4.77218	1.82247e-06	0.00020566
DUSP3	1349.48	-0.214456	0.0449402	-4.77204	1.82369e-06	0.00020566
TMEM132E	16.9936	1.6005	0.335842	4.76566	1.8824e-06	0.000210903
POLR2J	649.561	-0.385272	0.0810011	-4.75638	1.97096e-06	0.0002194
FSIP2	223.407	0.98696	0.207576	4.75468	1.98761e-06	0.000219835
TFAP2C	2167.06	-0.382567	0.0805332	-4.75043	2.02986e-06	0.000223077
IL6ST	8655.29	-0.327229	0.0689389	-4.74665	2.06812e-06	0.000225844
YBX1	6999.31	-0.333857	0.0704206	-4.7409	2.12767e-06	0.000230886
RP3-368A4.5	153.535	0.717299	0.151679	4.72905	2.25571e-06	0.00024325
CDS1	990.137	-0.274871	0.0581408	-4.72768	2.27099e-06	0.000243376
ANKRD30A	1557	0.455095	0.0964975	4.71613	2.4037e-06	0.000256009
RPS20P22	178.465	0.638972	0.136258	4.68943	2.73968e-06	0.000286695
SHISA5	1561.52	-0.323617	0.0689807	-4.69141	2.71324e-06	0.000286695
SNORD3A	53307.3	-1.09979	0.234533	-4.68928	2.74167e-06	0.000286695
ERVW-1	143.769	0.894812	0.191004	4.68477	2.80272e-06	0.000291314
ADAM32	289.207	0.425514	0.0910227	4.67481	2.94231e-06	0.000298627
KPNB1	9405.58	-0.346153	0.0740182	-4.6766	2.91676e-06	0.000298627
PCAT14	101.162	0.717562	0.153483	4.67519	2.93677e-06	0.000298627
WTIP	118.254	0.809839	0.173234	4.67482	2.9421e-06	0.000298627
CALR	9919.58	-0.425336	0.0910804	-4.6699	3.01353e-06	0.000304067
LIMS1	840.778	-0.39684	0.0851649	-4.65967	3.16719e-06	0.000317714
PEG3	2142.68	-0.42674	0.0917316	-4.65204	3.28663e-06	0.000327789
TMEM2	562.38	-0.600268	0.129504	-4.63512	3.56735e-06	0.000353741
FHL2	877.21	-0.528946	0.114202	-4.63167	3.62731e-06	0.000357632
PTBP3	5790.7	-0.248909	0.0538481	-4.62243	3.79262e-06	0.000371806
HIST1H2BN	1148.52	-0.357073	0.0774968	-4.60758	4.0739e-06	0.000385214
RP11-1023L17.1	284.753	0.56924	0.123375	4.61389	3.95202e-06	0.000385214
SDC4	2638.55	-0.346451	0.0751923	-4.60753	4.07473e-06	0.000385214
SSPO	80.1209	0.999512	0.216823	4.60981	4.03037e-06	0.000385214
WASH6P	429.605	0.419711	0.0910964	4.60733	4.07865e-06	0.000385214
WDR90	845.303	0.472777	0.102545	4.61044	4.01825e-06	0.000385214
ZNF577	143.695	0.504752	0.109563	4.60698	4.08568e-06	0.000385214
RP11-96K19.4	152.169	0.648516	0.140871	4.60361	4.15223e-06	0.000389362
CTD-2349P21.3	28.1882	1.31503	0.285966	4.59856	4.25423e-06	0.00039677
UBE2C	1577.87	-0.261092	0.0567998	-4.59671	4.29217e-06	0.000398156
FRK	771.834	0.408962	0.0889929	4.59545	4.31818e-06	0.000398427
NDRG3	732.042	-0.314396	0.0684529	-4.59288	4.37176e-06	0.000401225
PFN1	4433.81	-0.341799	0.0744496	-4.59102	4.41095e-06	0.00040268
AHCTF1	3580.27	-0.179901	0.0393161	-4.57577	4.74482e-06	0.000430019
NCS1	570.309	-0.353382	0.0772406	-4.57508	4.76027e-06	0.000430019
AC007743.1	404.269	0.488599	0.10705	4.5642	5.01392e-06	0.000450573
SNORA21	73.3058	-1.46928	0.322809	-4.55154	5.32546e-06	0.000476091
LMNB1	3181.99	-0.392946	0.0863653	-4.54981	5.36938e-06	0.000477542
ASPH	2224.11	-0.374224	0.0823442	-4.54463	5.50319e-06	0.000486319
GUSBP3	115.137	1.00312	0.220808	4.54293	5.54775e-06	0.000486319
NEIL1	131.171	0.70687	0.155604	4.54275	5.55261e-06	0.000486319
RP11-350N15.6	81.0381	0.665123	0.146725	4.53313	5.81173e-06	0.000506442
ANKZF1	462.696	0.460774	0.1018	4.52627	6.00328e-06	0.000519608
NPIPB3	107.243	1.03725	0.22925	4.52452	6.05316e-06	0.000519608
ZNF814	321.729	0.395281	0.0873534	4.52508	6.03713e-06	0.000519608
HMGCR	2770.17	-0.307186	0.067936	-4.5217	6.13445e-06	0.000523979
RP11-20D14.6	55.1327	0.851015	0.188339	4.51854	6.22673e-06	0.000529241
KIF11	3787.15	-0.240242	0.0531948	-4.51627	6.29374e-06	0.000532315
RP11-322E11.2	115.539	0.656927	0.145526	4.51415	6.35717e-06	0.000535057
LINC00506	403.47	0.559839	0.124108	4.51092	6.45474e-06	0.000540631
TPH2	37.1513	1.16963	0.259988	4.49879	6.83421e-06	0.00056965
CELF1	2827.13	-0.275644	0.0615715	-4.4768	7.57688e-06	0.000628517
CRABP1	523.977	-0.461073	0.103041	-4.47466	7.65316e-06	0.000631034
FANCI	3888.96	-0.264356	0.0590885	-4.47391	7.68037e-06	0.000631034
TUBGCP6	718.119	0.342806	0.0766801	4.4706	7.8e-06	0.000637826
CA12	8368.58	-0.230801	0.0516482	-4.46871	7.86929e-06	0.000637924
WDR76	1197.68	-0.376152	0.0841777	-4.46855	7.87515e-06	0.000637924
DSCC1	568.594	-0.383358	0.0859311	-4.46123	8.14916e-06	0.000654863
MEGF6	452.103	0.507448	0.113754	4.46094	8.16017e-06	0.000654863
LRRC20	140.299	-0.593674	0.133154	-4.45856	8.2514e-06	0.000659119
ATP5G2	3414.56	-0.247019	0.0555063	-4.4503	8.5751e-06	0.000681819
DPYSL2	1262.17	-0.282261	0.0634695	-4.4472	8.69987e-06	0.000685423
KLRD1	62.8175	0.869128	0.195424	4.44739	8.69194e-06	0.000685423
PFN2	1866.15	-0.239936	0.0539779	-4.44508	8.78611e-06	0.00068907
JUNB	646.084	0.437432	0.098434	4.44391	8.83386e-06	0.000689681
KCNQ1OT1	1295.37	0.563216	0.126775	4.44265	8.88579e-06	0.00069061
MELK	1275.45	-0.329473	0.0742299	-4.43855	9.05662e-06	0.000698153
MTPN	3439.42	-0.262515	0.0591465	-4.43838	9.06377e-06	0.000698153
NT5DC1	917.603	-0.310968	0.0700822	-4.43719	9.11409e-06	0.000698909
ST3GAL1	1226.01	-0.367232	0.0827879	-4.43582	9.17212e-06	0.000700247
WARS	2011.77	-0.240472	0.0542319	-4.43414	9.24401e-06	0.000702626
AF127577.13	52.7346	0.993609	0.224871	4.41857	9.93568e-06	0.000744027
B4GALNT2	145.018	0.679815	0.153795	4.42026	9.8582e-06	0.000744027
DIP2B	3202.73	-0.177992	0.0402878	-4.41801	9.96118e-06	0.000744027
PFN1P2	128.701	0.709237	0.160477	4.41955	9.89045e-06	0.000744027
ABCC5	1173.63	0.364886	0.0826519	4.41473	1.01137e-05	0.0007503
CSNK1E	1189.86	-0.226651	0.0513546	-4.41346	1.01733e-05	0.0007503
PHLDA1	918.983	-0.531193	0.120359	-4.41341	1.01756e-05	0.0007503
FTO	1413.48	-0.316153	0.07173	-4.40755	1.04549e-05	0.000767087
GPD2	2358.29	-0.332745	0.0755076	-4.40677	1.04922e-05	0.000767087
NME4	843.792	-0.381344	0.0866775	-4.39958	1.08462e-05	0.000789621
PKD1	964.421	0.411494	0.0936542	4.39376	1.11406e-05	0.00080765
NUP50	2343.38	-0.215542	0.0491102	-4.38894	1.13903e-05	0.000818866
PTPN1	1923.01	-0.302754	0.0689785	-4.3891	1.13818e-05	0.000818866
BZRAP1	172.295	0.462043	0.10532	4.38704	1.14902e-05	0.000822623
NEMP1	1607.5	-0.236942	0.0540283	-4.38552	1.15709e-05	0.000824976
DNAI1	37.0548	0.848633	0.193666	4.38195	1.17622e-05	0.000835168
AKAP5	290.377	0.685318	0.15647	4.37987	1.18748e-05	0.000839702
COL7A1	224.645	0.626118	0.143043	4.37712	1.20258e-05	0.000844724
ENPP1	1191.03	-0.233683	0.053392	-4.37674	1.20468e-05	0.000844724
PDXDC2P	507.684	0.505451	0.115508	4.37591	1.20927e-05	0.000844724
AGAP6	166.83	0.510017	0.116582	4.37475	1.21573e-05	0.000845815
XXbac-BPG154L12.4	226.76	0.622062	0.142243	4.37324	1.22414e-05	0.000848246
AP000476.1	51.5957	0.996741	0.228026	4.37118	1.23579e-05	0.000849861
KRT18	50471.1	-0.242973	0.0556122	-4.36906	1.24784e-05	0.000849861
NPIPB4	148.401	1.00837	0.230796	4.36908	1.2477e-05	0.000849861
UBE2M	949.423	-0.27225	0.0622923	-4.37053	1.23944e-05	0.000849861
VMAC	96.6521	0.668443	0.153015	4.36849	1.2511e-05	0.000849861
COX4I1	3027.46	-0.219576	0.0503119	-4.3643	1.27533e-05	0.000853681
PPIF	1505.57	-0.33126	0.0759172	-4.36345	1.2803e-05	0.000853681
RP11-54O7.3	193.128	0.568979	0.130359	4.36471	1.27291e-05	0.000853681
SEPT9	5184.24	-0.328871	0.0753729	-4.36325	1.28146e-05	0.000853681
UBR7	2236.52	-0.268516	0.0615144	-4.36509	1.27072e-05	0.000853681
NLN	1479.79	-0.220816	0.0507743	-4.34897	1.36779e-05	0.000907684
MAPK15	288.922	0.394152	0.0906575	4.3477	1.37571e-05	0.000909309
RAB6A	7381.92	-0.287247	0.066081	-4.3469	1.38077e-05	0.000909309
CORO1C	1797.53	-0.629912	0.144959	-4.34545	1.38989e-05	0.000911832
LYAR	407.931	-0.505639	0.116386	-4.3445	1.39592e-05	0.00091232
MCCC2	3041.74	-0.221357	0.0510124	-4.33928	1.42952e-05	0.000930112
TRAK2	2032.13	-0.210983	0.0486292	-4.3386	1.43393e-05	0.000930112
IPO7	5987.18	-0.310351	0.0715782	-4.33583	1.45213e-05	0.00093839
MFN2	2449.53	-0.300062	0.0692864	-4.33074	1.48606e-05	0.000956736
FLJ31662	63.4944	0.882032	0.20389	4.32601	1.51831e-05	0.000973866
TUBA1C	6324.17	-0.372855	0.0862708	-4.32191	1.54682e-05	0.000988472
CCDC117	1722.3	-0.284141	0.0658406	-4.31559	1.59176e-05	0.00101344
SAP18	1622.84	-0.295934	0.0686477	-4.3109	1.6259e-05	0.00103137
JAK1	6014.76	-0.244164	0.0566562	-4.30958	1.63568e-05	0.00103378
ACTR1A	2384.08	-0.197472	0.0458379	-4.30805	1.64702e-05	0.00103713
MGAT5	1962.71	-0.253789	0.0589215	-4.30724	1.65301e-05	0.00103713
CPT1B	227.833	0.604669	0.140633	4.29962	1.7109e-05	0.00106934
RP5-1039K5.19	208.139	0.494629	0.11506	4.29887	1.71674e-05	0.00106934
RP11-423P10.2	84.3141	0.761648	0.177696	4.28624	1.81724e-05	0.00112786
C12orf50	107.521	0.737017	0.172251	4.27875	1.87946e-05	0.0011623
GNB4	3432.1	-0.283712	0.0663797	-4.27408	1.91928e-05	0.00118085
RANGAP1	3023.2	-0.329504	0.0771016	-4.27363	1.92314e-05	0.00118085
ANKRD36C	514.722	0.565437	0.13235	4.27228	1.93485e-05	0.00118382
NSUN5P1	548.249	0.377374	0.0885248	4.26291	2.0178e-05	0.00123022
ILK	1105.9	-0.278327	0.0653963	-4.25601	2.08111e-05	0.00126435
FAM20B	3448.07	-0.210663	0.0495193	-4.25417	2.09825e-05	0.00127029
PVRL2	1746.23	-0.268667	0.0632277	-4.2492	2.14537e-05	0.00129427
SQLE	3618.65	-0.250347	0.0589603	-4.24603	2.17591e-05	0.00130813
ABCA1	157.689	0.556778	0.131463	4.23523	2.28319e-05	0.00136312
LINC01355	60.9915	0.950761	0.224488	4.23523	2.28315e-05	0.00136312
NEB	126.476	0.823935	0.194662	4.23265	2.30949e-05	0.00137407
AKR1B15	38.1167	0.985966	0.233152	4.22885	2.34891e-05	0.00139272
MEA1	1097.53	-0.293629	0.0694874	-4.22564	2.38267e-05	0.0014079
CYB561	3267.33	-0.205653	0.0486915	-4.22358	2.40447e-05	0.00141593
ANLN	5862.91	-0.287242	0.0680421	-4.22153	2.42655e-05	0.00141924
MAN2C1	785.938	0.431024	0.102089	4.22205	2.42095e-05	0.00141924
FOS	312.904	1.35661	0.321518	4.21939	2.44966e-05	0.00142792
CNN2	992.706	-0.481192	0.114378	-4.20703	2.58746e-05	0.00150316
SFN	535.978	-0.407062	0.096813	-4.20462	2.61522e-05	0.00151419
CDC6	1543.21	-0.374281	0.0890716	-4.20203	2.64535e-05	0.00152652
NUP205	4055.32	-0.262094	0.0624128	-4.19936	2.67676e-05	0.00153607
TMEM45A	505.719	0.667886	0.159054	4.19911	2.67971e-05	0.00153607
CSNK2B	1699.54	-0.308663	0.073557	-4.19624	2.71378e-05	0.00155045
LINC00993	98.5824	0.632091	0.150754	4.19286	2.75454e-05	0.00156854
BTG3	84.6437	-0.569671	0.135955	-4.19015	2.78765e-05	0.00158217
KIAA0040	1960.3	-0.254654	0.0608084	-4.18781	2.81657e-05	0.00159335
TOMM40	1616.85	-0.275157	0.0657421	-4.1854	2.84666e-05	0.00160511
L3MBTL1	83.9372	0.61455	0.146865	4.18447	2.85836e-05	0.00160523
STK39	691.989	-0.305107	0.072924	-4.1839	2.86549e-05	0.00160523
RP11-691G17.1	64.486	0.978496	0.234063	4.18048	2.909e-05	0.00162433
RP11-16C1.2	19.2506	1.42505	0.341535	4.17249	3.01287e-05	0.00167691
VN1R53P	26.6655	1.10515	0.264924	4.17157	3.02505e-05	0.00167827
RP11-53B2.2	18.5093	1.79513	0.430404	4.1708	3.03539e-05	0.00167861
KYNU	1032.03	0.699963	0.168009	4.16622	3.09686e-05	0.00170525
SYPL1	1955.84	-0.353149	0.0847743	-4.16575	3.10332e-05	0.00170525
RORC	244.411	0.469109	0.112764	4.16011	3.18093e-05	0.00173683
WDHD1	1489.39	-0.33064	0.0794678	-4.16068	3.17299e-05	0.00173683
SNRPC	1507.71	-0.290723	0.0700002	-4.15317	3.27902e-05	0.00178474
NPIPB5	295.303	1.047	0.252192	4.15158	3.30185e-05	0.00179152
TUB	297.485	-0.354375	0.0854103	-4.14909	3.33793e-05	0.00180541
LRRC59	4181.43	-0.334681	0.0807164	-4.14638	3.37771e-05	0.00182122
ZNF276	309.358	0.487693	0.117651	4.14525	3.39437e-05	0.0018245
MYO1D	1382.81	-0.295239	0.0712508	-4.14367	3.41798e-05	0.00183149
CDC25A	645.494	-0.335863	0.0811557	-4.1385	3.49588e-05	0.00186614
TNFRSF25	81.1398	0.678173	0.163891	4.13795	3.50428e-05	0.00186614
GAPVD1	3105.35	-0.185519	0.0448461	-4.1368	3.52181e-05	0.00186877
SLC39A10	999.167	-0.304758	0.0736807	-4.1362	3.53097e-05	0.00186877
STAG3L5P	303.228	0.470718	0.113824	4.13551	3.54171e-05	0.00186877
CERS2	6964.09	-0.190329	0.0460468	-4.13338	3.57469e-05	0.00188042
DHCR24	9914.91	-0.370791	0.0897747	-4.13024	3.62383e-05	0.00190047
AKR1C3	193.745	0.777104	0.188399	4.12477	3.71101e-05	0.00194029
DCLRE1B	653.117	-0.378709	0.0918311	-4.12398	3.72386e-05	0.00194113
SERPINA10	49.4672	0.994484	0.241217	4.12277	3.74343e-05	0.00194546
SSX2IP	666.352	-0.389749	0.0945578	-4.12181	3.75905e-05	0.00194771
EBP	1291.11	-0.452229	0.10974	-4.12091	3.77375e-05	0.00194947
CLK1	756.107	0.452279	0.109987	4.11211	3.92057e-05	0.00201927
KIAA1524	816.344	-0.346589	0.0844691	-4.10314	4.07577e-05	0.00209296
IL6R	216.305	-0.406206	0.099068	-4.10027	4.12665e-05	0.00209415
LETMD1	578.027	0.383958	0.0936347	4.1006	4.12085e-05	0.00209415
ST8SIA6-AS1	450.153	1.33579	0.325768	4.10042	4.12399e-05	0.00209415
ZNF431	1630.57	0.227721	0.0555207	4.10156	4.10378e-05	0.00209415
HIST1H2BM	755.961	-0.509142	0.124316	-4.09553	4.21203e-05	0.00212034
IMMT	2484.52	-0.239684	0.0585257	-4.09536	4.21512e-05	0.00212034
PGLYRP2	409.549	-0.402918	0.0983677	-4.09604	4.20273e-05	0.00212034
PPT1	6735.47	-0.336622	0.0823346	-4.08847	4.34231e-05	0.00217564
RP11-346D14.1	562.708	0.53971	0.132021	4.08804	4.35027e-05	0.00217564
CCND3	702.815	-0.325844	0.0797731	-4.08463	4.41462e-05	0.00220144
ZNF442	177.565	0.507075	0.124166	4.08386	4.42936e-05	0.00220243
SCRN1	5168.7	-0.285677	0.0699862	-4.0819	4.46692e-05	0.00221472
STAG3	138.264	0.689292	0.168941	4.08009	4.50191e-05	0.00222567
KDELR2	5147.36	-0.296026	0.0725814	-4.07854	4.53202e-05	0.00223416
RP1	28.7747	0.917617	0.225038	4.0776	4.55026e-05	0.00223676
GABPB1-AS1	390.367	0.338666	0.083137	4.07359	4.6294e-05	0.0022692
RBBP4	3671.72	-0.287277	0.0705933	-4.06946	4.71212e-05	0.00229669
SUSD4	434.396	-0.327543	0.0804798	-4.06987	4.70385e-05	0.00229669
SNORD97	878.906	-0.651575	0.160261	-4.06572	4.78848e-05	0.00232733
CFAP44	321.863	0.36224	0.0891857	4.06164	4.87297e-05	0.00235715
SH3BP5-AS1	104.691	0.642949	0.158306	4.06144	4.87715e-05	0.00235715
UBE2R2	856.668	-0.298163	0.0734291	-4.06056	4.89561e-05	0.00235946
LINC01297	268.875	0.908083	0.223793	4.05769	4.9561e-05	0.00238197
FUBP1	2819.31	-0.314688	0.0776151	-4.05447	5.02475e-05	0.00240158
MANEAL	702.818	-0.262829	0.0648143	-4.0551	5.01119e-05	0.00240158
LRP5L	71.788	0.818647	0.201949	4.05374	5.04062e-05	0.00240251
OSBPL7	195.062	0.491358	0.121305	4.05061	5.1084e-05	0.00242811
PDLIM5	1439.3	-0.274867	0.0679287	-4.04641	5.20095e-05	0.00246064
RP11-466L17.1	156.4	0.672355	0.166195	4.04557	5.21963e-05	0.00246064
STMN3	1114.91	-0.340935	0.0842651	-4.04598	5.21043e-05	0.00246064
CKAP5	5812.71	-0.201319	0.0498716	-4.03674	5.4198e-05	0.00254112
ZNF281	1459.15	-0.316193	0.0783184	-4.03727	5.40762e-05	0.00254112
CSTF2	587.073	-0.335217	0.0830913	-4.03432	5.476e-05	0.00256051
DEK	4817.87	-0.381673	0.0947095	-4.02993	5.57925e-05	0.00260174
BSG	4389.89	-0.213049	0.0529932	-4.02032	5.81203e-05	0.00270298
CCDC14	1078.16	0.26587	0.0661467	4.01941	5.83448e-05	0.00270613
GPM6B	28.9456	1.10034	0.273909	4.01716	5.89036e-05	0.00272472
ID2	1293.75	0.370044	0.0921958	4.01367	5.9782e-05	0.00275796
TMEM109	1257.56	-0.398535	0.0993669	-4.01074	6.05291e-05	0.00278498
CCDC78	191.873	0.545166	0.13595	4.01005	6.07067e-05	0.00278572
FARSB	1326.12	-0.268183	0.0670087	-4.00222	6.27511e-05	0.0028719
SRRD	387.152	-0.364484	0.0911836	-3.99726	6.40807e-05	0.00292499
TFPI	357.086	0.398429	0.0997081	3.99596	6.4433e-05	0.00293332
CNN3	6961.7	-0.286481	0.0717066	-3.99518	6.46459e-05	0.00293526
DHTKD1	4710.84	-0.216502	0.0542122	-3.9936	6.50784e-05	0.00294715
ACAT2	1611.61	-0.501567	0.12563	-3.99242	6.54021e-05	0.00295405
KRT8	76750.5	-0.401702	0.100645	-3.99127	6.57215e-05	0.00296073
BMS1P2	72.6333	0.971293	0.243467	3.98942	6.62344e-05	0.00297606
ZNF638-IT1	28.3964	1.22697	0.307855	3.98554	6.7327e-05	0.0030173
NF2	1293.34	-0.282668	0.0710545	-3.97818	6.94435e-05	0.00309777
RP11-463O12.5	158.827	0.699633	0.1759	3.97744	6.96612e-05	0.00309777
SPDL1	667.327	-0.370849	0.0932313	-3.97773	6.95761e-05	0.00309777
ELOVL5	4264.63	-0.35246	0.0887121	-3.97308	7.09507e-05	0.003147
FGD6	524.741	-0.290316	0.0731612	-3.96817	7.24278e-05	0.00320428
ARHGAP19	724.313	-0.290794	0.0733038	-3.96697	7.27935e-05	0.00321222
PKD1P6	204.088	0.709432	0.1789	3.96552	7.32355e-05	0.00322277
SRPK1	2135.83	-0.237221	0.0598292	-3.96497	7.34061e-05	0.00322277
DHX9	8206.57	-0.277197	0.0699404	-3.96333	7.39116e-05	0.00323673
ALG3	443.494	-0.561719	0.141771	-3.96217	7.42725e-05	0.0032443
CHRNA5	516.128	-0.437539	0.110573	-3.95702	7.58908e-05	0.00330662
STARD13-AS	28.389	1.4047	0.355305	3.95351	7.70124e-05	0.00334703
HCG18	615.088	0.284521	0.0720304	3.95001	7.81465e-05	0.00338779
CCR8	71.5557	0.755675	0.191479	3.94652	7.92943e-05	0.0034214
RAB5B	1518.46	-0.307683	0.0779644	-3.94645	7.93183e-05	0.0034214
ODF2	1513.68	-0.212377	0.0538639	-3.94285	8.05188e-05	0.0034559
RP3-468B3.2	63.253	0.795785	0.201805	3.94334	8.03533e-05	0.0034559
XRCC6	9309.13	-0.275128	0.069887	-3.93676	8.25894e-05	0.00353597
PROSC	3336.98	-0.170942	0.0434537	-3.93389	8.35836e-05	0.0035676
PTMA	16685.9	-0.26697	0.067872	-3.93343	8.37417e-05	0.0035676
AP1G1	3476.03	-0.20841	0.0530132	-3.93129	8.44926e-05	0.00359073
C1orf132	299.827	0.569796	0.145133	3.92603	8.63596e-05	0.00365208
CDCA5	1152.28	-0.338827	0.0862909	-3.92657	8.6167e-05	0.00365208
RB1	1288.34	-0.24536	0.0625607	-3.92195	8.78349e-05	0.00368557
RP11-174G6.5	106.52	0.723732	0.18457	3.92118	8.81172e-05	0.00368557
SLC1A5	3852.26	-0.385393	0.0982921	-3.9209	8.82196e-05	0.00368557
SPECC1L	1554.69	-0.223518	0.0569757	-3.92304	8.74399e-05	0.00368557
TSTA3	1123.74	-0.267737	0.0682767	-3.92135	8.80531e-05	0.00368557
EAF1	1502.69	-0.235259	0.0601119	-3.91368	9.08996e-05	0.00378836
EPS8	1287.44	-0.292159	0.074692	-3.91153	9.17151e-05	0.00379485
GINS2	1334.63	-0.406292	0.103855	-3.91211	9.14919e-05	0.00379485
RP11-75I2.3	51.4686	9.32391	2.38339	3.91205	9.15174e-05	0.00379485
PRODH	218.853	0.832604	0.213019	3.90859	9.28353e-05	0.00383201
LCMT1-AS2	51.8395	0.849522	0.217502	3.90582	9.39066e-05	0.00385777
RP11-206L10.9	69.6136	0.73352	0.187779	3.9063	9.37186e-05	0.00385777
GMNN	687.436	-0.315341	0.0807922	-3.90311	9.49634e-05	0.00387902
INSIG1	2034.71	-0.487669	0.124955	-3.90277	9.50982e-05	0.00387902
RAB8A	1561	-0.254256	0.0651446	-3.90294	9.50314e-05	0.00387902
HDLBP	10963.7	-0.1794	0.0459982	-3.90016	9.61295e-05	0.00390316
TUBA1A	3233.58	-0.464324	0.119053	-3.90013	9.61426e-05	0.00390316
SKA3	447.412	-0.528035	0.135534	-3.89595	9.78141e-05	0.0039617
ABCC11	1320.38	-0.47683	0.122411	-3.89532	9.80675e-05	0.00396266
NMT1	1871.04	-0.211906	0.0544308	-3.89313	9.89584e-05	0.00398932
IDH3A	1309.69	-0.229657	0.0590471	-3.88938	0.0001005	0.00404204
SPPL2B	383.006	0.382231	0.0983631	3.88592	0.000101943	0.00409054
SLC25A40	536.561	-0.354844	0.0913988	-3.88237	0.000103445	0.00414116
MTM1	446.881	-0.324876	0.0836951	-3.88166	0.000103746	0.00414361
CAPS	362.306	0.448426	0.115562	3.8804	0.000104284	0.00414589
STK33	49.5791	1.07	0.27573	3.8806	0.000104199	0.00414589
HNRNPK	12124.8	-0.206413	0.053217	-3.87871	0.000105011	0.00416521
SND1	4164.13	-0.155034	0.0399893	-3.87689	0.000105802	0.00418693
BRK1	2475.22	-0.184313	0.0475548	-3.8758	0.000106277	0.00419611
VOPP1	995.131	-0.398149	0.102779	-3.87382	0.000107142	0.0042206
SLC35F6	1583.56	-0.332083	0.0857798	-3.87134	0.000108237	0.00425405
MLF2	1130.69	-0.340119	0.0878846	-3.87007	0.000108806	0.00426668
TUBA1B	28202.6	-0.412514	0.106608	-3.86946	0.000109078	0.00426766
ZNF773	176.112	0.433466	0.112098	3.86685	0.000110248	0.00430368
RP11-798G7.8	32.34	1.09364	0.282874	3.86617	0.000110557	0.00430598
SEC31B	61.8488	0.636797	0.16481	3.86383	0.000111624	0.00433774
RP3-368A4.6	76.0464	1.01428	0.262546	3.86326	0.000111885	0.00433812
MYBL1	1200.56	-0.299357	0.0775097	-3.86218	0.00011238	0.00434753
C11orf72	103.504	0.616632	0.159727	3.86054	0.000113135	0.00435887
PSMC4	1543.46	-0.327742	0.0848974	-3.86045	0.000113178	0.00435887
RP4-800G7.2	70.8456	0.639726	0.165896	3.85619	0.000115168	0.00441823
SKA2	2810.34	-0.320248	0.0830508	-3.85606	0.000115231	0.00441823
LARS2	884.977	-0.225554	0.0585681	-3.85114	0.000117571	0.00449793
AC079610.2	39.7791	0.909234	0.236305	3.84772	0.000119223	0.00455106
BLVRA	1493.81	-0.302702	0.0787088	-3.84585	0.000120136	0.00457578
MAPK9	1615.85	-0.21281	0.0553902	-3.84201	0.000122028	0.00460367
MICALL2	454.072	0.462484	0.120386	3.84167	0.000122202	0.00460367
SNRPA	944.353	-0.236624	0.0615888	-3.84199	0.00012204	0.00460367
SPATA20	1076.31	0.339464	0.0883177	3.84367	0.000121208	0.00460367
TXNIP	3201.7	0.371952	0.096819	3.84172	0.000122176	0.00460367
ESR1	7950.6	-0.179428	0.046731	-3.8396	0.000123234	0.00463241
ESRP1	2909.67	-0.249655	0.0650555	-3.83756	0.000124261	0.00466087
TOP2A	12811.6	-0.184733	0.0481583	-3.83596	0.000125076	0.00468128
ZNF891	267.507	0.395664	0.103307	3.82997	0.000128157	0.00478618
SEH1L	833.6	-0.398292	0.104117	-3.82544	0.000130541	0.00486468
ETV4	165.277	-0.456279	0.119389	-3.82178	0.000132493	0.00492681
SULF2	3927.52	-0.306776	0.0802822	-3.82122	0.000132795	0.00492741
SETD7	2802.73	-0.246653	0.0646385	-3.81588	0.000135701	0.00502441
NUP43	1288.57	-0.260634	0.068353	-3.81306	0.000137256	0.00506734
TXLNA	1776.05	-0.248956	0.0652963	-3.81272	0.000137447	0.00506734
HIST1H4E	2709.24	-0.518442	0.136073	-3.81002	0.000138956	0.00511205
EIF4H	8306.1	-0.241547	0.0634974	-3.80404	0.000142356	0.00522599
DYNLL1	2525.68	-0.211486	0.0556498	-3.80031	0.000144516	0.00529399
RP11-306O13.1	137.296	0.706504	0.185951	3.79941	0.000145044	0.00530208
CTD-2006C1.2	119.095	0.689963	0.181759	3.79604	0.000147027	0.00535661
LDOC1L	1281.33	-0.220731	0.0581511	-3.79582	0.000147156	0.00535661
DTL	1373.74	-0.350844	0.0926967	-3.78486	0.000153794	0.00558645
CERS6	4824.84	-0.23815	0.0629447	-3.78348	0.000154648	0.00560565
LRIG1	2121.96	-0.291105	0.0769693	-3.78209	0.000155517	0.00561542
RP11-67K19.3	22.7321	1.23709	0.327116	3.7818	0.000155701	0.00561542
ZNF350	367.245	0.320673	0.0848007	3.78149	0.000155893	0.00561542
ABAT	1793.14	-0.262925	0.0695605	-3.7798	0.000156954	0.00564184
GABARAP	993.022	-0.29027	0.0768167	-3.77874	0.000157627	0.00565424
PAN2	815.92	0.363386	0.0962368	3.77596	0.000159393	0.00570575
GRK6	746.97	-0.289325	0.0766982	-3.77225	0.000161785	0.00576917
TIFA	436.812	-0.365468	0.0968854	-3.77217	0.000161834	0.00576917
MCM3	4371.89	-0.264602	0.0701748	-3.77062	0.000162845	0.00579324
DCAF12	945.314	-0.304826	0.0809174	-3.76712	0.000165138	0.00586275
MTERF4	477.599	0.342551	0.0909714	3.76548	0.000166227	0.00588927
SNORA38	48.0297	-1.20902	0.321155	-3.76461	0.000166807	0.00589773
PNPLA7	103.459	0.821892	0.218662	3.75874	0.000170773	0.00602558
CADM1	1336.97	-0.262142	0.0697553	-3.75803	0.000171256	0.00603031
NEAT1	3024.44	0.809784	0.215932	3.75018	0.00017671	0.00620967
HMGB2	3302.79	-0.319195	0.0851764	-3.74746	0.000178637	0.00626462
EFTUD2	2645.8	-0.254216	0.0678591	-3.74623	0.000179509	0.00626974
GINS1	1272.62	-0.325163	0.0867898	-3.74656	0.000179275	0.00626974
CTD-2547H18.1	18.5498	1.15541	0.308562	3.74449	0.000180762	0.00628846
ST3GAL5	283.474	0.419967	0.112156	3.74447	0.000180774	0.00628846
RRM2	3352.2	-0.492109	0.131457	-3.7435	0.000181478	0.00630025
CATSPERG	55.9432	0.869847	0.232417	3.74262	0.000182113	0.0063096
AL133243.2	41.1193	0.746452	0.199549	3.74071	0.000183504	0.00633995
CTA-212A2.3	106.361	0.565164	0.151097	3.7404	0.000183724	0.00633995
MDK	546.469	-0.507895	0.135856	-3.7385	0.000185124	0.00637552
CSNK2A1	3049.56	-0.220857	0.0591346	-3.73482	0.000187852	0.00645657
RP11-334C17.5	76.5386	0.741919	0.19869	3.73405	0.000188427	0.00646344
ADGRV1	787.71	0.926367	0.248414	3.72913	0.000192145	0.0065649
C5orf45	230.103	0.464326	0.124513	3.72915	0.000192127	0.0065649
DDX23	3412.05	-0.250148	0.0670901	-3.72854	0.000192595	0.00656727
NAP1L4	2939.59	-0.230054	0.0617256	-3.72704	0.000193744	0.0065934
CTBP2	1721.16	-0.16601	0.0445736	-3.72439	0.000195787	0.00664984
SNORA70	418.043	-1.45553	0.390947	-3.72308	0.000196808	0.00667136
HSPA4	6081.76	-0.248939	0.0669055	-3.72076	0.000198623	0.00671968
FAM213B	360.015	-0.372696	0.100201	-3.71948	0.000199633	0.00674063
UBE2A	1136.61	-0.301379	0.0810696	-3.71753	0.000201181	0.00677964
ENOSF1	417.673	0.549182	0.147818	3.71527	0.000202991	0.00682729
PRKAR2B	844.412	-0.229629	0.0618333	-3.71368	0.000204269	0.0068519
RET	2106.56	-0.478018	0.128729	-3.71337	0.000204516	0.0068519
IVNS1ABP	2277.41	0.35558	0.0957985	3.71175	0.000205835	0.00685685
RNF187	1866.54	-0.256116	0.0689962	-3.71203	0.000205606	0.00685685
RP11-252A24.2	107.866	0.595781	0.160513	3.71172	0.000205856	0.00685685
CTC-242N15.1	91.0212	0.544832	0.14691	3.70861	0.000208402	0.00689318
MCM7	4865.99	-0.300209	0.080952	-3.70848	0.000208509	0.00689318
PGR	6803.45	0.471563	0.12716	3.70843	0.000208545	0.00689318
TOPBP1	2618.71	-0.203701	0.0549118	-3.7096	0.000207586	0.00689318
SNORA17	19.4931	-2.18971	0.590991	-3.70515	0.000211264	0.00696969
RAD23B	5797.82	-0.274497	0.0741406	-3.70238	0.000213584	0.0070328
PBX3	377.412	-0.455194	0.122979	-3.7014	0.000214416	0.00704674
GMPS	3356.21	-0.22058	0.0596115	-3.7003	0.000215344	0.00706378
LINC00969	746.636	0.285397	0.07716	3.69877	0.000216648	0.00709307
UBL3	1756.4	-0.290769	0.078644	-3.69728	0.000217919	0.00712117
N4BP2L2-IT2	26.3582	1.19412	0.323159	3.69514	0.000219764	0.00716787
TSPAN13	7070.56	-0.341224	0.0924536	-3.69076	0.000223588	0.00727886
FGFR3	335.031	0.550789	0.149276	3.68973	0.00022449	0.00729444
DCAF6	1615.48	-0.211385	0.0573209	-3.68775	0.000226249	0.0073378
DCTN2	1556.68	-0.273086	0.0741419	-3.68329	0.00023024	0.00743927
POLA2	745.73	-0.385863	0.10475	-3.68367	0.000229898	0.00743927
RCC1	1273.03	-0.365932	0.0993932	-3.68166	0.000231722	0.00747314
ITPK1	2469.99	-0.223404	0.0607049	-3.68017	0.000233079	0.00747948
TACO1	633.714	-0.332681	0.0904021	-3.68002	0.000233219	0.00747948
XPO7	4337.96	-0.255523	0.0694184	-3.68091	0.000232399	0.00747948
COL27A1	109.842	0.479847	0.130593	3.67437	0.000238432	0.00763249
PDXK	2047.42	-0.29589	0.0805394	-3.67385	0.000238924	0.00763408
ZBTB7C	155.829	-0.509416	0.13869	-3.67304	0.000239681	0.00764408
KPNA6	2221.38	-0.275399	0.0749999	-3.672	0.000240663	0.00764715
SKA1	411.906	-0.333061	0.0906961	-3.67228	0.000240398	0.00764715
FAM228B	302.37	0.404559	0.110213	3.67068	0.000241903	0.0076724
SNORD3B-1	2615.88	-0.819811	0.223816	-3.66287	0.000249405	0.00789584
AC240274.1	1458.14	-0.236528	0.0646063	-3.66107	0.000251162	0.007921
MCM6	2975.35	-0.42582	0.116324	-3.66065	0.000251577	0.007921
RNU6ATAC	42.4035	-1.58046	0.431704	-3.66098	0.000251251	0.007921
PTPRJ	813.708	-0.338518	0.0925328	-3.65836	0.000253834	0.0079775
ITGB8	168.241	-0.550784	0.150601	-3.65723	0.000254953	0.0079981
MT2A	351.525	-0.563054	0.154074	-3.65444	0.000257744	0.008071
GOLGA6L9	156.221	0.499415	0.136771	3.65146	0.00026075	0.00815032
BCAR3	1817.18	-0.239777	0.0657151	-3.64873	0.000263536	0.0082225
RBM27	2046.98	-0.23865	0.0654425	-3.64671	0.000265616	0.0082632
RP4-717I23.3	199.621	0.513738	0.140884	3.64654	0.000265798	0.0082632
ARL3	856.729	-0.247762	0.0679652	-3.64542	0.000266956	0.00828427
TFDP1	1425.3	-0.279314	0.076636	-3.64468	0.00026772	0.00829307
HSPB8	953.236	-0.227484	0.0624272	-3.64399	0.000268448	0.00830072
CDKN1A	988.557	0.293146	0.0804715	3.64285	0.000269633	0.00830758
UPF2	1166.43	-0.27883	0.0765388	-3.64299	0.000269486	0.00830758
RP11-382B18.1	776.629	0.495892	0.13619	3.64118	0.000271391	0.00834685
FEN1	2203.75	-0.303513	0.0834291	-3.63798	0.000274789	0.00843633
MUC20	32.2682	1.9662	0.540709	3.63633	0.000276548	0.00847523
CLIC4	1765.01	-0.265698	0.0731141	-3.63401	0.000279049	0.00853671
SPATA6L	37.7528	0.978049	0.269227	3.63281	0.000280356	0.00856152
AC159540.1	185.255	0.565504	0.15571	3.63177	0.000281479	0.00858064
LRRC75B	192.247	0.402928	0.110963	3.63119	0.000282122	0.00858506
EIF4EBP2	3089.21	-0.22912	0.0631119	-3.63038	0.000283	0.00859661
UNG	1899.97	-0.304139	0.0838798	-3.6259	0.000287959	0.00873189
RP11-147I3.1	29.0552	0.929221	0.256328	3.62513	0.00028882	0.00874264
ASTL	35.9031	0.747326	0.206244	3.62351	0.000290632	0.00878208
CD63	5313.05	-0.223007	0.0615569	-3.62278	0.00029145	0.00879141
ANKRD36B	202.197	0.505622	0.139711	3.61904	0.000295696	0.00879644
CALM3	2506.6	-0.380424	0.105089	-3.62002	0.000294576	0.00879644
EI24	3062.47	-0.198475	0.0548266	-3.62004	0.000294555	0.00879644
IMPAD1	3626.08	-0.244528	0.0675659	-3.6191	0.000295627	0.00879644
PAQR5	215.773	0.540786	0.149402	3.61968	0.000294965	0.00879644
RAB22A	2163.14	-0.220986	0.0610345	-3.62068	0.000293828	0.00879644
RP11-295P9.3	162.361	0.515525	0.142351	3.6215	0.000292903	0.00879644
SNORA52	172.696	-1.08462	0.299523	-3.62117	0.00029327	0.00879644
SCNN1A	518.702	0.613836	0.169641	3.61845	0.000296377	0.00880152
MDM2	6044.43	-0.157852	0.0436344	-3.6176	0.000297353	0.00881533
POLR3K	409.118	-0.54365	0.150331	-3.61634	0.000298793	0.00883275
PPP1R3B	738.06	-0.283859	0.0784966	-3.6162	0.000298964	0.00883275
PDPK2P	105.044	0.573934	0.158737	3.61564	0.000299605	0.00883657
ASIC2	86.9876	-0.507635	0.14047	-3.61383	0.000301706	0.00886821
RP11-540B6.6	73.9183	0.635906	0.175951	3.61411	0.000301383	0.00886821
DBI	2574.59	-0.336864	0.0932631	-3.61198	0.000303867	0.00889029
STAM	737.626	-0.265598	0.073535	-3.61186	0.000304003	0.00889029
TCTN2	374.535	-0.326809	0.0904753	-3.61214	0.000303686	0.00889029
EIF4E2	951.839	-0.278517	0.0771656	-3.60935	0.000306969	0.00896183
CTC-360G5.9	92.7516	0.641278	0.177923	3.60425	0.000313053	0.00910208
GS1-124K5.2	44.2518	0.878367	0.243765	3.60333	0.000314164	0.00910208
NPIPP1	70.7286	0.782406	0.21713	3.60339	0.00031409	0.00910208
RP1-68D18.4	12.6044	1.59769	0.443418	3.60313	0.000314411	0.00910208
VTA1	1258.09	-0.268397	0.0744587	-3.60465	0.000312575	0.00910208
WDPCP	310.039	0.358795	0.0996625	3.6001	0.000318101	0.00919348
SAE1	2918.76	-0.297122	0.0825651	-3.59864	0.000319887	0.00922966
RP11-504P24.3	47.956	0.848131	0.236005	3.59369	0.000326025	0.00935979
SCAF8	1779.63	-0.166988	0.0464641	-3.59392	0.00032574	0.00935979
UAP1L1	428.095	0.33828	0.0941107	3.59449	0.000325024	0.00935979
AC006145.4	38.4416	0.840915	0.234041	3.59303	0.000326858	0.00936813
SZT2	517.733	0.433693	0.120726	3.59238	0.000327676	0.00937599
KIF1BP	1242.66	-0.25415	0.07078	-3.59071	0.000329782	0.00942061
FAM156A	345.743	0.49671	0.138404	3.58884	0.000332148	0.00947252
HYOU1	3899.37	-0.341614	0.0952492	-3.58653	0.000335106	0.00954111
LINC00670	64.6614	0.710442	0.198124	3.58585	0.000335976	0.00955012
FKBP11	126.177	0.634061	0.176853	3.58525	0.000336759	0.00955544
RP11-449J21.3	66.4309	0.583965	0.162898	3.58485	0.00033727	0.00955544
CDC20	1034.35	-0.287509	0.0802432	-3.58297	0.000339709	0.00960876
CHMP1A	1469.12	-0.299111	0.0835052	-3.58195	0.00034104	0.0096306
LIN7C	2217.06	-0.26071	0.0728426	-3.57909	0.000344788	0.00972055
ATPIF1	1278.35	-0.177143	0.0495378	-3.57592	0.000348996	0.00982313
PHF19	832.182	-0.257841	0.0721883	-3.57179	0.000354547	0.00996312
KIAA0930	963.468	-0.238885	0.0669016	-3.5707	0.000356031	0.00998855
SNORA2A	57.5149	-1.54437	0.432599	-3.56999	0.000356995	0.00999935
CHP1	2273.34	-0.194282	0.0544333	-3.56918	0.000358098	0.0100003
LFNG	665.15	-0.348671	0.0976911	-3.56912	0.000358187	0.0100003
HIST1H4H	2109.74	-0.442172	0.12392	-3.5682	0.000359441	0.010019
PLP2	1354.19	-0.409927	0.114928	-3.56682	0.000361342	0.0100558
RTN4	2810.13	-0.286756	0.0804871	-3.56275	0.000366985	0.0101964
SUMO3	2232.54	-0.318028	0.0893825	-3.55806	0.000373605	0.0103636
ARPP19	5803.92	-0.211973	0.0596015	-3.55651	0.00037582	0.0104084
U2	6578.28	-1.2726	0.357971	-3.55504	0.000377923	0.0104498
RP11-212P7.3	105.461	-1.17621	0.331002	-3.55348	0.000380166	0.010495
CTA-243E7.4	23.5898	1.17171	0.330118	3.54938	0.000386143	0.010643
RP11-33B1.1	192.51	0.511265	0.144067	3.5488	0.000386994	0.0106494
CDC42SE2	1261.06	-0.194951	0.0549703	-3.54648	0.000390414	0.0106815
CEP95	643.124	0.297419	0.0838588	3.54666	0.000390152	0.0106815
NRBP1	2996.84	-0.15666	0.0441699	-3.54676	0.00039	0.0106815
PAICS	4313.45	-0.36964	0.104232	-3.54633	0.000390634	0.0106815
HLA-C	618.283	-0.335408	0.0945987	-3.54559	0.000391738	0.0106917
TKT	5585.1	-0.22074	0.0622637	-3.54524	0.000392249	0.0106917
AGAP9	73.5444	0.730744	0.206438	3.53978	0.00040046	0.0108983
E4F1	706.58	0.360021	0.101821	3.53583	0.000406496	0.0110452
TP53BP2	583.297	-0.372855	0.105488	-3.53457	0.000408433	0.0110803
KIAA1875	49.4684	0.817331	0.231273	3.53405	0.000409242	0.0110849
AP3M1	1758.18	-0.261806	0.0741094	-3.53269	0.000411357	0.0111073
FLOT1	1410.82	-0.336657	0.0952933	-3.53285	0.000411112	0.0111073
CATSPER2	76.9128	0.606011	0.171727	3.52891	0.000417275	0.0112495
PIP4K2A	707.922	-0.287758	0.0815857	-3.52706	0.000420197	0.0112754
TMEM33	2128.25	-0.204827	0.0580607	-3.52781	0.000419019	0.0112754
ZNF175	196.849	0.340568	0.096553	3.52726	0.000419882	0.0112754
PIP4K2B	1389.22	-0.221249	0.0627469	-3.52605	0.000421802	0.0113009
SLC1A4	1938.38	-0.266339	0.0755724	-3.52429	0.000424618	0.0113587
RP11-624L4.1	94.1984	0.619039	0.175878	3.51971	0.000432027	0.011539
SC5D	932.758	-0.32496	0.0923376	-3.51926	0.000432756	0.0115406
GNAI1	245.078	-0.436101	0.123977	-3.51759	0.000435491	0.0115777
LPIN2	465.2	-0.33882	0.0963118	-3.51794	0.000434903	0.0115777
MSMO1	1306	-0.548511	0.156004	-3.51601	0.000438082	0.0116108
ROR1-AS1	48.7033	0.846974	0.240863	3.51641	0.00043742	0.0116108
MAPK1	2611.43	-0.232924	0.0663296	-3.51162	0.000445387	0.0117864
CHDH	1162.22	-0.353869	0.10079	-3.51095	0.000446513	0.0117981
RPL29	5602.61	-0.175274	0.0499342	-3.5101	0.000447944	0.0118178
TMEM123	2581.05	-0.270972	0.0772212	-3.50904	0.00044973	0.0118468
RP11-1042B17.3	24.7887	1.09864	0.313166	3.50817	0.000451205	0.0118675
NAA50	4215.23	-0.21316	0.0607706	-3.50762	0.000452136	0.0118739
EZR	9940.69	-0.404657	0.115399	-3.50659	0.000453888	0.0119018
KIFC1	1256.15	-0.452309	0.129056	-3.50476	0.000457026	0.0119659
HMGB1	8835.46	-0.273463	0.0781072	-3.50113	0.000463292	0.0120933
SPC25	376.271	-0.407606	0.116419	-3.5012	0.00046316	0.0120933
NDUFAF2	374.802	-0.313428	0.0896451	-3.49632	0.000471716	0.0122945
MAMDC4	229.699	0.461529	0.132135	3.49286	0.000477876	0.0124363
TK1	1621.14	-0.378557	0.108439	-3.49096	0.000481294	0.0125064
MAGI1-IT1	13.0174	1.48425	0.425232	3.49046	0.000482192	0.0125109
PEF1	703.701	-0.215068	0.0616273	-3.48982	0.000483348	0.0125221
BCCIP	1040.66	-0.232192	0.0665573	-3.4886	0.000485559	0.0125289
LIG1	1266.27	-0.234135	0.0671168	-3.48847	0.00048579	0.0125289
RP11-1H8.5	19.4575	1.19602	0.342813	3.48883	0.00048514	0.0125289
ASPA	50.7431	0.848541	0.243396	3.48626	0.000489825	0.0125398
MOCS2	875.906	-0.275213	0.078931	-3.48675	0.000488935	0.0125398
PDCD6IP	3211.77	-0.187133	0.0536592	-3.48743	0.000487679	0.0125398
RP11-538D16.2	63.7011	0.694053	0.199083	3.48625	0.000489848	0.0125398
SNORD3B-2	2745.81	-0.767772	0.220137	-3.4877	0.000487195	0.0125398
SOAT1	623.408	-0.386343	0.110832	-3.48585	0.000490576	0.0125399
NSF	1599.96	-0.229765	0.0659305	-3.48496	0.000492205	0.0125603
RP11-142O6.1	14.3129	1.50261	0.431212	3.48462	0.000492831	0.0125603
AC092881.1	36.443	0.95487	0.274079	3.48393	0.000494116	0.0125665
FN1	1965.01	-0.324243	0.0930742	-3.4837	0.000494531	0.0125665
CHRD	38.0834	0.824072	0.236752	3.48074	0.000500025	0.0126863
RP11-609D21.3	58.6329	0.855685	0.24586	3.48037	0.000500717	0.0126863
ZCCHC24	116.275	-0.800891	0.230227	-3.4787	0.00050385	0.012747
ABCG1	797.104	0.336367	0.0967169	3.47785	0.000505461	0.0127503
HLA-B	1637.94	-0.292113	0.0839909	-3.47792	0.00050533	0.0127503
B4GALNT4	594.964	0.294084	0.0846023	3.47607	0.000508813	0.0128161
TMEM75	23.4569	1.15304	0.331776	3.47534	0.000510198	0.0128323
SPAG7	465.915	-0.294727	0.0848462	-3.47366	0.000513411	0.0128943
PARVB	112.487	-0.459138	0.132265	-3.47134	0.000517865	0.0129873
GTF2E1	533.789	-0.259115	0.0746644	-3.4704	0.000519686	0.013014
HSP90B1	15527.6	-0.280761	0.080919	-3.46966	0.000521121	0.0130309
SLC2A1	6187.16	0.208164	0.0600021	3.46927	0.000521871	0.0130309
ACOX2	466.314	-0.341291	0.0983934	-3.46864	0.000523108	0.0130366
RASSF1	244.329	-0.469343	0.135321	-3.46838	0.000523608	0.0130366
PMS2P6	11.7979	6.93101	1.99874	3.46769	0.000524955	0.0130481
SNX10	381.669	-0.579005	0.166987	-3.46737	0.000525582	0.0130481
ZNF493	264.582	0.3267	0.0942492	3.46634	0.000527596	0.0130792
RRP1B	1409.36	-0.262508	0.0757449	-3.46569	0.000528869	0.013092
EIF5A	3929.34	-0.430623	0.124317	-3.46391	0.00053238	0.0131224
HERC2P8	44.2465	0.978431	0.282425	3.46439	0.000531434	0.0131224
L3HYPDH	181.97	0.667246	0.192617	3.46411	0.00053199	0.0131224
AP000432.3	91.892	0.685612	0.197966	3.46327	0.00053365	0.0131296
SNORA48	866.494	-0.790927	0.228394	-3.463	0.000534194	0.0131296
SNORA80B	31.0534	-1.91231	0.55302	-3.45793	0.000544342	0.01336
CAMTA1	473.59	-0.322123	0.0931804	-3.45698	0.000546256	0.0133879
NCAPG2	2059.41	-0.288065	0.0833633	-3.45554	0.000549189	0.0134407
GNL1	780.24	-0.283839	0.0821743	-3.45411	0.000552115	0.0134741
ING1	244.89	-0.540839	0.156573	-3.45424	0.000551853	0.0134741
RAD51C	1253.44	-0.280978	0.0813904	-3.45222	0.000555985	0.0135494
S1PR3	683.412	-0.350849	0.101649	-3.45156	0.000557347	0.0135634
GGCT	3235.96	-0.395561	0.114621	-3.45105	0.00055842	0.0135691
UBE2G1	1054.3	-0.226624	0.0656749	-3.45069	0.000559153	0.0135691
C6orf141	617.548	0.232503	0.0674195	3.4486	0.000563497	0.0136362
TIGD1	352.493	0.319439	0.0926235	3.44879	0.0005631	0.0136362
RP11-795F19.1	37.5174	0.78142	0.226644	3.44779	0.000565201	0.0136582
SNORA78	52.9142	-1.95262	0.566664	-3.44582	0.00056932	0.0137385
KLHL7-AS1	41.7265	0.791184	0.229734	3.44392	0.000573349	0.0138164
FBXO15	125.758	0.502011	0.145857	3.44181	0.000577837	0.0139052
PSMB7	2271.48	-0.286093	0.0831598	-3.44029	0.000581101	0.0139642
RIOK1	465.763	-0.287275	0.0835381	-3.43885	0.000584195	0.0140191
CARD10	346.552	-0.357991	0.104157	-3.43704	0.000588111	0.0140934
ELAVL1	1485.19	-0.293245	0.0853314	-3.43654	0.000589197	0.0140999
WDR5	1229.58	-0.28227	0.0821486	-3.43609	0.000590177	0.0141038
LMAN2	2261.74	-0.198134	0.0576948	-3.43417	0.000594367	0.0141842
ITPK1-AS1	20.6867	1.30805	0.381117	3.43215	0.00059882	0.0142708
POT1-AS1	53.1988	0.760219	0.221548	3.43139	0.000600491	0.0142909
LTB4R2	111.41	0.521825	0.152108	3.43063	0.000602188	0.0143115
AP000347.2	95.4452	0.753305	0.219631	3.42987	0.000603879	0.0143319
ATG16L2	285.519	0.47135	0.137475	3.42861	0.000606681	0.0143772
SMAD9	26.1987	0.955222	0.278631	3.42827	0.000607451	0.0143772
CTD-2017D11.1	69.859	0.661671	0.193142	3.42583	0.000612935	0.0144871
KCTD3	6431.07	-0.273312	0.0798076	-3.42464	0.000615613	0.0144908
NOXA1	181.404	0.552621	0.161353	3.42491	0.000614993	0.0144908
UBFD1	2168.25	-0.201924	0.0589591	-3.42482	0.000615209	0.0144908
CLK4	357.509	0.346029	0.101065	3.42384	0.00061743	0.0145138
SEMA3B	270.956	0.476057	0.139102	3.42235	0.000620825	0.0145722
TCTA	506.081	-0.292588	0.0855017	-3.42201	0.000621605	0.0145722
PPP2R4	3352.45	-0.216247	0.0632677	-3.41796	0.00063092	0.0147505
SNORD94	69.4327	-1.07944	0.31578	-3.41832	0.000630098	0.0147505
DAZAP2	2449.36	-0.233567	0.0683749	-3.41598	0.000635531	0.0148382
VAT1	1252.3	-0.360459	0.105555	-3.4149	0.000638053	0.014877
MGLL	917.525	-0.251014	0.0735225	-3.41412	0.000639895	0.0148998
C1orf233	225.596	-0.456403	0.13375	-3.41236	0.00064404	0.0149761
IRAK1	2390.89	-0.264066	0.0774644	-3.40887	0.000652335	0.0151282
SULT1B1	139.276	0.615968	0.180686	3.40905	0.000651905	0.0151282
DBNDD2	312.928	-0.356907	0.104739	-3.40758	0.000655415	0.0151702
GBA	1254.29	-0.238495	0.0699938	-3.40738	0.000655902	0.0151702
MX2	50.1713	0.749739	0.220096	3.40642	0.000658205	0.015203
C7orf49	529.143	-0.313577	0.0920648	-3.40605	0.000659098	0.0152033
C5orf30	971.024	-0.246635	0.072436	-3.40487	0.000661944	0.0152486
PMEPA1	840.272	-0.36091	0.106019	-3.40419	0.000663605	0.0152665
RAB10	4608.86	-0.235917	0.0693262	-3.403	0.000666514	0.015313
PPM1A	2334.04	-0.195168	0.0573799	-3.40133	0.00067058	0.0153859
RAB14	1999.51	-0.246297	0.0724273	-3.40061	0.000672357	0.0154062
TMEM208	376.915	-0.371218	0.109186	-3.39986	0.000674207	0.0154281
DCBLD2	990.894	-0.258184	0.0760241	-3.39608	0.000683591	0.0156221
RNU4ATAC	105.956	-0.824931	0.243035	-3.39429	0.000688077	0.0157038
SDC3	199.362	-0.577532	0.170167	-3.39392	0.000688998	0.0157041
TRAM1	3922.91	-0.2369	0.0698143	-3.3933	0.00069057	0.0157191
CYFIP1	3080.9	-0.160388	0.0472982	-3.391	0.000696373	0.0158095
HMGB3	3112.97	-0.217424	0.0641127	-3.39127	0.000695689	0.0158095
FOXP1-IT1	22.2266	1.13503	0.334836	3.38981	0.000699401	0.0158574
PAFAH1B1	2549.61	-0.228497	0.0674957	-3.38535	0.000710873	0.0160937
TRIP6	695.943	-0.278198	0.0821846	-3.38504	0.000711688	0.0160937
CDV3	10031.1	-0.226507	0.0669357	-3.38395	0.000714498	0.0161235
CLU	8699.58	-0.241494	0.0713736	-3.38352	0.000715623	0.0161235
KREMEN1	365.163	-0.335257	0.0990873	-3.38345	0.000715812	0.0161235
FAM81A	66.5494	-0.713388	0.210906	-3.38249	0.000718319	0.0161589
LINC01609	125.479	0.68546	0.202697	3.3817	0.000720394	0.0161845
USP22	4527.07	-0.238771	0.0706145	-3.38134	0.000721345	0.0161848
IDI1	3180.85	-0.487795	0.144301	-3.3804	0.000723811	0.016219
CSTF2T	1175.71	-0.268354	0.079437	-3.37821	0.000729606	0.0163277
GPD1L	2296.45	-0.306224	0.0906728	-3.37724	0.000732166	0.0163637
CRMP1	300.068	-0.29859	0.0884324	-3.37648	0.000734207	0.0163669
RMI2	609.311	-0.276117	0.0817761	-3.37649	0.000734157	0.0163669
MTA2	3043.54	-0.191157	0.056621	-3.37609	0.000735243	0.0163689
RP11-57H12.3	62.8334	0.676405	0.200439	3.37463	0.000739158	0.0164255
RP11-609N14.4	121.686	0.507116	0.150282	3.37443	0.000739688	0.0164255
CUL1	1432.89	-0.203566	0.0603394	-3.37369	0.000741685	0.0164486
ASF1B	839.624	-0.277058	0.0821458	-3.37275	0.000744206	0.0164505
C12orf43	372.143	-0.358185	0.10621	-3.37243	0.000745072	0.0164505
RASSF8	708.987	-0.265462	0.0787196	-3.37224	0.000745582	0.0164505
ZNF664	4590.95	-0.262757	0.0779063	-3.37273	0.000744273	0.0164505
CANT1	2542.67	-0.218388	0.0647821	-3.37112	0.00074863	0.0164966
CSPG4P12	123.418	0.573297	0.170097	3.37041	0.000750553	0.0165179
BCLAF1	6003.56	-0.165707	0.0491951	-3.36836	0.000756159	0.0166201
SNORA10	93.6368	-1.22409	0.363462	-3.36785	0.000757571	0.0166299
APITD1	336.565	-0.387979	0.115226	-3.36711	0.000759593	0.0166531
CUL9	648.183	0.245054	0.0728315	3.36468	0.000766328	0.0167582
NUCKS1	21697.4	-0.310723	0.0923408	-3.36496	0.000765545	0.0167582
RP11-1018N14.5	26.3905	1.17534	0.349378	3.36409	0.000767976	0.016773
C14orf132	1114.54	-0.168885	0.0502525	-3.36072	0.000777388	0.0169104
CAST	2116.86	-0.164237	0.0488738	-3.36044	0.000778186	0.0169104
FAXDC2	81.264	0.726475	0.216129	3.3613	0.000775764	0.0169104
GCLM	1995.17	-0.300653	0.0894579	-3.36084	0.000777067	0.0169104
C12orf49	1509.15	-0.164081	0.0488357	-3.35984	0.000779864	0.0169255
CCDC144A	282.223	0.549978	0.163778	3.35807	0.000784891	0.0170132
DDX24	3136.25	-0.206751	0.0615799	-3.35744	0.000786688	0.0170308
KIF5C	335.683	-0.258074	0.0768786	-3.35691	0.000788197	0.0170337
LPGAT1	4373.59	-0.213751	0.0636789	-3.3567	0.000788799	0.0170337
CKB	617.741	-0.391858	0.116777	-3.35562	0.000791876	0.0170788
C14orf1	587.409	-0.373521	0.111384	-3.35345	0.000798119	0.017192
CKS1B	1534.67	-0.418888	0.124985	-3.35149	0.000803776	0.0172922
DYNC1LI1	1099.7	-0.331376	0.0988981	-3.35068	0.00080612	0.0172995
TSIX	164.919	0.512221	0.152863	3.35085	0.000805646	0.0172995
LINC00923	17.0279	1.18779	0.354598	3.34968	0.000809057	0.017341
CUL4A	1724.9	-0.235063	0.0702821	-3.34456	0.000824119	0.0175982
NUP188	1938.69	-0.287403	0.0859276	-3.34471	0.000823686	0.0175982
SMPDL3A	283.048	0.480899	0.143759	3.34518	0.000822283	0.0175982
RP11-734K23.9	36.5194	0.678646	0.202954	3.34384	0.000826265	0.0176222
PRPS1	537.287	-0.351798	0.105243	-3.34273	0.000829575	0.017671
LAD1	1051.13	-0.229299	0.0686346	-3.34087	0.000835167	0.0177681
KIF5B	8619.3	-0.154215	0.0461789	-3.33952	0.000839246	0.0178329
LINC00937	48.8214	0.703546	0.210709	3.33894	0.000840985	0.0178479
RP1-153G14.4	14.4471	1.22213	0.366079	3.33843	0.00084252	0.0178585
POLA1	1271.56	-0.243107	0.0728308	-3.33797	0.000843918	0.0178662
RP11-561O23.9	25.2934	0.964994	0.289357	3.33496	0.000853102	0.0180385
NUP62	1119.35	-0.326944	0.0980654	-3.33394	0.000856261	0.0180831
DDX21	5617.71	-0.280649	0.0841916	-3.33345	0.000857762	0.0180927
PSMD3	2095.5	-0.162465	0.0487521	-3.33248	0.000860744	0.0181334
AGBL5	694.079	-0.218525	0.0655909	-3.33163	0.00086339	0.018167
NES	331.448	-0.558214	0.167593	-3.33078	0.000866045	0.0182007
PIGU	560.68	-0.295847	0.08887	-3.32898	0.000871637	0.0182573
RNPEP	1510.41	-0.208922	0.0627499	-3.32943	0.000870226	0.0182573
SYNJ2BP	2006.84	-0.16886	0.0507256	-3.32889	0.000871914	0.0182573
BAG4	3915.09	-0.232398	0.0698421	-3.32748	0.000876367	0.0182703
CALU	3267.92	-0.245439	0.0737749	-3.32686	0.000878313	0.0182703
CHMP3	1726.22	-0.25225	0.0758011	-3.32779	0.000875377	0.0182703
CUL3	2766.82	-0.174836	0.0525611	-3.32634	0.000879947	0.0182703
HNRNPF	8311.73	-0.263068	0.079084	-3.32644	0.00087964	0.0182703
SF3B3	5186.45	-0.196751	0.0591447	-3.3266	0.000879114	0.0182703
SMAP1	783.351	-0.252825	0.0759707	-3.32793	0.000874946	0.0182703
SNAI1	22.4177	-0.887151	0.266783	-3.32536	0.000883043	0.0182909
ZC3HAV1	1691.33	-0.217076	0.065279	-3.32536	0.00088306	0.0182909
DPH2	460.231	-0.280935	0.084535	-3.32329	0.000889615	0.0184046
SMG1P3	905.865	0.681589	0.205145	3.32248	0.000892217	0.0184363
ARPC4	2064.22	-0.250624	0.0754623	-3.32118	0.000896379	0.0184741
PTPN11	6197.48	-0.273028	0.082215	-3.32091	0.000897259	0.0184741
TMX4	1208.01	-0.26133	0.0786772	-3.32155	0.000895181	0.0184741
RNPC3	213.226	0.403181	0.121433	3.32019	0.000899572	0.0184997
NCBP1	1809.8	-0.195981	0.0590749	-3.3175	0.000908258	0.018656
RP11-314D7.2	33.3398	1.10307	0.33281	3.3144	0.000918406	0.0188421
MAP3K14	105.874	-0.606876	0.183133	-3.31386	0.000920181	0.0188561
SH3BP4	1414.99	-0.25396	0.0766812	-3.31189	0.000926682	0.0189443
TMA16	471.544	-0.341715	0.103168	-3.31222	0.000925593	0.0189443
CMTM4	1912.92	-0.228576	0.0690993	-3.30793	0.000939879	0.019146
NUTM2G	21.3041	1.22823	0.371266	3.30823	0.000938875	0.019146
PRKAR1A	7473.64	-0.216546	0.0654626	-3.30794	0.000939848	0.019146
ASAP2	1663.68	-0.202223	0.0611512	-3.30694	0.000943209	0.019146
CTA-228A9.4	89.5581	0.566091	0.17118	3.30699	0.00094304	0.019146
PEA15	1216.59	-0.525587	0.158918	-3.30729	0.000942049	0.019146
CPAMD8	308.27	0.56843	0.171929	3.3062	0.000945703	0.019147
IL4R	187.79	-0.482624	0.145977	-3.30616	0.000945839	0.019147
SUPT16H	5897.19	-0.298577	0.0903153	-3.30594	0.000946585	0.019147
STT3A	4295.81	-0.173776	0.052578	-3.30511	0.000949386	0.0191812
MAZ	4252.49	-0.20224	0.061213	-3.30387	0.000953604	0.0192438
RFWD3	1511.6	-0.21388	0.0647757	-3.30186	0.000960451	0.0193594
RSRP1	519.039	0.337386	0.10222	3.30059	0.000964812	0.0194246
KLHL42	1269.57	-0.171003	0.0518682	-3.29687	0.000977676	0.0196377
PMS2P10	14.457	-2.5423	0.771067	-3.29712	0.00097682	0.0196377
ADORA1	277.165	-0.484117	0.146899	-3.29558	0.000982188	0.0197054
CANX	20393.6	-0.261699	0.0794196	-3.29514	0.000983715	0.0197131
SLC25A25-AS1	64.285	0.584971	0.177604	3.29367	0.000988872	0.0197935
SNORA71D	113.552	-1.40372	0.42627	-3.29302	0.000991179	0.0197938
STAT1	2984.12	-0.184722	0.0560924	-3.29317	0.000990645	0.0197938
PIP4K2C	1421.24	-0.264081	0.0802031	-3.29266	0.000992455	0.0197963
NAA25	1531.79	-0.164184	0.0498766	-3.29181	0.000995439	0.0198329
MAN1A1	791.613	-0.298923	0.0909012	-3.28844	0.00100745	0.0200491
CHKB	254.572	0.435839	0.132574	3.28751	0.00101076	0.0200609
CTD-3014M21.1	158.683	-0.486748	0.148131	-3.28593	0.00101646	0.0200609
IRF2BP2	3315.72	-0.250496	0.076209	-3.28697	0.00101273	0.0200609
LINC01089	134.259	0.400804	0.121954	3.28652	0.00101433	0.0200609
MAFG	385.528	-0.344688	0.104881	-3.28647	0.00101452	0.0200609
MDH2	3126.46	-0.313715	0.0954704	-3.286	0.00101622	0.0200609
RP11-958N24.1	413.927	0.587782	0.178892	3.28569	0.00101734	0.0200609
SRSF1	7151.7	-0.230361	0.0701047	-3.28595	0.00101638	0.0200609
RP11-102L12.2	16.1817	0.966086	0.294114	3.28473	0.00102079	0.0201059
CYP51A1	5012.58	-0.284822	0.0867334	-3.28388	0.0010239	0.0201211
EVA1C	21.3924	1.40277	0.427128	3.28418	0.00102279	0.0201211
BCAP31	3312.32	-0.295409	0.0899679	-3.2835	0.00102527	0.0201252
CXCL12	852.463	-0.371323	0.113106	-3.28297	0.00102721	0.0201403
MAGEE1	91.8783	-0.492366	0.150041	-3.28155	0.00103239	0.020196
SNX11	366.275	-0.311839	0.0950219	-3.28176	0.0010316	0.020196
SFI1	479.371	0.290047	0.0883998	3.28107	0.00103412	0.020207
LSM6	170.867	-0.484084	0.147643	-3.27875	0.0010427	0.0203515
SMC2	3122.19	-0.2379	0.0725904	-3.27729	0.00104807	0.0204332
LHFPL2	626.556	0.17849	0.05447	3.27685	0.00104974	0.0204426
ADAMTSL3	132.754	0.536529	0.163786	3.2758	0.00105363	0.0204492
RPL22	8182.75	-0.177911	0.0543059	-3.27609	0.00105256	0.0204492
SH3PXD2B	258.923	-0.383881	0.117174	-3.27616	0.00105227	0.0204492
CTC-343N3.1	58.0787	0.632438	0.193228	3.27301	0.00106409	0.020629
ATP8A2P1	137.838	0.483928	0.14787	3.27266	0.00106539	0.0206311
FKBP1A	1467.59	-0.435978	0.133263	-3.27155	0.0010696	0.0206893
COPG1	4068.71	-0.209657	0.064101	-3.27073	0.00107269	0.0207006
LYNX1	128.114	-0.495247	0.151431	-3.27045	0.00107378	0.0207006
SBNO1	4055.19	-0.166591	0.0509332	-3.27078	0.0010725	0.0207006
IFRD1	765.242	0.406329	0.124311	3.26865	0.00108063	0.0207631
SEPT3	107.902	-0.754406	0.23079	-3.2688	0.00108003	0.0207631
ST14	2923.51	-0.264307	0.080857	-3.26882	0.00107995	0.0207631
HACD4	105.012	0.729397	0.223171	3.26833	0.00108185	0.0207634
PNKD	686.391	-0.291821	0.0893287	-3.26682	0.00108763	0.0208511
RBP1	700.949	-0.258997	0.0793195	-3.26524	0.00109373	0.0209215
TRIM24	1537.34	0.282574	0.086534	3.26547	0.00109283	0.0209215
SLC5A8	1004.62	-0.424783	0.13013	-3.26428	0.00109741	0.0209687
B3GALNT1	1470.28	-0.336129	0.103042	-3.26208	0.00110599	0.0211093
ADIPOR2	1930.79	-0.259065	0.0794372	-3.26126	0.00110919	0.021147
SLC31A1	1455.87	-0.28245	0.0866276	-3.26051	0.00111211	0.0211793
ADD1	2588.85	-0.235275	0.0721732	-3.25987	0.00111463	0.0211805
EXTL3	390.197	-0.341737	0.104831	-3.25989	0.00111457	0.0211805
TADA3	1353.96	-0.21688	0.0665396	-3.25941	0.00111643	0.0211913
TNC	287.875	-0.31764	0.0974785	-3.25857	0.00111975	0.021231
FAM179A	30.7777	0.777046	0.238676	3.25565	0.00113134	0.0214272
RP11-1212A22.1	278.926	0.601556	0.184851	3.25427	0.00113682	0.0215074
PKD1P5	141.883	0.758737	0.233203	3.25355	0.00113973	0.0215387
NCAPH	784.057	-0.335324	0.103098	-3.25248	0.00114403	0.0215965
ZDHHC9	681.245	-0.307308	0.094512	-3.25152	0.0011479	0.0216457
KCNV1	26.5588	0.92665	0.285064	3.25067	0.00115134	0.0216806
OGFOD1	700.428	-0.260826	0.0802432	-3.25044	0.00115226	0.0216806
UBE2Z	2195.89	-0.31023	0.0954567	-3.24995	0.00115423	0.0216941
NAGA	893.254	-0.278271	0.0856452	-3.24911	0.00115766	0.0217348
CCDC138	267.262	-0.29537	0.0910402	-3.2444	0.001177	0.0220739
CYP4F12	44.7024	0.603335	0.186063	3.24265	0.00118425	0.0221858
EIF4G2	19110	-0.199881	0.0616487	-3.24226	0.00118587	0.022192
EML4	1522.03	-0.198192	0.0611378	-3.24173	0.00118806	0.0222088
RP11-894P9.1	49.0921	0.817933	0.252352	3.24124	0.0011901	0.0222229
ATAD3B	594.242	0.288442	0.0890115	3.24051	0.00119318	0.0222563
DNASE1L2	88.8525	0.761556	0.235171	3.23831	0.0012024	0.02238
NUB1	919.996	-0.226075	0.0698076	-3.23855	0.00120139	0.02238
RP11-206L10.3	115.424	0.867333	0.267889	3.23766	0.00120514	0.0224068
ATHL1	190.871	0.32921	0.101719	3.23645	0.00121025	0.0224349
NOTCH2NL	1109.53	0.282677	0.0873436	3.23638	0.00121055	0.0224349
PIGS	1065.08	-0.222474	0.0687324	-3.23681	0.00120876	0.0224349
ELOVL6	745.824	-0.440966	0.136302	-3.23522	0.0012155	0.0224646
PPP2R1A	3058.31	-0.270719	0.0836821	-3.23509	0.00121606	0.0224646
RALB	1187.88	-0.307799	0.0951272	-3.23566	0.00121363	0.0224646
CCT6P3	142.462	0.407612	0.126012	3.23472	0.00121762	0.0224692
RP11-295D4.3	11.3446	1.46283	0.452652	3.23169	0.00123062	0.022685
MIPOL1	643.564	0.314933	0.0974798	3.23075	0.00123466	0.0227351
ORC1	401.751	-0.348786	0.107979	-3.23012	0.00123737	0.0227607
BRIP1	3932.96	-0.333059	0.103137	-3.22927	0.00124105	0.0228041
RBBP7	4423.47	-0.260623	0.0807245	-3.22855	0.00124421	0.0228379
CAPRIN2	223.662	0.367581	0.113875	3.22792	0.00124692	0.0228634
ZDHHC11	172.365	0.376089	0.116541	3.2271	0.00125051	0.0229048
ADRM1	1758.28	-0.275059	0.0852607	-3.22609	0.00125494	0.0229615
PCDHA4	155.534	0.579513	0.179695	3.22498	0.00125981	0.0230262
APBB2	1243.51	-0.23407	0.0725956	-3.2243	0.00126281	0.0230442
PDZK1	919.58	-0.354659	0.110001	-3.22415	0.00126346	0.0230442
RNA5S14	14.1639	-3.52981	1.09558	-3.22187	0.00127359	0.0231554
RNA5S2	14.1639	-3.52981	1.09558	-3.22187	0.00127359	0.0231554
RNA5S4	14.1639	-3.52981	1.09558	-3.22187	0.00127359	0.0231554
MAPK6	2332.05	-0.258686	0.0803265	-3.22044	0.00127996	0.0232223
MPZL1	2254.41	-0.197339	0.0612753	-3.22053	0.00127953	0.0232223
AHCY	4461.66	-0.205102	0.0637135	-3.21913	0.00128582	0.0233042
G3BP1	6057.37	-0.176178	0.0547405	-3.21841	0.00128901	0.0233131
SERINC3	3121.36	-0.197882	0.0614818	-3.21855	0.0012884	0.0233131
PALLD	1123.12	-0.310818	0.096599	-3.21761	0.00129262	0.0233538
CH17-264L24.1	53.9928	0.676026	0.210272	3.21501	0.00130442	0.0235423
FANCD2	2154.85	-0.242602	0.0754705	-3.21453	0.00130659	0.0235568
DNHD1	127.768	0.494635	0.154007	3.21178	0.00131917	0.0237588
RP11-43N16.4	21.6424	1.01401	0.315945	3.20944	0.00132992	0.0239275
HSPE1	1928.09	-0.269126	0.0838882	-3.20815	0.0013359	0.0239838
RP11-734K2.4	87.6514	0.622294	0.193965	3.20828	0.00133533	0.0239838
SNORA38B	37.9475	-1.40294	0.437343	-3.20787	0.00133722	0.0239838
RP11-158H5.7	43.5873	0.839932	0.261933	3.20666	0.00134283	0.0240595
KATNAL1	276.507	-0.339772	0.106109	-3.20211	0.00136426	0.0243807
PCSK4	47.9136	0.625731	0.195439	3.20166	0.00136638	0.0243807
RNA5S13	14.1252	-3.50791	1.09606	-3.20046	0.00137207	0.0243807
RNA5S15	14.1252	-3.50791	1.09606	-3.20046	0.00137207	0.0243807
RNA5S16	14.1252	-3.50791	1.09606	-3.20046	0.00137207	0.0243807
RNA5S17	14.1252	-3.50791	1.09606	-3.20046	0.00137207	0.0243807
RNA5S6	14.1252	-3.50791	1.09606	-3.20046	0.00137207	0.0243807
RNA5S7	14.1252	-3.50791	1.09606	-3.20046	0.00137207	0.0243807
MYO15B	199.507	0.514201	0.160691	3.19993	0.00137463	0.0244011
DBNDD1	503.178	-0.379135	0.118549	-3.19814	0.00138316	0.024502
HSPD1	12615	-0.213369	0.0667128	-3.19831	0.00138234	0.024502
AC138969.4	599.262	0.49833	0.155911	3.19625	0.00139227	0.0245707
CSRP1	3840.92	-0.384523	0.120293	-3.19656	0.00139075	0.0245707
DENR	2905.19	-0.35413	0.110799	-3.19615	0.00139273	0.0245707
VPS37C	540.074	-0.337674	0.105649	-3.1962	0.00139252	0.0245707
ATP6V0A1	818.298	-0.241856	0.0757112	-3.19446	0.00140093	0.0246756
CLCC1	888.727	-0.237397	0.0743323	-3.19373	0.00140449	0.0246756
GNAI2	1451.68	-0.276157	0.086492	-3.19287	0.00140868	0.0246756
HIST1H2AE	2249.02	-0.305521	0.0956878	-3.1929	0.00140854	0.0246756
RP11-437B10.1	101.383	0.474309	0.14851	3.19378	0.00140422	0.0246756
SMG1P6	30.1089	0.90767	0.284154	3.19429	0.00140176	0.0246756
SNRPD1	1147.3	-0.24395	0.0764034	-3.19293	0.00140839	0.0246756
CTC-260E6.3	34.1771	0.752334	0.235713	3.19174	0.00141418	0.0247217
RP11-313P13.4	125.278	-0.777776	0.243683	-3.19176	0.00141409	0.0247217
CFAP70	42.0867	0.75959	0.238044	3.19097	0.00141798	0.024763
KDM1A	2220.13	-0.199825	0.0626468	-3.1897	0.00142418	0.0248462
WARS2-IT1	67.2584	0.57467	0.180203	3.18901	0.00142763	0.0248811
GM2A	931.012	-0.208851	0.0654991	-3.18861	0.0014296	0.0248903
RNF157	189.202	-0.4174	0.131059	-3.18482	0.00144842	0.0251926
HSPA4L	1074.89	-0.199658	0.0627533	-3.18164	0.00146444	0.0254455
TMEM164	1646.33	-0.218347	0.0686504	-3.18056	0.00146989	0.0255146
AKR1C2	1037.29	1.14429	0.359834	3.18003	0.00147258	0.0255355
STRAP	3934.98	-0.273801	0.0861691	-3.17748	0.00148561	0.0257357
LURAP1L	1348.51	-0.355939	0.112034	-3.17706	0.00148774	0.0257467
CEP164	457.282	0.264192	0.0831655	3.17671	0.00148958	0.0257527
ATP13A3	4988.7	-0.250836	0.0789951	-3.17534	0.00149662	0.0258343
ELOF1	439.919	-0.267252	0.0841741	-3.17499	0.00149842	0.0258343
SAR1B	2199.03	-0.182602	0.0575141	-3.17492	0.00149879	0.0258343
IMPDH1	1745.14	-0.198084	0.0624077	-3.17403	0.00150339	0.0258878
ODC1	1136.08	-0.37854	0.119364	-3.17132	0.00151749	0.0259543
PILRB	353.346	0.552842	0.174249	3.17272	0.00151017	0.0259543
RNA5S1	14.0844	-3.48449	1.09899	-3.17062	0.00152115	0.0259543
RNA5S10	14.0844	-3.48449	1.09899	-3.17062	0.00152115	0.0259543
RNA5S11	14.0844	-3.48449	1.09899	-3.17062	0.00152115	0.0259543
RNA5S12	14.0844	-3.48449	1.09899	-3.17062	0.00152115	0.0259543
RNA5S3	14.0844	-3.48449	1.09899	-3.17062	0.00152115	0.0259543
RNA5S5	14.0844	-3.48449	1.09899	-3.17062	0.00152115	0.0259543
RNA5S8	14.0844	-3.48449	1.09899	-3.17062	0.00152115	0.0259543
TSG101	1046.63	-0.242828	0.0765993	-3.17011	0.00152381	0.0259543
ZNF724P	436.279	-0.254144	0.0801651	-3.17026	0.00152302	0.0259543
USP32P1	293.775	-0.531114	0.167714	-3.16678	0.00154135	0.0262272
CUL2	1318.16	-0.209952	0.0663203	-3.16572	0.00154699	0.0262802
RPAP2	957.58	0.24292	0.0767369	3.16562	0.00154751	0.0262802
MRTO4	1041.61	-0.271491	0.0857825	-3.16488	0.00155147	0.0262958
PDS5A	4582.43	-0.146133	0.0461705	-3.16508	0.00155039	0.0262958
KRT15	267.074	0.433887	0.13712	3.16429	0.0015546	0.0262971
WIBG	616.449	-0.347479	0.109812	-3.1643	0.00155457	0.0262971
DDX6	6200.85	-0.323195	0.102197	-3.16248	0.00156434	0.0263667
KIAA1328	526.839	0.329812	0.104282	3.1627	0.00156312	0.0263667
REEP3	2344.75	-0.257494	0.0814314	-3.1621	0.00156636	0.0263667
SLC25A30	399.063	-0.444902	0.140698	-3.16211	0.00156628	0.0263667
SNORD22	44.6164	-1.65147	0.522116	-3.16303	0.00156137	0.0263667
DCUN1D4	985.785	-0.207525	0.0656374	-3.16168	0.0015686	0.0263727
RP11-217B1.2	15.3036	-1.26471	0.400039	-3.16147	0.00156977	0.0263727
MMGT1	786.587	-0.366803	0.116128	-3.15859	0.00158533	0.0266082
PSMG4	214.641	0.38656	0.122459	3.15665	0.00159591	0.0267567
RNU5A-1	222.019	-0.978733	0.310079	-3.1564	0.00159728	0.0267567
RN7SKP71	127.565	-0.885577	0.280829	-3.15344	0.0016136	0.0270039
IRX5	1459.2	-0.208165	0.0660482	-3.15171	0.00162318	0.027138
LINC01087	82.0113	0.67762	0.215063	3.1508	0.00162822	0.0271959
ADCY3	590.945	-0.299533	0.0951772	-3.14711	0.00164893	0.0274573
AP5Z1	498.358	0.306176	0.097295	3.14688	0.00165024	0.0274573
CDK2	1372.71	-0.217281	0.0690427	-3.14706	0.00164923	0.0274573
GTF3C5	1207.15	-0.264087	0.0839102	-3.14726	0.00164809	0.0274573
PTGES2	878.415	-0.219922	0.0699055	-3.14599	0.00165528	0.0275146
RSU1	692.198	-0.297348	0.0945306	-3.14552	0.0016579	0.0275317
FZD1	553.603	-0.362021	0.115135	-3.14431	0.0016648	0.0276197
ENAH	4148.24	-0.253584	0.0806678	-3.14356	0.00166907	0.027664
RPAP3	927.177	-0.197487	0.0628555	-3.14192	0.00167842	0.0277922
RAP2B	710.519	-0.283848	0.0903755	-3.14076	0.00168509	0.027876
MCCC1-AS1	21.7693	1.4559	0.46365	3.14008	0.00168903	0.0279144
E2F8	518.732	-0.45757	0.145745	-3.13952	0.00169224	0.0279405
AP000577.2	16.7115	1.01997	0.324926	3.13909	0.00169475	0.0279553
SERPINB6	1152.05	-0.191482	0.0610069	-3.1387	0.00169701	0.0279657
NUCB2	3298.73	-0.214033	0.0682114	-3.13779	0.00170226	0.0280256
CUTA	1161.05	-0.187963	0.0599092	-3.13746	0.00170417	0.0280302
MST1P2	23.1053	0.973804	0.310411	3.13714	0.00170603	0.0280341
FAM136A	1098.68	-0.199952	0.0637706	-3.13549	0.00171566	0.0281388
MAP4	1832.24	-0.353055	0.112593	-3.13566	0.00171467	0.0281388
GEMIN5	1543.64	-0.18197	0.0580579	-3.13428	0.00172279	0.0281437
NEIL3	330.546	-0.362355	0.115613	-3.1342	0.00172323	0.0281437
OLA1	2365.93	-0.221487	0.0706775	-3.13377	0.00172575	0.0281437
RTEL1-TNFRSF6B	314.302	0.579248	0.184819	3.13414	0.00172359	0.0281437
TMEM106A	105.78	0.765631	0.244224	3.13495	0.00171881	0.0281437
VGF	89.5148	-0.617951	0.197175	-3.13402	0.00172429	0.0281437
TULP3	419.02	-0.3691	0.117796	-3.13338	0.00172805	0.0281547
MCM5	1730.97	-0.248813	0.0794195	-3.1329	0.0017309	0.0281745
ZWILCH	1322.16	-0.237296	0.0758725	-3.12757	0.0017626	0.0286635
TNPO3	1736.59	-0.249766	0.0798782	-3.12683	0.00176701	0.0287081
POLR1D	753.251	-0.272913	0.0872901	-3.12651	0.00176896	0.0287091
ZBTB42	715.715	-0.28495	0.0911469	-3.12627	0.0017704	0.0287091
TBC1D10C	46.4464	0.80037	0.256162	3.12446	0.0017813	0.0288587
TNS3	1478.84	-0.216752	0.0694144	-3.12258	0.00179274	0.0290168
TBCE	910.947	-0.194557	0.0623157	-3.12212	0.00179553	0.0290347
ZNF83	600.348	0.267625	0.085734	3.12157	0.00179886	0.0290614
SCUBE2	1513.89	-0.165914	0.0531601	-3.12102	0.00180227	0.0290893
FKBP4	13826	-0.243699	0.0781018	-3.12027	0.00180685	0.0291055
NPAP1	21.1246	1.09403	0.350638	3.1201	0.00180792	0.0291055
ZNF81	305.816	0.289188	0.0926878	3.12003	0.00180834	0.0291055
VKORC1	780.912	-0.290216	0.093047	-3.11903	0.00181448	0.0291772
FLJ22447	105.873	0.585509	0.187766	3.11829	0.00181902	0.029223
MSN	134.883	-0.444623	0.14265	-3.11688	0.00182777	0.0293088
NTN1	412.667	-0.380762	0.122153	-3.11709	0.00182646	0.0293088
PTGDS	12.2507	4.03919	1.29613	3.11634	0.0018311	0.029335
RP11-37B2.1	151.914	0.473592	0.15203	3.11512	0.00183867	0.029429
SF3A3	1754.73	-0.228213	0.0732777	-3.11436	0.00184343	0.0294779
GPN1	1090.89	-0.223802	0.0718834	-3.11341	0.00184941	0.0295314
TMEM212	114.455	0.497907	0.15993	3.11328	0.0018502	0.0295314
CHEK1	1104.58	-0.353192	0.113514	-3.11145	0.0018617	0.0296874
THSD4	2948.18	-0.2532	0.0814167	-3.10993	0.0018713	0.029813
ERMP1	3560.48	-0.152504	0.0490456	-3.10943	0.00187449	0.0298362
ACAD11	268.656	0.469928	0.15125	3.10695	0.00189027	0.0299276
KCNS3	840.975	-0.514464	0.165588	-3.10689	0.00189064	0.0299276
SDHA	2890.61	-0.198401	0.0638433	-3.10763	0.00188595	0.0299276
SMOC2	353.571	-1.40685	0.452767	-3.10722	0.00188856	0.0299276
STC1	1438.21	-0.260335	0.0837743	-3.10757	0.00188631	0.0299276
TEP1	723.448	0.356363	0.114672	3.10766	0.00188572	0.0299276
DYNLRB1	850.082	-0.522492	0.168217	-3.10607	0.00189591	0.0299836
CPEB4	1710.48	0.198444	0.0639777	3.10176	0.00192374	0.0303826
MYZAP	72.1728	0.800076	0.257977	3.10135	0.00192643	0.0303826
SNORA7A	504.475	-1.32326	0.426658	-3.10145	0.00192573	0.0303826
ARHGAP21	1424.42	-0.184536	0.0595281	-3.09999	0.00193529	0.0304668
MTX3	1069.35	-0.204063	0.0658235	-3.10016	0.00193415	0.0304668
LA16c-60D12.1	72.9445	0.695131	0.224404	3.09767	0.00195049	0.0306779
CSDE1	27387.1	-0.186613	0.0602744	-3.09605	0.00196115	0.0307947
TAGLN2	3203.41	-0.393569	0.127121	-3.096	0.00196148	0.0307947
IRGQ	1514.77	-0.212253	0.06857	-3.09542	0.00196536	0.0308275
MCMBP	1783.84	-0.242878	0.0784857	-3.09455	0.00197112	0.0308899
CD81	2212.62	-0.244139	0.0789092	-3.09392	0.00197531	0.0309275
RP11-54O7.1	32.0651	0.896247	0.289747	3.0932	0.0019801	0.0309742
CNTLN	286.405	-0.327745	0.105978	-3.09258	0.00198425	0.0310112
RNF6	999.272	-0.245425	0.0793739	-3.09202	0.00198801	0.0310418
SACS	468.082	-0.422367	0.136621	-3.09153	0.00199129	0.0310648
LASP1	3647.66	-0.389608	0.126102	-3.08964	0.00200401	0.0312188
NKPD1	27.6442	1.0015	0.32416	3.08952	0.00200478	0.0312188
CNIH1	2547.81	-0.222901	0.0721619	-3.0889	0.002009	0.0312563
PIK3R3	1998.88	-0.258557	0.0837273	-3.08808	0.00201454	0.0312925
TRIP12	4606.52	-0.146069	0.0473018	-3.08802	0.00201495	0.0312925
CYP3A5	93.8497	0.542165	0.175638	3.08684	0.00202296	0.0313041
HIST1H2AL	942.547	-0.368661	0.119413	-3.08728	0.00201997	0.0313041
THRB	587.992	-0.235355	0.0762429	-3.08691	0.00202246	0.0313041
ZBTB21	487.332	-0.288943	0.0935835	-3.08754	0.00201822	0.0313041
RGS5	111.665	-0.472559	0.153111	-3.08639	0.00202603	0.0313236
CTD-2233K9.1	37.4188	0.803933	0.260543	3.0856	0.00203141	0.0313786
ATAD3C	36.1697	0.763848	0.247614	3.08483	0.00203666	0.0314035
USP10	1990.28	-0.286411	0.0928416	-3.08494	0.00203591	0.0314035
STAG3L1	43.6558	0.656323	0.212837	3.08369	0.00204447	0.0314958
RAB11FIP1P1	13.2954	1.301	0.422055	3.08253	0.00205247	0.0315908
GAPDH	37243.6	-0.217921	0.070709	-3.08194	0.00205659	0.0316052
RP11-361L15.5	11.341	1.44635	0.469309	3.08187	0.00205707	0.0316052
LRRC16A	761.961	-0.219428	0.0712422	-3.08002	0.00206985	0.0317733
AC004237.1	30.1874	0.816454	0.265238	3.0782	0.00208258	0.0319403
SLC9A7	1803.98	-0.23267	0.0756191	-3.07687	0.00209186	0.0320541
FBXO32	705.944	0.48495	0.157666	3.0758	0.00209941	0.0321262
NAPA	1150.96	-0.252864	0.0822141	-3.07567	0.00210029	0.0321262
AC092669.3	522.026	0.482881	0.157021	3.07527	0.00210315	0.0321415
EPRS	7273.35	-0.165105	0.0537222	-3.07331	0.00211697	0.0323025
KITLG	3508.49	-0.29462	0.0958661	-3.07325	0.00211743	0.0323025
SCML2	184.785	-0.395238	0.12862	-3.07292	0.00211976	0.0323094
ARCN1	3438.6	-0.191363	0.0622886	-3.07221	0.00212483	0.0323583
RSL1D1	3588.17	-0.190308	0.0619577	-3.07158	0.00212927	0.0323972
LINC01359	22.3674	1.03744	0.337846	3.07074	0.00213532	0.0324606
NRM	219.483	-0.521397	0.169856	-3.06963	0.00214323	0.0325523
C5orf22	881.385	-0.277455	0.0904853	-3.0663	0.00216728	0.0328597
SLFNL1-AS1	26.9131	0.837847	0.273239	3.06635	0.00216689	0.0328597
IDUA	100.228	0.508779	0.165952	3.06582	0.00217073	0.0328831
CEP85	826.065	-0.20077	0.0655144	-3.06452	0.00218018	0.0329973
PRELID1	1811.12	-0.253425	0.0827478	-3.06262	0.00219409	0.0331786
AL353644.4	77.7737	4.15543	1.35706	3.06208	0.00219804	0.0332092
PHKG1	30.0502	0.833847	0.272444	3.06061	0.00220884	0.0333433
LINC00891	53.6145	0.783951	0.256199	3.05993	0.00221388	0.0333901
FN3KRP	709.32	-0.393552	0.128649	-3.05911	0.00221993	0.033452
MIB2	310	0.317329	0.103815	3.05667	0.00223812	0.0336968
COQ3	198.801	-0.336682	0.110164	-3.05618	0.00224177	0.0337223
RP11-453N18.1	31.2607	0.97322	0.318537	3.05528	0.00224851	0.0337943
TWISTNB	628.805	-0.276189	0.0904501	-3.0535	0.00226189	0.0339657
POLE3	2109.92	-0.337112	0.110425	-3.05287	0.00226661	0.034007
KCNQ5	94.5179	-0.423759	0.138885	-3.05115	0.00227963	0.0340971
SNORA73A	5539.45	-0.578789	0.189672	-3.05153	0.00227675	0.0340971
SPTY2D1	1193.88	-0.202126	0.0662482	-3.05104	0.00228052	0.0340971
UGDH-AS1	508.032	0.491059	0.160927	3.05143	0.00227755	0.0340971
NIPSNAP1	2006.07	-0.235746	0.0772761	-3.05069	0.00228313	0.0341066
SPDYE1	22.0816	1.30658	0.42838	3.05004	0.0022881	0.0341513
PPIB	4487.96	-0.249447	0.0817982	-3.04953	0.00229196	0.0341794
ZNF226	330.11	0.332331	0.109062	3.04718	0.00231003	0.034419
FADS1	1350.9	-0.209374	0.0687388	-3.04593	0.00231962	0.0345322
AC009948.5	68.928	0.723789	0.237719	3.04473	0.00232891	0.0345513
API5	2544.42	-0.24261	0.0796641	-3.04541	0.00232364	0.0345513
C16orf72	6746.88	-0.0979742	0.0321743	-3.04511	0.00232594	0.0345513
CDH13	79.2148	1.20887	0.397064	3.04452	0.00233052	0.0345513
ELL2	475.504	-0.218386	0.0717321	-3.04447	0.00233092	0.0345513
GSTM2	135.257	0.529016	0.173797	3.04388	0.00233551	0.0345644
SPAG5	2516.38	-0.156162	0.0513044	-3.04384	0.00233581	0.0345644
CSMD3	17.1837	1.13153	0.372005	3.04171	0.0023524	0.0345726
FUK	318.134	0.377644	0.124127	3.04239	0.00234707	0.0345726
KIF20B	2161.43	-0.213998	0.0703263	-3.04293	0.00234291	0.0345726
NOTCH2	4126.06	-0.122278	0.0401995	-3.04178	0.00235185	0.0345726
NRBP2	320.568	0.311549	0.102376	3.04317	0.00234103	0.0345726
RACGAP1	3821.17	-0.236754	0.0778247	-3.04215	0.00234896	0.0345726
SPRY4	190.584	-0.414448	0.136251	-3.04181	0.0023516	0.0345726
TFRC	15671.7	-0.325344	0.106954	-3.04191	0.00235081	0.0345726
MUT	952.999	-0.185954	0.0611531	-3.0408	0.0023595	0.0346476
AMMECR1	853.039	-0.218324	0.07188	-3.03734	0.00238677	0.0350181
GABBR1	92.9958	0.450999	0.148513	3.03675	0.0023914	0.0350265
PRDX5	1504.05	-0.327742	0.107919	-3.03694	0.00238996	0.0350265
LAS1L	888.004	-0.380283	0.125261	-3.03594	0.0023979	0.0350352
PRPSAP1	685.921	-0.20927	0.0689315	-3.03591	0.00239809	0.0350352
SPRED1	463.959	-0.319532	0.105247	-3.03602	0.00239723	0.0350352
CALCOCO2	1660.42	-0.265504	0.0875062	-3.03412	0.00241239	0.0352009
RP11-104N10.2	200.742	0.668853	0.220454	3.03398	0.00241351	0.0352009
PCGF3	1403.31	-0.167296	0.0551547	-3.03321	0.00241967	0.0352609
BTF3	7602.85	-0.16716	0.055153	-3.03083	0.00243879	0.0354817
IP6K1	709.142	-0.28561	0.0942374	-3.03075	0.00243949	0.0354817
SEL1L	4264.91	-0.135347	0.0446606	-3.03056	0.00244098	0.0354817
MSH5-SAPCD1	33.9376	1.64254	0.542123	3.02983	0.00244689	0.0355091
RP11-498C9.15	326.661	-0.375057	0.123789	-3.02982	0.00244699	0.0355091
GPRASP1	43.3583	0.767683	0.25355	3.02774	0.00246387	0.035724
STRBP	1930.52	-0.162825	0.0537849	-3.02734	0.00246714	0.0357414
PARN	1178.54	-0.202659	0.0669736	-3.02596	0.00247848	0.0358755
TMC6	868.087	0.322716	0.106682	3.02502	0.0024862	0.0359571
LBR	1544.7	-0.241593	0.079889	-3.02411	0.00249366	0.0360073
LRRC8B	746.505	-0.228597	0.0755922	-3.02409	0.00249384	0.0360073
TFF1	7984.8	-0.803238	0.265721	-3.02286	0.00250398	0.0361235
PSD4	1690.6	0.18162	0.0601036	3.02179	0.00251288	0.0362216
CCDC144NL	16.117	1.55373	0.514505	3.01985	0.00252897	0.0364231
PRKAR2A	2367.13	-0.214781	0.0711415	-3.01906	0.00253558	0.0364878
CRCP	1434.17	-0.170971	0.0566448	-3.0183	0.00254201	0.0365194
CREB1	1194.95	-0.226546	0.0750539	-3.01844	0.0025408	0.0365194
NFATC4	249.889	0.326264	0.10813	3.01734	0.00255001	0.0366039
SMPD4	1544.67	-0.293824	0.0974442	-3.01531	0.00256719	0.0368199
TTLL7-IT1	27.3479	0.833438	0.276571	3.01347	0.00258282	0.0370133
ANXA5	3932.33	-0.233963	0.0776607	-3.01262	0.00258999	0.0370853
PRR26	25.2987	1.01803	0.338022	3.01173	0.00259763	0.0371638
ASB6	502.921	-0.232041	0.07707	-3.01079	0.00260573	0.0372488
ALPK3	15.3056	1.1012	0.365864	3.00987	0.00261359	0.0372876
DNAJC7	1592.32	-0.208275	0.0692271	-3.00857	0.00262476	0.0372876
GSDMB	72.2229	0.667729	0.221838	3.00999	0.00261258	0.0372876
NAIP	308.724	0.392861	0.130585	3.00846	0.00262574	0.0372876
RP4-635A23.6	19.9636	0.836665	0.278034	3.00922	0.00261921	0.0372876
RQCD1	1088.97	-0.206477	0.0686237	-3.00883	0.00262257	0.0372876
SLC39A1	2343.22	-0.265097	0.088109	-3.00874	0.00262332	0.0372876
STIL	853.195	-0.26463	0.0879525	-3.00878	0.00262298	0.0372876
CCNY	1391.15	-0.161822	0.0538358	-3.00584	0.00264846	0.0373521
CLOCK	1971.89	-0.186386	0.0619766	-3.00736	0.00263524	0.0373521
COA7	795.405	-0.283607	0.0943567	-3.00569	0.00264976	0.0373521
FAM175B	497.118	-0.20684	0.0688087	-3.00602	0.0026469	0.0373521
GTF2IRD2	214.115	0.457157	0.152083	3.00597	0.00264732	0.0373521
LETM1	2135.88	-0.218473	0.0726607	-3.00675	0.00264056	0.0373521
MYDGF	842.808	-0.28631	0.0952174	-3.00691	0.00263917	0.0373521
OPTN	507.893	-0.3739	0.124361	-3.00658	0.00264204	0.0373521
XXbac-BPGBPG55C20.2	78.5933	0.518336	0.172351	3.00744	0.00263455	0.0373521
DIAPH3	752.04	-0.379616	0.12632	-3.00519	0.00265414	0.0373833
NEURL1B	1575.9	-0.21109	0.0702516	-3.00477	0.0026578	0.0374044
CAB39	1120.07	-0.18695	0.0622441	-3.00349	0.00266898	0.0375311
FBL	1338.1	-0.462075	0.153959	-3.00128	0.00268843	0.0377124
MSH6	3804.57	-0.226486	0.0754575	-3.00151	0.00268648	0.0377124
RASSF3	696.979	-0.42506	0.141611	-3.00161	0.00268559	0.0377124
FAM178B	53.6591	-0.805199	0.268323	-3.00086	0.00269221	0.0377347
RDX	3236.27	-0.321172	0.107046	-3.00033	0.00269689	0.0377544
RP11-350N15.3	54.3502	0.621721	0.207226	3.0002	0.00269799	0.0377544
CPSF3L	1171.04	-0.165875	0.0552976	-2.99968	0.0027026	0.0377882
MESDC1	403.535	-0.40096	0.133749	-2.99787	0.00271878	0.0379837
AC004156.3	33.0203	0.769437	0.256798	2.99627	0.00273305	0.0381213
MARCH1	91.4708	0.639774	0.21352	2.99632	0.00273263	0.0381213
LA16c-60D12.2	78.1259	0.58253	0.194465	2.99555	0.00273953	0.0381808
WNT10B	33.558	-0.796622	0.266051	-2.99424	0.00275131	0.038314
PJA1	316.097	-0.362247	0.120993	-2.99394	0.00275397	0.0383202
SEPT10	980.806	-0.230486	0.0770078	-2.99303	0.00276226	0.0384045
ACTL6A	2058.32	-0.309581	0.103444	-2.99274	0.00276483	0.0384093
AP000487.5	104.719	0.377252	0.126077	2.99222	0.00276955	0.0384439
RITA1	582.275	-0.254342	0.0850132	-2.99179	0.00277345	0.0384671
OBSCN	545.383	0.394305	0.131834	2.99092	0.00278143	0.0384849
PRSS53	63.9283	0.68493	0.228985	2.99116	0.00277917	0.0384849
SNORD12C	21.0145	-1.19377	0.399124	-2.99098	0.00278086	0.0384849
DYNC1I2	1914.76	-0.168733	0.0564259	-2.99035	0.00278655	0.038525
SLC22A4	101.598	0.402961	0.134784	2.98967	0.00279275	0.0385798
RP4-598P13.1	36.3754	0.849829	0.284298	2.98922	0.00279693	0.0386066
ATXN7L3B	3993.47	-0.214902	0.0719112	-2.98843	0.00280411	0.0386598
FBXO34	771.354	-0.249721	0.083573	-2.98806	0.00280751	0.0386598
LEO1	1353.09	-0.334488	0.111938	-2.98816	0.00280666	0.0386598
OMG	11.9466	1.49031	0.499142	2.98575	0.0028288	0.038922
INSM1	311.618	-0.576096	0.19302	-2.98465	0.00283904	0.0390006
LARGE-AS1	13.4085	1.33797	0.448267	2.98477	0.00283795	0.0390006
KCNMB3	51.6533	0.711054	0.238346	2.98329	0.00285165	0.0391427
SHANK2-AS3	12.2587	1.24943	0.418867	2.98288	0.00285548	0.0391641
E2F2	637.64	-0.224022	0.0751782	-2.97988	0.00288364	0.0395189
CAPZA1	4210.3	-0.209681	0.0703908	-2.97881	0.00289367	0.0396248
KIF23	2365.23	-0.204233	0.0685701	-2.97845	0.00289706	0.0396399
SLC35B2	1418.08	-0.248973	0.0836291	-2.9771	0.00290985	0.0397833
ADIPOR1	2944.96	-0.226821	0.0762196	-2.97589	0.00292138	0.0399013
GRPEL2	961.078	-0.19581	0.0658029	-2.97571	0.00292311	0.0399013
SREK1IP1	542.963	-0.257865	0.086738	-2.97292	0.00294982	0.040139
SRSF2	4060.42	-0.201601	0.0678112	-2.97297	0.00294931	0.040139
USP5	2527.79	-0.238068	0.0800669	-2.97336	0.00294558	0.040139
ZSCAN30	236.353	0.278922	0.0938059	2.9734	0.00294521	0.040139
TUBG1	1280.21	-0.33925	0.114152	-2.97191	0.0029595	0.0402389
DAXX	887.754	-0.301236	0.101376	-2.97146	0.00296385	0.0402627
SLC16A10	47.6811	0.809628	0.272487	2.97125	0.00296591	0.0402627
JADE1	809.467	-0.226352	0.0761968	-2.97063	0.00297191	0.0403124
LINC00174	55.2079	0.863747	0.290843	2.9698	0.00297992	0.0403893
YWHAQ	6399.46	-0.180247	0.0607599	-2.96655	0.00301165	0.0407873
CBX8	405.869	-0.27838	0.0938547	-2.96608	0.00301626	0.0408177
PPP1R18	256.003	-0.286002	0.096437	-2.96569	0.00302008	0.0408373
SHC3	162.041	-0.29825	0.100583	-2.9652	0.00302482	0.0408695
MAP3K9	763.965	-0.233144	0.0786588	-2.96399	0.00303677	0.0409987
GCN1	4979.11	-0.188217	0.0635088	-2.96363	0.00304035	0.0410151
ATP6V1C1	2350.22	-0.170577	0.0575696	-2.96297	0.00304691	0.0410714
TMCC1-AS1	48.2723	0.750391	0.253278	2.96272	0.00304938	0.0410726
RNU5B-1	278.427	-0.95745	0.323288	-2.9616	0.00306043	0.0411893
MAK16	704.788	-0.256306	0.0865534	-2.96124	0.00306398	0.0412049
MEX3A	237.243	-0.367455	0.124157	-2.95959	0.00308051	0.041395
RP11-54H7.4	20.9581	1.01493	0.342992	2.95904	0.00308594	0.0414035
WWTR1	386.821	-0.433414	0.14647	-2.95907	0.0030857	0.0414035
BARD1	1166.86	-0.279401	0.0944442	-2.95837	0.00309273	0.0414301
MIR181A1HG	50.2157	0.822669	0.278068	2.95852	0.00309121	0.0414301
LTB4R	219.447	0.325994	0.110212	2.95788	0.00309765	0.0414367
SGSM2	1026.76	0.257928	0.0872014	2.95784	0.00309802	0.0414367
ADCY1	1161.89	-0.349719	0.118248	-2.9575	0.00310141	0.0414499
CCNI	3165.42	-0.255348	0.086353	-2.95702	0.00310626	0.0414514
TRIM36	578.974	-0.293216	0.0991593	-2.95701	0.00310633	0.0414514
SNORA71B	57.6218	-1.07024	0.36198	-2.95662	0.00311033	0.0414727
XIST	3323.64	0.664803	0.224956	2.95526	0.00312401	0.0416229
PI4KAP1	72.594	0.608054	0.205822	2.95427	0.00313411	0.0417253
ANXA2	6377.59	-0.393434	0.133279	-2.95195	0.00315773	0.0420073
PTCHD2	70.055	0.566121	0.191813	2.95143	0.0031631	0.0420463
COX5A	1562.36	-0.239331	0.0811018	-2.951	0.00316747	0.042072
AC083884.8	42.8745	0.688434	0.23347	2.9487	0.0031911	0.042353
RALY	2181.41	-0.219181	0.0743373	-2.94847	0.00319353	0.042353
C4BPB	19.308	1.00744	0.34186	2.94695	0.00320926	0.0424962
CBX2	1307.48	-0.205248	0.0696475	-2.94696	0.00320912	0.0424962
LYN	104.162	0.930957	0.316064	2.94547	0.00322468	0.0426676
ATG14	546.912	-0.26085	0.0885873	-2.94455	0.00323425	0.0427431
RNF152	1021.9	-0.232307	0.0789095	-2.94397	0.00324029	0.0427431
SLX1A-SULT1A3	188.135	0.585271	0.198796	2.94408	0.00323916	0.0427431
TMED8	1773.11	-0.14865	0.0504923	-2.94401	0.00323984	0.0427431
PFDN6	559.342	-0.368473	0.125173	-2.94371	0.00324306	0.042747
FAM71F2	36.7766	0.63474	0.215668	2.94314	0.00324906	0.0427934
ASB1	581.04	-0.328879	0.11179	-2.94192	0.0032618	0.0429284
ZNF655	625.572	0.250445	0.0851837	2.94005	0.00328156	0.0431555
C14orf79	350.696	0.284295	0.0967087	2.93971	0.00328525	0.0431711
FAM155B	106.102	-0.434319	0.147758	-2.93939	0.00328858	0.043182
MIRLET7BHG	186.456	0.424524	0.144515	2.93759	0.00330776	0.0434008
EID2	236.177	-0.302251	0.102908	-2.9371	0.00331294	0.0434028
STARD10	6798.23	-0.222552	0.075769	-2.93724	0.00331143	0.0434028
AP1B1	2110.92	-0.236039	0.080377	-2.93665	0.00331784	0.0434339
CKAP4	1294.32	-0.239066	0.0814408	-2.93546	0.00333053	0.0435079
DCTPP1	914.044	-0.417129	0.142102	-2.93541	0.00333105	0.0435079
GNA11	1145.06	-0.171376	0.058375	-2.93578	0.00332707	0.0435079
PRKAR1B	376.387	-0.337346	0.114944	-2.93488	0.00333675	0.0435494
SYAP1	3475.14	-0.17613	0.0600206	-2.93449	0.00334093	0.0435709
RP11-307A17.2	20.5648	0.963521	0.328377	2.93419	0.00334421	0.0435808
CTD-2600H12.2	29.1856	0.983664	0.335364	2.93312	0.0033557	0.0436646
PPP1CB	5535.63	-0.299986	0.102274	-2.93315	0.00335546	0.0436646
CCM2	602.919	-0.228079	0.0777811	-2.93232	0.00336439	0.0437118
GIPR	40.1943	0.723464	0.246709	2.93246	0.00336286	0.0437118
AC093642.3	48.9337	0.720149	0.245657	2.93152	0.00337308	0.0437917
AGO3	608.662	0.229539	0.0783171	2.93089	0.00337993	0.0438476
APCDD1	14.6333	-1.16401	0.397189	-2.93062	0.00338281	0.043852
RFC1	1693.89	-0.205898	0.0703105	-2.92841	0.003407	0.0441324
AK1	421.279	-0.255127	0.0871324	-2.92804	0.00341104	0.0441516
ATP6V1F	681.85	-0.301681	0.103099	-2.92614	0.00343201	0.0443565
RAD21	7504.02	-0.309136	0.105643	-2.92623	0.00343099	0.0443565
UHMK1	7722.34	-0.167013	0.0571093	-2.92444	0.00345078	0.0445657
ARF3	3836.46	-0.39265	0.134307	-2.92352	0.00346094	0.0446301
PSMC3	2788.59	-0.241004	0.0824295	-2.92376	0.00345837	0.0446301
GS1-124K5.11	88.2165	0.444283	0.152	2.9229	0.00346783	0.0446522
LMNB2	1961.19	-0.30397	0.103996	-2.92292	0.00346769	0.0446522
JMY	734.179	0.192751	0.0659567	2.92239	0.00347359	0.044693
ZDHHC8P1	56.3816	0.617424	0.211442	2.92006	0.0034996	0.0449941
PDZD11	627.555	-0.251412	0.0861281	-2.91905	0.003511	0.0451071
YTHDC2	979.033	-0.18387	0.063055	-2.91603	0.00354519	0.0455125
C8orf33	1324.56	-0.229803	0.0788543	-2.91428	0.00356514	0.0457346
DCP2	4030.78	-0.228589	0.078451	-2.91377	0.00357088	0.0457441
RFC2	1331.27	-0.272411	0.0934916	-2.91375	0.00357119	0.0457441
KLHDC10	1647.26	-0.154332	0.0529752	-2.91329	0.00357638	0.0457766
RP11-849H4.4	37.95	0.86671	0.297529	2.91303	0.00357943	0.0457817
AL354822.1	56.4609	0.711495	0.244382	2.91141	0.00359806	0.0459667
ITGA9-AS1	36.358	0.82871	0.284652	2.9113	0.00359923	0.0459667
HMGN2	9300.23	-0.308989	0.106144	-2.91102	0.00360248	0.0459743
CCDC74B	189.802	0.474249	0.162933	2.91069	0.00360627	0.0459886
DCST2	19.8734	2.03109	0.698448	2.90801	0.00363741	0.0463514
CSAD	243.347	0.527471	0.181488	2.90637	0.00365643	0.0465595
U1	3258.55	-0.930011	0.320046	-2.90587	0.00366234	0.0466003
ABCA7	183.321	0.321421	0.110628	2.90543	0.00366747	0.0466311
SMIM15	1493.52	-0.22433	0.0772328	-2.9046	0.00367725	0.0467212
ZNF44	322.093	0.305859	0.105343	2.90345	0.00369076	0.0468582
CTD-2319I12.2	12.3316	1.28286	0.441913	2.90297	0.00369646	0.0468749
LLPH	853.619	-0.262866	0.0905535	-2.90288	0.0036975	0.0468749
PPP1CC	4371.52	-0.202004	0.0696015	-2.9023	0.00370439	0.0469277
PPME1	2149.68	-0.212983	0.0734043	-2.90151	0.00371366	0.0470106
CBFB	857.505	-0.316383	0.109051	-2.90124	0.00371684	0.0470164
PRR13	1329.18	-0.364242	0.125568	-2.90076	0.00372262	0.0470205
RP11-20F24.2	127.175	0.454599	0.156715	2.9008	0.00372206	0.0470205
MYO5B	2237.26	-0.125325	0.0432433	-2.89815	0.00375376	0.0473791
AC074289.1	14.3804	1.3437	0.463833	2.89695	0.00376807	0.0475211
MCM4	4548.75	-0.207871	0.0717658	-2.89652	0.00377327	0.0475211
SGK494	84.7465	0.585024	0.20196	2.89674	0.00377067	0.0475211
RP11-468E2.4	44.6324	0.786789	0.271691	2.8959	0.00378075	0.0475806
RP11-110I1.11	16.8804	1.31027	0.452576	2.89513	0.00378999	0.0476621
TPTE2P2	32.428	1.07941	0.372899	2.89466	0.00379571	0.0476993
LGALS3BP	1674.01	-0.180827	0.062485	-2.89392	0.0038046	0.0477763
ADAMTS13	47.2796	0.681279	0.235469	2.89328	0.00381239	0.0478392
AC018766.4	19.5655	1.07264	0.370834	2.89251	0.00382178	0.0478874
GPR27	149.402	-0.391549	0.13536	-2.89266	0.00381997	0.0478874
CD9	3267.77	-0.29678	0.102634	-2.89164	0.00383236	0.0479851
PODNL1	25.213	0.970052	0.335611	2.89041	0.00384743	0.0481389
ADAMTS15	569.583	-0.371264	0.128531	-2.88853	0.00387047	0.0483292
EIF1AX	3743.94	-0.280573	0.0971399	-2.88834	0.0038728	0.0483292
FLJ46284	14.1092	1.28798	0.445938	2.88826	0.00387385	0.0483292
NRSN2	228.115	-0.569908	0.197311	-2.88837	0.00387248	0.0483292
CDK10	552.58	0.303263	0.105044	2.88702	0.00388904	0.0484837
TUBB4B	6685.14	-0.41736	0.144586	-2.88658	0.00389451	0.0485169
POLR2E	1109.61	-0.370526	0.128381	-2.88613	0.00390008	0.0485293
TIMP1	326.192	-0.333745	0.115641	-2.88605	0.00390114	0.0485293
FLOT2	656.697	-0.353192	0.122431	-2.88483	0.00391631	0.048683
CTD-2047H16.4	22.5094	0.970789	0.336583	2.88425	0.00392343	0.0487364
HAT1	1624.07	-0.226273	0.0784613	-2.88389	0.00392802	0.0487583
SNED1	199.701	0.366315	0.127097	2.88217	0.00394951	0.0489898
DHDDS	483.769	-0.188352	0.0654064	-2.87972	0.00398033	0.0493367
LRP8	589.452	-0.279561	0.0971008	-2.87908	0.00398831	0.0493734
RNVU1-7	1053.69	-2.25764	0.784166	-2.87903	0.00398902	0.0493734
CTC-448F2.7	39.2456	0.728397	0.253095	2.87796	0.0040026	0.0493973
ERP29	2129.26	-0.275788	0.0958251	-2.87804	0.00400155	0.0493973
RNU1-1	1347.46	-0.939482	0.326408	-2.87825	0.00399891	0.0493973
RNU1-27P	1347.5	-0.939482	0.32637	-2.87858	0.0039947	0.0493973
RNU1-28P	1347.43	-0.939482	0.326464	-2.87775	0.00400526	0.0493973
CNOT1	3932.06	-0.218671	0.0760063	-2.87702	0.00401455	0.0494262
MGP	38643.5	-0.406927	0.141467	-2.87648	0.00402132	0.0494262
RNU1-2	1347.59	-0.938907	0.32641	-2.87647	0.00402151	0.0494262
RNU1-4	1347.46	-0.938907	0.32641	-2.87647	0.0040215	0.0494262
RNVU1-18	1347.5	-0.938907	0.326413	-2.87644	0.00402193	0.0494262
RNU1-3	1347.55	-0.938907	0.326469	-2.87595	0.00402819	0.0494679
RP11-44F14.2	162.639	0.657806	0.228764	2.87548	0.00403408	0.0495049
RP1-78B3.1	34.1691	0.843588	0.293474	2.87449	0.00404676	0.0496253
IFT22	558.775	-0.254572	0.0886137	-2.87283	0.00406811	0.0498516
MARS	2671.29	-0.180267	0.0627824	-2.87131	0.00408779	0.0500573
DNASE1	605.542	0.229536	0.079957	2.87074	0.00409513	0.0501116
ERCC6L	571.426	-0.273017	0.0951234	-2.87013	0.00410303	0.0501727
TMEM161B-AS1	76.4469	0.493401	0.171933	2.86973	0.00410827	0.0502011
PCDHAC2	117.668	-0.491894	0.171429	-2.86937	0.00411295	0.0502228
CENPA	598.514	-0.264035	0.0920389	-2.86873	0.00412125	0.050253
CFLAR-AS1	19.2908	1.17206	0.408552	2.86882	0.00412006	0.050253
SFXN2	1932.53	0.172716	0.0602123	2.86846	0.00412476	0.0502603
ALDH1B1	393.644	-0.366454	0.127772	-2.86803	0.00413041	0.0502837
PCBD1	531.832	-0.2728	0.0951231	-2.86787	0.00413251	0.0502837
UBL7	482.615	-0.206699	0.0720812	-2.86759	0.00413611	0.0502921
TRIM13	467.686	0.325229	0.113445	2.86684	0.0041459	0.0503756
ANKRD36BP2	36.2553	0.782988	0.273207	2.86591	0.00415808	0.050488
DOK6	149.613	-0.31825	0.111082	-2.86501	0.00416995	0.050561
MED29	788.952	-0.28265	0.0986521	-2.86512	0.00416854	0.050561
RPL14	7535.23	-0.182054	0.0635519	-2.86465	0.0041747	0.050583
CICP14	102.717	0.530635	0.185296	2.86371	0.0041871	0.0506977
SLC2A1-AS1	45.2719	0.515181	0.179928	2.86327	0.00419297	0.0507332
VKORC1L1	1349.49	-0.259882	0.0908102	-2.86182	0.00421218	0.0509299
TRIM28	5346.9	-0.160365	0.0560521	-2.861	0.00422303	0.0510254
CDKN2C	380.373	-0.370122	0.129441	-2.85939	0.00424457	0.0512497
SPIB	11.829	1.43321	0.501277	2.85912	0.00424815	0.051257
CT62	215.263	-0.475579	0.166405	-2.85797	0.00426363	0.0513815
PAXBP1	849.17	0.1905	0.0666654	2.85755	0.00426921	0.0513815
RP11-147L13.11	1796.09	-0.221343	0.0774614	-2.85747	0.00427038	0.0513815
TACC1P1	40.2095	0.583413	0.204159	2.85764	0.00426806	0.0513815
PDCL3	451.972	-0.283815	0.0993396	-2.85702	0.00427643	0.0514185
ZMAT1	153.883	0.413725	0.144863	2.85597	0.00429053	0.051552
CARS	834.403	-0.190466	0.0667177	-2.85481	0.00430626	0.0517051
LZIC	740.919	-0.193362	0.0677664	-2.85337	0.00432587	0.0519045
ZC3H7B	1958.61	-0.204304	0.071612	-2.85292	0.0043319	0.0519407
GALNT10	1362.94	-0.224077	0.078551	-2.85264	0.00433579	0.0519512
NCAPD3	2244.09	-0.259886	0.0911158	-2.85226	0.00434095	0.051977
AP000892.6	11.7797	1.40537	0.49286	2.85146	0.00435188	0.0520356
SERPINA1	606.233	-1.17973	0.413712	-2.85157	0.00435037	0.0520356
WT1	177.846	-0.408081	0.143132	-2.85107	0.00435719	0.0520629
LDHA	8489.99	-0.454326	0.159369	-2.85078	0.00436121	0.052075
ZBTB1	1252.71	0.245366	0.0860777	2.85052	0.00436481	0.0520819
SLC44A1	2778.25	-0.206761	0.0725457	-2.85009	0.00437075	0.0521167
MT-TF	14.8084	-2.19297	0.769768	-2.84887	0.00438742	0.0522601
SNORD3C	63.256	-1.23868	0.434811	-2.84877	0.00438883	0.0522601
HSD17B2	34.0117	0.870069	0.305467	2.84832	0.00439506	0.0522937
RP11-927P21.1	14.057	1.22692	0.43078	2.84813	0.00439771	0.0522937
EXOG	108.741	-0.565963	0.198798	-2.84693	0.00441431	0.0524002
LMAN1	3273.97	-0.187704	0.0659344	-2.84682	0.00441578	0.0524002
PLEKHA1	441.037	0.469902	0.165046	2.8471	0.00441201	0.0524002
NDUFB10	1319.97	-0.173111	0.0608329	-2.84568	0.00443169	0.0525528
CS	3183.47	-0.353902	0.12439	-2.8451	0.00443969	0.0526115
RP3-412A9.17	73.6309	0.567889	0.199744	2.84308	0.00446793	0.0529098
RP11-457M11.5	25.8498	0.846607	0.298085	2.84015	0.00450924	0.0533625
RP11-80P20.3	30.3098	0.805675	0.283882	2.83806	0.00453883	0.0536758
RPLP2	5500.79	-0.217665	0.0767465	-2.83616	0.004566	0.0539602
POLR2F	396.394	-0.377645	0.133191	-2.83537	0.00457732	0.0540199
VDR	848.573	-0.339365	0.119681	-2.83558	0.00457423	0.0540199
OCRL	1080.32	-0.251644	0.0888177	-2.83326	0.00460759	0.05434
LINC00216	25.2272	0.981888	0.346649	2.83252	0.00461833	0.0543551
PHYKPL	273.495	0.346415	0.122292	2.83269	0.00461576	0.0543551
RP5-881P19.7	29.9586	0.857625	0.30275	2.83278	0.00461452	0.0543551
OIP5-AS1	3275.21	-0.145226	0.0512892	-2.83151	0.00463294	0.0544854
SLC39A6	16196.1	-0.158031	0.0558153	-2.83131	0.00463571	0.0544854
RP11-34P13.15	23.8208	2.40021	0.8481	2.83011	0.00465323	0.054545
RP11-484O2.1	90.9935	0.56029	0.197976	2.83009	0.00465343	0.054545
TSPAN5	851.3	-0.227431	0.0803515	-2.83045	0.00464828	0.054545
YWHAG	5337.4	-0.346702	0.122503	-2.83014	0.00465277	0.054545
CNPPD1	789.89	-0.210957	0.0745694	-2.829	0.00466934	0.0546943
ETF1P2	11.3324	1.296	0.458253	2.82814	0.00468199	0.0548053
EYA3	484.445	-0.219273	0.0775478	-2.82759	0.00468998	0.0548244
IL11RA	58.8263	0.540325	0.191079	2.82776	0.00468748	0.0548244
MYLK	110.313	0.394465	0.139525	2.82719	0.00469588	0.0548563
ARHGAP11A	2499.29	-0.273955	0.0969239	-2.82649	0.00470609	0.0549383
SNTB2	1035.6	-0.249047	0.0881282	-2.82596	0.00471394	0.0549928
AC004893.11	80.4066	0.523046	0.185108	2.82563	0.00471878	0.055012
NUBP1	425.624	-0.283709	0.100427	-2.82502	0.0047278	0.05508
CPSF6	2276.16	-0.234439	0.0830072	-2.82432	0.00473806	0.0551622
NPTN	1428.68	-0.183932	0.0651365	-2.8238	0.00474582	0.0551782
RP11-1023L17.2	60.688	0.597144	0.211465	2.82384	0.00474526	0.0551782
MSH5	172.932	0.437435	0.154926	2.82351	0.00475014	0.0551912
KIAA0907	659.768	0.197897	0.0701101	2.82266	0.00476273	0.0552977
ZWINT	2543.14	-0.186241	0.0659853	-2.82246	0.00476572	0.0552977
AC011747.4	116.544	0.478962	0.169782	2.82104	0.00478687	0.0554832
HIST1H3D	1455.03	-0.271882	0.0963794	-2.82095	0.00478813	0.0554832
MRPL28	865.493	-0.222655	0.0789552	-2.82001	0.0048022	0.0556088
RP11-867G23.3	28.4892	0.935004	0.331615	2.81954	0.00480919	0.0556524
ISOC1	1915.55	-0.277047	0.0982809	-2.81894	0.00481831	0.0557206
TEX35	14.3819	1.13179	0.401596	2.81824	0.00482875	0.055804
RP11-522B15.3	20.6125	1.69269	0.600815	2.81732	0.00484266	0.0559272
ATXN3	839.799	0.207502	0.0736714	2.81658	0.00485375	0.0559803
RNMT	800.611	-0.225118	0.0799255	-2.81659	0.00485359	0.0559803
RP11-44N11.1	25.6429	0.937909	0.333144	2.81533	0.00487276	0.0561004
RP11-98J23.1	30.3151	1.0094	0.358541	2.81529	0.00487335	0.0561004
SEPT6	145.771	-0.413413	0.146848	-2.81525	0.00487392	0.0561004
CDK5RAP3	1492.95	0.275504	0.0978743	2.81487	0.00487966	0.0561291
GATA2-AS1	133.066	0.356062	0.126531	2.81404	0.00489227	0.0562367
ZNF528	318.453	0.314271	0.111747	2.81234	0.00491822	0.0564973
CCDC144CP	25.6112	0.849483	0.302183	2.81116	0.00493637	0.0566304
PARG	1121.96	-0.164155	0.0583904	-2.81133	0.00493365	0.0566304
USP1	2160.73	-0.17859	0.0635463	-2.8104	0.00494807	0.0567269
RHBDD2	820.682	-0.294888	0.104978	-2.80906	0.00496866	0.0569251
MBD2	1051.41	-0.166291	0.0592042	-2.80877	0.00497316	0.0569389
DDR1-AS1	49.9089	0.705832	0.25136	2.80806	0.00498416	0.0569993
OSBPL8	1889.95	-0.241627	0.0860497	-2.808	0.00498504	0.0569993
PPP1R11	724.366	-0.380293	0.135453	-2.80756	0.00499183	0.0570013
TGFBR1	1781.14	-0.196076	0.0698363	-2.80765	0.00499038	0.0570013
B3GALT5	70.009	0.506666	0.180505	2.80693	0.00500162	0.0570753
LEPROT	830.15	-0.191016	0.0680589	-2.80662	0.00500639	0.057092
RRM1	4426.48	-0.290277	0.103469	-2.80545	0.00502461	0.0572619
PRR14L	2119.8	-0.177997	0.063483	-2.80385	0.00504972	0.0574722
UTP15	814.705	-0.269674	0.0961789	-2.80388	0.00504913	0.0574722
DOK4	172.306	0.294719	0.105122	2.80357	0.00505398	0.0574828
CAND2	42.3112	0.742631	0.264959	2.80281	0.00506595	0.0575809
SNU13	1404.99	-0.212562	0.0758572	-2.80213	0.00507667	0.0576649
CKLF	194.53	-0.478451	0.170795	-2.80132	0.00508941	0.0577715
FDPS	2221.83	-0.240204	0.0857771	-2.80033	0.005105	0.057909
PPP4R4	358.706	-1.14218	0.407904	-2.80013	0.00510824	0.057909
ANKRD9	884.452	-0.249732	0.0892185	-2.79911	0.00512441	0.0580543
KLHL23	221.138	-0.349125	0.124774	-2.79805	0.00514122	0.0582064
AC000367.1	22.319	0.913589	0.32673	2.79616	0.00517135	0.0584754
CTCFL	19.863	1.05095	0.375857	2.79614	0.00517175	0.0584754
USP37	1543.38	-0.198429	0.0710132	-2.79426	0.00520189	0.0587776
HNRNPR	4085.68	-0.250002	0.0894818	-2.79389	0.00520784	0.0588063
YME1L1	5450.85	-0.198575	0.0710843	-2.79351	0.0052139	0.0588363
TBC1D24	350.573	-0.233339	0.083537	-2.79325	0.00521821	0.0588464
DDA1	319.489	-0.266343	0.0953715	-2.79269	0.0052271	0.0589082
ATP8B1	1852.13	-0.177952	0.0637486	-2.79146	0.00524713	0.0590953
COL9A2	142.151	0.538378	0.192901	2.79096	0.00525525	0.0591373
EIF1AD	530.936	-0.269998	0.0967527	-2.79059	0.00526114	0.0591373
RFC3	961.641	-0.3254	0.116604	-2.79065	0.00526025	0.0591373
PTMS	905.23	-0.689192	0.24699	-2.79037	0.00526484	0.0591403
SLBP	1060.92	-0.255254	0.0915109	-2.78933	0.00528175	0.0592916
RP11-545I5.3	171.701	0.607994	0.218117	2.78747	0.00531218	0.0595946
FREM2	1275.18	0.179796	0.0645781	2.78417	0.00536655	0.0601654
DNTTIP2	3435.16	-0.186713	0.0670749	-2.78365	0.00537505	0.0602215
SLC16A8	21.1247	1.00238	0.360166	2.78309	0.00538437	0.0602868
NIPA1	802.071	-0.321963	0.115706	-2.78261	0.00539241	0.0603376
INO80E	742.762	-0.232014	0.0834289	-2.78097	0.00541963	0.0606029
ANGPTL1	16.858	1.20305	0.432863	2.7793	0.00544769	0.0608379
MCM2	3379.59	-0.287995	0.103619	-2.77936	0.00544658	0.0608379
DEPDC1B	578.492	-0.24628	0.0886927	-2.77678	0.0054901	0.0612322
SYCP2	2690.3	0.246126	0.0886345	2.77687	0.00548857	0.0612322
HMGA1	1091.71	-0.410911	0.148009	-2.77626	0.00549878	0.0612893
DCUN1D5	529.386	-0.263082	0.0948695	-2.7731	0.00555254	0.0617812
PARP1	6117.59	-0.332532	0.119916	-2.77303	0.00555365	0.0617812
SDC2	1064.09	-0.342579	0.123522	-2.77342	0.00554703	0.0617812
CTD-2574D22.3	37.4087	0.74587	0.269035	2.77239	0.00556456	0.0618451
LYPD6	381.841	-0.276147	0.0996103	-2.77228	0.00556656	0.0618451
PSMD7	1861.09	-0.186808	0.0673996	-2.77165	0.00557728	0.0619243
DCK	632.515	-0.330839	0.119376	-2.7714	0.00558163	0.0619327
NUTF2	1187.49	-0.19882	0.0717554	-2.7708	0.00559189	0.0620068
TPM1	2564.82	-0.233595	0.0843247	-2.77018	0.00560247	0.0620841
DR1	2703.8	-0.199729	0.0721254	-2.7692	0.00561945	0.0621127
NCAPG	1753.23	-0.237923	0.0859099	-2.76945	0.00561518	0.0621127
OR7D2	13.7735	1.38681	0.500795	2.76921	0.00561919	0.0621127
RP11-480A16.1	238.048	0.431129	0.155674	2.76943	0.00561544	0.0621127
ATP2C1	1787.47	-0.132091	0.0477086	-2.76871	0.00562794	0.0621553
USP31	776.528	-0.203379	0.0734601	-2.76856	0.0056305	0.0621553
UGDH	3940.49	-0.416989	0.150631	-2.76829	0.00563521	0.0621675
RANBP2	6638.28	-0.134312	0.0485225	-2.76803	0.00563967	0.06217
TTTY15	17.9685	1.02042	0.368669	2.76786	0.00564264	0.06217
ACRC	22.5053	0.833806	0.301287	2.76748	0.00564915	0.0622019
C5orf56	32.7029	0.649849	0.234882	2.7667	0.00566268	0.0622317
CTD-2651B20.7	114.181	-0.787655	0.284669	-2.76691	0.00565896	0.0622317
PLIN3	815.17	-0.30481	0.110163	-2.76689	0.00565946	0.0622317
PMP22	456.404	-0.397113	0.14356	-2.76618	0.00567179	0.0622922
NAB1	558.525	-0.255022	0.092202	-2.76591	0.00567645	0.0623038
MROH6	82.2768	0.590989	0.213711	2.76537	0.00568589	0.0623676
AMOTL2	1303.39	-0.217094	0.0785135	-2.76505	0.00569147	0.0623892
SEC61A1	4247.33	-0.151036	0.0546426	-2.76408	0.00570834	0.0625344
EFCAB14	1564.59	-0.227312	0.0822525	-2.76358	0.00571703	0.0625502
PLLP	137.592	0.531856	0.19244	2.76375	0.00571416	0.0625502
ADAR	5983.44	-0.214064	0.0774789	-2.76286	0.00572969	0.0626203
C4orf46	385.829	-0.265615	0.0961416	-2.76275	0.00573164	0.0626203
C6orf106	2112.75	-0.231236	0.0837088	-2.76239	0.00573796	0.0626203
EEF1G	26061.1	-0.178964	0.0647852	-2.76242	0.00573754	0.0626203
RFTN2	16.1737	0.982756	0.355822	2.76193	0.00574603	0.0626688
URB2	1002.1	-0.215035	0.0778856	-2.76091	0.00576414	0.0628266
ARHGEF9	383.701	-0.226111	0.0819093	-2.7605	0.00577129	0.0628648
ERH	3316.02	-0.292529	0.106079	-2.75764	0.00582196	0.0633767
BMP7	1760.71	-0.326379	0.118428	-2.75593	0.0058525	0.063669
GOT1	1019.09	-0.207901	0.0754512	-2.75543	0.0058615	0.0636866
WHSC1	4103.7	-0.207258	0.0752133	-2.75561	0.00585829	0.0636866
WWP2	729.822	-0.300216	0.108995	-2.7544	0.00588003	0.0638478
OGFRL1	1368.16	-0.2461	0.0893569	-2.75412	0.00588498	0.0638613
LINC00976	61.3594	0.664535	0.241362	2.75327	0.0059003	0.0639872
CDH1	7568.55	0.242928	0.0882958	2.7513	0.00593592	0.0640554
CFTR	12.707	0.898507	0.326503	2.75191	0.00592494	0.0640554
CSE1L	8382.97	-0.205167	0.074543	-2.75233	0.00591724	0.0640554
EIF2AK1	2942.59	-0.307344	0.111702	-2.75145	0.00593318	0.0640554
RAI14	330.131	-0.286218	0.104025	-2.75144	0.00593336	0.0640554
SLC16A1	508.81	-0.324126	0.117786	-2.75183	0.00592628	0.0640554
SPC24	802.649	-0.221535	0.0805206	-2.75128	0.00593628	0.0640554
TRAF3	696.256	-0.191258	0.0695089	-2.75156	0.00593113	0.0640554
ENC1	331.669	-0.266807	0.0970246	-2.74989	0.00596145	0.0642467
PHTF2	1594.98	-0.156692	0.0569797	-2.74997	0.0059601	0.0642467
CFAP69	95.4394	0.383788	0.139652	2.74818	0.00599279	0.0645441
ZNF182	175.055	0.322254	0.117277	2.74781	0.00599955	0.0645766
PLOD2	2191.1	-0.225495	0.0820827	-2.74718	0.0060111	0.0646202
RBM3	4721.2	-0.250646	0.0912311	-2.74737	0.00600749	0.0646202
TP53	1177.55	-0.509934	0.185636	-2.74696	0.00601511	0.0646231
HCCS	443.839	-0.385455	0.140344	-2.74651	0.00602326	0.0646704
FNDC3B	951.782	-0.216381	0.0788171	-2.74536	0.00604454	0.0648585
MFGE8	67.1867	-0.45332	0.165141	-2.74504	0.00605031	0.06488
ATP5G3	2560.11	-0.310914	0.113342	-2.74315	0.00608536	0.0652154
HTR7P1	128.229	0.329849	0.120287	2.74218	0.00610324	0.0653664
RNF144B	652.26	-0.300129	0.109459	-2.74193	0.00610796	0.0653764
RP11-131K5.2	73.2927	0.607759	0.221748	2.74077	0.00612954	0.0655667
SFMBT1	511.356	-0.263487	0.0961571	-2.74017	0.00614071	0.0656455
PJA2	2780.32	-0.197663	0.0721436	-2.73986	0.00614661	0.0656678
RBM24	1050.54	-0.257558	0.0940439	-2.7387	0.00616832	0.0657776
SGSM3	1284.72	0.191561	0.0699415	2.73888	0.00616486	0.0657776
TCIRG1	490.937	0.416826	0.152179	2.73906	0.00616151	0.0657776
ALG8	4814.99	-0.218811	0.0799309	-2.7375	0.00619086	0.0659536
CD3EAP	421.506	-0.416094	0.152003	-2.73741	0.00619246	0.0659536
DCP1A	367.505	-0.276319	0.100964	-2.73681	0.00620375	0.0659923
LINC00652	66.0482	0.521541	0.190556	2.73693	0.00620147	0.0659923
CNTROB	455.196	-0.26746	0.0977697	-2.73561	0.00622645	0.0661114
DEFB132	17.6625	0.773943	0.282874	2.736	0.00621906	0.0661114
MAP3K5	601.754	0.185942	0.0679702	2.73564	0.00622599	0.0661114
ACOT7	882.429	-0.376231	0.137557	-2.73509	0.00623638	0.0661762
RAD51	483.446	-0.453656	0.165926	-2.73408	0.00625544	0.0663356
RP11-83A24.2	136.88	0.374289	0.136907	2.73389	0.00625909	0.0663356
MORF4L1	4939.49	-0.333718	0.122104	-2.73307	0.00627469	0.0664601
LINC01537	21.8094	0.868165	0.317755	2.73218	0.00629165	0.0665988
YWHAZ	17933.5	-0.297852	0.109034	-2.73173	0.00630023	0.0666488
RP11-116D17.4	18.0874	1.12388	0.411485	2.73127	0.00630898	0.0667005
HUS1	395.554	-0.281192	0.102979	-2.73058	0.00632237	0.0668011
MASTL	988.634	-0.271906	0.0996121	-2.72965	0.0063402	0.0669288
MIR133A1HG	11.6065	1.0717	0.392629	2.72954	0.00634222	0.0669288
LTBP1	1438.7	-0.157059	0.0575469	-2.72923	0.00634828	0.0669519
IPO4	2106.94	-0.200993	0.0736678	-2.72837	0.00636476	0.0670682
TCTN3	1045.89	-0.18702	0.0685495	-2.72825	0.00636708	0.0670682
CBX1	2626.79	-0.266378	0.0976499	-2.72789	0.00637417	0.0671018
SNORA44	17.9301	-1.49282	0.547318	-2.72752	0.00638129	0.0671358
EPS15	1610.64	-0.125866	0.0461535	-2.72712	0.00638904	0.0671764
AP1G2	922.221	0.259873	0.095311	2.72658	0.00639939	0.0672443
SLC25A27	26.1489	0.753045	0.276269	2.72577	0.00641519	0.0672558
SOCS7	627.466	-0.237466	0.0871203	-2.72572	0.00641608	0.0672558
SPPL2A	2142.98	-0.167675	0.0615151	-2.72576	0.00641532	0.0672558
TMEM222	373.94	-0.263403	0.0966245	-2.72604	0.00640989	0.0672558
MANF	519.74	-0.246732	0.0905406	-2.7251	0.00642823	0.0673422
ASAP3	569.403	0.26535	0.09741	2.72405	0.00644867	0.0675154
GCLC	1251.62	-0.185731	0.068205	-2.72314	0.00646655	0.0675796
HMCES	1011.9	-0.324157	0.119031	-2.7233	0.00646328	0.0675796
SDAD1	1018.15	-0.168938	0.0620355	-2.72326	0.00646418	0.0675796
CCDC40	82.709	0.433387	0.159214	2.72205	0.00648783	0.067761
DUSP16	1239.7	-0.20062	0.0737082	-2.72181	0.00649249	0.0677685
DDHD2	4600.86	-0.164078	0.0603033	-2.72088	0.00651087	0.0678055
GLDC	202.421	-0.301748	0.110881	-2.72136	0.00650147	0.0678055
PAFAH1B2	2398.43	-0.281487	0.103447	-2.72106	0.00650721	0.0678055
UBQLN1	2707.17	-0.221269	0.0813238	-2.72083	0.00651175	0.0678055
ARL1	2320.84	-0.239034	0.0878869	-2.71979	0.00653239	0.0679385
HMGCS2	188.747	1.69459	0.623019	2.71997	0.00652874	0.0679385
PYGB	1839.43	-0.180966	0.0665589	-2.71889	0.00655018	0.0680824
ARHGEF5	413.304	-0.427491	0.157242	-2.71868	0.00655421	0.0680832
RP5-1014D13.2	163.003	0.373159	0.137312	2.7176	0.00657575	0.0682659
PPM1B	1024.8	-0.259364	0.0954588	-2.71702	0.00658724	0.0683441
ERBB4	847.717	-1.36451	0.502262	-2.71673	0.00659308	0.0683636
ITGB5	4152.87	-0.19581	0.0720899	-2.71619	0.00660372	0.0684328
IER5L	566.078	0.219405	0.080805	2.71525	0.00662265	0.0685729
RP11-182J23.1	28.5682	0.751912	0.276935	2.71512	0.00662519	0.0685729
KIAA1143	1563.95	-0.207423	0.0764169	-2.71436	0.00664035	0.0686426
PGAM5	1947.46	-0.29804	0.109808	-2.71419	0.00664386	0.0686426
RAI2	47.3455	-0.744816	0.27441	-2.71424	0.00664278	0.0686426
SART3	1790.06	-0.190872	0.0703353	-2.71374	0.0066528	0.0686939
C1RL-AS1	50.4625	0.514342	0.189594	2.71286	0.00667052	0.0687534
LENG1	126.567	-0.342985	0.126421	-2.71303	0.00666705	0.0687534
SPIN1	2084.73	-0.190597	0.0702479	-2.71321	0.00666349	0.0687534
NCAM2	2855	-0.202847	0.0747831	-2.71246	0.0066785	0.0687945
GSPT1	4972.45	-0.214252	0.0790036	-2.71192	0.00668937	0.0688654
EVL	1786.49	0.291994	0.10771	2.71093	0.00670948	0.0690188
PELI1	405.721	-0.205979	0.0759848	-2.71079	0.00671228	0.0690188
PAX9	151.333	-0.440281	0.162438	-2.71045	0.00671922	0.0690491
RAP2C	1740.18	-0.198276	0.0731607	-2.71014	0.00672539	0.0690714
STK32C	139.661	-0.316798	0.116917	-2.7096	0.00673638	0.0691431
NAA15	2648.56	-0.281898	0.10405	-2.70925	0.0067436	0.0691761
PLEKHG5	218.371	0.362286	0.133812	2.70742	0.00678079	0.0695162
ALDH3B2	2071	-0.292257	0.108007	-2.70591	0.00681172	0.0697888
AMMECR1L	782.953	-0.207661	0.0767598	-2.70533	0.00682356	0.0697888
SKINTL	15.5313	1.25312	0.463199	2.70536	0.00682313	0.0697888
STAG3L5P-PVRIG2P-PILRB	464.535	0.446751	0.165129	2.70546	0.00682096	0.0697888
THAP4	621.847	-0.200596	0.0741791	-2.70421	0.00684675	0.0699845
OXCT1	895.66	-0.231554	0.0856379	-2.70387	0.00685377	0.0700148
JMJD7-PLA2G4B	170.414	0.488187	0.180619	2.70285	0.00687472	0.0701872
KIFC3	91.1579	0.926479	0.342854	2.70225	0.00688718	0.0702729
PKD1P1	351.344	0.516651	0.191234	2.70166	0.00689932	0.0703552
LIMA1	1117.99	-0.213685	0.0791031	-2.70135	0.00690585	0.0703801
FLT3	164.287	-3.57948	1.32559	-2.7003	0.00692778	0.0705529
GSG2	288.358	-0.317609	0.117627	-2.70014	0.00693098	0.0705529
PRAF2	67.6976	-0.803244	0.297532	-2.69969	0.00694039	0.070607
COX20	862.658	-0.302137	0.111962	-2.69858	0.00696365	0.0708019
C19orf53	594.398	-0.262529	0.097348	-2.69681	0.00700081	0.0711378
SNORD13	298.415	-0.741564	0.275064	-2.69597	0.00701839	0.0712744
RP11-119D9.1	14.3873	0.953405	0.353807	2.6947	0.00704514	0.071504
KLRAP1	24.6714	0.891667	0.330941	2.69433	0.00705295	0.0715412
TOP2B	6407.65	-0.158806	0.058948	-2.694	0.00705992	0.0715698
DHX16	1298.93	-0.211136	0.0783846	-2.69359	0.00706867	0.0716142
SYNPO2	148.187	1.26036	0.467944	2.69341	0.0070726	0.0716142
ERV3-1	133.449	0.406897	0.1511	2.6929	0.00708338	0.0716179
FAM20A	54.0317	0.576629	0.214137	2.6928	0.00708541	0.0716179
GARNL3	310.093	0.249246	0.0925515	2.69305	0.00708022	0.0716179
FAM35BP	25.2785	-1.07666	0.399893	-2.69236	0.0070949	0.0716718
CTA-243E7.1	45.6524	0.670016	0.2489	2.69191	0.00710447	0.0717265
CLEC2D	155.127	0.272737	0.101336	2.69143	0.00711468	0.0717456
LPP-AS2	63.1689	-0.496646	0.184527	-2.69145	0.00711422	0.0717456
ASXL1	1037.79	-0.170912	0.0635452	-2.68961	0.00715365	0.0720741
ZNF354B	247.198	0.28284	0.105164	2.68951	0.00715561	0.0720741
AC007038.7	21.9013	0.821801	0.305626	2.68891	0.00716848	0.0721616
RNF4	1358.04	-0.168924	0.062843	-2.68803	0.00718756	0.0723114
LSM12	851.704	-0.382591	0.14238	-2.68711	0.00720722	0.072467
SEC22B	2005.03	-0.148328	0.0552107	-2.68658	0.0072187	0.0725402
PPP4C	2226.56	-0.212526	0.0791468	-2.68521	0.00724834	0.0727956
RP11-1109M24.5	14.2219	1.30282	0.485238	2.6849	0.00725514	0.0728215
SLC9A3R1	7545.81	-0.221269	0.0824303	-2.68432	0.00726781	0.0729062
AC135048.13	21.4981	1.12531	0.419293	2.68383	0.0072785	0.0729711
LRP11	1252.04	-0.221599	0.0825824	-2.68337	0.00728851	0.073029
ALAS1	456.097	-0.314046	0.117081	-2.68229	0.00731197	0.0730966
G3BP2	3692.57	-0.236273	0.0880867	-2.68228	0.0073122	0.0730966
MLPH	3492.75	-0.165064	0.0615361	-2.6824	0.00730958	0.0730966
ZBTB20	33.4402	0.587527	0.218994	2.68285	0.00729974	0.0730966
CH17-373J23.1	168.366	-0.368342	0.137342	-2.68193	0.00731978	0.07313
SNORA7B	82.6379	-0.859576	0.320535	-2.68169	0.00732516	0.0731414
PDIA4	3823.2	-0.178868	0.0667702	-2.67886	0.00738725	0.0737187
CARD14	315.496	0.289589	0.108127	2.67823	0.00740114	0.0738146
KIAA0101	1221.88	-0.313469	0.117078	-2.67743	0.00741889	0.0739489
IARS2	6100.59	-0.139973	0.0522948	-2.67661	0.00743715	0.0739719
SCARNA21	449.972	0.340472	0.127203	2.6766	0.00743742	0.0739719
TEX2	1976.68	-0.221757	0.0828483	-2.67666	0.00743603	0.0739719
TTC27	455.649	-0.238268	0.0890203	-2.67655	0.00743835	0.0739719
SPRYD4	366.94	0.29555	0.110476	2.67524	0.00746757	0.0742197
RP11-65J3.14	16.004	-0.774438	0.289505	-2.67504	0.00747201	0.0742211
D2HGDH	252.291	0.47722	0.17845	2.67425	0.00748973	0.0743543
ZNF737	292.012	0.239084	0.0894149	2.67387	0.00749811	0.0743947
DTX3L	661.987	-0.206278	0.0771825	-2.6726	0.00752661	0.0745917
LRRCC1	831.694	-0.19314	0.0722657	-2.67264	0.0075257	0.0745917
AL358852.1	18.8529	-0.956713	0.358029	-2.67217	0.00753628	0.0746446
AC012358.8	28.3892	0.760503	0.284679	2.67144	0.00755276	0.074765
C18orf25	796.624	-0.155802	0.0583282	-2.67113	0.00755959	0.0747897
CIPC	1153.16	-0.152127	0.0569908	-2.66933	0.00760019	0.0750193
CTD-2311M21.2	36.7489	0.906271	0.33947	2.66966	0.0075928	0.0750193
FAM13B	1075.82	-0.225578	0.0844891	-2.6699	0.00758733	0.0750193
FAM168B	2719.4	-0.256451	0.0960695	-2.66943	0.00759793	0.0750193
RP11-731K22.1	11.7989	1.1505	0.431275	2.66768	0.00763778	0.0752839
TP73	144.895	-0.4822	0.180763	-2.66757	0.00764009	0.0752839
TRAPPC12	365.063	0.236884	0.0887922	2.66785	0.0076339	0.0752839
SLC5A6	2422.27	-0.150396	0.0564064	-2.66629	0.00766932	0.0755288
CFAP221	32.9745	0.599221	0.224775	2.66587	0.00767904	0.0755383
FBXO21	1819.64	-0.196146	0.0735727	-2.66602	0.00767553	0.0755383
PRDX2	2603.18	-0.180655	0.0677942	-2.66475	0.00770459	0.0757464
ELMO2	675.703	-0.264911	0.0994292	-2.66432	0.00771448	0.0757573
GTPBP2	560.568	0.220655	0.0828173	2.66436	0.00771359	0.0757573
MESDC2	1468.73	-0.185911	0.0697897	-2.66387	0.00772468	0.0757713
RNA5S9	16.6438	-4.45995	1.6742	-2.66393	0.00772342	0.0757713
EHD1	955.374	-0.24762	0.0929732	-2.66334	0.00773683	0.0758473
RP11-454F8.2	15.6135	1.53344	0.57584	2.66296	0.00774557	0.0758898
DNAJC8	1186.18	-0.232092	0.08717	-2.66253	0.00775566	0.0759456
CTD-2506P8.6	41.0682	-0.754305	0.283531	-2.66039	0.00780495	0.0763082
KIF2A	1191.16	-0.251255	0.0944495	-2.6602	0.00780939	0.0763082
MXRA8	245.958	0.277845	0.104446	2.66018	0.00780982	0.0763082
SSRP1	3892.07	-0.343572	0.129155	-2.66016	0.00781038	0.0763082
ECT2	5616.54	-0.257851	0.0969529	-2.65955	0.00782446	0.0764025
ACOT11	81.101	0.48742	0.183313	2.65895	0.00783848	0.0764528
C9orf78	1191.39	-0.231687	0.0871294	-2.65911	0.0078347	0.0764528
HNF4G	47.1495	-0.486386	0.183001	-2.65784	0.00786432	0.0766182
SNORA77	22.3064	-1.083	0.407456	-2.65797	0.00786137	0.0766182
SRPK3	65.7669	0.585442	0.220338	2.65702	0.00788337	0.0767605
GOLGA5	1624.6	-0.196246	0.0738877	-2.65601	0.00790718	0.0769056
PPP1CA	6942.3	-0.19851	0.0747395	-2.65602	0.00790686	0.0769056
CNPY3	615.729	-0.265859	0.100173	-2.65401	0.00795425	0.0773198
GCSH	553.525	-0.249431	0.0940254	-2.6528	0.00798271	0.0775527
ACAP3	767.743	0.259594	0.0978803	2.65216	0.00799786	0.0776562
ZSCAN25	327.288	0.245524	0.0926043	2.65132	0.00801773	0.0778053
UBAP1L	42.1733	0.72582	0.273805	2.65086	0.00802867	0.0778677
CDCA8	808.653	-0.440306	0.166137	-2.65026	0.00804304	0.0779633
ATF2	896.928	-0.203488	0.0767963	-2.64971	0.00805606	0.0780018
STRC	25.7128	0.666463	0.251515	2.6498	0.00805401	0.0780018
CCT6A	7576.69	-0.197059	0.0744003	-2.64863	0.00808195	0.0782086
SNORA74B	16.4298	-1.46324	0.552559	-2.64811	0.00809427	0.078284
LUC7L	643.932	0.183257	0.0692112	2.64779	0.00810198	0.0783146
DNAJA3	1696.56	-0.190836	0.0720812	-2.64751	0.0081088	0.0783218
XPR1	1212.13	-0.159527	0.0602585	-2.64738	0.0081118	0.0783218
ADSS	1316.26	-0.220732	0.0834266	-2.64582	0.00814936	0.078349
CLSPN	793.558	-0.47448	0.179347	-2.6456	0.00815466	0.078349
GART	2122.14	-0.218618	0.0826303	-2.64573	0.0081514	0.078349
GPI	4252.88	-0.333487	0.126049	-2.64569	0.00815252	0.078349
NUP160	2022.18	-0.194713	0.0735669	-2.64674	0.00812713	0.078349
PACSIN3	811.376	-0.510294	0.192786	-2.64694	0.0081223	0.078349
RP11-483C6.1	21.7893	0.694165	0.262368	2.64577	0.00815045	0.078349
UBE3C	2745.22	-0.17419	0.0658186	-2.64652	0.00813243	0.078349
ZNF471	93.9993	0.508668	0.192272	2.64556	0.00815549	0.078349
ARL6IP6	331.174	-0.341406	0.129095	-2.64462	0.00817827	0.0784434
BZW1	9020.95	-0.271968	0.102846	-2.6444	0.00818351	0.0784434
HGH1	512.598	-0.206773	0.0781895	-2.64451	0.00818083	0.0784434
SNRPD3	2159.3	-0.162624	0.0614844	-2.64497	0.00816992	0.0784434
CHML	1404.21	-0.189907	0.0718279	-2.64392	0.00819516	0.0785115
C11orf24	498.296	-0.449708	0.170165	-2.64277	0.00822316	0.078736
RP11-700A24.1	49.4285	0.63297	0.239615	2.64161	0.00825119	0.0789607
SNW1	1809.47	-0.190716	0.0722026	-2.64141	0.00825625	0.0789652
ACTG1	35018.3	-0.365617	0.138428	-2.6412	0.00826121	0.0789689
LMCD1-AS1	24.4108	0.732406	0.277334	2.64088	0.008269	0.0789777
TMEM26	241.586	-0.26181	0.0991407	-2.64079	0.00827129	0.0789777
UNC13A	664.127	-0.370842	0.140451	-2.64037	0.00828156	0.0790321
FAM153B	12.7006	1.0337	0.391555	2.63997	0.00829127	0.079081
RND3	874.107	-0.362404	0.137355	-2.63844	0.00832885	0.0793941
RPS26	3259.97	-0.183693	0.0696269	-2.63825	0.00833363	0.0793941
USP8	1809.12	-0.183802	0.0696729	-2.63807	0.0083379	0.0793941
YKT6	1978.14	-0.368527	0.139714	-2.63772	0.00834652	0.0794324
CTSK	35.4239	0.578404	0.219345	2.63697	0.00836513	0.0795217
PARM1	503.983	-0.207129	0.0785444	-2.6371	0.00836185	0.0795217
RP11-861E21.2	45.1684	0.588502	0.223234	2.63625	0.00838268	0.0796008
SNX19	1378.61	-0.165847	0.0629092	-2.63629	0.00838193	0.0796008
PCGF1	177.283	-0.313901	0.11909	-2.63583	0.00839325	0.0796574
RPS3	27660.3	-0.174604	0.0662638	-2.63498	0.00841417	0.079812
NUDCD3	1649.31	-0.217882	0.0827065	-2.6344	0.00842869	0.0798467
RBBP8	967.597	-0.282382	0.107191	-2.63437	0.0084294	0.0798467
SREBF2	1667.42	-0.512184	0.194431	-2.63428	0.00843171	0.0798467
SCARNA20	31.5427	-1.11094	0.42178	-2.63394	0.00844016	0.0798829
CCDC122	120.47	0.512299	0.194592	2.63269	0.00847125	0.0800016
NBPF20	748.753	0.28211	0.107143	2.63303	0.00846265	0.0800016
SAT1	699.115	0.336999	0.128001	2.63278	0.00846884	0.0800016
SNORD33	65.1805	-0.865887	0.328843	-2.63313	0.00846025	0.0800016
IPO5	2725	-0.176286	0.0669974	-2.63124	0.00850731	0.0802151
PAK2	3261.86	-0.3384	0.128609	-2.63122	0.0085078	0.0802151
RPL27A	7345.03	-0.171212	0.0650601	-2.63159	0.00849851	0.0802151
ATP5B	16149.2	-0.211724	0.0804727	-2.63101	0.00851323	0.0802174
AURKB	529.366	-0.280722	0.106704	-2.63084	0.00851734	0.0802174
LIN7A	1305.67	-0.239169	0.0909528	-2.6296	0.00854855	0.0803359
LINC00869	72.962	0.855669	0.325357	2.62993	0.00854013	0.0803359
NUP155	3806.54	-0.211488	0.0804142	-2.62998	0.00853896	0.0803359
SGPL1	1837.23	-0.176245	0.0670197	-2.62975	0.00854483	0.0803359
RP11-757G1.6	35.8612	0.754669	0.287029	2.62925	0.00855746	0.0803759
ANKLE2	2083.21	-0.132246	0.0503043	-2.62891	0.0085658	0.0804104
GOLGA8B	166.3	0.71419	0.271715	2.62845	0.00857751	0.0804328
TNNT1	1030.84	-0.295664	0.112486	-2.62846	0.00857726	0.0804328
MLEC	7040.57	-0.133847	0.050933	-2.6279	0.00859147	0.08052
RIC8B	375.534	-0.216965	0.0826025	-2.62662	0.00862388	0.0807798
SGTA	781.641	-0.321771	0.122521	-2.62626	0.00863292	0.0808206
CHAF1B	515.025	-0.413766	0.157604	-2.62535	0.00865609	0.0809743
KIAA0232	1989.79	-0.178162	0.0678649	-2.62524	0.00865872	0.0809743
AMH	86.3748	0.535151	0.203931	2.62419	0.00868565	0.0811348
NRF1	258.521	-0.274564	0.104633	-2.62406	0.00868889	0.0811348
STEAP4	47.9475	0.802907	0.305984	2.62402	0.00868999	0.0811348
RP11-719K4.6	18.4257	0.999607	0.381058	2.62324	0.00870977	0.0811877
RP11-82O18.2	18.4257	0.999607	0.381058	2.62324	0.00870977	0.0811877
SLC25A23	348.596	-0.505204	0.192564	-2.62356	0.00870151	0.0811877
AFAP1	825.578	-0.1995	0.076086	-2.62203	0.00874074	0.0813411
C15orf52	48.9106	0.621366	0.236966	2.62217	0.00873723	0.0813411
SNORA68	362.087	-0.84392	0.321838	-2.62219	0.00873673	0.0813411
TMEM170B	402.213	-0.244426	0.093226	-2.62186	0.00874509	0.0813411
ATP6AP1	3022.07	-0.233256	0.088978	-2.6215	0.00875427	0.0813826
DDAH1	1319.12	-0.329281	0.125627	-2.6211	0.00876461	0.0814349
MYL5	144.832	0.337606	0.128843	2.62029	0.00878546	0.0815847
RP5-1136G13.2	84.5266	-0.418455	0.159742	-2.61957	0.00880416	0.0816861
ZNF799	283.97	0.389598	0.14873	2.6195	0.00880585	0.0816861
DUOX1	14.2791	0.998596	0.38128	2.61907	0.00881711	0.0817466
CSTF3	998.868	-0.292731	0.11181	-2.61812	0.0088415	0.0819287
LCA5L	79.2971	0.554684	0.21189	2.61779	0.00885012	0.0819645
LRRC37A3	206.291	0.344943	0.131807	2.61704	0.00886965	0.0821014
FKBP15	898.182	-0.160516	0.0613421	-2.61674	0.00887752	0.0821142
ITGA3	815.279	0.172903	0.0660797	2.61658	0.00888164	0.0821142
PIGT	1783.54	-0.321976	0.123059	-2.61644	0.00888531	0.0821142
BCL7B	578.152	-0.353866	0.135299	-2.61543	0.00891153	0.0821587
LMX1B	1904.13	-0.372991	0.142614	-2.61539	0.00891246	0.0821587
PLIN1	17.8841	1.19723	0.457706	2.61572	0.00890399	0.0821587
RBM4	1762.14	-0.196669	0.0751947	-2.61547	0.00891045	0.0821587
TIMM23	1337.49	-0.194966	0.0745471	-2.61534	0.00891393	0.0821587
MARVELD1	367.586	-0.358886	0.137239	-2.61504	0.00892169	0.0821862
AC144652.1	79.6374	-0.454784	0.173924	-2.61485	0.00892671	0.0821886
RP4-753M9.1	23.6036	0.701961	0.268526	2.61413	0.00894545	0.0822734
YY1AP1	1219.35	-0.162955	0.0623359	-2.61415	0.00894504	0.0822734
NIPAL1	241.774	-0.280911	0.107553	-2.61182	0.00900604	0.0827074
QRICH1	1235.53	-0.216308	0.0828256	-2.61161	0.00901182	0.0827074
TRAP1	2117.38	-0.183489	0.0702544	-2.61179	0.00900708	0.0827074
uc_338	25.7111	0.849425	0.325191	2.61208	0.00899941	0.0827074
UBE2Q1	1225.82	-0.130092	0.0498412	-2.61012	0.00905099	0.0830228
PPP2CA	3823.78	-0.150598	0.0577222	-2.60901	0.00908042	0.0832484
IQGAP3	1367.75	-0.158473	0.0607489	-2.60866	0.00908971	0.0832894
CTNNBL1	814.71	-0.306527	0.117523	-2.60822	0.00910154	0.0833535
CMAS	946.101	-0.306015	0.117377	-2.60711	0.0091311	0.0835799
DHRS4L2	327.089	-0.282923	0.108593	-2.60536	0.00917784	0.0837854
ITGB1	6613.65	-0.230808	0.0885863	-2.60546	0.00917509	0.0837854
PPP2R2C	750.637	-0.40788	0.156529	-2.60579	0.0091663	0.0837854
RASGEF1A	174.596	-0.352304	0.135216	-2.6055	0.0091741	0.0837854
RNU5E-6P	34.2662	-1.05368	0.404361	-2.60579	0.00916637	0.0837854
ABCF2	1210.02	-0.194709	0.0747735	-2.60399	0.00921467	0.0840344
TRIM73	36.5443	0.587658	0.225677	2.60398	0.00921486	0.0840344
ACYP1	146.078	-0.335333	0.128799	-2.60354	0.00922653	0.0840538
ANXA6	6709.48	-0.223444	0.0858231	-2.60354	0.00922673	0.0840538
HIST1H2BK	2033.55	-0.343995	0.132212	-2.60185	0.0092722	0.0843345
KPNA1	1763.68	-0.237266	0.0911907	-2.60187	0.00927174	0.0843345
RP11-21K12.2	20.0206	1.01567	0.390328	2.6021	0.00926543	0.0843345
MAP4K1	21.4219	0.794639	0.305638	2.59994	0.00932407	0.0847605
RP11-701H24.4	75.3306	1.14384	0.439978	2.59976	0.00932886	0.0847605
C1orf210	106.342	-0.395316	0.152085	-2.59931	0.00934115	0.0848275
C2orf69	799.3	-0.207079	0.0796806	-2.59886	0.00935335	0.0848936
KCNMB1	11.8018	1.13483	0.436836	2.59785	0.00938107	0.0851004
HLA-DRB1	82.3807	-0.55233	0.21266	-2.59725	0.00939745	0.0852042
OSGIN1	511.887	-0.526994	0.202939	-2.59681	0.00940926	0.0852217
TYMS	750.716	-0.466594	0.179677	-2.59685	0.00940818	0.0852217
RSRC1	1062.85	-0.283463	0.109214	-2.59548	0.00944585	0.0855082
CTSB	2255.17	-0.38018	0.146525	-2.59465	0.00946862	0.0856351
PIGQ	738.196	0.269313	0.103798	2.5946	0.00947023	0.0856351
PKP2	551.614	-0.173391	0.0668322	-2.59443	0.00947476	0.0856351
PPID	798.994	-0.236859	0.0913301	-2.59345	0.00950197	0.0858362
MTMR1	1110.05	-0.200837	0.077508	-2.59118	0.00956477	0.0863445
NAA10	906.718	-0.206371	0.0796474	-2.59105	0.00956826	0.0863445
CBX5	11321.5	-0.316666	0.122252	-2.59027	0.00958993	0.0864949
INIP	983.431	-0.224314	0.0866386	-2.58907	0.0096235	0.0867523
AKT1	5270.95	-0.127005	0.0490592	-2.5888	0.00963105	0.0867608
KNDC1	57.9928	0.484651	0.187219	2.58868	0.0096345	0.0867608
MATN3	229.023	-0.52876	0.20432	-2.5879	0.0096564	0.086822
RC3H2	3434.29	-0.127157	0.0491332	-2.588	0.00965347	0.086822
RGS11	88.3265	0.408154	0.157704	2.5881	0.00965083	0.086822
CCDC64B	186.786	0.352534	0.136354	2.58543	0.00972573	0.0873089
RBM42	887.374	-0.196081	0.0758365	-2.58557	0.00972172	0.0873089
SEC24D	803.231	-0.249561	0.0965199	-2.58559	0.00972128	0.0873089
TSC22D3	914.301	-0.263571	0.101952	-2.58524	0.00973112	0.0873119
ANKRD61	24.1956	0.94351	0.364998	2.58497	0.00973864	0.087334
EZH2	1153.22	-0.33304	0.128937	-2.58298	0.00979512	0.0875673
GALT	159.974	0.328218	0.127052	2.58333	0.00978513	0.0875673
GID8	3146.87	-0.228784	0.0885686	-2.58313	0.00979094	0.0875673
GPR153	162.446	-0.323131	0.125099	-2.58301	0.00979434	0.0875673
GTF2IP7	58.6675	0.743839	0.287941	2.5833	0.00978598	0.0875673
RP1-152L7.5	224.297	0.233352	0.0903342	2.58321	0.00978863	0.0875673
PRPF4	1393.48	-0.210103	0.0813648	-2.58224	0.00981622	0.0877106
SMIM14	4271.83	-0.244478	0.0946989	-2.58163	0.00983336	0.0878182
ACP6	242.272	0.43045	0.166791	2.58077	0.00985809	0.087948
SCNN1D	74.0197	0.592854	0.229708	2.58091	0.00985414	0.087948
ENSA	4729.03	-0.239352	0.0927774	-2.57985	0.00988428	0.0880033
GMDS-AS1	95.2271	0.49334	0.191193	2.58032	0.00987087	0.0880033
TINCR	325.923	-0.22893	0.0887356	-2.57991	0.00988265	0.0880033
TUBB3	915.833	-0.303517	0.11765	-2.57984	0.00988469	0.0880033
DPY19L1	685.602	-0.229078	0.0888139	-2.57931	0.00989987	0.088071
MGAT3	203.76	-0.35965	0.139442	-2.57922	0.0099025	0.088071
CD2AP	2318.27	-0.237095	0.091947	-2.5786	0.00992007	0.0881364
TIMP2	522.287	-0.535238	0.207566	-2.57864	0.00991899	0.0881364
SNORA76	41.4355	-1.13325	0.439775	-2.57688	0.00996977	0.0885324
RHEB	1290.25	-0.223951	0.0869299	-2.57622	0.00998863	0.0886542
FNBP1L	5420.76	-0.206784	0.0802855	-2.57561	0.0100064	0.0887666
LHX6	90.6962	-0.367499	0.142747	-2.57447	0.0100392	0.0889605
SEPT2	5907.98	-0.167942	0.0652387	-2.57427	0.0100453	0.0889605
THUMPD2	197.332	0.372473	0.144698	2.57414	0.0100489	0.0889605
TSPAN17	772.472	-0.206655	0.0802658	-2.57463	0.0100347	0.0889605
FADD	1805.72	-0.255353	0.0992135	-2.57377	0.0100597	0.0889647
RSPH3	385.731	-0.18424	0.0715807	-2.57387	0.0100567	0.0889647
IKBKB	637.085	0.223447	0.0868234	2.57359	0.0100651	0.0889666
ESR2	29.5185	0.894208	0.34749	2.57333	0.0100725	0.0889684
JADE2	943.142	-0.281233	0.109292	-2.57322	0.0100756	0.0889684
RP11-240G22.5	14.1573	1.09376	0.425185	2.57245	0.0100982	0.0891227
FMN1	2084.94	-0.311254	0.121008	-2.57218	0.0101061	0.0891462
DKC1	2037.4	-0.351149	0.136548	-2.57162	0.0101225	0.0892459
GCH1	640.181	-0.245635	0.0955268	-2.57137	0.0101296	0.0892626
CPSF2	3321.26	-0.182423	0.070963	-2.57068	0.0101499	0.0893306
EBNA1BP2	1213.52	-0.27079	0.105328	-2.57092	0.010143	0.0893306
PDLIM7	238.416	-0.362082	0.140856	-2.57058	0.0101528	0.0893306
DYNC1LI2	1672.67	-0.18762	0.0729999	-2.57014	0.0101657	0.0893979
SLC5A12	17.3758	1.3484	0.524702	2.56984	0.0101746	0.0894308
SNRNP27	465.083	-0.230484	0.0896991	-2.56952	0.0101839	0.0894673
EFR3B	888.36	-0.392159	0.152686	-2.5684	0.0102169	0.0896197
ICK	1278.27	-0.219382	0.0854089	-2.56861	0.0102106	0.0896197
SYDE2	565.811	0.207687	0.0808598	2.56849	0.0102143	0.0896197
PSMD1	3166.64	-0.212876	0.0828896	-2.56818	0.0102234	0.0896313
CRHR1-IT1	289.487	0.240382	0.0936075	2.56797	0.0102295	0.0896389
CTC-260E6.6	99.2256	0.367237	0.143026	2.56761	0.0102401	0.0896413
ZNF789	186.264	0.312809	0.121827	2.56764	0.0102394	0.0896413
STAT3	2316.64	-0.29411	0.114559	-2.56733	0.0102485	0.0896694
KDM3B	2436.63	-0.147292	0.057378	-2.56705	0.0102568	0.0896963
GRWD1	791.574	-0.221502	0.086362	-2.56481	0.0103234	0.0902328
CCDC169	46.5639	0.56631	0.220861	2.5641	0.0103444	0.0903709
C7orf73	565.556	-0.384284	0.149899	-2.56362	0.0103586	0.0904487
GATA2	659.068	0.359011	0.1401	2.56254	0.010391	0.0906864
SNORA37	38.632	-0.736715	0.287659	-2.56107	0.0104351	0.0910248
FAM120AOS	1089.87	-0.16971	0.0662833	-2.56038	0.0104558	0.0911596
RP11-703G6.1	171.187	0.556841	0.217532	2.55981	0.010473	0.0912634
CSPG4P10	106.177	0.39714	0.155188	2.55909	0.0104947	0.0914064
ATP1A3	92.5204	-0.561586	0.219488	-2.55862	0.0105088	0.0914493
C15orf38-AP3S2	440.835	-0.364244	0.142362	-2.55857	0.0105103	0.0914493
RP11-15N24.4	45.925	0.555122	0.216981	2.55839	0.0105157	0.0914506
LRRTM2	23.1821	0.823822	0.322111	2.55757	0.0105407	0.0916149
VTI1B	2126.18	-0.134188	0.0524699	-2.55742	0.0105452	0.0916149
C20orf27	486.384	-0.294858	0.115307	-2.55716	0.010553	0.0916361
ADGRG6	1668.73	-0.184544	0.0721842	-2.55658	0.0105707	0.0917441
PCK2	813.16	-0.185254	0.0724846	-2.55577	0.0105952	0.0919104
DMTF1	817.675	0.200807	0.0786107	2.55445	0.0106357	0.0922151
RP11-96D1.10	16.8903	0.891455	0.349054	2.55392	0.0106518	0.0923087
NONO	7546.03	-0.198784	0.0778549	-2.55327	0.0106717	0.0924268
ZBTB38	1046.06	-0.172817	0.0676885	-2.55312	0.0106762	0.0924268
STAG3L3	324.92	0.250749	0.0982212	2.5529	0.0106829	0.0924385
EIF2AK2	1773.71	-0.232776	0.0912413	-2.55121	0.010735	0.092843
PDXDC1	4708.75	-0.236654	0.0927798	-2.55071	0.0107505	0.0928855
STIP1	3651.44	-0.25824	0.101243	-2.5507	0.0107507	0.0928855
[truncated: 17,544 more rows]

## Sheet: significant
Supplementary Table S2
Significantly differentially regulated genes in ULA versus 2D in MM134 cells
Gene	baseMean	log2FoldChange	lfcSE	stat	pvalue	padj	linearFoldChange
LDLR	1758.65	-0.51688	0.0602489	-8.57908	9.5638e-18	1.65014e-13	0.698882
PABPC1L	193.03	0.99434	0.118738	8.37421	5.5597e-17	4.79635e-13	1.99217
CTB-89H12.4	908.099	0.672915	0.0827108	8.13576	4.09364e-16	2.35439e-12	1.59429
PAK1	3902.65	-0.313418	0.0423309	-7.404	1.32144e-13	5.70002e-10	0.804733
KPNA2	7736.12	-0.339534	0.0462797	-7.33657	2.19136e-13	7.56193e-10	0.790296
HERC2P2	826.33	0.501546	0.069073	7.2611	3.83966e-13	1.10416e-09	1.41573
DHCR7	2401.69	-0.649749	0.0899384	-7.22438	5.03387e-13	1.24078e-09	0.637391
FADS2	1496.51	-0.47727	0.0662625	-7.20271	5.90261e-13	1.27305e-09	0.718336
RP11-159D12.2	176.322	0.934506	0.131814	7.0896	1.34503e-12	1.78517e-09	1.91124
MAPRE1	2561.49	-0.347274	0.0488987	-7.1019	1.23053e-12	1.78517e-09	0.786068
AIF1L	1257.87	-0.357357	0.0503895	-7.0919	1.32284e-12	1.78517e-09	0.780593
WDR1	4245.59	-0.393218	0.0551596	-7.12873	1.01299e-12	1.78517e-09	0.761429
MAL2	4400.17	-0.43878	0.0618722	-7.09171	1.32468e-12	1.78517e-09	0.737758
pk	1284.75	-0.369592	0.0529664	-6.97786	2.99709e-12	3.6937e-09	0.774001
TUBB	18860.5	-0.404303	0.0582897	-6.93611	4.03055e-12	4.63621e-09	0.755601
HMGCS1	2419.31	-0.962566	0.139326	-6.90871	4.89097e-12	5.2743e-09	0.513144
CCNL2	1757.54	0.347099	0.0507746	6.83608	8.13918e-12	8.26079e-09	1.272
AC084082.3	146.647	-1.47573	0.217309	-6.79095	1.114e-11	1.06783e-08	0.35955
FDFT1	3082.48	-0.428903	0.0638478	-6.71759	1.8476e-11	1.67781e-08	0.742826
SEPSECS-AS1	228.828	0.845831	0.126198	6.70243	2.04979e-11	1.76836e-08	1.7973
STAT2	960.447	0.410587	0.0619363	6.62917	3.3757e-11	2.73953e-08	1.32923
MARCKS	2175.83	-0.370394	0.0559159	-6.62413	3.49309e-11	2.73953e-08	0.773571
AHSA2	438.71	0.558716	0.0846181	6.6028	4.03467e-11	3.0267e-08	1.47296
SMAD6	261.76	0.670953	0.102207	6.56463	5.21638e-11	3.75014e-08	1.59212
ID3	687.247	0.706155	0.109244	6.46401	1.01964e-10	7.03714e-08	1.63145
KIFC2	768.436	0.487841	0.0756864	6.44556	1.15177e-10	7.64334e-08	1.40234
CCDC84	202.663	0.811354	0.127093	6.38395	1.72579e-10	1.06346e-07	1.75486
FTX	155.477	0.779536	0.122074	6.38577	1.70541e-10	1.06346e-07	1.71658
CCDC144B	342.176	0.618214	0.0976051	6.33383	2.39142e-10	1.37538e-07	1.53497
GRB2	3274.29	-0.310575	0.0489977	-6.33857	2.31913e-10	1.37538e-07	0.80632
ECHDC2	330.81	0.564421	0.0892453	6.32438	2.54258e-10	1.41515e-07	1.47879
SAMD11	295.8	0.969505	0.155609	6.2304	4.65253e-10	2.50859e-07	1.95817
DHFR	3491.17	-0.397609	0.0644006	-6.17399	6.65867e-10	3.48148e-07	0.759115
ATL3	5994.64	-0.265108	0.0429775	-6.16853	6.8928e-10	3.49789e-07	0.832136
GOLGA2P5	245.843	0.809986	0.131477	6.16068	7.24333e-10	3.57075e-07	1.75319
RPS6KA3	1155.5	-0.336016	0.054631	-6.15065	7.71668e-10	3.69843e-07	0.792226
NKTR	1511.17	0.421426	0.0686004	6.1432	8.08777e-10	3.77152e-07	1.33925
EME2	541.552	0.528974	0.0867399	6.09839	1.0714e-09	4.86472e-07	1.4429
BRI3BP	3730.35	-0.28773	0.0472912	-6.08422	1.17061e-09	5.17891e-07	0.81919
PTP4A2	7508.84	-0.280525	0.0461847	-6.07398	1.24778e-09	5.3823e-07	0.823291
EMP2	7557.29	-0.308415	0.0508183	-6.06897	1.2873e-09	5.41371e-07	0.807529
CALM1	9011.66	-0.41822	0.0689539	-6.06521	1.31782e-09	5.41371e-07	0.748347
RNU4-1	568.456	-1.63192	0.270792	-6.02647	1.67579e-09	6.7242e-07	0.322659
MCM10	1418.21	-0.487598	0.0817039	-5.96787	2.40373e-09	9.42591e-07	0.713212
AC006548.28	1147.74	0.638884	0.107271	5.95576	2.5886e-09	9.92527e-07	1.55712
AK4	1147.23	-0.401408	0.0675123	-5.9457	2.75276e-09	1.03252e-06	0.757119
CYP4F8	82.5028	0.934277	0.157231	5.94205	2.81473e-09	1.0333e-06	1.91093
PAQR6	143.024	0.771279	0.130696	5.90134	3.60567e-09	1.29609e-06	1.70678
LDLRAD4	302.689	0.519033	0.0880704	5.89338	3.78365e-09	1.30566e-06	1.43299
FAM111B	1709.99	-0.404325	0.0685954	-5.89435	3.76165e-09	1.30566e-06	0.75559
DUSP2	511.759	0.948578	0.161489	5.87393	4.25576e-09	1.43978e-06	1.92997
RNY3	926.234	-1.95385	0.333528	-5.85812	4.68137e-09	1.55331e-06	0.258127
CA2	1236.45	-0.55868	0.095522	-5.8487	4.95421e-09	1.61283e-06	0.678923
CFL1	9209.65	-0.440064	0.0755646	-5.82367	5.75676e-09	1.81493e-06	0.737102
DTNA	552.957	-0.563135	0.0967114	-5.82285	5.78541e-09	1.81493e-06	0.67683
CTD-2270P14.1	301.786	0.583032	0.10022	5.81752	5.97283e-09	1.84027e-06	1.49799
SEPT11	2074.34	-0.323886	0.0558957	-5.79447	6.85373e-09	2.07464e-06	0.798915
BMF	251.631	0.540533	0.0934487	5.78428	7.28233e-09	2.16637e-06	1.45451
TPM3	7743.35	-0.420385	0.0728675	-5.76917	7.96634e-09	2.32968e-06	0.747225
RP11-72I8.1	158.261	1.07212	0.187065	5.73125	9.96932e-09	2.73033e-06	2.10252
TRIP13	1223.28	-0.398574	0.0694916	-5.73558	9.71818e-09	2.73033e-06	0.758608		1.51572
TCF19	1314.38	-0.446513	0.0778252	-5.73738	9.61507e-09	2.73033e-06	0.733814
CNTNAP2	609.233	-0.633771	0.110549	-5.73293	9.87092e-09	2.73033e-06	0.64449
ESYT1	3608.58	-0.230458	0.0402406	-5.727	1.02225e-08	2.75591e-06	0.852364
HADHA	4879.66	-0.217635	0.0380328	-5.7223	1.0509e-08	2.78958e-06	0.859974
WASH5P	1444.07	0.468839	0.0820106	5.7168	1.08546e-08	2.83765e-06	1.38399
CYP4F23P	68.6305	0.894512	0.157009	5.69721	1.21783e-08	3.13617e-06	1.85898
ID1	842.384	0.749964	0.131855	5.6878	1.28686e-08	3.26521e-06	1.68175
HJURP	866.483	-0.379386	0.0675038	-5.62021	1.90722e-08	4.76915e-06	0.768765
POLD2	2483.32	-0.304382	0.054601	-5.57466	2.4802e-08	6.11334e-06	0.809789
SMAD7	316.723	0.447238	0.0802924	5.57012	2.54566e-08	6.18632e-06	1.36343
H2AFV	4114.52	-0.251395	0.0452017	-5.56162	2.67274e-08	6.40494e-06	0.840084
SNORA23	100.273	-1.67648	0.303189	-5.52949	3.21168e-08	7.59101e-06	0.312845
HSPD1P11	30.609	1.47509	0.266954	5.52565	3.28274e-08	7.62439e-06	2.78002
VCL	2287.51	-0.287919	0.0521216	-5.52397	3.31418e-08	7.62439e-06	0.819083
RHPN1	1096.43	0.464941	0.084224	5.5203	3.38426e-08	7.68315e-06	1.38026
KIAA1456	153.645	0.626131	0.114109	5.48711	4.0857e-08	9.15516e-06	1.54342
HN1L	5222.41	-0.335602	0.0612506	-5.47916	4.27356e-08	9.33368e-06	0.792454
ACLY	5635.11	-0.390682	0.0712786	-5.48105	4.22804e-08	9.33368e-06	0.762769
SNORD17	1528.95	-1.30781	0.239453	-5.46168	4.71657e-08	1.01725e-05	0.403933
SCARNA5	690.481	-1.44299	0.264535	-5.45484	4.90162e-08	1.04411e-05	0.367803
ERGIC1	2867.89	-0.29367	0.0539102	-5.44739	5.11139e-08	1.07551e-05	0.815824
KCNE4	240.442	1.20639	0.221969	5.43496	5.48097e-08	1.12828e-05	2.3076
AKR1C1	63.5667	1.05766	0.194616	5.43457	5.49295e-08	1.12828e-05	2.08155
LETM2	449.635	0.491521	0.0905169	5.43016	5.63047e-08	1.14292e-05	1.40593
BUB1B	1781.38	-0.273651	0.0505358	-5.415	6.12892e-08	1.22963e-05	0.827223
ANKRD36	709.269	0.503852	0.0931374	5.40977	6.31044e-08	1.2515e-05	1.41799
UBE2L3	1626.25	-0.270263	0.0502173	-5.38188	7.37133e-08	1.44528e-05	0.829168
NPHP3	320.437	0.561329	0.105192	5.33623	9.49008e-08	1.8398e-05	1.47563
FER1L4	184.141	0.601025	0.112965	5.32047	1.03501e-07	1.96243e-05	1.51679
GARS	2762.26	-0.356322	0.0669648	-5.32103	1.03179e-07	1.96243e-05	0.781153
GNPNAT1	3513.72	-0.306923	0.0577476	-5.3149	1.06713e-07	2.00133e-05	0.808364
YWHAH	1540.62	-0.375711	0.0709364	-5.29646	1.18071e-07	2.19054e-05	0.770725
RNU2-2P	5756.28	-1.65019	0.312749	-5.27641	1.31738e-07	2.41809e-05	0.318597
PLEKHM1P	351.983	0.640399	0.121436	5.27357	1.33797e-07	2.43004e-05	1.55876
RP3-394A18.1	198.49	0.552351	0.105108	5.25509	1.47953e-07	2.65914e-05	1.46647
CLTC	25958.8	-0.218915	0.0418515	-5.23075	1.68822e-07	3.00295e-05	0.859212
ABCC3	231.402	0.547815	0.104817	5.22642	1.72823e-07	3.01201e-05	1.46187
UTP20	2073.9	-0.274224	0.052462	-5.2271	1.72189e-07	3.01201e-05	0.826895
LINC01578	1388.94	0.386916	0.0741936	5.21494	1.83873e-07	3.17254e-05	1.30759
SNORA61	83.468	-2.7739	0.533397	-5.20043	1.98824e-07	3.39654e-05	0.146209
CRIM1	1383.79	-0.31212	0.0601878	-5.18577	2.15125e-07	3.63898e-05	0.805457
RHOA	6086.33	-0.288305	0.0556907	-5.17689	2.25612e-07	3.77932e-05	0.818864
NPIPA1	604.395	0.60201	0.116606	5.16276	2.43334e-07	4.0069e-05	1.51783
HELLPAR	2736.53	0.586316	0.113575	5.16237	2.43842e-07	4.0069e-05	1.50141
FAM227A	103.303	0.740291	0.143536	5.15751	2.5025e-07	4.07341e-05	1.67051
ZNF484	332.699	0.713272	0.138707	5.14227	2.71435e-07	4.36447e-05	1.63952
SCD	19071.5	-0.402519	0.078295	-5.14106	2.7319e-07	4.36447e-05	0.756536
ACTB	50138.1	-0.641404	0.124868	-5.13666	2.79668e-07	4.42697e-05	0.641089
SULT1A1	312.611	0.52666	0.102604	5.13291	2.85291e-07	4.47492e-05	1.44059
ARPC1A	2425.64	-0.264893	0.0516451	-5.12909	2.91139e-07	4.52551e-05	0.832261
ZFP91	2647.39	-0.222559	0.0434604	-5.12096	3.03991e-07	4.60094e-05	0.857044
PA2G4	4137	-0.302569	0.0590747	-5.12182	3.02607e-07	4.60094e-05	0.810807
PEG10	6293.29	-0.606794	0.118453	-5.12264	3.01281e-07	4.60094e-05	0.656654
RNU4-2	1188.86	-1.41966	0.279437	-5.08041	3.7662e-07	5.65061e-05	0.373801
CPLX2	958.141	-0.490605	0.0969798	-5.05883	4.21832e-07	6.2597e-05	0.711727
DPYSL5	140.705	-0.68225	0.134895	-5.05764	4.24472e-07	6.2597e-05	0.623193
TRAF2	510.52	-0.402359	0.0800697	-5.02511	5.03149e-07	7.35707e-05	0.75662
HNRNPU-AS1	247.873	0.726106	0.144678	5.01877	5.20027e-07	7.53996e-05	1.65417
TIMP3	643.215	0.45713	0.0916165	4.9896	6.05047e-07	8.69956e-05	1.37281
LY6E	2508.52	-0.399643	0.0803088	-4.97633	6.48012e-07	9.24032e-05	0.758046
ATAD2	6241.66	-0.372818	0.07496	-4.97355	6.57363e-07	9.29684e-05	0.772273
GOT2	1608.33	-0.331087	0.0667055	-4.96341	6.92652e-07	9.70725e-05	0.794937
CDCA7	507.832	-0.402312	0.0810782	-4.96202	6.97635e-07	9.70725e-05	0.756645
TTLL3	128.833	0.74345	0.150171	4.95067	7.39569e-07	0.000102084	1.67417
RAB1B	2646.88	-0.404317	0.081786	-4.94359	7.66961e-07	0.000105025	0.755594
KIF4A	1710.3	-0.282731	0.0573634	-4.92878	8.27455e-07	0.000112417	0.822033
RBM8A	4137.09	-0.319623	0.0649086	-4.92421	8.47029e-07	0.000114177	0.801279
RNY1	425.03	-1.37264	0.27949	-4.91122	9.05116e-07	0.000121061	0.386185
GAB2	771.281	-0.373441	0.0761384	-4.90477	9.35392e-07	0.000124148	0.771939
SNORA45A	15.8019	-2.49403	0.509124	-4.89868	9.64842e-07	0.000127079	0.177509
XPO5	1857.72	-0.256061	0.0523345	-4.89278	9.94229e-07	0.000129767	0.837371
NRAS	3927.19	-0.322879	0.0660269	-4.89011	1.00781e-06	0.000129767	0.799473
PNPO	1040.16	-0.369729	0.075593	-4.89105	1.003e-06	0.000129767	0.773928
SNORA73B	3710.62	-0.941097	0.19313	-4.87287	1.09988e-06	0.000140572	0.520837
DLAT	1777.35	-0.411169	0.0845587	-4.86253	1.15893e-06	0.000147031	0.752014
IGFBP3	188.925	0.687538	0.141873	4.84615	1.25878e-06	0.00015755	1.61053
RP3-323A16.1	422.258	0.531059	0.109597	4.84554	1.26266e-06	0.00015755	1.44499
SNORA53	27.5304	-2.22922	0.460153	-4.84451	1.26924e-06	0.00015755	0.213274
AC009133.22	44.4465	3.44896	0.712643	4.83968	1.3005e-06	0.000160278	10.9205
PRMT5	2016.02	-0.279519	0.0578272	-4.8337	1.34018e-06	0.000163997	0.823866
E2F1	1163.23	-0.390108	0.0807395	-4.83169	1.35379e-06	0.000164495	0.763072
PKM	16126.7	-0.436037	0.0902877	-4.82941	1.36937e-06	0.000165224	0.739163
CCDC57	449.44	0.442639	0.091706	4.82672	1.38801e-06	0.00016631	1.35909
CCNL1	1120.6	0.307857	0.0639208	4.81623	1.46299e-06	0.000174085	1.23787
HDGF	7104.78	-0.261049	0.0542358	-4.81322	1.48519e-06	0.000175517	0.834481
TTN	238.428	0.627096	0.130769	4.79546	1.62302e-06	0.000189214	1.54445
CDK2AP1	1789.09	-0.322251	0.0671962	-4.79568	1.62123e-06	0.000189214	0.799821
TCEB1	1124.41	-0.279635	0.0584463	-4.78447	1.71437e-06	0.000198522	0.8238
FLNA	18993	-0.454394	0.0950305	-4.78156	1.73936e-06	0.000200073	0.729816
OLFM1	1693.02	-0.294208	0.0616093	-4.77539	1.79363e-06	0.000204949	0.81552
CTC-425O23.5	38.8555	1.14823	0.240609	4.77218	1.82247e-06	0.00020566	2.21641
DUSP3	1349.48	-0.214456	0.0449402	-4.77204	1.82369e-06	0.00020566	0.861871
TMEM132E	16.9936	1.6005	0.335842	4.76566	1.8824e-06	0.000210903	3.03249
POLR2J	649.561	-0.385272	0.0810011	-4.75638	1.97096e-06	0.0002194	0.765635
FSIP2	223.407	0.98696	0.207576	4.75468	1.98761e-06	0.000219835	1.982
TFAP2C	2167.06	-0.382567	0.0805332	-4.75043	2.02986e-06	0.000223077	0.767071
IL6ST	8655.29	-0.327229	0.0689389	-4.74665	2.06812e-06	0.000225844	0.797066
YBX1	6999.31	-0.333857	0.0704206	-4.7409	2.12767e-06	0.000230886	0.793412
RP3-368A4.5	153.535	0.717299	0.151679	4.72905	2.25571e-06	0.00024325	1.6441
CDS1	990.137	-0.274871	0.0581408	-4.72768	2.27099e-06	0.000243376	0.826524
ANKRD30A	1557	0.455095	0.0964975	4.71613	2.4037e-06	0.000256009	1.37087
RPS20P22	178.465	0.638972	0.136258	4.68943	2.73968e-06	0.000286695	1.55722
SHISA5	1561.52	-0.323617	0.0689807	-4.69141	2.71324e-06	0.000286695	0.799064
SNORD3A	53307.3	-1.09979	0.234533	-4.68928	2.74167e-06	0.000286695	0.466584
ERVW-1	143.769	0.894812	0.191004	4.68477	2.80272e-06	0.000291314	1.85937
WTIP	118.254	0.809839	0.173234	4.67482	2.9421e-06	0.000298627	1.75302
PCAT14	101.162	0.717562	0.153483	4.67519	2.93677e-06	0.000298627	1.6444
ADAM32	289.207	0.425514	0.0910227	4.67481	2.94231e-06	0.000298627	1.34305
KPNB1	9405.58	-0.346153	0.0740182	-4.6766	2.91676e-06	0.000298627	0.786679
CALR	9919.58	-0.425336	0.0910804	-4.6699	3.01353e-06	0.000304067	0.744665
LIMS1	840.778	-0.39684	0.0851649	-4.65967	3.16719e-06	0.000317714	0.75952
PEG3	2142.68	-0.42674	0.0917316	-4.65204	3.28663e-06	0.000327789	0.743941
TMEM2	562.38	-0.600268	0.129504	-4.63512	3.56735e-06	0.000353741	0.659631
FHL2	877.21	-0.528946	0.114202	-4.63167	3.62731e-06	0.000357632	0.693061
PTBP3	5790.7	-0.248909	0.0538481	-4.62243	3.79262e-06	0.000371806	0.841532
SSPO	80.1209	0.999512	0.216823	4.60981	4.03037e-06	0.000385214	1.99932
RP11-1023L17.1	284.753	0.56924	0.123375	4.61389	3.95202e-06	0.000385214	1.48374
ZNF577	143.695	0.504752	0.109563	4.60698	4.08568e-06	0.000385214	1.41888
WDR90	845.303	0.472777	0.102545	4.61044	4.01825e-06	0.000385214	1.38778
WASH6P	429.605	0.419711	0.0910964	4.60733	4.07865e-06	0.000385214	1.33766
SDC4	2638.55	-0.346451	0.0751923	-4.60753	4.07473e-06	0.000385214	0.786517
HIST1H2BN	1148.52	-0.357073	0.0774968	-4.60758	4.0739e-06	0.000385214	0.780747
RP11-96K19.4	152.169	0.648516	0.140871	4.60361	4.15223e-06	0.000389362	1.56755
CTD-2349P21.3	28.1882	1.31503	0.285966	4.59856	4.25423e-06	0.00039677	2.48808
UBE2C	1577.87	-0.261092	0.0567998	-4.59671	4.29217e-06	0.000398156	0.834456
FRK	771.834	0.408962	0.0889929	4.59545	4.31818e-06	0.000398427	1.32773
NDRG3	732.042	-0.314396	0.0684529	-4.59288	4.37176e-06	0.000401225	0.804188
PFN1	4433.81	-0.341799	0.0744496	-4.59102	4.41095e-06	0.00040268	0.789057
AHCTF1	3580.27	-0.179901	0.0393161	-4.57577	4.74482e-06	0.000430019	0.882764
NCS1	570.309	-0.353382	0.0772406	-4.57508	4.76027e-06	0.000430019	0.782747
AC007743.1	404.269	0.488599	0.10705	4.5642	5.01392e-06	0.000450573	1.40308
SNORA21	73.3058	-1.46928	0.322809	-4.55154	5.32546e-06	0.000476091	0.361163
LMNB1	3181.99	-0.392946	0.0863653	-4.54981	5.36938e-06	0.000477542	0.761573
GUSBP3	115.137	1.00312	0.220808	4.54293	5.54775e-06	0.000486319	2.00432
NEIL1	131.171	0.70687	0.155604	4.54275	5.55261e-06	0.000486319	1.63226
ASPH	2224.11	-0.374224	0.0823442	-4.54463	5.50319e-06	0.000486319	0.77152
RP11-350N15.6	81.0381	0.665123	0.146725	4.53313	5.81173e-06	0.000506442	1.5857
NPIPB3	107.243	1.03725	0.22925	4.52452	6.05316e-06	0.000519608	2.05231
ANKZF1	462.696	0.460774	0.1018	4.52627	6.00328e-06	0.000519608	1.37628
ZNF814	321.729	0.395281	0.0873534	4.52508	6.03713e-06	0.000519608	1.3152
HMGCR	2770.17	-0.307186	0.067936	-4.5217	6.13445e-06	0.000523979	0.808217
RP11-20D14.6	55.1327	0.851015	0.188339	4.51854	6.22673e-06	0.000529241	1.80377
KIF11	3787.15	-0.240242	0.0531948	-4.51627	6.29374e-06	0.000532315	0.846603
RP11-322E11.2	115.539	0.656927	0.145526	4.51415	6.35717e-06	0.000535057	1.57672
LINC00506	403.47	0.559839	0.124108	4.51092	6.45474e-06	0.000540631	1.47411
TPH2	37.1513	1.16963	0.259988	4.49879	6.83421e-06	0.00056965	2.24954
CELF1	2827.13	-0.275644	0.0615715	-4.4768	7.57688e-06	0.000628517	0.826082
FANCI	3888.96	-0.264356	0.0590885	-4.47391	7.68037e-06	0.000631034	0.83257
CRABP1	523.977	-0.461073	0.103041	-4.47466	7.65316e-06	0.000631034	0.726446
TUBGCP6	718.119	0.342806	0.0766801	4.4706	7.8e-06	0.000637826	1.26822
CA12	8368.58	-0.230801	0.0516482	-4.46871	7.86929e-06	0.000637924	0.852162
WDR76	1197.68	-0.376152	0.0841777	-4.46855	7.87515e-06	0.000637924	0.77049
MEGF6	452.103	0.507448	0.113754	4.46094	8.16017e-06	0.000654863	1.42153
DSCC1	568.594	-0.383358	0.0859311	-4.46123	8.14916e-06	0.000654863	0.766651
LRRC20	140.299	-0.593674	0.133154	-4.45856	8.2514e-06	0.000659119	0.662653
ATP5G2	3414.56	-0.247019	0.0555063	-4.4503	8.5751e-06	0.000681819	0.842635
KLRD1	62.8175	0.869128	0.195424	4.44739	8.69194e-06	0.000685423	1.82656
DPYSL2	1262.17	-0.282261	0.0634695	-4.4472	8.69987e-06	0.000685423	0.822301
PFN2	1866.15	-0.239936	0.0539779	-4.44508	8.78611e-06	0.00068907	0.846783
JUNB	646.084	0.437432	0.098434	4.44391	8.83386e-06	0.000689681	1.35419
KCNQ1OT1	1295.37	0.563216	0.126775	4.44265	8.88579e-06	0.00069061	1.47756
MTPN	3439.42	-0.262515	0.0591465	-4.43838	9.06377e-06	0.000698153	0.833634
MELK	1275.45	-0.329473	0.0742299	-4.43855	9.05662e-06	0.000698153	0.795827
NT5DC1	917.603	-0.310968	0.0700822	-4.43719	9.11409e-06	0.000698909	0.806101
ST3GAL1	1226.01	-0.367232	0.0827879	-4.43582	9.17212e-06	0.000700247	0.775268
WARS	2011.77	-0.240472	0.0542319	-4.43414	9.24401e-06	0.000702626	0.846468
AF127577.13	52.7346	0.993609	0.224871	4.41857	9.93568e-06	0.000744027	1.99116
PFN1P2	128.701	0.709237	0.160477	4.41955	9.89045e-06	0.000744027	1.63494
B4GALNT2	145.018	0.679815	0.153795	4.42026	9.8582e-06	0.000744027	1.60193
DIP2B	3202.73	-0.177992	0.0402878	-4.41801	9.96118e-06	0.000744027	0.883932
ABCC5	1173.63	0.364886	0.0826519	4.41473	1.01137e-05	0.0007503	1.28778
CSNK1E	1189.86	-0.226651	0.0513546	-4.41346	1.01733e-05	0.0007503	0.854616
PHLDA1	918.983	-0.531193	0.120359	-4.41341	1.01756e-05	0.0007503	0.691983
FTO	1413.48	-0.316153	0.07173	-4.40755	1.04549e-05	0.000767087	0.803209
GPD2	2358.29	-0.332745	0.0755076	-4.40677	1.04922e-05	0.000767087	0.794024
NME4	843.792	-0.381344	0.0866775	-4.39958	1.08462e-05	0.000789621	0.767722
PKD1	964.421	0.411494	0.0936542	4.39376	1.11406e-05	0.00080765	1.33006
NUP50	2343.38	-0.215542	0.0491102	-4.38894	1.13903e-05	0.000818866	0.861223
PTPN1	1923.01	-0.302754	0.0689785	-4.3891	1.13818e-05	0.000818866	0.810703
BZRAP1	172.295	0.462043	0.10532	4.38704	1.14902e-05	0.000822623	1.37749
NEMP1	1607.5	-0.236942	0.0540283	-4.38552	1.15709e-05	0.000824976	0.848542
DNAI1	37.0548	0.848633	0.193666	4.38195	1.17622e-05	0.000835168	1.80079
AKAP5	290.377	0.685318	0.15647	4.37987	1.18748e-05	0.000839702	1.60806
COL7A1	224.645	0.626118	0.143043	4.37712	1.20258e-05	0.000844724	1.54341
PDXDC2P	507.684	0.505451	0.115508	4.37591	1.20927e-05	0.000844724	1.41957
ENPP1	1191.03	-0.233683	0.053392	-4.37674	1.20468e-05	0.000844724	0.850461
AGAP6	166.83	0.510017	0.116582	4.37475	1.21573e-05	0.000845815	1.42407
XXbac-BPG154L12.4	226.76	0.622062	0.142243	4.37324	1.22414e-05	0.000848246	1.53907
NPIPB4	148.401	1.00837	0.230796	4.36908	1.2477e-05	0.000849861	2.01164
AP000476.1	51.5957	0.996741	0.228026	4.37118	1.23579e-05	0.000849861	1.99549
VMAC	96.6521	0.668443	0.153015	4.36849	1.2511e-05	0.000849861	1.58936
KRT18	50471.1	-0.242973	0.0556122	-4.36906	1.24784e-05	0.000849861	0.845002
UBE2M	949.423	-0.27225	0.0622923	-4.37053	1.23944e-05	0.000849861	0.828027
RP11-54O7.3	193.128	0.568979	0.130359	4.36471	1.27291e-05	0.000853681	1.48347
COX4I1	3027.46	-0.219576	0.0503119	-4.3643	1.27533e-05	0.000853681	0.858818
UBR7	2236.52	-0.268516	0.0615144	-4.36509	1.27072e-05	0.000853681	0.830173
SEPT9	5184.24	-0.328871	0.0753729	-4.36325	1.28146e-05	0.000853681	0.796159
PPIF	1505.57	-0.33126	0.0759172	-4.36345	1.2803e-05	0.000853681	0.794842
NLN	1479.79	-0.220816	0.0507743	-4.34897	1.36779e-05	0.000907684	0.85808
MAPK15	288.922	0.394152	0.0906575	4.3477	1.37571e-05	0.000909309	1.31417
RAB6A	7381.92	-0.287247	0.066081	-4.3469	1.38077e-05	0.000909309	0.819464
CORO1C	1797.53	-0.629912	0.144959	-4.34545	1.38989e-05	0.000911832	0.646216
LYAR	407.931	-0.505639	0.116386	-4.3445	1.39592e-05	0.00091232	0.704348
TRAK2	2032.13	-0.210983	0.0486292	-4.3386	1.43393e-05	0.000930112	0.863948
MCCC2	3041.74	-0.221357	0.0510124	-4.33928	1.42952e-05	0.000930112	0.857758
IPO7	5987.18	-0.310351	0.0715782	-4.33583	1.45213e-05	0.00093839	0.806446
MFN2	2449.53	-0.300062	0.0692864	-4.33074	1.48606e-05	0.000956736	0.812218
FLJ31662	63.4944	0.882032	0.20389	4.32601	1.51831e-05	0.000973866	1.84297
TUBA1C	6324.17	-0.372855	0.0862708	-4.32191	1.54682e-05	0.000988472	0.772253
CCDC117	1722.3	-0.284141	0.0658406	-4.31559	1.59176e-05	0.00101344	0.82123
SAP18	1622.84	-0.295934	0.0686477	-4.3109	1.6259e-05	0.00103137	0.814545
JAK1	6014.76	-0.244164	0.0566562	-4.30958	1.63568e-05	0.00103378	0.844305
ACTR1A	2384.08	-0.197472	0.0458379	-4.30805	1.64702e-05	0.00103713	0.872077
MGAT5	1962.71	-0.253789	0.0589215	-4.30724	1.65301e-05	0.00103713	0.838691
CPT1B	227.833	0.604669	0.140633	4.29962	1.7109e-05	0.00106934	1.52063
RP5-1039K5.19	208.139	0.494629	0.11506	4.29887	1.71674e-05	0.00106934	1.40896
RP11-423P10.2	84.3141	0.761648	0.177696	4.28624	1.81724e-05	0.00112786	1.69543
C12orf50	107.521	0.737017	0.172251	4.27875	1.87946e-05	0.0011623	1.66673
GNB4	3432.1	-0.283712	0.0663797	-4.27408	1.91928e-05	0.00118085	0.821475
RANGAP1	3023.2	-0.329504	0.0771016	-4.27363	1.92314e-05	0.00118085	0.79581
ANKRD36C	514.722	0.565437	0.13235	4.27228	1.93485e-05	0.00118382	1.47984
NSUN5P1	548.249	0.377374	0.0885248	4.26291	2.0178e-05	0.00123022	1.29897
ILK	1105.9	-0.278327	0.0653963	-4.25601	2.08111e-05	0.00126435	0.824547
FAM20B	3448.07	-0.210663	0.0495193	-4.25417	2.09825e-05	0.00127029	0.86414
PVRL2	1746.23	-0.268667	0.0632277	-4.2492	2.14537e-05	0.00129427	0.830086
SQLE	3618.65	-0.250347	0.0589603	-4.24603	2.17591e-05	0.00130813	0.840694
LINC01355	60.9915	0.950761	0.224488	4.23523	2.28315e-05	0.00136312	1.93289
ABCA1	157.689	0.556778	0.131463	4.23523	2.28319e-05	0.00136312	1.47098
NEB	126.476	0.823935	0.194662	4.23265	2.30949e-05	0.00137407	1.77023
AKR1B15	38.1167	0.985966	0.233152	4.22885	2.34891e-05	0.00139272	1.98064
MEA1	1097.53	-0.293629	0.0694874	-4.22564	2.38267e-05	0.0014079	0.815848
CYB561	3267.33	-0.205653	0.0486915	-4.22358	2.40447e-05	0.00141593	0.867146
MAN2C1	785.938	0.431024	0.102089	4.22205	2.42095e-05	0.00141924	1.34819
ANLN	5862.91	-0.287242	0.0680421	-4.22153	2.42655e-05	0.00141924	0.819467
FOS	312.904	1.35661	0.321518	4.21939	2.44966e-05	0.00142792	2.56083
CNN2	992.706	-0.481192	0.114378	-4.20703	2.58746e-05	0.00150316	0.716385
SFN	535.978	-0.407062	0.096813	-4.20462	2.61522e-05	0.00151419	0.754158
CDC6	1543.21	-0.374281	0.0890716	-4.20203	2.64535e-05	0.00152652	0.77149
TMEM45A	505.719	0.667886	0.159054	4.19911	2.67971e-05	0.00153607	1.58874
NUP205	4055.32	-0.262094	0.0624128	-4.19936	2.67676e-05	0.00153607	0.833877
CSNK2B	1699.54	-0.308663	0.073557	-4.19624	2.71378e-05	0.00155045	0.80739
LINC00993	98.5824	0.632091	0.150754	4.19286	2.75454e-05	0.00156854	1.54981
BTG3	84.6437	-0.569671	0.135955	-4.19015	2.78765e-05	0.00158217	0.673771
KIAA0040	1960.3	-0.254654	0.0608084	-4.18781	2.81657e-05	0.00159335	0.838188
TOMM40	1616.85	-0.275157	0.0657421	-4.1854	2.84666e-05	0.00160511	0.826361
L3MBTL1	83.9372	0.61455	0.146865	4.18447	2.85836e-05	0.00160523	1.53108
STK39	691.989	-0.305107	0.072924	-4.1839	2.86549e-05	0.00160523	0.809382
RP11-691G17.1	64.486	0.978496	0.234063	4.18048	2.909e-05	0.00162433	1.97041
RP11-16C1.2	19.2506	1.42505	0.341535	4.17249	3.01287e-05	0.00167691	2.68524
VN1R53P	26.6655	1.10515	0.264924	4.17157	3.02505e-05	0.00167827	2.15121
RP11-53B2.2	18.5093	1.79513	0.430404	4.1708	3.03539e-05	0.00167861	3.47046
KYNU	1032.03	0.699963	0.168009	4.16622	3.09686e-05	0.00170525	1.62446
SYPL1	1955.84	-0.353149	0.0847743	-4.16575	3.10332e-05	0.00170525	0.782874
RORC	244.411	0.469109	0.112764	4.16011	3.18093e-05	0.00173683	1.38425
WDHD1	1489.39	-0.33064	0.0794678	-4.16068	3.17299e-05	0.00173683	0.795184
SNRPC	1507.71	-0.290723	0.0700002	-4.15317	3.27902e-05	0.00178474	0.817492
NPIPB5	295.303	1.047	0.252192	4.15158	3.30185e-05	0.00179152	2.06622
TUB	297.485	-0.354375	0.0854103	-4.14909	3.33793e-05	0.00180541	0.782208
LRRC59	4181.43	-0.334681	0.0807164	-4.14638	3.37771e-05	0.00182122	0.79296
ZNF276	309.358	0.487693	0.117651	4.14525	3.39437e-05	0.0018245	1.4022
MYO1D	1382.81	-0.295239	0.0712508	-4.14367	3.41798e-05	0.00183149	0.814937
TNFRSF25	81.1398	0.678173	0.163891	4.13795	3.50428e-05	0.00186614	1.60011
CDC25A	645.494	-0.335863	0.0811557	-4.1385	3.49588e-05	0.00186614	0.79231
STAG3L5P	303.228	0.470718	0.113824	4.13551	3.54171e-05	0.00186877	1.3858
GAPVD1	3105.35	-0.185519	0.0448461	-4.1368	3.52181e-05	0.00186877	0.879332
SLC39A10	999.167	-0.304758	0.0736807	-4.1362	3.53097e-05	0.00186877	0.809578
CERS2	6964.09	-0.190329	0.0460468	-4.13338	3.57469e-05	0.00188042	0.876406
DHCR24	9914.91	-0.370791	0.0897747	-4.13024	3.62383e-05	0.00190047	0.773358
AKR1C3	193.745	0.777104	0.188399	4.12477	3.71101e-05	0.00194029	1.71369
DCLRE1B	653.117	-0.378709	0.0918311	-4.12398	3.72386e-05	0.00194113	0.769125
SERPINA10	49.4672	0.994484	0.241217	4.12277	3.74343e-05	0.00194546	1.99237
SSX2IP	666.352	-0.389749	0.0945578	-4.12181	3.75905e-05	0.00194771	0.763262
EBP	1291.11	-0.452229	0.10974	-4.12091	3.77375e-05	0.00194947	0.730913
CLK1	756.107	0.452279	0.109987	4.11211	3.92057e-05	0.00201927	1.3682
KIAA1524	816.344	-0.346589	0.0844691	-4.10314	4.07577e-05	0.00209296	0.786441
ST8SIA6-AS1	450.153	1.33579	0.325768	4.10042	4.12399e-05	0.00209415	2.52413
LETMD1	578.027	0.383958	0.0936347	4.1006	4.12085e-05	0.00209415	1.30492
ZNF431	1630.57	0.227721	0.0555207	4.10156	4.10378e-05	0.00209415	1.17098
IL6R	216.305	-0.406206	0.099068	-4.10027	4.12665e-05	0.00209415	0.754605
IMMT	2484.52	-0.239684	0.0585257	-4.09536	4.21512e-05	0.00212034	0.846931
PGLYRP2	409.549	-0.402918	0.0983677	-4.09604	4.20273e-05	0.00212034	0.756327
HIST1H2BM	755.961	-0.509142	0.124316	-4.09553	4.21203e-05	0.00212034	0.70264
RP11-346D14.1	562.708	0.53971	0.132021	4.08804	4.35027e-05	0.00217564	1.45368
PPT1	6735.47	-0.336622	0.0823346	-4.08847	4.34231e-05	0.00217564	0.791893
CCND3	702.815	-0.325844	0.0797731	-4.08463	4.41462e-05	0.00220144	0.797832
ZNF442	177.565	0.507075	0.124166	4.08386	4.42936e-05	0.00220243	1.42117
SCRN1	5168.7	-0.285677	0.0699862	-4.0819	4.46692e-05	0.00221472	0.820357
STAG3	138.264	0.689292	0.168941	4.08009	4.50191e-05	0.00222567	1.61249
KDELR2	5147.36	-0.296026	0.0725814	-4.07854	4.53202e-05	0.00223416	0.814493
RP1	28.7747	0.917617	0.225038	4.0776	4.55026e-05	0.00223676	1.88899
GABPB1-AS1	390.367	0.338666	0.083137	4.07359	4.6294e-05	0.0022692	1.26459
RBBP4	3671.72	-0.287277	0.0705933	-4.06946	4.71212e-05	0.00229669	0.819447
SUSD4	434.396	-0.327543	0.0804798	-4.06987	4.70385e-05	0.00229669	0.796893
SNORD97	878.906	-0.651575	0.160261	-4.06572	4.78848e-05	0.00232733	0.636585
SH3BP5-AS1	104.691	0.642949	0.158306	4.06144	4.87715e-05	0.00235715	1.56152
CFAP44	321.863	0.36224	0.0891857	4.06164	4.87297e-05	0.00235715	1.28542
UBE2R2	856.668	-0.298163	0.0734291	-4.06056	4.89561e-05	0.00235946	0.813287
LINC01297	268.875	0.908083	0.223793	4.05769	4.9561e-05	0.00238197	1.87655
MANEAL	702.818	-0.262829	0.0648143	-4.0551	5.01119e-05	0.00240158	0.833452
FUBP1	2819.31	-0.314688	0.0776151	-4.05447	5.02475e-05	0.00240158	0.804025
LRP5L	71.788	0.818647	0.201949	4.05374	5.04062e-05	0.00240251	1.76375
OSBPL7	195.062	0.491358	0.121305	4.05061	5.1084e-05	0.00242811	1.40577
RP11-466L17.1	156.4	0.672355	0.166195	4.04557	5.21963e-05	0.00246064	1.59367
PDLIM5	1439.3	-0.274867	0.0679287	-4.04641	5.20095e-05	0.00246064	0.826526
STMN3	1114.91	-0.340935	0.0842651	-4.04598	5.21043e-05	0.00246064	0.789529
CKAP5	5812.71	-0.201319	0.0498716	-4.03674	5.4198e-05	0.00254112	0.869755
ZNF281	1459.15	-0.316193	0.0783184	-4.03727	5.40762e-05	0.00254112	0.803187
CSTF2	587.073	-0.335217	0.0830913	-4.03432	5.476e-05	0.00256051	0.792665
DEK	4817.87	-0.381673	0.0947095	-4.02993	5.57925e-05	0.00260174	0.767547
BSG	4389.89	-0.213049	0.0529932	-4.02032	5.81203e-05	0.00270298	0.862712
CCDC14	1078.16	0.26587	0.0661467	4.01941	5.83448e-05	0.00270613	1.20236
GPM6B	28.9456	1.10034	0.273909	4.01716	5.89036e-05	0.00272472	2.14405
ID2	1293.75	0.370044	0.0921958	4.01367	5.9782e-05	0.00275796	1.29239
TMEM109	1257.56	-0.398535	0.0993669	-4.01074	6.05291e-05	0.00278498	0.758629
CCDC78	191.873	0.545166	0.13595	4.01005	6.07067e-05	0.00278572	1.45919
FARSB	1326.12	-0.268183	0.0670087	-4.00222	6.27511e-05	0.0028719	0.830364
SRRD	387.152	-0.364484	0.0911836	-3.99726	6.40807e-05	0.00292499	0.776747
TFPI	357.086	0.398429	0.0997081	3.99596	6.4433e-05	0.00293332	1.31807
CNN3	6961.7	-0.286481	0.0717066	-3.99518	6.46459e-05	0.00293526	0.8199
DHTKD1	4710.84	-0.216502	0.0542122	-3.9936	6.50784e-05	0.00294715	0.86065
ACAT2	1611.61	-0.501567	0.12563	-3.99242	6.54021e-05	0.00295405	0.706339
KRT8	76750.5	-0.401702	0.100645	-3.99127	6.57215e-05	0.00296073	0.756965
BMS1P2	72.6333	0.971293	0.243467	3.98942	6.62344e-05	0.00297606	1.9606
ZNF638-IT1	28.3964	1.22697	0.307855	3.98554	6.7327e-05	0.0030173	2.34074
RP11-463O12.5	158.827	0.699633	0.1759	3.97744	6.96612e-05	0.00309777	1.62409
NF2	1293.34	-0.282668	0.0710545	-3.97818	6.94435e-05	0.00309777	0.822069
SPDL1	667.327	-0.370849	0.0932313	-3.97773	6.95761e-05	0.00309777	0.773327
ELOVL5	4264.63	-0.35246	0.0887121	-3.97308	7.09507e-05	0.003147	0.783248
FGD6	524.741	-0.290316	0.0731612	-3.96817	7.24278e-05	0.00320428	0.817723
ARHGAP19	724.313	-0.290794	0.0733038	-3.96697	7.27935e-05	0.00321222	0.817452
PKD1P6	204.088	0.709432	0.1789	3.96552	7.32355e-05	0.00322277	1.63516
SRPK1	2135.83	-0.237221	0.0598292	-3.96497	7.34061e-05	0.00322277	0.848378
DHX9	8206.57	-0.277197	0.0699404	-3.96333	7.39116e-05	0.00323673	0.825193
ALG3	443.494	-0.561719	0.141771	-3.96217	7.42725e-05	0.0032443	0.677495
CHRNA5	516.128	-0.437539	0.110573	-3.95702	7.58908e-05	0.00330662	0.738393
STARD13-AS	28.389	1.4047	0.355305	3.95351	7.70124e-05	0.00334703	2.64763
HCG18	615.088	0.284521	0.0720304	3.95001	7.81465e-05	0.00338779	1.21801
CCR8	71.5557	0.755675	0.191479	3.94652	7.92943e-05	0.0034214	1.68842
RAB5B	1518.46	-0.307683	0.0779644	-3.94645	7.93183e-05	0.0034214	0.807938
RP3-468B3.2	63.253	0.795785	0.201805	3.94334	8.03533e-05	0.0034559	1.73602
ODF2	1513.68	-0.212377	0.0538639	-3.94285	8.05188e-05	0.0034559	0.863114
XRCC6	9309.13	-0.275128	0.069887	-3.93676	8.25894e-05	0.00353597	0.826377
PROSC	3336.98	-0.170942	0.0434537	-3.93389	8.35836e-05	0.0035676	0.888263
PTMA	16685.9	-0.26697	0.067872	-3.93343	8.37417e-05	0.0035676	0.831063
AP1G1	3476.03	-0.20841	0.0530132	-3.93129	8.44926e-05	0.00359073	0.86549
C1orf132	299.827	0.569796	0.145133	3.92603	8.63596e-05	0.00365208	1.48431
CDCA5	1152.28	-0.338827	0.0862909	-3.92657	8.6167e-05	0.00365208	0.790684
RP11-174G6.5	106.52	0.723732	0.18457	3.92118	8.81172e-05	0.00368557	1.65145
SPECC1L	1554.69	-0.223518	0.0569757	-3.92304	8.74399e-05	0.00368557	0.856475
RB1	1288.34	-0.24536	0.0625607	-3.92195	8.78349e-05	0.00368557	0.843605
TSTA3	1123.74	-0.267737	0.0682767	-3.92135	8.80531e-05	0.00368557	0.830621
SLC1A5	3852.26	-0.385393	0.0982921	-3.9209	8.82196e-05	0.00368557	0.76557
EAF1	1502.69	-0.235259	0.0601119	-3.91368	9.08996e-05	0.00378836	0.849533
RP11-75I2.3	51.4686	9.32391	2.38339	3.91205	9.15174e-05	0.00379485	640.881
EPS8	1287.44	-0.292159	0.074692	-3.91153	9.17151e-05	0.00379485	0.816679
GINS2	1334.63	-0.406292	0.103855	-3.91211	9.14919e-05	0.00379485	0.75456
PRODH	218.853	0.832604	0.213019	3.90859	9.28353e-05	0.00383201	1.7809
LCMT1-AS2	51.8395	0.849522	0.217502	3.90582	9.39066e-05	0.00385777	1.8019
RP11-206L10.9	69.6136	0.73352	0.187779	3.9063	9.37186e-05	0.00385777	1.66269
RAB8A	1561	-0.254256	0.0651446	-3.90294	9.50314e-05	0.00387902	0.83842
GMNN	687.436	-0.315341	0.0807922	-3.90311	9.49634e-05	0.00387902	0.803661
INSIG1	2034.71	-0.487669	0.124955	-3.90277	9.50982e-05	0.00387902	0.713177
HDLBP	10963.7	-0.1794	0.0459982	-3.90016	9.61295e-05	0.00390316	0.88307
TUBA1A	3233.58	-0.464324	0.119053	-3.90013	9.61426e-05	0.00390316	0.724811
SKA3	447.412	-0.528035	0.135534	-3.89595	9.78141e-05	0.0039617	0.693499
ABCC11	1320.38	-0.47683	0.122411	-3.89532	9.80675e-05	0.00396266	0.718555
NMT1	1871.04	-0.211906	0.0544308	-3.89313	9.89584e-05	0.00398932	0.863396
IDH3A	1309.69	-0.229657	0.0590471	-3.88938	0.0001005	0.00404204	0.852838
SPPL2B	383.006	0.382231	0.0983631	3.88592	0.000101943	0.00409054	1.30336
SLC25A40	536.561	-0.354844	0.0913988	-3.88237	0.000103445	0.00414116	0.781954
MTM1	446.881	-0.324876	0.0836951	-3.88166	0.000103746	0.00414361	0.798367
STK33	49.5791	1.07	0.27573	3.8806	0.000104199	0.00414589	2.09943
CAPS	362.306	0.448426	0.115562	3.8804	0.000104284	0.00414589	1.36455
HNRNPK	12124.8	-0.206413	0.053217	-3.87871	0.000105011	0.00416521	0.866689
SND1	4164.13	-0.155034	0.0399893	-3.87689	0.000105802	0.00418693	0.898111
BRK1	2475.22	-0.184313	0.0475548	-3.8758	0.000106277	0.00419611	0.880068
VOPP1	995.131	-0.398149	0.102779	-3.87382	0.000107142	0.0042206	0.758831
SLC35F6	1583.56	-0.332083	0.0857798	-3.87134	0.000108237	0.00425405	0.794389
MLF2	1130.69	-0.340119	0.0878846	-3.87007	0.000108806	0.00426668	0.789976
TUBA1B	28202.6	-0.412514	0.106608	-3.86946	0.000109078	0.00426766	0.751313
ZNF773	176.112	0.433466	0.112098	3.86685	0.000110248	0.00430368	1.35047
RP11-798G7.8	32.34	1.09364	0.282874	3.86617	0.000110557	0.00430598	2.13412
SEC31B	61.8488	0.636797	0.16481	3.86383	0.000111624	0.00433774	1.55487
RP3-368A4.6	76.0464	1.01428	0.262546	3.86326	0.000111885	0.00433812	2.0199
MYBL1	1200.56	-0.299357	0.0775097	-3.86218	0.00011238	0.00434753	0.812615
C11orf72	103.504	0.616632	0.159727	3.86054	0.000113135	0.00435887	1.53329
PSMC4	1543.46	-0.327742	0.0848974	-3.86045	0.000113178	0.00435887	0.796782
RP4-800G7.2	70.8456	0.639726	0.165896	3.85619	0.000115168	0.00441823	1.55803
SKA2	2810.34	-0.320248	0.0830508	-3.85606	0.000115231	0.00441823	0.800932
LARS2	884.977	-0.225554	0.0585681	-3.85114	0.000117571	0.00449793	0.855267
AC079610.2	39.7791	0.909234	0.236305	3.84772	0.000119223	0.00455106	1.87805
BLVRA	1493.81	-0.302702	0.0787088	-3.84585	0.000120136	0.00457578	0.810732
MICALL2	454.072	0.462484	0.120386	3.84167	0.000122202	0.00460367	1.37791
TXNIP	3201.7	0.371952	0.096819	3.84172	0.000122176	0.00460367	1.2941
SPATA20	1076.31	0.339464	0.0883177	3.84367	0.000121208	0.00460367	1.26529
MAPK9	1615.85	-0.21281	0.0553902	-3.84201	0.000122028	0.00460367	0.862855
SNRPA	944.353	-0.236624	0.0615888	-3.84199	0.00012204	0.00460367	0.848729
ESR1	7950.6	-0.179428	0.046731	-3.8396	0.000123234	0.00463241	0.883053
ESRP1	2909.67	-0.249655	0.0650555	-3.83756	0.000124261	0.00466087	0.841098
TOP2A	12811.6	-0.184733	0.0481583	-3.83596	0.000125076	0.00468128	0.879812
ZNF891	267.507	0.395664	0.103307	3.82997	0.000128157	0.00478618	1.31555
SEH1L	833.6	-0.398292	0.104117	-3.82544	0.000130541	0.00486468	0.758756
ETV4	165.277	-0.456279	0.119389	-3.82178	0.000132493	0.00492681	0.728864
SULF2	3927.52	-0.306776	0.0802822	-3.82122	0.000132795	0.00492741	0.808447
SETD7	2802.73	-0.246653	0.0646385	-3.81588	0.000135701	0.00502441	0.84285
TXLNA	1776.05	-0.248956	0.0652963	-3.81272	0.000137447	0.00506734	0.841505
NUP43	1288.57	-0.260634	0.068353	-3.81306	0.000137256	0.00506734	0.834721
HIST1H4E	2709.24	-0.518442	0.136073	-3.81002	0.000138956	0.00511205	0.698126
EIF4H	8306.1	-0.241547	0.0634974	-3.80404	0.000142356	0.00522599	0.845838
DYNLL1	2525.68	-0.211486	0.0556498	-3.80031	0.000144516	0.00529399	0.863647
RP11-306O13.1	137.296	0.706504	0.185951	3.79941	0.000145044	0.00530208	1.63185
CTD-2006C1.2	119.095	0.689963	0.181759	3.79604	0.000147027	0.00535661	1.61324
LDOC1L	1281.33	-0.220731	0.0581511	-3.79582	0.000147156	0.00535661	0.858131
DTL	1373.74	-0.350844	0.0926967	-3.78486	0.000153794	0.00558645	0.784125
CERS6	4824.84	-0.23815	0.0629447	-3.78348	0.000154648	0.00560565	0.847832
RP11-67K19.3	22.7321	1.23709	0.327116	3.7818	0.000155701	0.00561542	2.35722
ZNF350	367.245	0.320673	0.0848007	3.78149	0.000155893	0.00561542	1.24891
LRIG1	2121.96	-0.291105	0.0769693	-3.78209	0.000155517	0.00561542	0.817276
ABAT	1793.14	-0.262925	0.0695605	-3.7798	0.000156954	0.00564184	0.833397
GABARAP	993.022	-0.29027	0.0768167	-3.77874	0.000157627	0.00565424	0.817749
PAN2	815.92	0.363386	0.0962368	3.77596	0.000159393	0.00570575	1.28644
GRK6	746.97	-0.289325	0.0766982	-3.77225	0.000161785	0.00576917	0.818285
TIFA	436.812	-0.365468	0.0968854	-3.77217	0.000161834	0.00576917	0.776217
MCM3	4371.89	-0.264602	0.0701748	-3.77062	0.000162845	0.00579324	0.832428
DCAF12	945.314	-0.304826	0.0809174	-3.76712	0.000165138	0.00586275	0.80954
MTERF4	477.599	0.342551	0.0909714	3.76548	0.000166227	0.00588927	1.268
SNORA38	48.0297	-1.20902	0.321155	-3.76461	0.000166807	0.00589773	0.432561
PNPLA7	103.459	0.821892	0.218662	3.75874	0.000170773	0.00602558	1.76772
CADM1	1336.97	-0.262142	0.0697553	-3.75803	0.000171256	0.00603031	0.833849
NEAT1	3024.44	0.809784	0.215932	3.75018	0.00017671	0.00620967	1.75295
HMGB2	3302.79	-0.319195	0.0851764	-3.74746	0.000178637	0.00626462	0.801517
EFTUD2	2645.8	-0.254216	0.0678591	-3.74623	0.000179509	0.00626974	0.838443
GINS1	1272.62	-0.325163	0.0867898	-3.74656	0.000179275	0.00626974	0.798208
CTD-2547H18.1	18.5498	1.15541	0.308562	3.74449	0.000180762	0.00628846	2.22747
ST3GAL5	283.474	0.419967	0.112156	3.74447	0.000180774	0.00628846	1.3379
RRM2	3352.2	-0.492109	0.131457	-3.7435	0.000181478	0.00630025	0.710985
CATSPERG	55.9432	0.869847	0.232417	3.74262	0.000182113	0.0063096	1.82747
AL133243.2	41.1193	0.746452	0.199549	3.74071	0.000183504	0.00633995	1.67766
CTA-212A2.3	106.361	0.565164	0.151097	3.7404	0.000183724	0.00633995	1.47956
MDK	546.469	-0.507895	0.135856	-3.7385	0.000185124	0.00637552	0.703248
CSNK2A1	3049.56	-0.220857	0.0591346	-3.73482	0.000187852	0.00645657	0.858056
RP11-334C17.5	76.5386	0.741919	0.19869	3.73405	0.000188427	0.00646344	1.6724
ADGRV1	787.71	0.926367	0.248414	3.72913	0.000192145	0.0065649	1.90048
C5orf45	230.103	0.464326	0.124513	3.72915	0.000192127	0.0065649	1.37967
DDX23	3412.05	-0.250148	0.0670901	-3.72854	0.000192595	0.00656727	0.84081
NAP1L4	2939.59	-0.230054	0.0617256	-3.72704	0.000193744	0.0065934	0.852603
CTBP2	1721.16	-0.16601	0.0445736	-3.72439	0.000195787	0.00664984	0.891305
SNORA70	418.043	-1.45553	0.390947	-3.72308	0.000196808	0.00667136	0.364622
HSPA4	6081.76	-0.248939	0.0669055	-3.72076	0.000198623	0.00671968	0.841515
FAM213B	360.015	-0.372696	0.100201	-3.71948	0.000199633	0.00674063	0.772338
UBE2A	1136.61	-0.301379	0.0810696	-3.71753	0.000201181	0.00677964	0.811477
ENOSF1	417.673	0.549182	0.147818	3.71527	0.000202991	0.00682729	1.46326
PRKAR2B	844.412	-0.229629	0.0618333	-3.71368	0.000204269	0.0068519	0.852854
RET	2106.56	-0.478018	0.128729	-3.71337	0.000204516	0.0068519	0.717963
RP11-252A24.2	107.866	0.595781	0.160513	3.71172	0.000205856	0.00685685	1.51129
IVNS1ABP	2277.41	0.35558	0.0957985	3.71175	0.000205835	0.00685685	1.2795
RNF187	1866.54	-0.256116	0.0689962	-3.71203	0.000205606	0.00685685	0.837339
CTC-242N15.1	91.0212	0.544832	0.14691	3.70861	0.000208402	0.00689318	1.45885
PGR	6803.45	0.471563	0.12716	3.70843	0.000208545	0.00689318	1.38661
TOPBP1	2618.71	-0.203701	0.0549118	-3.7096	0.000207586	0.00689318	0.86832
MCM7	4865.99	-0.300209	0.080952	-3.70848	0.000208509	0.00689318	0.812135
SNORA17	19.4931	-2.18971	0.590991	-3.70515	0.000211264	0.00696969	0.219195
RAD23B	5797.82	-0.274497	0.0741406	-3.70238	0.000213584	0.0070328	0.826739
PBX3	377.412	-0.455194	0.122979	-3.7014	0.000214416	0.00704674	0.729412
GMPS	3356.21	-0.22058	0.0596115	-3.7003	0.000215344	0.00706378	0.85822
LINC00969	746.636	0.285397	0.07716	3.69877	0.000216648	0.00709307	1.21875
UBL3	1756.4	-0.290769	0.078644	-3.69728	0.000217919	0.00712117	0.817466
N4BP2L2-IT2	26.3582	1.19412	0.323159	3.69514	0.000219764	0.00716787	2.28805
TSPAN13	7070.56	-0.341224	0.0924536	-3.69076	0.000223588	0.00727886	0.789371
FGFR3	335.031	0.550789	0.149276	3.68973	0.00022449	0.00729444	1.46489
DCAF6	1615.48	-0.211385	0.0573209	-3.68775	0.000226249	0.0073378	0.863708
DCTN2	1556.68	-0.273086	0.0741419	-3.68329	0.00023024	0.00743927	0.827547
POLA2	745.73	-0.385863	0.10475	-3.68367	0.000229898	0.00743927	0.765321
RCC1	1273.03	-0.365932	0.0993932	-3.68166	0.000231722	0.00747314	0.775967
ITPK1	2469.99	-0.223404	0.0607049	-3.68017	0.000233079	0.00747948	0.856542
XPO7	4337.96	-0.255523	0.0694184	-3.68091	0.000232399	0.00747948	0.837683
TACO1	633.714	-0.332681	0.0904021	-3.68002	0.000233219	0.00747948	0.794059
COL27A1	109.842	0.479847	0.130593	3.67437	0.000238432	0.00763249	1.3946
PDXK	2047.42	-0.29589	0.0805394	-3.67385	0.000238924	0.00763408	0.81457
ZBTB7C	155.829	-0.509416	0.13869	-3.67304	0.000239681	0.00764408	0.702507
KPNA6	2221.38	-0.275399	0.0749999	-3.672	0.000240663	0.00764715	0.826222
SKA1	411.906	-0.333061	0.0906961	-3.67228	0.000240398	0.00764715	0.79385
FAM228B	302.37	0.404559	0.110213	3.67068	0.000241903	0.0076724	1.32368
SNORD3B-1	2615.88	-0.819811	0.223816	-3.66287	0.000249405	0.00789584	0.566516
AC240274.1	1458.14	-0.236528	0.0646063	-3.66107	0.000251162	0.007921	0.848785
MCM6	2975.35	-0.42582	0.116324	-3.66065	0.000251577	0.007921	0.744415
RNU6ATAC	42.4035	-1.58046	0.431704	-3.66098	0.000251251	0.007921	0.334375
PTPRJ	813.708	-0.338518	0.0925328	-3.65836	0.000253834	0.0079775	0.790853
ITGB8	168.241	-0.550784	0.150601	-3.65723	0.000254953	0.0079981	0.682649
MT2A	351.525	-0.563054	0.154074	-3.65444	0.000257744	0.008071	0.676868
GOLGA6L9	156.221	0.499415	0.136771	3.65146	0.00026075	0.00815032	1.41364
BCAR3	1817.18	-0.239777	0.0657151	-3.64873	0.000263536	0.0082225	0.846876
RP4-717I23.3	199.621	0.513738	0.140884	3.64654	0.000265798	0.0082632	1.42774
RBM27	2046.98	-0.23865	0.0654425	-3.64671	0.000265616	0.0082632	0.847538
ARL3	856.729	-0.247762	0.0679652	-3.64542	0.000266956	0.00828427	0.842202
TFDP1	1425.3	-0.279314	0.076636	-3.64468	0.00026772	0.00829307	0.823983
HSPB8	953.236	-0.227484	0.0624272	-3.64399	0.000268448	0.00830072	0.854123
CDKN1A	988.557	0.293146	0.0804715	3.64285	0.000269633	0.00830758	1.22531
UPF2	1166.43	-0.27883	0.0765388	-3.64299	0.000269486	0.00830758	0.824259
RP11-382B18.1	776.629	0.495892	0.13619	3.64118	0.000271391	0.00834685	1.41019
FEN1	2203.75	-0.303513	0.0834291	-3.63798	0.000274789	0.00843633	0.810277
MUC20	32.2682	1.9662	0.540709	3.63633	0.000276548	0.00847523	3.90736
CLIC4	1765.01	-0.265698	0.0731141	-3.63401	0.000279049	0.00853671	0.831796
SPATA6L	37.7528	0.978049	0.269227	3.63281	0.000280356	0.00856152	1.9698
AC159540.1	185.255	0.565504	0.15571	3.63177	0.000281479	0.00858064	1.4799
LRRC75B	192.247	0.402928	0.110963	3.63119	0.000282122	0.00858506	1.32219
EIF4EBP2	3089.21	-0.22912	0.0631119	-3.63038	0.000283	0.00859661	0.853155
UNG	1899.97	-0.304139	0.0838798	-3.6259	0.000287959	0.00873189	0.809925
RP11-147I3.1	29.0552	0.929221	0.256328	3.62513	0.00028882	0.00874264	1.90425
ASTL	35.9031	0.747326	0.206244	3.62351	0.000290632	0.00878208	1.67868
CD63	5313.05	-0.223007	0.0615569	-3.62278	0.00029145	0.00879141	0.856778
PAQR5	215.773	0.540786	0.149402	3.61968	0.000294965	0.00879644	1.45476
RP11-295P9.3	162.361	0.515525	0.142351	3.6215	0.000292903	0.00879644	1.42951
ANKRD36B	202.197	0.505622	0.139711	3.61904	0.000295696	0.00879644	1.41973
EI24	3062.47	-0.198475	0.0548266	-3.62004	0.000294555	0.00879644	0.871472
RAB22A	2163.14	-0.220986	0.0610345	-3.62068	0.000293828	0.00879644	0.857979
IMPAD1	3626.08	-0.244528	0.0675659	-3.6191	0.000295627	0.00879644	0.844092
CALM3	2506.6	-0.380424	0.105089	-3.62002	0.000294576	0.00879644	0.768212
SNORA52	172.696	-1.08462	0.299523	-3.62117	0.00029327	0.00879644	0.471515
SCNN1A	518.702	0.613836	0.169641	3.61845	0.000296377	0.00880152	1.53032
MDM2	6044.43	-0.157852	0.0436344	-3.6176	0.000297353	0.00881533	0.896359
PPP1R3B	738.06	-0.283859	0.0784966	-3.6162	0.000298964	0.00883275	0.821391
POLR3K	409.118	-0.54365	0.150331	-3.61634	0.000298793	0.00883275	0.686033
PDPK2P	105.044	0.573934	0.158737	3.61564	0.000299605	0.00883657	1.48858
RP11-540B6.6	73.9183	0.635906	0.175951	3.61411	0.000301383	0.00886821	1.55391
ASIC2	86.9876	-0.507635	0.14047	-3.61383	0.000301706	0.00886821	0.703374
STAM	737.626	-0.265598	0.073535	-3.61186	0.000304003	0.00889029	0.831854
TCTN2	374.535	-0.326809	0.0904753	-3.61214	0.000303686	0.00889029	0.797298
DBI	2574.59	-0.336864	0.0932631	-3.61198	0.000303867	0.00889029	0.79176
EIF4E2	951.839	-0.278517	0.0771656	-3.60935	0.000306969	0.00896183	0.824438
RP1-68D18.4	12.6044	1.59769	0.443418	3.60313	0.000314411	0.00910208	3.02658
GS1-124K5.2	44.2518	0.878367	0.243765	3.60333	0.000314164	0.00910208	1.83829
NPIPP1	70.7286	0.782406	0.21713	3.60339	0.00031409	0.00910208	1.72
CTC-360G5.9	92.7516	0.641278	0.177923	3.60425	0.000313053	0.00910208	1.55971
VTA1	1258.09	-0.268397	0.0744587	-3.60465	0.000312575	0.00910208	0.830241
WDPCP	310.039	0.358795	0.0996625	3.6001	0.000318101	0.00919348	1.28235
SAE1	2918.76	-0.297122	0.0825651	-3.59864	0.000319887	0.00922966	0.813874
RP11-504P24.3	47.956	0.848131	0.236005	3.59369	0.000326025	0.00935979	1.80017
UAP1L1	428.095	0.33828	0.0941107	3.59449	0.000325024	0.00935979	1.26425
SCAF8	1779.63	-0.166988	0.0464641	-3.59392	0.00032574	0.00935979	0.8907
AC006145.4	38.4416	0.840915	0.234041	3.59303	0.000326858	0.00936813	1.79119
SZT2	517.733	0.433693	0.120726	3.59238	0.000327676	0.00937599	1.35069
KIF1BP	1242.66	-0.25415	0.07078	-3.59071	0.000329782	0.00942061	0.838481
FAM156A	345.743	0.49671	0.138404	3.58884	0.000332148	0.00947252	1.41099
HYOU1	3899.37	-0.341614	0.0952492	-3.58653	0.000335106	0.00954111	0.789158
LINC00670	64.6614	0.710442	0.198124	3.58585	0.000335976	0.00955012	1.63631
FKBP11	126.177	0.634061	0.176853	3.58525	0.000336759	0.00955544	1.55193
RP11-449J21.3	66.4309	0.583965	0.162898	3.58485	0.00033727	0.00955544	1.49896
CDC20	1034.35	-0.287509	0.0802432	-3.58297	0.000339709	0.00960876	0.819315
CHMP1A	1469.12	-0.299111	0.0835052	-3.58195	0.00034104	0.0096306	0.812753
LIN7C	2217.06	-0.26071	0.0728426	-3.57909	0.000344788	0.00972055	0.834677
ATPIF1	1278.35	-0.177143	0.0495378	-3.57592	0.000348996	0.00982313	0.884453
PHF19	832.182	-0.257841	0.0721883	-3.57179	0.000354547	0.00996312	0.836338
KIAA0930	963.468	-0.238885	0.0669016	-3.5707	0.000356031	0.00998855	0.8474
SNORA2A	57.5149	-1.54437	0.432599	-3.56999	0.000356995	0.00999935	0.342844
CHP1	2273.34	-0.194282	0.0544333	-3.56918	0.000358098	0.0100003	0.874008
LFNG	665.15	-0.348671	0.0976911	-3.56912	0.000358187	0.0100003	0.785307
HIST1H4H	2109.74	-0.442172	0.12392	-3.5682	0.000359441	0.010019	0.736026
PLP2	1354.19	-0.409927	0.114928	-3.56682	0.000361342	0.0100558	0.752661
RTN4	2810.13	-0.286756	0.0804871	-3.56275	0.000366985	0.0101964	0.819743
SUMO3	2232.54	-0.318028	0.0893825	-3.55806	0.000373605	0.0103636	0.802165
ARPP19	5803.92	-0.211973	0.0596015	-3.55651	0.00037582	0.0104084	0.863356
U2	6578.28	-1.2726	0.357971	-3.55504	0.000377923	0.0104498	0.413913
RP11-212P7.3	105.461	-1.17621	0.331002	-3.55348	0.000380166	0.010495	0.442512
CTA-243E7.4	23.5898	1.17171	0.330118	3.54938	0.000386143	0.010643	2.25279
RP11-33B1.1	192.51	0.511265	0.144067	3.5488	0.000386994	0.0106494	1.4253
CEP95	643.124	0.297419	0.0838588	3.54666	0.000390152	0.0106815	1.22894
NRBP1	2996.84	-0.15666	0.0441699	-3.54676	0.00039	0.0106815	0.897099
CDC42SE2	1261.06	-0.194951	0.0549703	-3.54648	0.000390414	0.0106815	0.873603
PAICS	4313.45	-0.36964	0.104232	-3.54633	0.000390634	0.0106815	0.773976
TKT	5585.1	-0.22074	0.0622637	-3.54524	0.000392249	0.0106917	0.858125
HLA-C	618.283	-0.335408	0.0945987	-3.54559	0.000391738	0.0106917	0.79256
AGAP9	73.5444	0.730744	0.206438	3.53978	0.00040046	0.0108983	1.65949
E4F1	706.58	0.360021	0.101821	3.53583	0.000406496	0.0110452	1.28345
TP53BP2	583.297	-0.372855	0.105488	-3.53457	0.000408433	0.0110803	0.772253
KIAA1875	49.4684	0.817331	0.231273	3.53405	0.000409242	0.0110849	1.76214
AP3M1	1758.18	-0.261806	0.0741094	-3.53269	0.000411357	0.0111073	0.834043
FLOT1	1410.82	-0.336657	0.0952933	-3.53285	0.000411112	0.0111073	0.791874
CATSPER2	76.9128	0.606011	0.171727	3.52891	0.000417275	0.0112495	1.52204
ZNF175	196.849	0.340568	0.096553	3.52726	0.000419882	0.0112754	1.26625
TMEM33	2128.25	-0.204827	0.0580607	-3.52781	0.000419019	0.0112754	0.867643
PIP4K2A	707.922	-0.287758	0.0815857	-3.52706	0.000420197	0.0112754	0.819174
PIP4K2B	1389.22	-0.221249	0.0627469	-3.52605	0.000421802	0.0113009	0.857823
SLC1A4	1938.38	-0.266339	0.0755724	-3.52429	0.000424618	0.0113587	0.831427
RP11-624L4.1	94.1984	0.619039	0.175878	3.51971	0.000432027	0.011539	1.53585
SC5D	932.758	-0.32496	0.0923376	-3.51926	0.000432756	0.0115406	0.798321
LPIN2	465.2	-0.33882	0.0963118	-3.51794	0.000434903	0.0115777	0.790688
GNAI1	245.078	-0.436101	0.123977	-3.51759	0.000435491	0.0115777	0.73913
ROR1-AS1	48.7033	0.846974	0.240863	3.51641	0.00043742	0.0116108	1.79872
MSMO1	1306	-0.548511	0.156004	-3.51601	0.000438082	0.0116108	0.683725
MAPK1	2611.43	-0.232924	0.0663296	-3.51162	0.000445387	0.0117864	0.850908
CHDH	1162.22	-0.353869	0.10079	-3.51095	0.000446513	0.0117981	0.782483
RPL29	5602.61	-0.175274	0.0499342	-3.5101	0.000447944	0.0118178	0.885599
TMEM123	2581.05	-0.270972	0.0772212	-3.50904	0.00044973	0.0118468	0.828761
RP11-1042B17.3	24.7887	1.09864	0.313166	3.50817	0.000451205	0.0118675	2.14153
NAA50	4215.23	-0.21316	0.0607706	-3.50762	0.000452136	0.0118739	0.862646
EZR	9940.69	-0.404657	0.115399	-3.50659	0.000453888	0.0119018	0.755416
KIFC1	1256.15	-0.452309	0.129056	-3.50476	0.000457026	0.0119659	0.730872
HMGB1	8835.46	-0.273463	0.0781072	-3.50113	0.000463292	0.0120933	0.827331
SPC25	376.271	-0.407606	0.116419	-3.5012	0.00046316	0.0120933	0.753873
NDUFAF2	374.802	-0.313428	0.0896451	-3.49632	0.000471716	0.0122945	0.804727
MAMDC4	229.699	0.461529	0.132135	3.49286	0.000477876	0.0124363	1.377
TK1	1621.14	-0.378557	0.108439	-3.49096	0.000481294	0.0125064	0.769206
MAGI1-IT1	13.0174	1.48425	0.425232	3.49046	0.000482192	0.0125109	2.79772
PEF1	703.701	-0.215068	0.0616273	-3.48982	0.000483348	0.0125221	0.861506
RP11-1H8.5	19.4575	1.19602	0.342813	3.48883	0.00048514	0.0125289	2.29106
BCCIP	1040.66	-0.232192	0.0665573	-3.4886	0.000485559	0.0125289	0.851341
LIG1	1266.27	-0.234135	0.0671168	-3.48847	0.00048579	0.0125289	0.850195
ASPA	50.7431	0.848541	0.243396	3.48626	0.000489825	0.0125398	1.80068
RP11-538D16.2	63.7011	0.694053	0.199083	3.48625	0.000489848	0.0125398	1.61782
PDCD6IP	3211.77	-0.187133	0.0536592	-3.48743	0.000487679	0.0125398	0.878349
MOCS2	875.906	-0.275213	0.078931	-3.48675	0.000488935	0.0125398	0.826329
SNORD3B-2	2745.81	-0.767772	0.220137	-3.4877	0.000487195	0.0125398	0.587324
SOAT1	623.408	-0.386343	0.110832	-3.48585	0.000490576	0.0125399	0.765066
RP11-142O6.1	14.3129	1.50261	0.431212	3.48462	0.000492831	0.0125603	2.83355
NSF	1599.96	-0.229765	0.0659305	-3.48496	0.000492205	0.0125603	0.852774
AC092881.1	36.443	0.95487	0.274079	3.48393	0.000494116	0.0125665	1.9384
FN1	1965.01	-0.324243	0.0930742	-3.4837	0.000494531	0.0125665	0.798717
RP11-609D21.3	58.6329	0.855685	0.24586	3.48037	0.000500717	0.0126863	1.80962
CHRD	38.0834	0.824072	0.236752	3.48074	0.000500025	0.0126863	1.7704
ZCCHC24	116.275	-0.800891	0.230227	-3.4787	0.00050385	0.012747	0.573994
ABCG1	797.104	0.336367	0.0967169	3.47785	0.000505461	0.0127503	1.26257
HLA-B	1637.94	-0.292113	0.0839909	-3.47792	0.00050533	0.0127503	0.816705
B4GALNT4	594.964	0.294084	0.0846023	3.47607	0.000508813	0.0128161	1.22611
TMEM75	23.4569	1.15304	0.331776	3.47534	0.000510198	0.0128323	2.22381
SPAG7	465.915	-0.294727	0.0848462	-3.47366	0.000513411	0.0128943	0.815227
PARVB	112.487	-0.459138	0.132265	-3.47134	0.000517865	0.0129873	0.727421
GTF2E1	533.789	-0.259115	0.0746644	-3.4704	0.000519686	0.013014	0.8356
SLC2A1	6187.16	0.208164	0.0600021	3.46927	0.000521871	0.0130309	1.15522
HSP90B1	15527.6	-0.280761	0.080919	-3.46966	0.000521121	0.0130309	0.823157
ACOX2	466.314	-0.341291	0.0983934	-3.46864	0.000523108	0.0130366	0.789335
RASSF1	244.329	-0.469343	0.135321	-3.46838	0.000523608	0.0130366	0.722293
PMS2P6	11.7979	6.93101	1.99874	3.46769	0.000524955	0.0130481	122.023
SNX10	381.669	-0.579005	0.166987	-3.46737	0.000525582	0.0130481	0.669425
ZNF493	264.582	0.3267	0.0942492	3.46634	0.000527596	0.0130792	1.25414
RRP1B	1409.36	-0.262508	0.0757449	-3.46569	0.000528869	0.013092	0.833637
HERC2P8	44.2465	0.978431	0.282425	3.46439	0.000531434	0.0131224	1.97032
L3HYPDH	181.97	0.667246	0.192617	3.46411	0.00053199	0.0131224	1.58804
EIF5A	3929.34	-0.430623	0.124317	-3.46391	0.00053238	0.0131224	0.741942
AP000432.3	91.892	0.685612	0.197966	3.46327	0.00053365	0.0131296	1.60838
SNORA48	866.494	-0.790927	0.228394	-3.463	0.000534194	0.0131296	0.577973
SNORA80B	31.0534	-1.91231	0.55302	-3.45793	0.000544342	0.01336	0.265668
CAMTA1	473.59	-0.322123	0.0931804	-3.45698	0.000546256	0.0133879	0.799892
NCAPG2	2059.41	-0.288065	0.0833633	-3.45554	0.000549189	0.0134407	0.819
GNL1	780.24	-0.283839	0.0821743	-3.45411	0.000552115	0.0134741	0.821402
ING1	244.89	-0.540839	0.156573	-3.45424	0.000551853	0.0134741	0.687371
RAD51C	1253.44	-0.280978	0.0813904	-3.45222	0.000555985	0.0135494	0.823033
S1PR3	683.412	-0.350849	0.101649	-3.45156	0.000557347	0.0135634	0.784122
UBE2G1	1054.3	-0.226624	0.0656749	-3.45069	0.000559153	0.0135691	0.854632
GGCT	3235.96	-0.395561	0.114621	-3.45105	0.00055842	0.0135691	0.760194
TIGD1	352.493	0.319439	0.0926235	3.44879	0.0005631	0.0136362	1.24785
C6orf141	617.548	0.232503	0.0674195	3.4486	0.000563497	0.0136362	1.17487
RP11-795F19.1	37.5174	0.78142	0.226644	3.44779	0.000565201	0.0136582	1.71882
SNORA78	52.9142	-1.95262	0.566664	-3.44582	0.00056932	0.0137385	0.258346
KLHL7-AS1	41.7265	0.791184	0.229734	3.44392	0.000573349	0.0138164	1.73049
FBXO15	125.758	0.502011	0.145857	3.44181	0.000577837	0.0139052	1.41619
PSMB7	2271.48	-0.286093	0.0831598	-3.44029	0.000581101	0.0139642	0.82012
RIOK1	465.763	-0.287275	0.0835381	-3.43885	0.000584195	0.0140191	0.819448
CARD10	346.552	-0.357991	0.104157	-3.43704	0.000588111	0.0140934	0.78025
ELAVL1	1485.19	-0.293245	0.0853314	-3.43654	0.000589197	0.0140999	0.816065
WDR5	1229.58	-0.28227	0.0821486	-3.43609	0.000590177	0.0141038	0.822296
LMAN2	2261.74	-0.198134	0.0576948	-3.43417	0.000594367	0.0141842	0.871677
ITPK1-AS1	20.6867	1.30805	0.381117	3.43215	0.00059882	0.0142708	2.47607
POT1-AS1	53.1988	0.760219	0.221548	3.43139	0.000600491	0.0142909	1.69375
LTB4R2	111.41	0.521825	0.152108	3.43063	0.000602188	0.0143115	1.43577
AP000347.2	95.4452	0.753305	0.219631	3.42987	0.000603879	0.0143319	1.68565
SMAD9	26.1987	0.955222	0.278631	3.42827	0.000607451	0.0143772	1.93888
ATG16L2	285.519	0.47135	0.137475	3.42861	0.000606681	0.0143772	1.38641
CTD-2017D11.1	69.859	0.661671	0.193142	3.42583	0.000612935	0.0144871	1.58191
NOXA1	181.404	0.552621	0.161353	3.42491	0.000614993	0.0144908	1.46675
UBFD1	2168.25	-0.201924	0.0589591	-3.42482	0.000615209	0.0144908	0.86939
KCTD3	6431.07	-0.273312	0.0798076	-3.42464	0.000615613	0.0144908	0.827418
CLK4	357.509	0.346029	0.101065	3.42384	0.00061743	0.0145138	1.27106
SEMA3B	270.956	0.476057	0.139102	3.42235	0.000620825	0.0145722	1.39094
TCTA	506.081	-0.292588	0.0855017	-3.42201	0.000621605	0.0145722	0.816436
PPP2R4	3352.45	-0.216247	0.0632677	-3.41796	0.00063092	0.0147505	0.860802
SNORD94	69.4327	-1.07944	0.31578	-3.41832	0.000630098	0.0147505	0.473214
DAZAP2	2449.36	-0.233567	0.0683749	-3.41598	0.000635531	0.0148382	0.850529
VAT1	1252.3	-0.360459	0.105555	-3.4149	0.000638053	0.014877	0.778917
MGLL	917.525	-0.251014	0.0735225	-3.41412	0.000639895	0.0148998	0.840305
C1orf233	225.596	-0.456403	0.13375	-3.41236	0.00064404	0.0149761	0.728801
SULT1B1	139.276	0.615968	0.180686	3.40905	0.000651905	0.0151282	1.53259
IRAK1	2390.89	-0.264066	0.0774644	-3.40887	0.000652335	0.0151282	0.832738
GBA	1254.29	-0.238495	0.0699938	-3.40738	0.000655902	0.0151702	0.847629
DBNDD2	312.928	-0.356907	0.104739	-3.40758	0.000655415	0.0151702	0.780837
MX2	50.1713	0.749739	0.220096	3.40642	0.000658205	0.015203	1.68149
C7orf49	529.143	-0.313577	0.0920648	-3.40605	0.000659098	0.0152033	0.804644
C5orf30	971.024	-0.246635	0.072436	-3.40487	0.000661944	0.0152486	0.84286
PMEPA1	840.272	-0.36091	0.106019	-3.40419	0.000663605	0.0152665	0.778673
RAB10	4608.86	-0.235917	0.0693262	-3.403	0.000666514	0.015313	0.849145
PPM1A	2334.04	-0.195168	0.0573799	-3.40133	0.00067058	0.0153859	0.873471
RAB14	1999.51	-0.246297	0.0724273	-3.40061	0.000672357	0.0154062	0.843058
TMEM208	376.915	-0.371218	0.109186	-3.39986	0.000674207	0.0154281	0.773129
DCBLD2	990.894	-0.258184	0.0760241	-3.39608	0.000683591	0.0156221	0.83614
RNU4ATAC	105.956	-0.824931	0.243035	-3.39429	0.000688077	0.0157038	0.564509
SDC3	199.362	-0.577532	0.170167	-3.39392	0.000688998	0.0157041	0.670109
TRAM1	3922.91	-0.2369	0.0698143	-3.3933	0.00069057	0.0157191	0.848566
CYFIP1	3080.9	-0.160388	0.0472982	-3.391	0.000696373	0.0158095	0.894784
HMGB3	3112.97	-0.217424	0.0641127	-3.39127	0.000695689	0.0158095	0.8601
FOXP1-IT1	22.2266	1.13503	0.334836	3.38981	0.000699401	0.0158574	2.19623
PAFAH1B1	2549.61	-0.228497	0.0674957	-3.38535	0.000710873	0.0160937	0.853524
TRIP6	695.943	-0.278198	0.0821846	-3.38504	0.000711688	0.0160937	0.82462
CDV3	10031.1	-0.226507	0.0669357	-3.38395	0.000714498	0.0161235	0.854702
CLU	8699.58	-0.241494	0.0713736	-3.38352	0.000715623	0.0161235	0.845869
KREMEN1	365.163	-0.335257	0.0990873	-3.38345	0.000715812	0.0161235	0.792643
FAM81A	66.5494	-0.713388	0.210906	-3.38249	0.000718319	0.0161589	0.609886
LINC01609	125.479	0.68546	0.202697	3.3817	0.000720394	0.0161845	1.60821
USP22	4527.07	-0.238771	0.0706145	-3.38134	0.000721345	0.0161848	0.847467
IDI1	3180.85	-0.487795	0.144301	-3.3804	0.000723811	0.016219	0.713114
CSTF2T	1175.71	-0.268354	0.079437	-3.37821	0.000729606	0.0163277	0.830266
GPD1L	2296.45	-0.306224	0.0906728	-3.37724	0.000732166	0.0163637	0.808756
RMI2	609.311	-0.276117	0.0817761	-3.37649	0.000734157	0.0163669	0.825811
CRMP1	300.068	-0.29859	0.0884324	-3.37648	0.000734207	0.0163669	0.813047
MTA2	3043.54	-0.191157	0.056621	-3.37609	0.000735243	0.0163689	0.875903
RP11-57H12.3	62.8334	0.676405	0.200439	3.37463	0.000739158	0.0164255	1.59815
RP11-609N14.4	121.686	0.507116	0.150282	3.37443	0.000739688	0.0164255	1.42121
CUL1	1432.89	-0.203566	0.0603394	-3.37369	0.000741685	0.0164486	0.868401
ZNF664	4590.95	-0.262757	0.0779063	-3.37273	0.000744273	0.0164505	0.833494
RASSF8	708.987	-0.265462	0.0787196	-3.37224	0.000745582	0.0164505	0.831932
ASF1B	839.624	-0.277058	0.0821458	-3.37275	0.000744206	0.0164505	0.825272
C12orf43	372.143	-0.358185	0.10621	-3.37243	0.000745072	0.0164505	0.780145
CANT1	2542.67	-0.218388	0.0647821	-3.37112	0.00074863	0.0164966	0.859525
CSPG4P12	123.418	0.573297	0.170097	3.37041	0.000750553	0.0165179	1.48792
BCLAF1	6003.56	-0.165707	0.0491951	-3.36836	0.000756159	0.0166201	0.891492
SNORA10	93.6368	-1.22409	0.363462	-3.36785	0.000757571	0.0166299	0.428069
APITD1	336.565	-0.387979	0.115226	-3.36711	0.000759593	0.0166531	0.7642
CUL9	648.183	0.245054	0.0728315	3.36468	0.000766328	0.0167582	1.18514
NUCKS1	21697.4	-0.310723	0.0923408	-3.36496	0.000765545	0.0167582	0.806238
RP11-1018N14.5	26.3905	1.17534	0.349378	3.36409	0.000767976	0.016773	2.25845
FAXDC2	81.264	0.726475	0.216129	3.3613	0.000775764	0.0169104	1.65459
CAST	2116.86	-0.164237	0.0488738	-3.36044	0.000778186	0.0169104	0.8924
C14orf132	1114.54	-0.168885	0.0502525	-3.36072	0.000777388	0.0169104	0.88953
GCLM	1995.17	-0.300653	0.0894579	-3.36084	0.000777067	0.0169104	0.811885
C12orf49	1509.15	-0.164081	0.0488357	-3.35984	0.000779864	0.0169255	0.892497
CCDC144A	282.223	0.549978	0.163778	3.35807	0.000784891	0.0170132	1.46406
DDX24	3136.25	-0.206751	0.0615799	-3.35744	0.000786688	0.0170308	0.866487
LPGAT1	4373.59	-0.213751	0.0636789	-3.3567	0.000788799	0.0170337	0.862292
KIF5C	335.683	-0.258074	0.0768786	-3.35691	0.000788197	0.0170337	0.836203
CKB	617.741	-0.391858	0.116777	-3.35562	0.000791876	0.0170788	0.762147
C14orf1	587.409	-0.373521	0.111384	-3.35345	0.000798119	0.017192	0.771897
CKS1B	1534.67	-0.418888	0.124985	-3.35149	0.000803776	0.0172922	0.748001
TSIX	164.919	0.512221	0.152863	3.35085	0.000805646	0.0172995	1.42624
DYNC1LI1	1099.7	-0.331376	0.0988981	-3.35068	0.00080612	0.0172995	0.794778
LINC00923	17.0279	1.18779	0.354598	3.34968	0.000809057	0.017341	2.27803
SMPDL3A	283.048	0.480899	0.143759	3.34518	0.000822283	0.0175982	1.39561
CUL4A	1724.9	-0.235063	0.0702821	-3.34456	0.000824119	0.0175982	0.849648
NUP188	1938.69	-0.287403	0.0859276	-3.34471	0.000823686	0.0175982	0.819376
RP11-734K23.9	36.5194	0.678646	0.202954	3.34384	0.000826265	0.0176222	1.60064
PRPS1	537.287	-0.351798	0.105243	-3.34273	0.000829575	0.017671	0.783607
LAD1	1051.13	-0.229299	0.0686346	-3.34087	0.000835167	0.0177681	0.853049
KIF5B	8619.3	-0.154215	0.0461789	-3.33952	0.000839246	0.0178329	0.898621
LINC00937	48.8214	0.703546	0.210709	3.33894	0.000840985	0.0178479	1.6285
RP1-153G14.4	14.4471	1.22213	0.366079	3.33843	0.00084252	0.0178585	2.33291
POLA1	1271.56	-0.243107	0.0728308	-3.33797	0.000843918	0.0178662	0.844923
RP11-561O23.9	25.2934	0.964994	0.289357	3.33496	0.000853102	0.0180385	1.95206
NUP62	1119.35	-0.326944	0.0980654	-3.33394	0.000856261	0.0180831	0.797223
DDX21	5617.71	-0.280649	0.0841916	-3.33345	0.000857762	0.0180927	0.823221
PSMD3	2095.5	-0.162465	0.0487521	-3.33248	0.000860744	0.0181334	0.893497
AGBL5	694.079	-0.218525	0.0655909	-3.33163	0.00086339	0.018167	0.859444
NES	331.448	-0.558214	0.167593	-3.33078	0.000866045	0.0182007	0.679143
SYNJ2BP	2006.84	-0.16886	0.0507256	-3.32889	0.000871914	0.0182573	0.889545
RNPEP	1510.41	-0.208922	0.0627499	-3.32943	0.000870226	0.0182573	0.865184
PIGU	560.68	-0.295847	0.08887	-3.32898	0.000871637	0.0182573	0.814594
CUL3	2766.82	-0.174836	0.0525611	-3.32634	0.000879947	0.0182703	0.885868
SF3B3	5186.45	-0.196751	0.0591447	-3.3266	0.000879114	0.0182703	0.872513
BAG4	3915.09	-0.232398	0.0698421	-3.32748	0.000876367	0.0182703	0.851219
CALU	3267.92	-0.245439	0.0737749	-3.32686	0.000878313	0.0182703	0.843559
CHMP3	1726.22	-0.25225	0.0758011	-3.32779	0.000875377	0.0182703	0.839586
SMAP1	783.351	-0.252825	0.0759707	-3.32793	0.000874946	0.0182703	0.839251
HNRNPF	8311.73	-0.263068	0.079084	-3.32644	0.00087964	0.0182703	0.833314
ZC3HAV1	1691.33	-0.217076	0.065279	-3.32536	0.00088306	0.0182909	0.860307
SNAI1	22.4177	-0.887151	0.266783	-3.32536	0.000883043	0.0182909	0.540681
DPH2	460.231	-0.280935	0.084535	-3.32329	0.000889615	0.0184046	0.823058
SMG1P3	905.865	0.681589	0.205145	3.32248	0.000892217	0.0184363	1.60391
ARPC4	2064.22	-0.250624	0.0754623	-3.32118	0.000896379	0.0184741	0.840533
TMX4	1208.01	-0.26133	0.0786772	-3.32155	0.000895181	0.0184741	0.834318
PTPN11	6197.48	-0.273028	0.082215	-3.32091	0.000897259	0.0184741	0.827581
RNPC3	213.226	0.403181	0.121433	3.32019	0.000899572	0.0184997	1.32242
NCBP1	1809.8	-0.195981	0.0590749	-3.3175	0.000908258	0.018656	0.872979
RP11-314D7.2	33.3398	1.10307	0.33281	3.3144	0.000918406	0.0188421	2.14811
MAP3K14	105.874	-0.606876	0.183133	-3.31386	0.000920181	0.0188561	0.656617
SH3BP4	1414.99	-0.25396	0.0766812	-3.31189	0.000926682	0.0189443	0.838592
TMA16	471.544	-0.341715	0.103168	-3.31222	0.000925593	0.0189443	0.789103
NUTM2G	21.3041	1.22823	0.371266	3.30823	0.000938875	0.019146	2.3428
PRKAR1A	7473.64	-0.216546	0.0654626	-3.30794	0.000939848	0.019146	0.860623
CMTM4	1912.92	-0.228576	0.0690993	-3.30793	0.000939879	0.019146	0.853477
CTA-228A9.4	89.5581	0.566091	0.17118	3.30699	0.00094304	0.019146	1.48051
ASAP2	1663.68	-0.202223	0.0611512	-3.30694	0.000943209	0.019146	0.86921
PEA15	1216.59	-0.525587	0.158918	-3.30729	0.000942049	0.019146	0.694676
CPAMD8	308.27	0.56843	0.171929	3.3062	0.000945703	0.019147	1.48291
SUPT16H	5897.19	-0.298577	0.0903153	-3.30594	0.000946585	0.019147	0.813054
IL4R	187.79	-0.482624	0.145977	-3.30616	0.000945839	0.019147	0.715675
STT3A	4295.81	-0.173776	0.052578	-3.30511	0.000949386	0.0191812	0.886519
MAZ	4252.49	-0.20224	0.061213	-3.30387	0.000953604	0.0192438	0.8692
RFWD3	1511.6	-0.21388	0.0647757	-3.30186	0.000960451	0.0193594	0.862215
RSRP1	519.039	0.337386	0.10222	3.30059	0.000964812	0.0194246	1.26347
KLHL42	1269.57	-0.171003	0.0518682	-3.29687	0.000977676	0.0196377	0.888225
PMS2P10	14.457	-2.5423	0.771067	-3.29712	0.00097682	0.0196377	0.171669
ADORA1	277.165	-0.484117	0.146899	-3.29558	0.000982188	0.0197054	0.714934
CANX	20393.6	-0.261699	0.0794196	-3.29514	0.000983715	0.0197131	0.834105
SLC25A25-AS1	64.285	0.584971	0.177604	3.29367	0.000988872	0.0197935	1.50001
STAT1	2984.12	-0.184722	0.0560924	-3.29317	0.000990645	0.0197938	0.879819
SNORA71D	113.552	-1.40372	0.42627	-3.29302	0.000991179	0.0197938	0.377955
PIP4K2C	1421.24	-0.264081	0.0802031	-3.29266	0.000992455	0.0197963	0.832729
NAA25	1531.79	-0.164184	0.0498766	-3.29181	0.000995439	0.0198329	0.892433
MAN1A1	791.613	-0.298923	0.0909012	-3.28844	0.00100745	0.0200491	0.812859
RP11-958N24.1	413.927	0.587782	0.178892	3.28569	0.00101734	0.0200609	1.50293
CHKB	254.572	0.435839	0.132574	3.28751	0.00101076	0.0200609	1.3527
LINC01089	134.259	0.400804	0.121954	3.28652	0.00101433	0.0200609	1.32024
SRSF1	7151.7	-0.230361	0.0701047	-3.28595	0.00101638	0.0200609	0.852422
IRF2BP2	3315.72	-0.250496	0.076209	-3.28697	0.00101273	0.0200609	0.840607
MDH2	3126.46	-0.313715	0.0954704	-3.286	0.00101622	0.0200609	0.804567
MAFG	385.528	-0.344688	0.104881	-3.28647	0.00101452	0.0200609	0.787478
CTD-3014M21.1	158.683	-0.486748	0.148131	-3.28593	0.00101646	0.0200609	0.713632
RP11-102L12.2	16.1817	0.966086	0.294114	3.28473	0.00102079	0.0201059	1.95353
EVA1C	21.3924	1.40277	0.427128	3.28418	0.00102279	0.0201211	2.64408
CYP51A1	5012.58	-0.284822	0.0867334	-3.28388	0.0010239	0.0201211	0.820843
BCAP31	3312.32	-0.295409	0.0899679	-3.2835	0.00102527	0.0201252	0.814841
CXCL12	852.463	-0.371323	0.113106	-3.28297	0.00102721	0.0201403	0.773073
SNX11	366.275	-0.311839	0.0950219	-3.28176	0.0010316	0.020196	0.805614
MAGEE1	91.8783	-0.492366	0.150041	-3.28155	0.00103239	0.020196	0.710858
SFI1	479.371	0.290047	0.0883998	3.28107	0.00103412	0.020207	1.22268
LSM6	170.867	-0.484084	0.147643	-3.27875	0.0010427	0.0203515	0.714951
SMC2	3122.19	-0.2379	0.0725904	-3.27729	0.00104807	0.0204332	0.847979
LHFPL2	626.556	0.17849	0.05447	3.27685	0.00104974	0.0204426	1.1317
ADAMTSL3	132.754	0.536529	0.163786	3.2758	0.00105363	0.0204492	1.45048
RPL22	8182.75	-0.177911	0.0543059	-3.27609	0.00105256	0.0204492	0.883982
SH3PXD2B	258.923	-0.383881	0.117174	-3.27616	0.00105227	0.0204492	0.766373
CTC-343N3.1	58.0787	0.632438	0.193228	3.27301	0.00106409	0.020629	1.55018
ATP8A2P1	137.838	0.483928	0.14787	3.27266	0.00106539	0.0206311	1.39855
FKBP1A	1467.59	-0.435978	0.133263	-3.27155	0.0010696	0.0206893	0.739193
SBNO1	4055.19	-0.166591	0.0509332	-3.27078	0.0010725	0.0207006	0.890945
COPG1	4068.71	-0.209657	0.064101	-3.27073	0.00107269	0.0207006	0.864743
LYNX1	128.114	-0.495247	0.151431	-3.27045	0.00107378	0.0207006	0.70944
IFRD1	765.242	0.406329	0.124311	3.26865	0.00108063	0.0207631	1.32531
ST14	2923.51	-0.264307	0.080857	-3.26882	0.00107995	0.0207631	0.832598
SEPT3	107.902	-0.754406	0.23079	-3.2688	0.00108003	0.0207631	0.59279
HACD4	105.012	0.729397	0.223171	3.26833	0.00108185	0.0207634	1.65795
PNKD	686.391	-0.291821	0.0893287	-3.26682	0.00108763	0.0208511	0.816871
TRIM24	1537.34	0.282574	0.086534	3.26547	0.00109283	0.0209215	1.21636
RBP1	700.949	-0.258997	0.0793195	-3.26524	0.00109373	0.0209215	0.835669
SLC5A8	1004.62	-0.424783	0.13013	-3.26428	0.00109741	0.0209687	0.744951
B3GALNT1	1470.28	-0.336129	0.103042	-3.26208	0.00110599	0.0211093	0.792164
ADIPOR2	1930.79	-0.259065	0.0794372	-3.26126	0.00110919	0.021147	0.835629
SLC31A1	1455.87	-0.28245	0.0866276	-3.26051	0.00111211	0.0211793	0.822193
ADD1	2588.85	-0.235275	0.0721732	-3.25987	0.00111463	0.0211805	0.849523
EXTL3	390.197	-0.341737	0.104831	-3.25989	0.00111457	0.0211805	0.789091
TADA3	1353.96	-0.21688	0.0665396	-3.25941	0.00111643	0.0211913	0.860424
TNC	287.875	-0.31764	0.0974785	-3.25857	0.00111975	0.021231	0.802381
FAM179A	30.7777	0.777046	0.238676	3.25565	0.00113134	0.0214272	1.71362
RP11-1212A22.1	278.926	0.601556	0.184851	3.25427	0.00113682	0.0215074	1.51735
PKD1P5	141.883	0.758737	0.233203	3.25355	0.00113973	0.0215387	1.69201
NCAPH	784.057	-0.335324	0.103098	-3.25248	0.00114403	0.0215965	0.792606
ZDHHC9	681.245	-0.307308	0.094512	-3.25152	0.0011479	0.0216457	0.808148
KCNV1	26.5588	0.92665	0.285064	3.25067	0.00115134	0.0216806	1.90086
OGFOD1	700.428	-0.260826	0.0802432	-3.25044	0.00115226	0.0216806	0.83461
UBE2Z	2195.89	-0.31023	0.0954567	-3.24995	0.00115423	0.0216941	0.806513
NAGA	893.254	-0.278271	0.0856452	-3.24911	0.00115766	0.0217348	0.824579
CCDC138	267.262	-0.29537	0.0910402	-3.2444	0.001177	0.0220739	0.814863
CYP4F12	44.7024	0.603335	0.186063	3.24265	0.00118425	0.0221858	1.51922
EIF4G2	19110	-0.199881	0.0616487	-3.24226	0.00118587	0.022192	0.870622
EML4	1522.03	-0.198192	0.0611378	-3.24173	0.00118806	0.0222088	0.871642
RP11-894P9.1	49.0921	0.817933	0.252352	3.24124	0.0011901	0.0222229	1.76288
ATAD3B	594.242	0.288442	0.0890115	3.24051	0.00119318	0.0222563	1.22132
DNASE1L2	88.8525	0.761556	0.235171	3.23831	0.0012024	0.02238	1.69532
NUB1	919.996	-0.226075	0.0698076	-3.23855	0.00120139	0.02238	0.854958
RP11-206L10.3	115.424	0.867333	0.267889	3.23766	0.00120514	0.0224068	1.82429
ATHL1	190.871	0.32921	0.101719	3.23645	0.00121025	0.0224349	1.25633
NOTCH2NL	1109.53	0.282677	0.0873436	3.23638	0.00121055	0.0224349	1.21645
PIGS	1065.08	-0.222474	0.0687324	-3.23681	0.00120876	0.0224349	0.857095
PPP2R1A	3058.31	-0.270719	0.0836821	-3.23509	0.00121606	0.0224646	0.828907
RALB	1187.88	-0.307799	0.0951272	-3.23566	0.00121363	0.0224646	0.807873
ELOVL6	745.824	-0.440966	0.136302	-3.23522	0.0012155	0.0224646	0.736641
CCT6P3	142.462	0.407612	0.126012	3.23472	0.00121762	0.0224692	1.32649
RP11-295D4.3	11.3446	1.46283	0.452652	3.23169	0.00123062	0.022685	2.75649
MIPOL1	643.564	0.314933	0.0974798	3.23075	0.00123466	0.0227351	1.24395
ORC1	401.751	-0.348786	0.107979	-3.23012	0.00123737	0.0227607	0.785245
BRIP1	3932.96	-0.333059	0.103137	-3.22927	0.00124105	0.0228041	0.793852
RBBP7	4423.47	-0.260623	0.0807245	-3.22855	0.00124421	0.0228379	0.834727
CAPRIN2	223.662	0.367581	0.113875	3.22792	0.00124692	0.0228634	1.29019
ZDHHC11	172.365	0.376089	0.116541	3.2271	0.00125051	0.0229048	1.29782
ADRM1	1758.28	-0.275059	0.0852607	-3.22609	0.00125494	0.0229615	0.826417
PCDHA4	155.534	0.579513	0.179695	3.22498	0.00125981	0.0230262	1.49434
APBB2	1243.51	-0.23407	0.0725956	-3.2243	0.00126281	0.0230442	0.850233
PDZK1	919.58	-0.354659	0.110001	-3.22415	0.00126346	0.0230442	0.782054
RNA5S14	14.1639	-3.52981	1.09558	-3.22187	0.00127359	0.0231554	0.0865808
RNA5S2	14.1639	-3.52981	1.09558	-3.22187	0.00127359	0.0231554	0.0865808
RNA5S4	14.1639	-3.52981	1.09558	-3.22187	0.00127359	0.0231554	0.0865808
MPZL1	2254.41	-0.197339	0.0612753	-3.22053	0.00127953	0.0232223	0.872158
MAPK6	2332.05	-0.258686	0.0803265	-3.22044	0.00127996	0.0232223	0.835849
AHCY	4461.66	-0.205102	0.0637135	-3.21913	0.00128582	0.0233042	0.867478
G3BP1	6057.37	-0.176178	0.0547405	-3.21841	0.00128901	0.0233131	0.885045
SERINC3	3121.36	-0.197882	0.0614818	-3.21855	0.0012884	0.0233131	0.871829
PALLD	1123.12	-0.310818	0.096599	-3.21761	0.00129262	0.0233538	0.806184
CH17-264L24.1	53.9928	0.676026	0.210272	3.21501	0.00130442	0.0235423	1.59773
FANCD2	2154.85	-0.242602	0.0754705	-3.21453	0.00130659	0.0235568	0.84522
DNHD1	127.768	0.494635	0.154007	3.21178	0.00131917	0.0237588	1.40896
RP11-43N16.4	21.6424	1.01401	0.315945	3.20944	0.00132992	0.0239275	2.01951
RP11-734K2.4	87.6514	0.622294	0.193965	3.20828	0.00133533	0.0239838	1.53932
HSPE1	1928.09	-0.269126	0.0838882	-3.20815	0.0013359	0.0239838	0.829822
SNORA38B	37.9475	-1.40294	0.437343	-3.20787	0.00133722	0.0239838	0.378158
RP11-158H5.7	43.5873	0.839932	0.261933	3.20666	0.00134283	0.0240595	1.78997
PCSK4	47.9136	0.625731	0.195439	3.20166	0.00136638	0.0243807	1.54299
KATNAL1	276.507	-0.339772	0.106109	-3.20211	0.00136426	0.0243807	0.790166
RNA5S13	14.1252	-3.50791	1.09606	-3.20046	0.00137207	0.0243807	0.0879052
RNA5S15	14.1252	-3.50791	1.09606	-3.20046	0.00137207	0.0243807	0.0879052
RNA5S16	14.1252	-3.50791	1.09606	-3.20046	0.00137207	0.0243807	0.0879052
RNA5S17	14.1252	-3.50791	1.09606	-3.20046	0.00137207	0.0243807	0.0879052
RNA5S6	14.1252	-3.50791	1.09606	-3.20046	0.00137207	0.0243807	0.0879052
RNA5S7	14.1252	-3.50791	1.09606	-3.20046	0.00137207	0.0243807	0.0879052
MYO15B	199.507	0.514201	0.160691	3.19993	0.00137463	0.0244011	1.4282
HSPD1	12615	-0.213369	0.0667128	-3.19831	0.00138234	0.024502	0.862521
DBNDD1	503.178	-0.379135	0.118549	-3.19814	0.00138316	0.024502	0.768898
AC138969.4	599.262	0.49833	0.155911	3.19625	0.00139227	0.0245707	1.41258
VPS37C	540.074	-0.337674	0.105649	-3.1962	0.00139252	0.0245707	0.791316
DENR	2905.19	-0.35413	0.110799	-3.19615	0.00139273	0.0245707	0.782341
CSRP1	3840.92	-0.384523	0.120293	-3.19656	0.00139075	0.0245707	0.766032
SMG1P6	30.1089	0.90767	0.284154	3.19429	0.00140176	0.0246756	1.87601
RP11-437B10.1	101.383	0.474309	0.14851	3.19378	0.00140422	0.0246756	1.38925
CLCC1	888.727	-0.237397	0.0743323	-3.19373	0.00140449	0.0246756	0.848274
ATP6V0A1	818.298	-0.241856	0.0757112	-3.19446	0.00140093	0.0246756	0.845657
SNRPD1	1147.3	-0.24395	0.0764034	-3.19293	0.00140839	0.0246756	0.84443
GNAI2	1451.68	-0.276157	0.086492	-3.19287	0.00140868	0.0246756	0.825788
HIST1H2AE	2249.02	-0.305521	0.0956878	-3.1929	0.00140854	0.0246756	0.80915
CTC-260E6.3	34.1771	0.752334	0.235713	3.19174	0.00141418	0.0247217	1.68452
RP11-313P13.4	125.278	-0.777776	0.243683	-3.19176	0.00141409	0.0247217	0.583265
CFAP70	42.0867	0.75959	0.238044	3.19097	0.00141798	0.024763	1.69301
KDM1A	2220.13	-0.199825	0.0626468	-3.1897	0.00142418	0.0248462	0.870656
WARS2-IT1	67.2584	0.57467	0.180203	3.18901	0.00142763	0.0248811	1.48934
GM2A	931.012	-0.208851	0.0654991	-3.18861	0.0014296	0.0248903	0.865226
RNF157	189.202	-0.4174	0.131059	-3.18482	0.00144842	0.0251926	0.748773
HSPA4L	1074.89	-0.199658	0.0627533	-3.18164	0.00146444	0.0254455	0.870757
TMEM164	1646.33	-0.218347	0.0686504	-3.18056	0.00146989	0.0255146	0.85955
AKR1C2	1037.29	1.14429	0.359834	3.18003	0.00147258	0.0255355	2.21037
STRAP	3934.98	-0.273801	0.0861691	-3.17748	0.00148561	0.0257357	0.827138
LURAP1L	1348.51	-0.355939	0.112034	-3.17706	0.00148774	0.0257467	0.781361
CEP164	457.282	0.264192	0.0831655	3.17671	0.00148958	0.0257527	1.20096
SAR1B	2199.03	-0.182602	0.0575141	-3.17492	0.00149879	0.0258343	0.881112
ATP13A3	4988.7	-0.250836	0.0789951	-3.17534	0.00149662	0.0258343	0.840409
ELOF1	439.919	-0.267252	0.0841741	-3.17499	0.00149842	0.0258343	0.830901
IMPDH1	1745.14	-0.198084	0.0624077	-3.17403	0.00150339	0.0258878	0.871708
PILRB	353.346	0.552842	0.174249	3.17272	0.00151017	0.0259543	1.46697
TSG101	1046.63	-0.242828	0.0765993	-3.17011	0.00152381	0.0259543	0.845087
ZNF724P	436.279	-0.254144	0.0801651	-3.17026	0.00152302	0.0259543	0.838484
ODC1	1136.08	-0.37854	0.119364	-3.17132	0.00151749	0.0259543	0.769216
RNA5S1	14.0844	-3.48449	1.09899	-3.17062	0.00152115	0.0259543	0.0893439
RNA5S10	14.0844	-3.48449	1.09899	-3.17062	0.00152115	0.0259543	0.0893439
RNA5S11	14.0844	-3.48449	1.09899	-3.17062	0.00152115	0.0259543	0.0893439
RNA5S12	14.0844	-3.48449	1.09899	-3.17062	0.00152115	0.0259543	0.0893439
RNA5S3	14.0844	-3.48449	1.09899	-3.17062	0.00152115	0.0259543	0.0893439
RNA5S5	14.0844	-3.48449	1.09899	-3.17062	0.00152115	0.0259543	0.0893439
RNA5S8	14.0844	-3.48449	1.09899	-3.17062	0.00152115	0.0259543	0.0893439
USP32P1	293.775	-0.531114	0.167714	-3.16678	0.00154135	0.0262272	0.69202
RPAP2	957.58	0.24292	0.0767369	3.16562	0.00154751	0.0262802	1.18339
CUL2	1318.16	-0.209952	0.0663203	-3.16572	0.00154699	0.0262802	0.864566
PDS5A	4582.43	-0.146133	0.0461705	-3.16508	0.00155039	0.0262958	0.903669
MRTO4	1041.61	-0.271491	0.0857825	-3.16488	0.00155147	0.0262958	0.828463
KRT15	267.074	0.433887	0.13712	3.16429	0.0015546	0.0262971	1.35087
WIBG	616.449	-0.347479	0.109812	-3.1643	0.00155457	0.0262971	0.785956
KIAA1328	526.839	0.329812	0.104282	3.1627	0.00156312	0.0263667	1.25685
REEP3	2344.75	-0.257494	0.0814314	-3.1621	0.00156636	0.0263667	0.83654
DDX6	6200.85	-0.323195	0.102197	-3.16248	0.00156434	0.0263667	0.799298
SLC25A30	399.063	-0.444902	0.140698	-3.16211	0.00156628	0.0263667	0.734634
SNORD22	44.6164	-1.65147	0.522116	-3.16303	0.00156137	0.0263667	0.318316
DCUN1D4	985.785	-0.207525	0.0656374	-3.16168	0.0015686	0.0263727	0.866022
RP11-217B1.2	15.3036	-1.26471	0.400039	-3.16147	0.00156977	0.0263727	0.416183
MMGT1	786.587	-0.366803	0.116128	-3.15859	0.00158533	0.0266082	0.775499
PSMG4	214.641	0.38656	0.122459	3.15665	0.00159591	0.0267567	1.30727
RNU5A-1	222.019	-0.978733	0.310079	-3.1564	0.00159728	0.0267567	0.507425
RN7SKP71	127.565	-0.885577	0.280829	-3.15344	0.0016136	0.0270039	0.541271
IRX5	1459.2	-0.208165	0.0660482	-3.15171	0.00162318	0.027138	0.865638
LINC01087	82.0113	0.67762	0.215063	3.1508	0.00162822	0.0271959	1.5995
AP5Z1	498.358	0.306176	0.097295	3.14688	0.00165024	0.0274573	1.23643
CDK2	1372.71	-0.217281	0.0690427	-3.14706	0.00164923	0.0274573	0.860185
GTF3C5	1207.15	-0.264087	0.0839102	-3.14726	0.00164809	0.0274573	0.832726
ADCY3	590.945	-0.299533	0.0951772	-3.14711	0.00164893	0.0274573	0.812515
PTGES2	878.415	-0.219922	0.0699055	-3.14599	0.00165528	0.0275146	0.858612
RSU1	692.198	-0.297348	0.0945306	-3.14552	0.0016579	0.0275317	0.813747
FZD1	553.603	-0.362021	0.115135	-3.14431	0.0016648	0.0276197	0.778074
ENAH	4148.24	-0.253584	0.0806678	-3.14356	0.00166907	0.027664	0.83881
RPAP3	927.177	-0.197487	0.0628555	-3.14192	0.00167842	0.0277922	0.872068
RAP2B	710.519	-0.283848	0.0903755	-3.14076	0.00168509	0.027876	0.821397
MCCC1-AS1	21.7693	1.4559	0.46365	3.14008	0.00168903	0.0279144	2.74327
E2F8	518.732	-0.45757	0.145745	-3.13952	0.00169224	0.0279405	0.728212
AP000577.2	16.7115	1.01997	0.324926	3.13909	0.00169475	0.0279553	2.02788
SERPINB6	1152.05	-0.191482	0.0610069	-3.1387	0.00169701	0.0279657	0.875706
NUCB2	3298.73	-0.214033	0.0682114	-3.13779	0.00170226	0.0280256	0.862124
CUTA	1161.05	-0.187963	0.0599092	-3.13746	0.00170417	0.0280302	0.877844
MST1P2	23.1053	0.973804	0.310411	3.13714	0.00170603	0.0280341	1.96401
FAM136A	1098.68	-0.199952	0.0637706	-3.13549	0.00171566	0.0281388	0.870579
MAP4	1832.24	-0.353055	0.112593	-3.13566	0.00171467	0.0281388	0.782925
TMEM106A	105.78	0.765631	0.244224	3.13495	0.00171881	0.0281437	1.70011
RTEL1-TNFRSF6B	314.302	0.579248	0.184819	3.13414	0.00172359	0.0281437	1.49407
GEMIN5	1543.64	-0.18197	0.0580579	-3.13428	0.00172279	0.0281437	0.881499
OLA1	2365.93	-0.221487	0.0706775	-3.13377	0.00172575	0.0281437	0.857681
NEIL3	330.546	-0.362355	0.115613	-3.1342	0.00172323	0.0281437	0.777894
VGF	89.5148	-0.617951	0.197175	-3.13402	0.00172429	0.0281437	0.651596
TULP3	419.02	-0.3691	0.117796	-3.13338	0.00172805	0.0281547	0.774265
MCM5	1730.97	-0.248813	0.0794195	-3.1329	0.0017309	0.0281745	0.841588
ZWILCH	1322.16	-0.237296	0.0758725	-3.12757	0.0017626	0.0286635	0.848334
TNPO3	1736.59	-0.249766	0.0798782	-3.12683	0.00176701	0.0287081	0.841033
POLR1D	753.251	-0.272913	0.0872901	-3.12651	0.00176896	0.0287091	0.827647
ZBTB42	715.715	-0.28495	0.0911469	-3.12627	0.0017704	0.0287091	0.82077
TBC1D10C	46.4464	0.80037	0.256162	3.12446	0.0017813	0.0288587	1.74155
TNS3	1478.84	-0.216752	0.0694144	-3.12258	0.00179274	0.0290168	0.860501
TBCE	910.947	-0.194557	0.0623157	-3.12212	0.00179553	0.0290347	0.873841
ZNF83	600.348	0.267625	0.085734	3.12157	0.00179886	0.0290614	1.20382
SCUBE2	1513.89	-0.165914	0.0531601	-3.12102	0.00180227	0.0290893	0.891364
NPAP1	21.1246	1.09403	0.350638	3.1201	0.00180792	0.0291055	2.13469
ZNF81	305.816	0.289188	0.0926878	3.12003	0.00180834	0.0291055	1.22195
FKBP4	13826	-0.243699	0.0781018	-3.12027	0.00180685	0.0291055	0.844577
VKORC1	780.912	-0.290216	0.093047	-3.11903	0.00181448	0.0291772	0.817779
FLJ22447	105.873	0.585509	0.187766	3.11829	0.00181902	0.029223	1.50057
NTN1	412.667	-0.380762	0.122153	-3.11709	0.00182646	0.0293088	0.768032
MSN	134.883	-0.444623	0.14265	-3.11688	0.00182777	0.0293088	0.734776
PTGDS	12.2507	4.03919	1.29613	3.11634	0.0018311	0.029335	16.4406
RP11-37B2.1	151.914	0.473592	0.15203	3.11512	0.00183867	0.029429	1.38856
SF3A3	1754.73	-0.228213	0.0732777	-3.11436	0.00184343	0.0294779	0.853692
TMEM212	114.455	0.497907	0.15993	3.11328	0.0018502	0.0295314	1.41216
GPN1	1090.89	-0.223802	0.0718834	-3.11341	0.00184941	0.0295314	0.856306
CHEK1	1104.58	-0.353192	0.113514	-3.11145	0.0018617	0.0296874	0.78285
THSD4	2948.18	-0.2532	0.0814167	-3.10993	0.0018713	0.029813	0.839033
ERMP1	3560.48	-0.152504	0.0490456	-3.10943	0.00187449	0.0298362	0.899688
ACAD11	268.656	0.469928	0.15125	3.10695	0.00189027	0.0299276	1.38504
TEP1	723.448	0.356363	0.114672	3.10766	0.00188572	0.0299276	1.28019
SDHA	2890.61	-0.198401	0.0638433	-3.10763	0.00188595	0.0299276	0.871516
STC1	1438.21	-0.260335	0.0837743	-3.10757	0.00188631	0.0299276	0.834894
KCNS3	840.975	-0.514464	0.165588	-3.10689	0.00189064	0.0299276	0.700053
SMOC2	353.571	-1.40685	0.452767	-3.10722	0.00188856	0.0299276	0.377135
DYNLRB1	850.082	-0.522492	0.168217	-3.10607	0.00189591	0.0299836	0.696168
MYZAP	72.1728	0.800076	0.257977	3.10135	0.00192643	0.0303826	1.74119
CPEB4	1710.48	0.198444	0.0639777	3.10176	0.00192374	0.0303826	1.14746
SNORA7A	504.475	-1.32326	0.426658	-3.10145	0.00192573	0.0303826	0.399631
ARHGAP21	1424.42	-0.184536	0.0595281	-3.09999	0.00193529	0.0304668	0.879932
MTX3	1069.35	-0.204063	0.0658235	-3.10016	0.00193415	0.0304668	0.868102
LA16c-60D12.1	72.9445	0.695131	0.224404	3.09767	0.00195049	0.0306779	1.61903
CSDE1	27387.1	-0.186613	0.0602744	-3.09605	0.00196115	0.0307947	0.878666
TAGLN2	3203.41	-0.393569	0.127121	-3.096	0.00196148	0.0307947	0.761244
IRGQ	1514.77	-0.212253	0.06857	-3.09542	0.00196536	0.0308275	0.863188
MCMBP	1783.84	-0.242878	0.0784857	-3.09455	0.00197112	0.0308899	0.845058
CD81	2212.62	-0.244139	0.0789092	-3.09392	0.00197531	0.0309275	0.84432
RP11-54O7.1	32.0651	0.896247	0.289747	3.0932	0.0019801	0.0309742	1.86122
CNTLN	286.405	-0.327745	0.105978	-3.09258	0.00198425	0.0310112	0.796781
RNF6	999.272	-0.245425	0.0793739	-3.09202	0.00198801	0.0310418	0.843567
SACS	468.082	-0.422367	0.136621	-3.09153	0.00199129	0.0310648	0.746199
NKPD1	27.6442	1.0015	0.32416	3.08952	0.00200478	0.0312188	2.00208
LASP1	3647.66	-0.389608	0.126102	-3.08964	0.00200401	0.0312188	0.763337
CNIH1	2547.81	-0.222901	0.0721619	-3.0889	0.002009	0.0312563	0.856841
TRIP12	4606.52	-0.146069	0.0473018	-3.08802	0.00201495	0.0312925	0.90371
PIK3R3	1998.88	-0.258557	0.0837273	-3.08808	0.00201454	0.0312925	0.835924
CYP3A5	93.8497	0.542165	0.175638	3.08684	0.00202296	0.0313041	1.45616
THRB	587.992	-0.235355	0.0762429	-3.08691	0.00202246	0.0313041	0.849476
ZBTB21	487.332	-0.288943	0.0935835	-3.08754	0.00201822	0.0313041	0.818502
HIST1H2AL	942.547	-0.368661	0.119413	-3.08728	0.00201997	0.0313041	0.774501
RGS5	111.665	-0.472559	0.153111	-3.08639	0.00202603	0.0313236	0.720685
CTD-2233K9.1	37.4188	0.803933	0.260543	3.0856	0.00203141	0.0313786	1.74585
ATAD3C	36.1697	0.763848	0.247614	3.08483	0.00203666	0.0314035	1.69801
USP10	1990.28	-0.286411	0.0928416	-3.08494	0.00203591	0.0314035	0.819939
STAG3L1	43.6558	0.656323	0.212837	3.08369	0.00204447	0.0314958	1.57606
RAB11FIP1P1	13.2954	1.301	0.422055	3.08253	0.00205247	0.0315908	2.464
RP11-361L15.5	11.341	1.44635	0.469309	3.08187	0.00205707	0.0316052	2.72517
GAPDH	37243.6	-0.217921	0.070709	-3.08194	0.00205659	0.0316052	0.859804
LRRC16A	761.961	-0.219428	0.0712422	-3.08002	0.00206985	0.0317733	0.858906
AC004237.1	30.1874	0.816454	0.265238	3.0782	0.00208258	0.0319403	1.76107
SLC9A7	1803.98	-0.23267	0.0756191	-3.07687	0.00209186	0.0320541	0.851058
FBXO32	705.944	0.48495	0.157666	3.0758	0.00209941	0.0321262	1.39954
NAPA	1150.96	-0.252864	0.0822141	-3.07567	0.00210029	0.0321262	0.839229
AC092669.3	522.026	0.482881	0.157021	3.07527	0.00210315	0.0321415	1.39753
EPRS	7273.35	-0.165105	0.0537222	-3.07331	0.00211697	0.0323025	0.891864
KITLG	3508.49	-0.29462	0.0958661	-3.07325	0.00211743	0.0323025	0.815287
SCML2	184.785	-0.395238	0.12862	-3.07292	0.00211976	0.0323094	0.760364
ARCN1	3438.6	-0.191363	0.0622886	-3.07221	0.00212483	0.0323583	0.875778
RSL1D1	3588.17	-0.190308	0.0619577	-3.07158	0.00212927	0.0323972	0.876418
LINC01359	22.3674	1.03744	0.337846	3.07074	0.00213532	0.0324606	2.05258
NRM	219.483	-0.521397	0.169856	-3.06963	0.00214323	0.0325523	0.696697
SLFNL1-AS1	26.9131	0.837847	0.273239	3.06635	0.00216689	0.0328597	1.78738
C5orf22	881.385	-0.277455	0.0904853	-3.0663	0.00216728	0.0328597	0.825045
IDUA	100.228	0.508779	0.165952	3.06582	0.00217073	0.0328831	1.42285
CEP85	826.065	-0.20077	0.0655144	-3.06452	0.00218018	0.0329973	0.870086
PRELID1	1811.12	-0.253425	0.0827478	-3.06262	0.00219409	0.0331786	0.838902
AL353644.4	77.7737	4.15543	1.35706	3.06208	0.00219804	0.0332092	17.82
PHKG1	30.0502	0.833847	0.272444	3.06061	0.00220884	0.0333433	1.78243
LINC00891	53.6145	0.783951	0.256199	3.05993	0.00221388	0.0333901	1.72184
FN3KRP	709.32	-0.393552	0.128649	-3.05911	0.00221993	0.033452	0.761253
MIB2	310	0.317329	0.103815	3.05667	0.00223812	0.0336968	1.24602
COQ3	198.801	-0.336682	0.110164	-3.05618	0.00224177	0.0337223	0.791861
RP11-453N18.1	31.2607	0.97322	0.318537	3.05528	0.00224851	0.0337943	1.96322
TWISTNB	628.805	-0.276189	0.0904501	-3.0535	0.00226189	0.0339657	0.825769
POLE3	2109.92	-0.337112	0.110425	-3.05287	0.00226661	0.034007	0.791624
UGDH-AS1	508.032	0.491059	0.160927	3.05143	0.00227755	0.0340971	1.40548
SPTY2D1	1193.88	-0.202126	0.0662482	-3.05104	0.00228052	0.0340971	0.869269
KCNQ5	94.5179	-0.423759	0.138885	-3.05115	0.00227963	0.0340971	0.74548
SNORA73A	5539.45	-0.578789	0.189672	-3.05153	0.00227675	0.0340971	0.669525
NIPSNAP1	2006.07	-0.235746	0.0772761	-3.05069	0.00228313	0.0341066	0.849246
SPDYE1	22.0816	1.30658	0.42838	3.05004	0.0022881	0.0341513	2.47354
PPIB	4487.96	-0.249447	0.0817982	-3.04953	0.00229196	0.0341794	0.841219
ZNF226	330.11	0.332331	0.109062	3.04718	0.00231003	0.034419	1.25905
FADS1	1350.9	-0.209374	0.0687388	-3.04593	0.00231962	0.0345322	0.864913
CDH13	79.2148	1.20887	0.397064	3.04452	0.00233052	0.0345513	2.31157
AC009948.5	68.928	0.723789	0.237719	3.04473	0.00232891	0.0345513	1.65151
C16orf72	6746.88	-0.0979742	0.0321743	-3.04511	0.00232594	0.0345513	0.934344
ELL2	475.504	-0.218386	0.0717321	-3.04447	0.00233092	0.0345513	0.859526
API5	2544.42	-0.24261	0.0796641	-3.04541	0.00232364	0.0345513	0.845215
GSTM2	135.257	0.529016	0.173797	3.04388	0.00233551	0.0345644	1.44294
SPAG5	2516.38	-0.156162	0.0513044	-3.04384	0.00233581	0.0345644	0.897409
CSMD3	17.1837	1.13153	0.372005	3.04171	0.0023524	0.0345726	2.19091
FUK	318.134	0.377644	0.124127	3.04239	0.00234707	0.0345726	1.29922
NRBP2	320.568	0.311549	0.102376	3.04317	0.00234103	0.0345726	1.24104
NOTCH2	4126.06	-0.122278	0.0401995	-3.04178	0.00235185	0.0345726	0.918736
KIF20B	2161.43	-0.213998	0.0703263	-3.04293	0.00234291	0.0345726	0.862145
RACGAP1	3821.17	-0.236754	0.0778247	-3.04215	0.00234896	0.0345726	0.848652
TFRC	15671.7	-0.325344	0.106954	-3.04191	0.00235081	0.0345726	0.798108
SPRY4	190.584	-0.414448	0.136251	-3.04181	0.0023516	0.0345726	0.750306
MUT	952.999	-0.185954	0.0611531	-3.0408	0.0023595	0.0346476	0.879067
AMMECR1	853.039	-0.218324	0.07188	-3.03734	0.00238677	0.0350181	0.859564
GABBR1	92.9958	0.450999	0.148513	3.03675	0.0023914	0.0350265	1.36699
PRDX5	1504.05	-0.327742	0.107919	-3.03694	0.00238996	0.0350265	0.796783
PRPSAP1	685.921	-0.20927	0.0689315	-3.03591	0.00239809	0.0350352	0.864975
SPRED1	463.959	-0.319532	0.105247	-3.03602	0.00239723	0.0350352	0.80133
LAS1L	888.004	-0.380283	0.125261	-3.03594	0.0023979	0.0350352	0.768287
RP11-104N10.2	200.742	0.668853	0.220454	3.03398	0.00241351	0.0352009	1.58981
CALCOCO2	1660.42	-0.265504	0.0875062	-3.03412	0.00241239	0.0352009	0.831908
PCGF3	1403.31	-0.167296	0.0551547	-3.03321	0.00241967	0.0352609	0.89051
SEL1L	4264.91	-0.135347	0.0446606	-3.03056	0.00244098	0.0354817	0.910451
BTF3	7602.85	-0.16716	0.055153	-3.03083	0.00243879	0.0354817	0.890594
IP6K1	709.142	-0.28561	0.0942374	-3.03075	0.00243949	0.0354817	0.820395
MSH5-SAPCD1	33.9376	1.64254	0.542123	3.02983	0.00244689	0.0355091	3.12215
RP11-498C9.15	326.661	-0.375057	0.123789	-3.02982	0.00244699	0.0355091	0.771075
GPRASP1	43.3583	0.767683	0.25355	3.02774	0.00246387	0.035724	1.70253
STRBP	1930.52	-0.162825	0.0537849	-3.02734	0.00246714	0.0357414	0.893274
PARN	1178.54	-0.202659	0.0669736	-3.02596	0.00247848	0.0358755	0.868947
TMC6	868.087	0.322716	0.106682	3.02502	0.0024862	0.0359571	1.25068
LRRC8B	746.505	-0.228597	0.0755922	-3.02409	0.00249384	0.0360073	0.853464
LBR	1544.7	-0.241593	0.079889	-3.02411	0.00249366	0.0360073	0.845811
TFF1	7984.8	-0.803238	0.265721	-3.02286	0.00250398	0.0361235	0.573062
PSD4	1690.6	0.18162	0.0601036	3.02179	0.00251288	0.0362216	1.13416
CCDC144NL	16.117	1.55373	0.514505	3.01985	0.00252897	0.0364231	2.93575
PRKAR2A	2367.13	-0.214781	0.0711415	-3.01906	0.00253558	0.0364878	0.861677
CRCP	1434.17	-0.170971	0.0566448	-3.0183	0.00254201	0.0365194	0.888245
CREB1	1194.95	-0.226546	0.0750539	-3.01844	0.0025408	0.0365194	0.854679
NFATC4	249.889	0.326264	0.10813	3.01734	0.00255001	0.0366039	1.25376
SMPD4	1544.67	-0.293824	0.0974442	-3.01531	0.00256719	0.0368199	0.815737
TTLL7-IT1	27.3479	0.833438	0.276571	3.01347	0.00258282	0.0370133	1.78193
ANXA5	3932.33	-0.233963	0.0776607	-3.01262	0.00258999	0.0370853	0.850296
PRR26	25.2987	1.01803	0.338022	3.01173	0.00259763	0.0371638	2.02515
ASB6	502.921	-0.232041	0.07707	-3.01079	0.00260573	0.0372488	0.851429
ALPK3	15.3056	1.1012	0.365864	3.00987	0.00261359	0.0372876	2.14534
RP4-635A23.6	19.9636	0.836665	0.278034	3.00922	0.00261921	0.0372876	1.78592
GSDMB	72.2229	0.667729	0.221838	3.00999	0.00261258	0.0372876	1.58857
NAIP	308.724	0.392861	0.130585	3.00846	0.00262574	0.0372876	1.31299
RQCD1	1088.97	-0.206477	0.0686237	-3.00883	0.00262257	0.0372876	0.866651
DNAJC7	1592.32	-0.208275	0.0692271	-3.00857	0.00262476	0.0372876	0.865572
STIL	853.195	-0.26463	0.0879525	-3.00878	0.00262298	0.0372876	0.832412
SLC39A1	2343.22	-0.265097	0.088109	-3.00874	0.00262332	0.0372876	0.832143
XXbac-BPGBPG55C20.2	78.5933	0.518336	0.172351	3.00744	0.00263455	0.0373521	1.4323
GTF2IRD2	214.115	0.457157	0.152083	3.00597	0.00264732	0.0373521	1.37283
CCNY	1391.15	-0.161822	0.0538358	-3.00584	0.00264846	0.0373521	0.893896
CLOCK	1971.89	-0.186386	0.0619766	-3.00736	0.00263524	0.0373521	0.878804
FAM175B	497.118	-0.20684	0.0688087	-3.00602	0.0026469	0.0373521	0.866433
LETM1	2135.88	-0.218473	0.0726607	-3.00675	0.00264056	0.0373521	0.859475
COA7	795.405	-0.283607	0.0943567	-3.00569	0.00264976	0.0373521	0.821534
MYDGF	842.808	-0.28631	0.0952174	-3.00691	0.00263917	0.0373521	0.819997
OPTN	507.893	-0.3739	0.124361	-3.00658	0.00264204	0.0373521	0.771693
DIAPH3	752.04	-0.379616	0.12632	-3.00519	0.00265414	0.0373833	0.768642
NEURL1B	1575.9	-0.21109	0.0702516	-3.00477	0.0026578	0.0374044	0.863884
CAB39	1120.07	-0.18695	0.0622441	-3.00349	0.00266898	0.0375311	0.878461
MSH6	3804.57	-0.226486	0.0754575	-3.00151	0.00268648	0.0377124	0.854714
RASSF3	696.979	-0.42506	0.141611	-3.00161	0.00268559	0.0377124	0.744808
FBL	1338.1	-0.462075	0.153959	-3.00128	0.00268843	0.0377124	0.725941
FAM178B	53.6591	-0.805199	0.268323	-3.00086	0.00269221	0.0377347	0.572283
RP11-350N15.3	54.3502	0.621721	0.207226	3.0002	0.00269799	0.0377544	1.53871
RDX	3236.27	-0.321172	0.107046	-3.00033	0.00269689	0.0377544	0.800419
CPSF3L	1171.04	-0.165875	0.0552976	-2.99968	0.0027026	0.0377882	0.891388
MESDC1	403.535	-0.40096	0.133749	-2.99787	0.00271878	0.0379837	0.757354
AC004156.3	33.0203	0.769437	0.256798	2.99627	0.00273305	0.0381213	1.7046
MARCH1	91.4708	0.639774	0.21352	2.99632	0.00273263	0.0381213	1.55809
LA16c-60D12.2	78.1259	0.58253	0.194465	2.99555	0.00273953	0.0381808	1.49747
WNT10B	33.558	-0.796622	0.266051	-2.99424	0.00275131	0.038314	0.575696
PJA1	316.097	-0.362247	0.120993	-2.99394	0.00275397	0.0383202	0.777952
SEPT10	980.806	-0.230486	0.0770078	-2.99303	0.00276226	0.0384045	0.852347
ACTL6A	2058.32	-0.309581	0.103444	-2.99274	0.00276483	0.0384093	0.806876
AP000487.5	104.719	0.377252	0.126077	2.99222	0.00276955	0.0384439	1.29887
RITA1	582.275	-0.254342	0.0850132	-2.99179	0.00277345	0.0384671	0.83837
PRSS53	63.9283	0.68493	0.228985	2.99116	0.00277917	0.0384849	1.60762
OBSCN	545.383	0.394305	0.131834	2.99092	0.00278143	0.0384849	1.31431
SNORD12C	21.0145	-1.19377	0.399124	-2.99098	0.00278086	0.0384849	0.437158
DYNC1I2	1914.76	-0.168733	0.0564259	-2.99035	0.00278655	0.038525	0.889623
SLC22A4	101.598	0.402961	0.134784	2.98967	0.00279275	0.0385798	1.32222
RP4-598P13.1	36.3754	0.849829	0.284298	2.98922	0.00279693	0.0386066	1.80229
ATXN7L3B	3993.47	-0.214902	0.0719112	-2.98843	0.00280411	0.0386598	0.861605
FBXO34	771.354	-0.249721	0.083573	-2.98806	0.00280751	0.0386598	0.841059
LEO1	1353.09	-0.334488	0.111938	-2.98816	0.00280666	0.0386598	0.793066
OMG	11.9466	1.49031	0.499142	2.98575	0.0028288	0.038922	2.8095
LARGE-AS1	13.4085	1.33797	0.448267	2.98477	0.00283795	0.0390006	2.52796
INSM1	311.618	-0.576096	0.19302	-2.98465	0.00283904	0.0390006	0.670776
KCNMB3	51.6533	0.711054	0.238346	2.98329	0.00285165	0.0391427	1.637
SHANK2-AS3	12.2587	1.24943	0.418867	2.98288	0.00285548	0.0391641	2.37748
E2F2	637.64	-0.224022	0.0751782	-2.97988	0.00288364	0.0395189	0.856175
CAPZA1	4210.3	-0.209681	0.0703908	-2.97881	0.00289367	0.0396248	0.864728
KIF23	2365.23	-0.204233	0.0685701	-2.97845	0.00289706	0.0396399	0.868
SLC35B2	1418.08	-0.248973	0.0836291	-2.9771	0.00290985	0.0397833	0.841496
GRPEL2	961.078	-0.19581	0.0658029	-2.97571	0.00292311	0.0399013	0.873082
ADIPOR1	2944.96	-0.226821	0.0762196	-2.97589	0.00292138	0.0399013	0.854516
ZSCAN30	236.353	0.278922	0.0938059	2.9734	0.00294521	0.040139	1.21329
SRSF2	4060.42	-0.201601	0.0678112	-2.97297	0.00294931	0.040139	0.869585
USP5	2527.79	-0.238068	0.0800669	-2.97336	0.00294558	0.040139	0.84788
SREK1IP1	542.963	-0.257865	0.086738	-2.97292	0.00294982	0.040139	0.836325
TUBG1	1280.21	-0.33925	0.114152	-2.97191	0.0029595	0.0402389	0.790452
SLC16A10	47.6811	0.809628	0.272487	2.97125	0.00296591	0.0402627	1.75276
DAXX	887.754	-0.301236	0.101376	-2.97146	0.00296385	0.0402627	0.811557
JADE1	809.467	-0.226352	0.0761968	-2.97063	0.00297191	0.0403124	0.854793
LINC00174	55.2079	0.863747	0.290843	2.9698	0.00297992	0.0403893	1.81976
YWHAQ	6399.46	-0.180247	0.0607599	-2.96655	0.00301165	0.0407873	0.882552
CBX8	405.869	-0.27838	0.0938547	-2.96608	0.00301626	0.0408177	0.824516
PPP1R18	256.003	-0.286002	0.096437	-2.96569	0.00302008	0.0408373	0.820172
SHC3	162.041	-0.29825	0.100583	-2.9652	0.00302482	0.0408695	0.813238
MAP3K9	763.965	-0.233144	0.0786588	-2.96399	0.00303677	0.0409987	0.850779
GCN1	4979.11	-0.188217	0.0635088	-2.96363	0.00304035	0.0410151	0.87769
ATP6V1C1	2350.22	-0.170577	0.0575696	-2.96297	0.00304691	0.0410714	0.888487
TMCC1-AS1	48.2723	0.750391	0.253278	2.96272	0.00304938	0.0410726	1.68225
RNU5B-1	278.427	-0.95745	0.323288	-2.9616	0.00306043	0.0411893	0.514966
MAK16	704.788	-0.256306	0.0865534	-2.96124	0.00306398	0.0412049	0.837229
MEX3A	237.243	-0.367455	0.124157	-2.95959	0.00308051	0.041395	0.775149
RP11-54H7.4	20.9581	1.01493	0.342992	2.95904	0.00308594	0.0414035	2.0208
WWTR1	386.821	-0.433414	0.14647	-2.95907	0.0030857	0.0414035	0.740507
MIR181A1HG	50.2157	0.822669	0.278068	2.95852	0.00309121	0.0414301	1.76868
BARD1	1166.86	-0.279401	0.0944442	-2.95837	0.00309273	0.0414301	0.823933
LTB4R	219.447	0.325994	0.110212	2.95788	0.00309765	0.0414367	1.25353
SGSM2	1026.76	0.257928	0.0872014	2.95784	0.00309802	0.0414367	1.19576
ADCY1	1161.89	-0.349719	0.118248	-2.9575	0.00310141	0.0414499	0.784737
CCNI	3165.42	-0.255348	0.086353	-2.95702	0.00310626	0.0414514	0.837785
TRIM36	578.974	-0.293216	0.0991593	-2.95701	0.00310633	0.0414514	0.816081
SNORA71B	57.6218	-1.07024	0.36198	-2.95662	0.00311033	0.0414727	0.47624
XIST	3323.64	0.664803	0.224956	2.95526	0.00312401	0.0416229	1.58535
PI4KAP1	72.594	0.608054	0.205822	2.95427	0.00313411	0.0417253	1.5242
ANXA2	6377.59	-0.393434	0.133279	-2.95195	0.00315773	0.0420073	0.761315
PTCHD2	70.055	0.566121	0.191813	2.95143	0.0031631	0.0420463	1.48054
COX5A	1562.36	-0.239331	0.0811018	-2.951	0.00316747	0.042072	0.847138
AC083884.8	42.8745	0.688434	0.23347	2.9487	0.0031911	0.042353	1.61153
RALY	2181.41	-0.219181	0.0743373	-2.94847	0.00319353	0.042353	0.859053
C4BPB	19.308	1.00744	0.34186	2.94695	0.00320926	0.0424962	2.01034
CBX2	1307.48	-0.205248	0.0696475	-2.94696	0.00320912	0.0424962	0.867389
LYN	104.162	0.930957	0.316064	2.94547	0.00322468	0.0426676	1.90654
SLX1A-SULT1A3	188.135	0.585271	0.198796	2.94408	0.00323916	0.0427431	1.50032
TMED8	1773.11	-0.14865	0.0504923	-2.94401	0.00323984	0.0427431	0.902094
RNF152	1021.9	-0.232307	0.0789095	-2.94397	0.00324029	0.0427431	0.851272
ATG14	546.912	-0.26085	0.0885873	-2.94455	0.00323425	0.0427431	0.834596
PFDN6	559.342	-0.368473	0.125173	-2.94371	0.00324306	0.042747	0.774602
FAM71F2	36.7766	0.63474	0.215668	2.94314	0.00324906	0.0427934	1.55266
ASB1	581.04	-0.328879	0.11179	-2.94192	0.0032618	0.0429284	0.796155
ZNF655	625.572	0.250445	0.0851837	2.94005	0.00328156	0.0431555	1.18957
C14orf79	350.696	0.284295	0.0967087	2.93971	0.00328525	0.0431711	1.21782
FAM155B	106.102	-0.434319	0.147758	-2.93939	0.00328858	0.043182	0.740043
MIRLET7BHG	186.456	0.424524	0.144515	2.93759	0.00330776	0.0434008	1.34213
STARD10	6798.23	-0.222552	0.075769	-2.93724	0.00331143	0.0434028	0.857048
EID2	236.177	-0.302251	0.102908	-2.9371	0.00331294	0.0434028	0.810986
AP1B1	2110.92	-0.236039	0.080377	-2.93665	0.00331784	0.0434339	0.849073
GNA11	1145.06	-0.171376	0.058375	-2.93578	0.00332707	0.0435079	0.887995
CKAP4	1294.32	-0.239066	0.0814408	-2.93546	0.00333053	0.0435079	0.847294
DCTPP1	914.044	-0.417129	0.142102	-2.93541	0.00333105	0.0435079	0.748914
PRKAR1B	376.387	-0.337346	0.114944	-2.93488	0.00333675	0.0435494	0.791496
SYAP1	3475.14	-0.17613	0.0600206	-2.93449	0.00334093	0.0435709	0.885074
RP11-307A17.2	20.5648	0.963521	0.328377	2.93419	0.00334421	0.0435808	1.95006
CTD-2600H12.2	29.1856	0.983664	0.335364	2.93312	0.0033557	0.0436646	1.97748
PPP1CB	5535.63	-0.299986	0.102274	-2.93315	0.00335546	0.0436646	0.81226
GIPR	40.1943	0.723464	0.246709	2.93246	0.00336286	0.0437118	1.65114
CCM2	602.919	-0.228079	0.0777811	-2.93232	0.00336439	0.0437118	0.853771
AC093642.3	48.9337	0.720149	0.245657	2.93152	0.00337308	0.0437917	1.64735
AGO3	608.662	0.229539	0.0783171	2.93089	0.00337993	0.0438476	1.17246
APCDD1	14.6333	-1.16401	0.397189	-2.93062	0.00338281	0.043852	0.44627
RFC1	1693.89	-0.205898	0.0703105	-2.92841	0.003407	0.0441324	0.866999
AK1	421.279	-0.255127	0.0871324	-2.92804	0.00341104	0.0441516	0.837913
ATP6V1F	681.85	-0.301681	0.103099	-2.92614	0.00343201	0.0443565	0.811307
RAD21	7504.02	-0.309136	0.105643	-2.92623	0.00343099	0.0443565	0.807125
UHMK1	7722.34	-0.167013	0.0571093	-2.92444	0.00345078	0.0445657	0.890685
PSMC3	2788.59	-0.241004	0.0824295	-2.92376	0.00345837	0.0446301	0.846156
ARF3	3836.46	-0.39265	0.134307	-2.92352	0.00346094	0.0446301	0.761729
GS1-124K5.11	88.2165	0.444283	0.152	2.9229	0.00346783	0.0446522	1.36064
LMNB2	1961.19	-0.30397	0.103996	-2.92292	0.00346769	0.0446522	0.81002
JMY	734.179	0.192751	0.0659567	2.92239	0.00347359	0.044693	1.14294
ZDHHC8P1	56.3816	0.617424	0.211442	2.92006	0.0034996	0.0449941	1.53413
PDZD11	627.555	-0.251412	0.0861281	-2.91905	0.003511	0.0451071	0.840074
YTHDC2	979.033	-0.18387	0.063055	-2.91603	0.00354519	0.0455125	0.880338
C8orf33	1324.56	-0.229803	0.0788543	-2.91428	0.00356514	0.0457346	0.852751
DCP2	4030.78	-0.228589	0.078451	-2.91377	0.00357088	0.0457441	0.853469
RFC2	1331.27	-0.272411	0.0934916	-2.91375	0.00357119	0.0457441	0.827935
KLHDC10	1647.26	-0.154332	0.0529752	-2.91329	0.00357638	0.0457766	0.898548
RP11-849H4.4	37.95	0.86671	0.297529	2.91303	0.00357943	0.0457817	1.8235
ITGA9-AS1	36.358	0.82871	0.284652	2.9113	0.00359923	0.0459667	1.7761
AL354822.1	56.4609	0.711495	0.244382	2.91141	0.00359806	0.0459667	1.6375
HMGN2	9300.23	-0.308989	0.106144	-2.91102	0.00360248	0.0459743	0.807207
CCDC74B	189.802	0.474249	0.162933	2.91069	0.00360627	0.0459886	1.3892
DCST2	19.8734	2.03109	0.698448	2.90801	0.00363741	0.0463514	4.08714
CSAD	243.347	0.527471	0.181488	2.90637	0.00365643	0.0465595	1.4414
U1	3258.55	-0.930011	0.320046	-2.90587	0.00366234	0.0466003	0.524854
ABCA7	183.321	0.321421	0.110628	2.90543	0.00366747	0.0466311	1.24956
SMIM15	1493.52	-0.22433	0.0772328	-2.9046	0.00367725	0.0467212	0.855992
ZNF44	322.093	0.305859	0.105343	2.90345	0.00369076	0.0468582	1.23615
CTD-2319I12.2	12.3316	1.28286	0.441913	2.90297	0.00369646	0.0468749	2.43321
LLPH	853.619	-0.262866	0.0905535	-2.90288	0.0036975	0.0468749	0.833431
PPP1CC	4371.52	-0.202004	0.0696015	-2.9023	0.00370439	0.0469277	0.869342
PPME1	2149.68	-0.212983	0.0734043	-2.90151	0.00371366	0.0470106	0.862751
CBFB	857.505	-0.316383	0.109051	-2.90124	0.00371684	0.0470164	0.803081
RP11-20F24.2	127.175	0.454599	0.156715	2.9008	0.00372206	0.0470205	1.3704
PRR13	1329.18	-0.364242	0.125568	-2.90076	0.00372262	0.0470205	0.776877
MYO5B	2237.26	-0.125325	0.0432433	-2.89815	0.00375376	0.0473791	0.916797
AC074289.1	14.3804	1.3437	0.463833	2.89695	0.00376807	0.0475211	2.53802
SGK494	84.7465	0.585024	0.20196	2.89674	0.00377067	0.0475211	1.50006
MCM4	4548.75	-0.207871	0.0717658	-2.89652	0.00377327	0.0475211	0.865814
RP11-468E2.4	44.6324	0.786789	0.271691	2.8959	0.00378075	0.0475806	1.72523
RP11-110I1.11	16.8804	1.31027	0.452576	2.89513	0.00378999	0.0476621	2.47987
TPTE2P2	32.428	1.07941	0.372899	2.89466	0.00379571	0.0476993	2.11318
LGALS3BP	1674.01	-0.180827	0.062485	-2.89392	0.0038046	0.0477763	0.882197
ADAMTS13	47.2796	0.681279	0.235469	2.89328	0.00381239	0.0478392	1.60356
AC018766.4	19.5655	1.07264	0.370834	2.89251	0.00382178	0.0478874	2.10328
GPR27	149.402	-0.391549	0.13536	-2.89266	0.00381997	0.0478874	0.762311
CD9	3267.77	-0.29678	0.102634	-2.89164	0.00383236	0.0479851	0.814067
PODNL1	25.213	0.970052	0.335611	2.89041	0.00384743	0.0481389	1.95891
FLJ46284	14.1092	1.28798	0.445938	2.88826	0.00387385	0.0483292	2.44186
EIF1AX	3743.94	-0.280573	0.0971399	-2.88834	0.0038728	0.0483292	0.823264
ADAMTS15	569.583	-0.371264	0.128531	-2.88853	0.00387047	0.0483292	0.773105
NRSN2	228.115	-0.569908	0.197311	-2.88837	0.00387248	0.0483292	0.67366
CDK10	552.58	0.303263	0.105044	2.88702	0.00388904	0.0484837	1.23393
TUBB4B	6685.14	-0.41736	0.144586	-2.88658	0.00389451	0.0485169	0.748794
TIMP1	326.192	-0.333745	0.115641	-2.88605	0.00390114	0.0485293	0.793474
POLR2E	1109.61	-0.370526	0.128381	-2.88613	0.00390008	0.0485293	0.773501
FLOT2	656.697	-0.353192	0.122431	-2.88483	0.00391631	0.048683	0.78285
CTD-2047H16.4	22.5094	0.970789	0.336583	2.88425	0.00392343	0.0487364	1.95991
HAT1	1624.07	-0.226273	0.0784613	-2.88389	0.00392802	0.0487583	0.85484
SNED1	199.701	0.366315	0.127097	2.88217	0.00394951	0.0489898	1.28906
DHDDS	483.769	-0.188352	0.0654064	-2.87972	0.00398033	0.0493367	0.877608
LRP8	589.452	-0.279561	0.0971008	-2.87908	0.00398831	0.0493734	0.823841
RNVU1-7	1053.69	-2.25764	0.784166	-2.87903	0.00398902	0.0493734	0.209114
CTC-448F2.7	39.2456	0.728397	0.253095	2.87796	0.0040026	0.0493973	1.6568
ERP29	2129.26	-0.275788	0.0958251	-2.87804	0.00400155	0.0493973	0.825999
RNU1-27P	1347.5	-0.939482	0.32637	-2.87858	0.0039947	0.0493973	0.52142
RNU1-1	1347.46	-0.939482	0.326408	-2.87825	0.00399891	0.0493973	0.52142
RNU1-28P	1347.43	-0.939482	0.326464	-2.87775	0.00400526	0.0493973	0.52142
CNOT1	3932.06	-0.218671	0.0760063	-2.87702	0.00401455	0.0494262	0.859357
MGP	38643.5	-0.406927	0.141467	-2.87648	0.00402132	0.0494262	0.754228
RNU1-4	1347.46	-0.938907	0.32641	-2.87647	0.0040215	0.0494262	0.521628
RNU1-2	1347.59	-0.938907	0.32641	-2.87647	0.00402151	0.0494262	0.521628
RNVU1-18	1347.5	-0.938907	0.326413	-2.87644	0.00402193	0.0494262	0.521628
RNU1-3	1347.55	-0.938907	0.326469	-2.87595	0.00402819	0.0494679	0.521628
RP11-44F14.2	162.639	0.657806	0.228764	2.87548	0.00403408	0.0495049	1.57768
RP1-78B3.1	34.1691	0.843588	0.293474	2.87449	0.00404676	0.0496253	1.79451
IFT22	558.775	-0.254572	0.0886137	-2.87283	0.00406811	0.0498516	0.838236

## Sheet: up
Supplementary Table S2
Significantly upregulated genes in ULA versus 2D in MM134 cells
Gene	baseMean	log2FoldChange	lfcSE	stat	pvalue	padj	linearFoldChange
RP11-75I2.3	51.4686	9.32391	2.38339	3.91205	9.15174e-05	0.00379485	640.881
PMS2P6	11.7979	6.93101	1.99874	3.46769	0.000524955	0.0130481	122.023
AL353644.4	77.7737	4.15543	1.35706	3.06208	0.00219804	0.0332092	17.82
PTGDS	12.2507	4.03919	1.29613	3.11634	0.0018311	0.029335	16.4406
AC009133.22	44.4465	3.44896	0.712643	4.83968	1.3005e-06	0.000160278	10.9205
DCST2	19.8734	2.03109	0.698448	2.90801	0.00363741	0.0463514	4.08714
MUC20	32.2682	1.9662	0.540709	3.63633	0.000276548	0.00847523	3.90736
RP11-53B2.2	18.5093	1.79513	0.430404	4.1708	3.03539e-05	0.00167861	3.47046
MSH5-SAPCD1	33.9376	1.64254	0.542123	3.02983	0.00244689	0.0355091	3.12215
TMEM132E	16.9936	1.6005	0.335842	4.76566	1.8824e-06	0.000210903	3.03249
RP1-68D18.4	12.6044	1.59769	0.443418	3.60313	0.000314411	0.00910208	3.02658
CCDC144NL	16.117	1.55373	0.514505	3.01985	0.00252897	0.0364231	2.93575
RP11-142O6.1	14.3129	1.50261	0.431212	3.48462	0.000492831	0.0125603	2.83355
OMG	11.9466	1.49031	0.499142	2.98575	0.0028288	0.038922	2.8095
MAGI1-IT1	13.0174	1.48425	0.425232	3.49046	0.000482192	0.0125109	2.79772
HSPD1P11	30.609	1.47509	0.266954	5.52565	3.28274e-08	7.62439e-06	2.78002
RP11-295D4.3	11.3446	1.46283	0.452652	3.23169	0.00123062	0.022685	2.75649
MCCC1-AS1	21.7693	1.4559	0.46365	3.14008	0.00168903	0.0279144	2.74327
RP11-361L15.5	11.341	1.44635	0.469309	3.08187	0.00205707	0.0316052	2.72517
RP11-16C1.2	19.2506	1.42505	0.341535	4.17249	3.01287e-05	0.00167691	2.68524
STARD13-AS	28.389	1.4047	0.355305	3.95351	7.70124e-05	0.00334703	2.64763
EVA1C	21.3924	1.40277	0.427128	3.28418	0.00102279	0.0201211	2.64408
FOS	312.904	1.35661	0.321518	4.21939	2.44966e-05	0.00142792	2.56083
AC074289.1	14.3804	1.3437	0.463833	2.89695	0.00376807	0.0475211	2.53802
LARGE-AS1	13.4085	1.33797	0.448267	2.98477	0.00283795	0.0390006	2.52796
ST8SIA6-AS1	450.153	1.33579	0.325768	4.10042	4.12399e-05	0.00209415	2.52413
CTD-2349P21.3	28.1882	1.31503	0.285966	4.59856	4.25423e-06	0.00039677	2.48808
RP11-110I1.11	16.8804	1.31027	0.452576	2.89513	0.00378999	0.0476621	2.47987
ITPK1-AS1	20.6867	1.30805	0.381117	3.43215	0.00059882	0.0142708	2.47607
SPDYE1	22.0816	1.30658	0.42838	3.05004	0.0022881	0.0341513	2.47354
RAB11FIP1P1	13.2954	1.301	0.422055	3.08253	0.00205247	0.0315908	2.464
FLJ46284	14.1092	1.28798	0.445938	2.88826	0.00387385	0.0483292	2.44186
CTD-2319I12.2	12.3316	1.28286	0.441913	2.90297	0.00369646	0.0468749	2.43321
SHANK2-AS3	12.2587	1.24943	0.418867	2.98288	0.00285548	0.0391641	2.37748
RP11-67K19.3	22.7321	1.23709	0.327116	3.7818	0.000155701	0.00561542	2.35722
NUTM2G	21.3041	1.22823	0.371266	3.30823	0.000938875	0.019146	2.3428
ZNF638-IT1	28.3964	1.22697	0.307855	3.98554	6.7327e-05	0.0030173	2.34074
RP1-153G14.4	14.4471	1.22213	0.366079	3.33843	0.00084252	0.0178585	2.33291
CDH13	79.2148	1.20887	0.397064	3.04452	0.00233052	0.0345513	2.31157
KCNE4	240.442	1.20639	0.221969	5.43496	5.48097e-08	1.12828e-05	2.3076
RP11-1H8.5	19.4575	1.19602	0.342813	3.48883	0.00048514	0.0125289	2.29106
N4BP2L2-IT2	26.3582	1.19412	0.323159	3.69514	0.000219764	0.00716787	2.28805
LINC00923	17.0279	1.18779	0.354598	3.34968	0.000809057	0.017341	2.27803
RP11-1018N14.5	26.3905	1.17534	0.349378	3.36409	0.000767976	0.016773	2.25845
CTA-243E7.4	23.5898	1.17171	0.330118	3.54938	0.000386143	0.010643	2.25279
TPH2	37.1513	1.16963	0.259988	4.49879	6.83421e-06	0.00056965	2.24954
CTD-2547H18.1	18.5498	1.15541	0.308562	3.74449	0.000180762	0.00628846	2.22747
TMEM75	23.4569	1.15304	0.331776	3.47534	0.000510198	0.0128323	2.22381
CTC-425O23.5	38.8555	1.14823	0.240609	4.77218	1.82247e-06	0.00020566	2.21641
AKR1C2	1037.29	1.14429	0.359834	3.18003	0.00147258	0.0255355	2.21037
FOXP1-IT1	22.2266	1.13503	0.334836	3.38981	0.000699401	0.0158574	2.19623
CSMD3	17.1837	1.13153	0.372005	3.04171	0.0023524	0.0345726	2.19091
VN1R53P	26.6655	1.10515	0.264924	4.17157	3.02505e-05	0.00167827	2.15121
RP11-314D7.2	33.3398	1.10307	0.33281	3.3144	0.000918406	0.0188421	2.14811
ALPK3	15.3056	1.1012	0.365864	3.00987	0.00261359	0.0372876	2.14534
GPM6B	28.9456	1.10034	0.273909	4.01716	5.89036e-05	0.00272472	2.14405
RP11-1042B17.3	24.7887	1.09864	0.313166	3.50817	0.000451205	0.0118675	2.14153
NPAP1	21.1246	1.09403	0.350638	3.1201	0.00180792	0.0291055	2.13469
RP11-798G7.8	32.34	1.09364	0.282874	3.86617	0.000110557	0.00430598	2.13412
TPTE2P2	32.428	1.07941	0.372899	2.89466	0.00379571	0.0476993	2.11318
AC018766.4	19.5655	1.07264	0.370834	2.89251	0.00382178	0.0478874	2.10328
RP11-72I8.1	158.261	1.07212	0.187065	5.73125	9.96932e-09	2.73033e-06	2.10252
STK33	49.5791	1.07	0.27573	3.8806	0.000104199	0.00414589	2.09943
AKR1C1	63.5667	1.05766	0.194616	5.43457	5.49295e-08	1.12828e-05	2.08155
NPIPB5	295.303	1.047	0.252192	4.15158	3.30185e-05	0.00179152	2.06622
LINC01359	22.3674	1.03744	0.337846	3.07074	0.00213532	0.0324606	2.05258
NPIPB3	107.243	1.03725	0.22925	4.52452	6.05316e-06	0.000519608	2.05231
AP000577.2	16.7115	1.01997	0.324926	3.13909	0.00169475	0.0279553	2.02788
PRR26	25.2987	1.01803	0.338022	3.01173	0.00259763	0.0371638	2.02515
RP11-54H7.4	20.9581	1.01493	0.342992	2.95904	0.00308594	0.0414035	2.0208
RP3-368A4.6	76.0464	1.01428	0.262546	3.86326	0.000111885	0.00433812	2.0199
RP11-43N16.4	21.6424	1.01401	0.315945	3.20944	0.00132992	0.0239275	2.01951
NPIPB4	148.401	1.00837	0.230796	4.36908	1.2477e-05	0.000849861	2.01164
C4BPB	19.308	1.00744	0.34186	2.94695	0.00320926	0.0424962	2.01034
GUSBP3	115.137	1.00312	0.220808	4.54293	5.54775e-06	0.000486319	2.00432
NKPD1	27.6442	1.0015	0.32416	3.08952	0.00200478	0.0312188	2.00208
SSPO	80.1209	0.999512	0.216823	4.60981	4.03037e-06	0.000385214	1.99932
AP000476.1	51.5957	0.996741	0.228026	4.37118	1.23579e-05	0.000849861	1.99549
SERPINA10	49.4672	0.994484	0.241217	4.12277	3.74343e-05	0.00194546	1.99237
PABPC1L	193.03	0.99434	0.118738	8.37421	5.5597e-17	4.79635e-13	1.99217
AF127577.13	52.7346	0.993609	0.224871	4.41857	9.93568e-06	0.000744027	1.99116
FSIP2	223.407	0.98696	0.207576	4.75468	1.98761e-06	0.000219835	1.982
AKR1B15	38.1167	0.985966	0.233152	4.22885	2.34891e-05	0.00139272	1.98064
CTD-2600H12.2	29.1856	0.983664	0.335364	2.93312	0.0033557	0.0436646	1.97748
RP11-691G17.1	64.486	0.978496	0.234063	4.18048	2.909e-05	0.00162433	1.97041
HERC2P8	44.2465	0.978431	0.282425	3.46439	0.000531434	0.0131224	1.97032
SPATA6L	37.7528	0.978049	0.269227	3.63281	0.000280356	0.00856152	1.9698
MST1P2	23.1053	0.973804	0.310411	3.13714	0.00170603	0.0280341	1.96401
RP11-453N18.1	31.2607	0.97322	0.318537	3.05528	0.00224851	0.0337943	1.96322
BMS1P2	72.6333	0.971293	0.243467	3.98942	6.62344e-05	0.00297606	1.9606
CTD-2047H16.4	22.5094	0.970789	0.336583	2.88425	0.00392343	0.0487364	1.95991
PODNL1	25.213	0.970052	0.335611	2.89041	0.00384743	0.0481389	1.95891
SAMD11	295.8	0.969505	0.155609	6.2304	4.65253e-10	2.50859e-07	1.95817
RP11-102L12.2	16.1817	0.966086	0.294114	3.28473	0.00102079	0.0201059	1.95353
RP11-561O23.9	25.2934	0.964994	0.289357	3.33496	0.000853102	0.0180385	1.95206
RP11-307A17.2	20.5648	0.963521	0.328377	2.93419	0.00334421	0.0435808	1.95006
SMAD9	26.1987	0.955222	0.278631	3.42827	0.000607451	0.0143772	1.93888
AC092881.1	36.443	0.95487	0.274079	3.48393	0.000494116	0.0125665	1.9384
LINC01355	60.9915	0.950761	0.224488	4.23523	2.28315e-05	0.00136312	1.93289
DUSP2	511.759	0.948578	0.161489	5.87393	4.25576e-09	1.43978e-06	1.92997
RP11-159D12.2	176.322	0.934506	0.131814	7.0896	1.34503e-12	1.78517e-09	1.91124
CYP4F8	82.5028	0.934277	0.157231	5.94205	2.81473e-09	1.0333e-06	1.91093
LYN	104.162	0.930957	0.316064	2.94547	0.00322468	0.0426676	1.90654
RP11-147I3.1	29.0552	0.929221	0.256328	3.62513	0.00028882	0.00874264	1.90425
KCNV1	26.5588	0.92665	0.285064	3.25067	0.00115134	0.0216806	1.90086
ADGRV1	787.71	0.926367	0.248414	3.72913	0.000192145	0.0065649	1.90048
RP1	28.7747	0.917617	0.225038	4.0776	4.55026e-05	0.00223676	1.88899
AC079610.2	39.7791	0.909234	0.236305	3.84772	0.000119223	0.00455106	1.87805
LINC01297	268.875	0.908083	0.223793	4.05769	4.9561e-05	0.00238197	1.87655
SMG1P6	30.1089	0.90767	0.284154	3.19429	0.00140176	0.0246756	1.87601
RP11-54O7.1	32.0651	0.896247	0.289747	3.0932	0.0019801	0.0309742	1.86122
ERVW-1	143.769	0.894812	0.191004	4.68477	2.80272e-06	0.000291314	1.85937
CYP4F23P	68.6305	0.894512	0.157009	5.69721	1.21783e-08	3.13617e-06	1.85898
FLJ31662	63.4944	0.882032	0.20389	4.32601	1.51831e-05	0.000973866	1.84297
GS1-124K5.2	44.2518	0.878367	0.243765	3.60333	0.000314164	0.00910208	1.83829
CATSPERG	55.9432	0.869847	0.232417	3.74262	0.000182113	0.0063096	1.82747
KLRD1	62.8175	0.869128	0.195424	4.44739	8.69194e-06	0.000685423	1.82656
RP11-206L10.3	115.424	0.867333	0.267889	3.23766	0.00120514	0.0224068	1.82429
RP11-849H4.4	37.95	0.86671	0.297529	2.91303	0.00357943	0.0457817	1.8235
LINC00174	55.2079	0.863747	0.290843	2.9698	0.00297992	0.0403893	1.81976
RP11-609D21.3	58.6329	0.855685	0.24586	3.48037	0.000500717	0.0126863	1.80962
RP11-20D14.6	55.1327	0.851015	0.188339	4.51854	6.22673e-06	0.000529241	1.80377
RP4-598P13.1	36.3754	0.849829	0.284298	2.98922	0.00279693	0.0386066	1.80229
LCMT1-AS2	51.8395	0.849522	0.217502	3.90582	9.39066e-05	0.00385777	1.8019
DNAI1	37.0548	0.848633	0.193666	4.38195	1.17622e-05	0.000835168	1.80079
ASPA	50.7431	0.848541	0.243396	3.48626	0.000489825	0.0125398	1.80068
RP11-504P24.3	47.956	0.848131	0.236005	3.59369	0.000326025	0.00935979	1.80017
ROR1-AS1	48.7033	0.846974	0.240863	3.51641	0.00043742	0.0116108	1.79872
SEPSECS-AS1	228.828	0.845831	0.126198	6.70243	2.04979e-11	1.76836e-08	1.7973
RP1-78B3.1	34.1691	0.843588	0.293474	2.87449	0.00404676	0.0496253	1.79451
AC006145.4	38.4416	0.840915	0.234041	3.59303	0.000326858	0.00936813	1.79119
RP11-158H5.7	43.5873	0.839932	0.261933	3.20666	0.00134283	0.0240595	1.78997
SLFNL1-AS1	26.9131	0.837847	0.273239	3.06635	0.00216689	0.0328597	1.78738
RP4-635A23.6	19.9636	0.836665	0.278034	3.00922	0.00261921	0.0372876	1.78592
PHKG1	30.0502	0.833847	0.272444	3.06061	0.00220884	0.0333433	1.78243
TTLL7-IT1	27.3479	0.833438	0.276571	3.01347	0.00258282	0.0370133	1.78193
PRODH	218.853	0.832604	0.213019	3.90859	9.28353e-05	0.00383201	1.7809
ITGA9-AS1	36.358	0.82871	0.284652	2.9113	0.00359923	0.0459667	1.7761
CHRD	38.0834	0.824072	0.236752	3.48074	0.000500025	0.0126863	1.7704
NEB	126.476	0.823935	0.194662	4.23265	2.30949e-05	0.00137407	1.77023
MIR181A1HG	50.2157	0.822669	0.278068	2.95852	0.00309121	0.0414301	1.76868
PNPLA7	103.459	0.821892	0.218662	3.75874	0.000170773	0.00602558	1.76772
LRP5L	71.788	0.818647	0.201949	4.05374	5.04062e-05	0.00240251	1.76375
RP11-894P9.1	49.0921	0.817933	0.252352	3.24124	0.0011901	0.0222229	1.76288
KIAA1875	49.4684	0.817331	0.231273	3.53405	0.000409242	0.0110849	1.76214
AC004237.1	30.1874	0.816454	0.265238	3.0782	0.00208258	0.0319403	1.76107
CCDC84	202.663	0.811354	0.127093	6.38395	1.72579e-10	1.06346e-07	1.75486
GOLGA2P5	245.843	0.809986	0.131477	6.16068	7.24333e-10	3.57075e-07	1.75319
WTIP	118.254	0.809839	0.173234	4.67482	2.9421e-06	0.000298627	1.75302
NEAT1	3024.44	0.809784	0.215932	3.75018	0.00017671	0.00620967	1.75295
SLC16A10	47.6811	0.809628	0.272487	2.97125	0.00296591	0.0402627	1.75276
CTD-2233K9.1	37.4188	0.803933	0.260543	3.0856	0.00203141	0.0313786	1.74585
TBC1D10C	46.4464	0.80037	0.256162	3.12446	0.0017813	0.0288587	1.74155
MYZAP	72.1728	0.800076	0.257977	3.10135	0.00192643	0.0303826	1.74119
RP3-468B3.2	63.253	0.795785	0.201805	3.94334	8.03533e-05	0.0034559	1.73602
KLHL7-AS1	41.7265	0.791184	0.229734	3.44392	0.000573349	0.0138164	1.73049
RP11-468E2.4	44.6324	0.786789	0.271691	2.8959	0.00378075	0.0475806	1.72523
LINC00891	53.6145	0.783951	0.256199	3.05993	0.00221388	0.0333901	1.72184
NPIPP1	70.7286	0.782406	0.21713	3.60339	0.00031409	0.00910208	1.72
RP11-795F19.1	37.5174	0.78142	0.226644	3.44779	0.000565201	0.0136582	1.71882
FTX	155.477	0.779536	0.122074	6.38577	1.70541e-10	1.06346e-07	1.71658
AKR1C3	193.745	0.777104	0.188399	4.12477	3.71101e-05	0.00194029	1.71369
FAM179A	30.7777	0.777046	0.238676	3.25565	0.00113134	0.0214272	1.71362
PAQR6	143.024	0.771279	0.130696	5.90134	3.60567e-09	1.29609e-06	1.70678
AC004156.3	33.0203	0.769437	0.256798	2.99627	0.00273305	0.0381213	1.7046
GPRASP1	43.3583	0.767683	0.25355	3.02774	0.00246387	0.035724	1.70253
TMEM106A	105.78	0.765631	0.244224	3.13495	0.00171881	0.0281437	1.70011
ATAD3C	36.1697	0.763848	0.247614	3.08483	0.00203666	0.0314035	1.69801
RP11-423P10.2	84.3141	0.761648	0.177696	4.28624	1.81724e-05	0.00112786	1.69543
DNASE1L2	88.8525	0.761556	0.235171	3.23831	0.0012024	0.02238	1.69532
POT1-AS1	53.1988	0.760219	0.221548	3.43139	0.000600491	0.0142909	1.69375
CFAP70	42.0867	0.75959	0.238044	3.19097	0.00141798	0.024763	1.69301
PKD1P5	141.883	0.758737	0.233203	3.25355	0.00113973	0.0215387	1.69201
CCR8	71.5557	0.755675	0.191479	3.94652	7.92943e-05	0.0034214	1.68842
AP000347.2	95.4452	0.753305	0.219631	3.42987	0.000603879	0.0143319	1.68565
CTC-260E6.3	34.1771	0.752334	0.235713	3.19174	0.00141418	0.0247217	1.68452
TMCC1-AS1	48.2723	0.750391	0.253278	2.96272	0.00304938	0.0410726	1.68225
ID1	842.384	0.749964	0.131855	5.6878	1.28686e-08	3.26521e-06	1.68175
MX2	50.1713	0.749739	0.220096	3.40642	0.000658205	0.015203	1.68149
ASTL	35.9031	0.747326	0.206244	3.62351	0.000290632	0.00878208	1.67868
AL133243.2	41.1193	0.746452	0.199549	3.74071	0.000183504	0.00633995	1.67766
TTLL3	128.833	0.74345	0.150171	4.95067	7.39569e-07	0.000102084	1.67417
RP11-334C17.5	76.5386	0.741919	0.19869	3.73405	0.000188427	0.00646344	1.6724
FAM227A	103.303	0.740291	0.143536	5.15751	2.5025e-07	4.07341e-05	1.67051
C12orf50	107.521	0.737017	0.172251	4.27875	1.87946e-05	0.0011623	1.66673
RP11-206L10.9	69.6136	0.73352	0.187779	3.9063	9.37186e-05	0.00385777	1.66269
AGAP9	73.5444	0.730744	0.206438	3.53978	0.00040046	0.0108983	1.65949
HACD4	105.012	0.729397	0.223171	3.26833	0.00108185	0.0207634	1.65795
CTC-448F2.7	39.2456	0.728397	0.253095	2.87796	0.0040026	0.0493973	1.6568
FAXDC2	81.264	0.726475	0.216129	3.3613	0.000775764	0.0169104	1.65459
HNRNPU-AS1	247.873	0.726106	0.144678	5.01877	5.20027e-07	7.53996e-05	1.65417
AC009948.5	68.928	0.723789	0.237719	3.04473	0.00232891	0.0345513	1.65151
RP11-174G6.5	106.52	0.723732	0.18457	3.92118	8.81172e-05	0.00368557	1.65145
GIPR	40.1943	0.723464	0.246709	2.93246	0.00336286	0.0437118	1.65114
AC093642.3	48.9337	0.720149	0.245657	2.93152	0.00337308	0.0437917	1.64735
PCAT14	101.162	0.717562	0.153483	4.67519	2.93677e-06	0.000298627	1.6444
RP3-368A4.5	153.535	0.717299	0.151679	4.72905	2.25571e-06	0.00024325	1.6441
ZNF484	332.699	0.713272	0.138707	5.14227	2.71435e-07	4.36447e-05	1.63952
AL354822.1	56.4609	0.711495	0.244382	2.91141	0.00359806	0.0459667	1.6375
KCNMB3	51.6533	0.711054	0.238346	2.98329	0.00285165	0.0391427	1.637
LINC00670	64.6614	0.710442	0.198124	3.58585	0.000335976	0.00955012	1.63631
PKD1P6	204.088	0.709432	0.1789	3.96552	7.32355e-05	0.00322277	1.63516
PFN1P2	128.701	0.709237	0.160477	4.41955	9.89045e-06	0.000744027	1.63494
NEIL1	131.171	0.70687	0.155604	4.54275	5.55261e-06	0.000486319	1.63226
RP11-306O13.1	137.296	0.706504	0.185951	3.79941	0.000145044	0.00530208	1.63185
ID3	687.247	0.706155	0.109244	6.46401	1.01964e-10	7.03714e-08	1.63145
LINC00937	48.8214	0.703546	0.210709	3.33894	0.000840985	0.0178479	1.6285
KYNU	1032.03	0.699963	0.168009	4.16622	3.09686e-05	0.00170525	1.62446
RP11-463O12.5	158.827	0.699633	0.1759	3.97744	6.96612e-05	0.00309777	1.62409
LA16c-60D12.1	72.9445	0.695131	0.224404	3.09767	0.00195049	0.0306779	1.61903
RP11-538D16.2	63.7011	0.694053	0.199083	3.48625	0.000489848	0.0125398	1.61782
CTD-2006C1.2	119.095	0.689963	0.181759	3.79604	0.000147027	0.00535661	1.61324
STAG3	138.264	0.689292	0.168941	4.08009	4.50191e-05	0.00222567	1.61249
AC083884.8	42.8745	0.688434	0.23347	2.9487	0.0031911	0.042353	1.61153
IGFBP3	188.925	0.687538	0.141873	4.84615	1.25878e-06	0.00015755	1.61053
AP000432.3	91.892	0.685612	0.197966	3.46327	0.00053365	0.0131296	1.60838
LINC01609	125.479	0.68546	0.202697	3.3817	0.000720394	0.0161845	1.60821
AKAP5	290.377	0.685318	0.15647	4.37987	1.18748e-05	0.000839702	1.60806
PRSS53	63.9283	0.68493	0.228985	2.99116	0.00277917	0.0384849	1.60762
SMG1P3	905.865	0.681589	0.205145	3.32248	0.000892217	0.0184363	1.60391
ADAMTS13	47.2796	0.681279	0.235469	2.89328	0.00381239	0.0478392	1.60356
B4GALNT2	145.018	0.679815	0.153795	4.42026	9.8582e-06	0.000744027	1.60193
RP11-734K23.9	36.5194	0.678646	0.202954	3.34384	0.000826265	0.0176222	1.60064
TNFRSF25	81.1398	0.678173	0.163891	4.13795	3.50428e-05	0.00186614	1.60011
LINC01087	82.0113	0.67762	0.215063	3.1508	0.00162822	0.0271959	1.5995
RP11-57H12.3	62.8334	0.676405	0.200439	3.37463	0.000739158	0.0164255	1.59815
CH17-264L24.1	53.9928	0.676026	0.210272	3.21501	0.00130442	0.0235423	1.59773
CTB-89H12.4	908.099	0.672915	0.0827108	8.13576	4.09364e-16	2.35439e-12	1.59429
RP11-466L17.1	156.4	0.672355	0.166195	4.04557	5.21963e-05	0.00246064	1.59367
SMAD6	261.76	0.670953	0.102207	6.56463	5.21638e-11	3.75014e-08	1.59212
RP11-104N10.2	200.742	0.668853	0.220454	3.03398	0.00241351	0.0352009	1.58981
VMAC	96.6521	0.668443	0.153015	4.36849	1.2511e-05	0.000849861	1.58936
TMEM45A	505.719	0.667886	0.159054	4.19911	2.67971e-05	0.00153607	1.58874
GSDMB	72.2229	0.667729	0.221838	3.00999	0.00261258	0.0372876	1.58857
L3HYPDH	181.97	0.667246	0.192617	3.46411	0.00053199	0.0131224	1.58804
RP11-350N15.6	81.0381	0.665123	0.146725	4.53313	5.81173e-06	0.000506442	1.5857
XIST	3323.64	0.664803	0.224956	2.95526	0.00312401	0.0416229	1.58535
CTD-2017D11.1	69.859	0.661671	0.193142	3.42583	0.000612935	0.0144871	1.58191
RP11-44F14.2	162.639	0.657806	0.228764	2.87548	0.00403408	0.0495049	1.57768
RP11-322E11.2	115.539	0.656927	0.145526	4.51415	6.35717e-06	0.000535057	1.57672
STAG3L1	43.6558	0.656323	0.212837	3.08369	0.00204447	0.0314958	1.57606
RP11-96K19.4	152.169	0.648516	0.140871	4.60361	4.15223e-06	0.000389362	1.56755
SH3BP5-AS1	104.691	0.642949	0.158306	4.06144	4.87715e-05	0.00235715	1.56152
CTC-360G5.9	92.7516	0.641278	0.177923	3.60425	0.000313053	0.00910208	1.55971
PLEKHM1P	351.983	0.640399	0.121436	5.27357	1.33797e-07	2.43004e-05	1.55876
MARCH1	91.4708	0.639774	0.21352	2.99632	0.00273263	0.0381213	1.55809
RP4-800G7.2	70.8456	0.639726	0.165896	3.85619	0.000115168	0.00441823	1.55803
RPS20P22	178.465	0.638972	0.136258	4.68943	2.73968e-06	0.000286695	1.55722
AC006548.28	1147.74	0.638884	0.107271	5.95576	2.5886e-09	9.92527e-07	1.55712
SEC31B	61.8488	0.636797	0.16481	3.86383	0.000111624	0.00433774	1.55487
RP11-540B6.6	73.9183	0.635906	0.175951	3.61411	0.000301383	0.00886821	1.55391
FAM71F2	36.7766	0.63474	0.215668	2.94314	0.00324906	0.0427934	1.55266
FKBP11	126.177	0.634061	0.176853	3.58525	0.000336759	0.00955544	1.55193
CTC-343N3.1	58.0787	0.632438	0.193228	3.27301	0.00106409	0.020629	1.55018
LINC00993	98.5824	0.632091	0.150754	4.19286	2.75454e-05	0.00156854	1.54981
TTN	238.428	0.627096	0.130769	4.79546	1.62302e-06	0.000189214	1.54445
KIAA1456	153.645	0.626131	0.114109	5.48711	4.0857e-08	9.15516e-06	1.54342
COL7A1	224.645	0.626118	0.143043	4.37712	1.20258e-05	0.000844724	1.54341
PCSK4	47.9136	0.625731	0.195439	3.20166	0.00136638	0.0243807	1.54299
RP11-734K2.4	87.6514	0.622294	0.193965	3.20828	0.00133533	0.0239838	1.53932
XXbac-BPG154L12.4	226.76	0.622062	0.142243	4.37324	1.22414e-05	0.000848246	1.53907
RP11-350N15.3	54.3502	0.621721	0.207226	3.0002	0.00269799	0.0377544	1.53871
RP11-624L4.1	94.1984	0.619039	0.175878	3.51971	0.000432027	0.011539	1.53585
CCDC144B	342.176	0.618214	0.0976051	6.33383	2.39142e-10	1.37538e-07	1.53497
ZDHHC8P1	56.3816	0.617424	0.211442	2.92006	0.0034996	0.0449941	1.53413
C11orf72	103.504	0.616632	0.159727	3.86054	0.000113135	0.00435887	1.53329
SULT1B1	139.276	0.615968	0.180686	3.40905	0.000651905	0.0151282	1.53259
L3MBTL1	83.9372	0.61455	0.146865	4.18447	2.85836e-05	0.00160523	1.53108
SCNN1A	518.702	0.613836	0.169641	3.61845	0.000296377	0.00880152	1.53032
PI4KAP1	72.594	0.608054	0.205822	2.95427	0.00313411	0.0417253	1.5242
CATSPER2	76.9128	0.606011	0.171727	3.52891	0.000417275	0.0112495	1.52204
CPT1B	227.833	0.604669	0.140633	4.29962	1.7109e-05	0.00106934	1.52063
CYP4F12	44.7024	0.603335	0.186063	3.24265	0.00118425	0.0221858	1.51922
NPIPA1	604.395	0.60201	0.116606	5.16276	2.43334e-07	4.0069e-05	1.51783
RP11-1212A22.1	278.926	0.601556	0.184851	3.25427	0.00113682	0.0215074	1.51735
FER1L4	184.141	0.601025	0.112965	5.32047	1.03501e-07	1.96243e-05	1.51679
RP11-252A24.2	107.866	0.595781	0.160513	3.71172	0.000205856	0.00685685	1.51129
RP11-958N24.1	413.927	0.587782	0.178892	3.28569	0.00101734	0.0200609	1.50293
HELLPAR	2736.53	0.586316	0.113575	5.16237	2.43842e-07	4.0069e-05	1.50141
FLJ22447	105.873	0.585509	0.187766	3.11829	0.00181902	0.029223	1.50057
SLX1A-SULT1A3	188.135	0.585271	0.198796	2.94408	0.00323916	0.0427431	1.50032
SGK494	84.7465	0.585024	0.20196	2.89674	0.00377067	0.0475211	1.50006
SLC25A25-AS1	64.285	0.584971	0.177604	3.29367	0.000988872	0.0197935	1.50001

## Sheet: down
Supplementary Table S2
Significantly downregulated genes in ULA versus 2D in MM134 cells
Gene	baseMean	log2FoldChange	lfcSE	stat	pvalue	padj	linearFoldChange
RNA5S14	14.1639	-3.52981	1.09558	-3.22187	0.00127359	0.0231554	0.0865808
RNA5S2	14.1639	-3.52981	1.09558	-3.22187	0.00127359	0.0231554	0.0865808
RNA5S4	14.1639	-3.52981	1.09558	-3.22187	0.00127359	0.0231554	0.0865808
RNA5S13	14.1252	-3.50791	1.09606	-3.20046	0.00137207	0.0243807	0.0879052
RNA5S15	14.1252	-3.50791	1.09606	-3.20046	0.00137207	0.0243807	0.0879052
RNA5S16	14.1252	-3.50791	1.09606	-3.20046	0.00137207	0.0243807	0.0879052
RNA5S17	14.1252	-3.50791	1.09606	-3.20046	0.00137207	0.0243807	0.0879052
RNA5S6	14.1252	-3.50791	1.09606	-3.20046	0.00137207	0.0243807	0.0879052
RNA5S7	14.1252	-3.50791	1.09606	-3.20046	0.00137207	0.0243807	0.0879052
RNA5S1	14.0844	-3.48449	1.09899	-3.17062	0.00152115	0.0259543	0.0893439
RNA5S10	14.0844	-3.48449	1.09899	-3.17062	0.00152115	0.0259543	0.0893439
RNA5S11	14.0844	-3.48449	1.09899	-3.17062	0.00152115	0.0259543	0.0893439
RNA5S12	14.0844	-3.48449	1.09899	-3.17062	0.00152115	0.0259543	0.0893439
RNA5S3	14.0844	-3.48449	1.09899	-3.17062	0.00152115	0.0259543	0.0893439
RNA5S5	14.0844	-3.48449	1.09899	-3.17062	0.00152115	0.0259543	0.0893439
RNA5S8	14.0844	-3.48449	1.09899	-3.17062	0.00152115	0.0259543	0.0893439
SNORA61	83.468	-2.7739	0.533397	-5.20043	1.98824e-07	3.39654e-05	0.146209
PMS2P10	14.457	-2.5423	0.771067	-3.29712	0.00097682	0.0196377	0.171669
SNORA45A	15.8019	-2.49403	0.509124	-4.89868	9.64842e-07	0.000127079	0.177509
RNVU1-7	1053.69	-2.25764	0.784166	-2.87903	0.00398902	0.0493734	0.209114
SNORA53	27.5304	-2.22922	0.460153	-4.84451	1.26924e-06	0.00015755	0.213274
SNORA17	19.4931	-2.18971	0.590991	-3.70515	0.000211264	0.00696969	0.219195
RNY3	926.234	-1.95385	0.333528	-5.85812	4.68137e-09	1.55331e-06	0.258127
SNORA78	52.9142	-1.95262	0.566664	-3.44582	0.00056932	0.0137385	0.258346
SNORA80B	31.0534	-1.91231	0.55302	-3.45793	0.000544342	0.01336	0.265668
SNORA23	100.273	-1.67648	0.303189	-5.52949	3.21168e-08	7.59101e-06	0.312845
SNORD22	44.6164	-1.65147	0.522116	-3.16303	0.00156137	0.0263667	0.318316
RNU2-2P	5756.28	-1.65019	0.312749	-5.27641	1.31738e-07	2.41809e-05	0.318597
RNU4-1	568.456	-1.63192	0.270792	-6.02647	1.67579e-09	6.7242e-07	0.322659
RNU6ATAC	42.4035	-1.58046	0.431704	-3.66098	0.000251251	0.007921	0.334375
SNORA2A	57.5149	-1.54437	0.432599	-3.56999	0.000356995	0.00999935	0.342844
AC084082.3	146.647	-1.47573	0.217309	-6.79095	1.114e-11	1.06783e-08	0.35955
SNORA21	73.3058	-1.46928	0.322809	-4.55154	5.32546e-06	0.000476091	0.361163
SNORA70	418.043	-1.45553	0.390947	-3.72308	0.000196808	0.00667136	0.364622
SCARNA5	690.481	-1.44299	0.264535	-5.45484	4.90162e-08	1.04411e-05	0.367803
RNU4-2	1188.86	-1.41966	0.279437	-5.08041	3.7662e-07	5.65061e-05	0.373801
SMOC2	353.571	-1.40685	0.452767	-3.10722	0.00188856	0.0299276	0.377135
SNORA71D	113.552	-1.40372	0.42627	-3.29302	0.000991179	0.0197938	0.377955
SNORA38B	37.9475	-1.40294	0.437343	-3.20787	0.00133722	0.0239838	0.378158
RNY1	425.03	-1.37264	0.27949	-4.91122	9.05116e-07	0.000121061	0.386185
SNORA7A	504.475	-1.32326	0.426658	-3.10145	0.00192573	0.0303826	0.399631
SNORD17	1528.95	-1.30781	0.239453	-5.46168	4.71657e-08	1.01725e-05	0.403933
U2	6578.28	-1.2726	0.357971	-3.55504	0.000377923	0.0104498	0.413913
RP11-217B1.2	15.3036	-1.26471	0.400039	-3.16147	0.00156977	0.0263727	0.416183
SNORA10	93.6368	-1.22409	0.363462	-3.36785	0.000757571	0.0166299	0.428069
SNORA38	48.0297	-1.20902	0.321155	-3.76461	0.000166807	0.00589773	0.432561
SNORD12C	21.0145	-1.19377	0.399124	-2.99098	0.00278086	0.0384849	0.437158
RP11-212P7.3	105.461	-1.17621	0.331002	-3.55348	0.000380166	0.010495	0.442512
APCDD1	14.6333	-1.16401	0.397189	-2.93062	0.00338281	0.043852	0.44627
SNORD3A	53307.3	-1.09979	0.234533	-4.68928	2.74167e-06	0.000286695	0.466584
SNORA52	172.696	-1.08462	0.299523	-3.62117	0.00029327	0.00879644	0.471515
SNORD94	69.4327	-1.07944	0.31578	-3.41832	0.000630098	0.0147505	0.473214
SNORA71B	57.6218	-1.07024	0.36198	-2.95662	0.00311033	0.0414727	0.47624
RNU5A-1	222.019	-0.978733	0.310079	-3.1564	0.00159728	0.0267567	0.507425
HMGCS1	2419.31	-0.962566	0.139326	-6.90871	4.89097e-12	5.2743e-09	0.513144
RNU5B-1	278.427	-0.95745	0.323288	-2.9616	0.00306043	0.0411893	0.514966
SNORA73B	3710.62	-0.941097	0.19313	-4.87287	1.09988e-06	0.000140572	0.520837
RNU1-28P	1347.43	-0.939482	0.326464	-2.87775	0.00400526	0.0493973	0.52142
RNU1-1	1347.46	-0.939482	0.326408	-2.87825	0.00399891	0.0493973	0.52142
RNU1-27P	1347.5	-0.939482	0.32637	-2.87858	0.0039947	0.0493973	0.52142
RNU1-3	1347.55	-0.938907	0.326469	-2.87595	0.00402819	0.0494679	0.521628
RNVU1-18	1347.5	-0.938907	0.326413	-2.87644	0.00402193	0.0494262	0.521628
RNU1-2	1347.59	-0.938907	0.32641	-2.87647	0.00402151	0.0494262	0.521628
RNU1-4	1347.46	-0.938907	0.32641	-2.87647	0.0040215	0.0494262	0.521628
U1	3258.55	-0.930011	0.320046	-2.90587	0.00366234	0.0466003	0.524854
SNAI1	22.4177	-0.887151	0.266783	-3.32536	0.000883043	0.0182909	0.540681
RN7SKP71	127.565	-0.885577	0.280829	-3.15344	0.0016136	0.0270039	0.541271
RNU4ATAC	105.956	-0.824931	0.243035	-3.39429	0.000688077	0.0157038	0.564509
SNORD3B-1	2615.88	-0.819811	0.223816	-3.66287	0.000249405	0.00789584	0.566516
FAM178B	53.6591	-0.805199	0.268323	-3.00086	0.00269221	0.0377347	0.572283
TFF1	7984.8	-0.803238	0.265721	-3.02286	0.00250398	0.0361235	0.573062
ZCCHC24	116.275	-0.800891	0.230227	-3.4787	0.00050385	0.012747	0.573994
WNT10B	33.558	-0.796622	0.266051	-2.99424	0.00275131	0.038314	0.575696
SNORA48	866.494	-0.790927	0.228394	-3.463	0.000534194	0.0131296	0.577973
RP11-313P13.4	125.278	-0.777776	0.243683	-3.19176	0.00141409	0.0247217	0.583265
SNORD3B-2	2745.81	-0.767772	0.220137	-3.4877	0.000487195	0.0125398	0.587324
SEPT3	107.902	-0.754406	0.23079	-3.2688	0.00108003	0.0207631	0.59279
FAM81A	66.5494	-0.713388	0.210906	-3.38249	0.000718319	0.0161589	0.609886
DPYSL5	140.705	-0.68225	0.134895	-5.05764	4.24472e-07	6.2597e-05	0.623193
SNORD97	878.906	-0.651575	0.160261	-4.06572	4.78848e-05	0.00232733	0.636585
DHCR7	2401.69	-0.649749	0.0899384	-7.22438	5.03387e-13	1.24078e-09	0.637391
ACTB	50138.1	-0.641404	0.124868	-5.13666	2.79668e-07	4.42697e-05	0.641089
CNTNAP2	609.233	-0.633771	0.110549	-5.73293	9.87092e-09	2.73033e-06	0.64449
CORO1C	1797.53	-0.629912	0.144959	-4.34545	1.38989e-05	0.000911832	0.646216
VGF	89.5148	-0.617951	0.197175	-3.13402	0.00172429	0.0281437	0.651596
MAP3K14	105.874	-0.606876	0.183133	-3.31386	0.000920181	0.0188561	0.656617
PEG10	6293.29	-0.606794	0.118453	-5.12264	3.01281e-07	4.60094e-05	0.656654
TMEM2	562.38	-0.600268	0.129504	-4.63512	3.56735e-06	0.000353741	0.659631
LRRC20	140.299	-0.593674	0.133154	-4.45856	8.2514e-06	0.000659119	0.662653
