# Supplementary material for: Proteomic and transcriptomic profiling identifies mediators of anchorage-independent growth and roles of inhibitor of differentiation proteins in invasive lobular carcinoma
Source: Sci Rep. 2020 Jul 13;10:11487. doi: 10.1038/s41598-020-68141-9 (PMC7359337; doi:10.1038/s41598-020-68141-9)
Supplement: Supplementary file 4 — Supplementary Table S3 [file 41598_2020_68141_MOESM4_ESM.xlsx]

## Sheet: SUM44
Supplementary Table S3
Differentially regulated genes in ULA versus 2D in SUM44 cells
Gene	baseMean	log2FoldChange	lfcSE	stat	pvalue	padj
FOS	312.904	5.78391	0.331164	17.4654	2.6283e-68	4.03917e-64
EGR1	83.338	6.5465	0.548367	11.9382	7.48593e-33	5.75219e-29
ID3	687.247	2.04446	0.175929	11.6209	3.22587e-31	1.6525e-27
FOSB	40.9647	5.14383	0.494404	10.4041	2.37457e-25	9.12309e-22
AC084082.3	146.647	-2.40309	0.232354	-10.3424	4.5319e-25	1.39293e-21
CTD-2651B20.7	114.181	-2.87758	0.298139	-9.65181	4.82969e-22	1.23704e-18
DUSP1	174.343	1.91261	0.203068	9.41857	4.57281e-21	1.00393e-17
AMOTL2	1303.39	-0.833319	0.0892454	-9.33739	9.87366e-21	1.89673e-17
AJUBA	616.443	-0.867126	0.0934777	-9.27629	1.75478e-20	2.99639e-17
KLHDC7A	316.605	-0.840678	0.0912823	-9.20965	3.27194e-20	5.02832e-17
IFITM10	347.545	1.17625	0.137895	8.53002	1.46324e-17	2.04428e-14
SNORA23	100.273	-2.66772	0.31698	-8.41607	3.89335e-17	4.98608e-14
COL12A1	5486.01	-0.618706	0.0746012	-8.29351	1.09952e-16	1.27598e-13
SNORD17	1528.95	-1.97452	0.23827	-8.2869	1.1624e-16	1.27598e-13
RNU4-2	1188.86	-2.22961	0.279078	-7.98921	1.35801e-15	1.39133e-12
RNU2-2P	5756.28	-2.49666	0.313422	-7.96582	1.64128e-15	1.57645e-12
LAMB1	742.759	-0.935072	0.119871	-7.80064	6.15946e-15	5.56815e-12
NR4A1	169.377	1.67927	0.216976	7.73942	9.98726e-15	8.5269e-12
RNU4-1	568.456	-2.1499	0.285735	-7.52409	5.30907e-14	4.2942e-11
TRIP13	1223.28	-0.504624	0.0671786	-7.51167	5.83783e-14	4.3519e-11
TSC22D1	1222.53	0.388106	0.0516837	7.50925	5.94677e-14	4.3519e-11
SNORD3A	53307.3	-1.73692	0.234594	-7.40394	1.322e-13	9.23477e-11
KLF2	53.2999	1.82016	0.248495	7.32473	2.39379e-13	1.59947e-10
MT1X	117.346	-1.15836	0.15965	-7.25564	3.99768e-13	2.45745e-10
RNF144B	652.26	-0.55883	0.0769829	-7.25914	3.89551e-13	2.45745e-10
JUN	545.469	1.38764	0.191492	7.24646	4.2779e-13	2.52857e-10
SNORA52	172.696	-2.10948	0.291539	-7.23568	4.63197e-13	2.63645e-10
U2	6578.28	-2.5464	0.358374	-7.10544	1.19944e-12	6.58319e-10
DCP2	4030.78	-0.56177	0.0795945	-7.0579	1.69043e-12	8.95812e-10
NEAT1	3024.44	1.53026	0.217264	7.04332	1.87711e-12	9.61581e-10
RP11-174G6.5	106.52	1.19341	0.173947	6.86078	6.84835e-12	3.39501e-09
GAB2	771.281	0.538012	0.0795647	6.76194	1.36157e-11	6.53895e-09
SNORA73B	3710.62	-1.30784	0.193844	-6.7469	1.51041e-11	7.03392e-09
MAGI3	1790.69	-0.363017	0.0546763	-6.63939	3.14991e-11	1.42376e-08
SNORD97	878.906	-1.08065	0.163518	-6.60876	3.8756e-11	1.70172e-08
TMEM139	312.312	-0.759242	0.115261	-6.58714	4.48379e-11	1.91408e-08
KRT18	50471.1	-0.355439	0.055263	-6.43177	1.26124e-10	5.23858e-08
TXNIP	3201.7	-0.60093	0.0936349	-6.41781	1.38252e-10	5.59121e-08
TSPAN4	546.419	-0.699225	0.109627	-6.3782	1.79178e-10	7.06054e-08
DIP2B	3202.73	-0.258709	0.0407352	-6.351	2.13921e-10	8.05405e-08
MGAT4A	3080.65	-0.540216	0.0850692	-6.35032	2.14872e-10	8.05405e-08
LINC00324	98.9714	-1.58118	0.249511	-6.33712	2.341e-10	8.56581e-08
SCARNA6	375.329	-1.45592	0.230551	-6.31498	2.70201e-10	9.24499e-08
SNORD3B-2	2745.81	-1.40006	0.221631	-6.31709	2.66536e-10	9.24499e-08
THBS1	10494.5	-0.268399	0.0425039	-6.31469	2.70708e-10	9.24499e-08
SNORA63	1923.29	-1.79859	0.28512	-6.3082	2.82299e-10	9.43125e-08
SNORD3B-1	2615.88	-1.41516	0.225213	-6.28367	3.30682e-10	1.08126e-07
NKTR	1511.17	0.42653	0.0681619	6.2576	3.90938e-10	1.25165e-07
TEX14	79.8487	1.12895	0.180658	6.24908	4.12883e-10	1.29494e-07
SNORA59A	43.7779	-1.63809	0.262322	-6.24459	4.24926e-10	1.30605e-07
ENC1	331.669	-0.734558	0.118968	-6.17441	6.64089e-10	2.00112e-07
SNORA53	27.5304	-2.61624	0.424754	-6.15944	7.30028e-10	2.15751e-07
SNORD15B	600.393	-1.83995	0.301253	-6.10766	1.011e-09	2.93152e-07
INPP4B	2901.28	-0.583754	0.0962813	-6.063	1.33605e-09	3.80231e-07
SCARNA16	146.102	-2.19923	0.363991	-6.04199	1.52229e-09	4.25355e-07
RDH16	97.5341	-0.843051	0.140209	-6.0128	1.82344e-09	5.00404e-07
SLC5A6	2422.27	-0.288332	0.0479858	-6.00869	1.87023e-09	5.0424e-07
CTNNA1	9021.37	-0.350809	0.0586371	-5.98272	2.19445e-09	5.81454e-07
SCARNA5	690.481	-1.5659	0.262269	-5.97059	2.36404e-09	6.15771e-07
POLR2J3	553.944	0.650694	0.109263	5.95533	2.59552e-09	6.64716e-07
PYGL	677.179	-0.407052	0.0683817	-5.95264	2.63845e-09	6.64716e-07
GREB1	6858.59	0.59942	0.100926	5.93919	2.86442e-09	6.98737e-07
TRIM16L	417.032	-0.640461	0.107804	-5.94095	2.83373e-09	6.98737e-07
LDLRAD4	302.689	-1.2401	0.208901	-5.93631	2.91508e-09	6.99984e-07
JUND	699.121	1.02553	0.173147	5.92287	3.16369e-09	7.47994e-07
SNORA68	362.087	-1.92062	0.324585	-5.91716	3.27552e-09	7.627e-07
HERC2P2	826.33	0.399144	0.0675431	5.90947	3.43217e-09	7.87247e-07
NEBL	2854.57	-0.367948	0.0624791	-5.88913	3.88231e-09	8.64685e-07
RASGRP1	425.858	-0.651142	0.11054	-5.89054	3.84935e-09	8.64685e-07
LRP2	5715.23	0.32281	0.0549923	5.8701	4.35522e-09	9.56159e-07
LINC00152	127.473	-0.878674	0.150301	-5.8461	5.03218e-09	1.08922e-06
GNA13	3899.58	-0.351048	0.0613035	-5.7264	1.02585e-08	2.18961e-06
FNBP4	834.19	0.622053	0.108845	5.71502	1.09692e-08	2.30924e-06
GPX1	1025.36	-0.473849	0.0830167	-5.70787	1.144e-08	2.37582e-06
MIR17HG	54.8332	-1.36704	0.240398	-5.68657	1.29617e-08	2.65594e-06
GFRA1	4430.05	-0.474819	0.0836245	-5.67798	1.36291e-08	2.74529e-06
RP11-216M21.1	38.8118	1.71979	0.302971	5.67641	1.3755e-08	2.74529e-06
IER3	3125.22	0.475673	0.0838845	5.67056	1.42329e-08	2.80424e-06
SNORA64	25.1827	-2.91354	0.514581	-5.66196	1.49654e-08	2.91124e-06
ACSL1	1096.06	-0.525129	0.0928707	-5.65441	1.56383e-08	3.00413e-06
ABCC12	78.5592	1.28389	0.227475	5.64409	1.66056e-08	3.12791e-06
GALNT10	1362.94	-0.390772	0.0692463	-5.64322	1.66898e-08	3.12791e-06
TMEM45B	397.168	-0.87569	0.155305	-5.63852	1.71515e-08	3.17572e-06
BUB1B	1781.38	-0.283643	0.0503909	-5.62885	1.81412e-08	3.29701e-06
STOM	1331.48	-0.378453	0.0672453	-5.62796	1.82357e-08	3.29701e-06
GDF15	203.96	0.606462	0.108429	5.59318	2.22953e-08	3.98411e-06
AP000439.3	518.932	-0.682783	0.122453	-5.57588	2.46287e-08	4.35051e-06
CRIM1	1383.79	-0.402199	0.0722173	-5.56929	2.55773e-08	4.46673e-06
ARHGAP26	186.237	0.660534	0.118719	5.56382	2.63925e-08	4.53269e-06
TMEM135	886.714	-0.430333	0.0773589	-5.56282	2.65449e-08	4.53269e-06
SNORA37	38.632	-1.7416	0.313523	-5.55492	2.77732e-08	4.69031e-06
NSUN5P1	548.249	0.487967	0.0882567	5.52895	3.22146e-08	5.38124e-06
AKR1C3	193.745	-0.902497	0.16335	-5.52494	3.29592e-08	5.42117e-06
MAL2	4400.17	-0.342781	0.0620543	-5.52388	3.31591e-08	5.42117e-06
MBNL2	623.801	-0.373079	0.0675649	-5.52178	3.35574e-08	5.42852e-06
HEATR1	2527.51	-0.326046	0.0590698	-5.51968	3.39617e-08	5.43671e-06
SNORA67	73.714	-1.75253	0.318569	-5.50125	3.77119e-08	5.9748e-06
INADL	3293.98	-0.409489	0.0747836	-5.47564	4.35921e-08	6.83596e-06
HSPB11	535.982	-0.766212	0.140017	-5.4723	4.44233e-08	6.89593e-06
CERK	591.082	-0.365084	0.0667498	-5.46943	4.51476e-08	6.93828e-06
SNORA48	866.494	-1.24912	0.228464	-5.46746	4.56525e-08	6.94641e-06
SCUBE2	1513.89	-0.331037	0.0606076	-5.46197	4.70881e-08	7.09461e-06
RP11-473M20.16	112.441	-1.3409	0.245801	-5.45521	4.89163e-08	7.2985e-06
VEPH1	273.271	-0.904517	0.165967	-5.44998	5.03757e-08	7.44398e-06
SNORD10	793.545	-1.44573	0.266023	-5.43459	5.49232e-08	8.03866e-06
SLC6A9	166.564	0.865902	0.159759	5.42004	5.95854e-08	8.63876e-06
AKR1C2	1037.29	-0.60472	0.111754	-5.41115	6.26198e-08	8.91057e-06
MFAP3	943.639	-0.510893	0.0943861	-5.4128	6.20472e-08	8.91057e-06
SNORD94	69.4327	-1.791	0.331555	-5.40181	6.59735e-08	9.30165e-06
SDC1	3800.23	-0.370196	0.0688204	-5.37917	7.48305e-08	1.04545e-05
PODXL	1208.99	0.757952	0.140951	5.37741	7.5567e-08	1.04623e-05
WSCD1	129.077	-0.618301	0.115609	-5.34823	8.88196e-08	1.21873e-05
AC024995.1	20.9524	-2.20567	0.41329	-5.33685	9.45757e-08	1.26698e-05
CIPC	1153.16	-0.31823	0.0596337	-5.3364	9.48093e-08	1.26698e-05
SRI	751.195	-0.621232	0.116409	-5.33665	9.46775e-08	1.26698e-05
ARHGAP11B	355.496	0.601007	0.113035	5.31701	1.05487e-07	1.3797e-05
C1orf109	367.313	-0.625184	0.117576	-5.31727	1.05337e-07	1.3797e-05
STAG3L3	324.92	0.545518	0.102614	5.31623	1.05937e-07	1.3797e-05
IMPDH1	1745.14	-0.287609	0.0541995	-5.30648	1.1176e-07	1.43661e-05
MIR4435-2HG	125.684	-0.759616	0.143167	-5.30581	1.12177e-07	1.43661e-05
NEURL1B	1575.9	-0.394258	0.0743543	-5.30242	1.14276e-07	1.4514e-05
RP11-463O12.5	158.827	0.823169	0.155295	5.30069	1.15364e-07	1.4532e-05
MBOAT2	2501.23	-0.462753	0.0876783	-5.27785	1.30712e-07	1.63315e-05
MT-TL2	30.2317	2.01003	0.381311	5.27137	1.3541e-07	1.67821e-05
DNAJC18	109.126	0.864863	0.164319	5.26333	1.41466e-07	1.73924e-05
SLC9A3R1	7545.81	0.430187	0.0818371	5.25662	1.46727e-07	1.78961e-05
CCNF	1497.68	-0.39067	0.0744021	-5.25079	1.5145e-07	1.83266e-05
RIF1	4401.69	-0.234352	0.0447092	-5.24169	1.59109e-07	1.91031e-05
CTSD	14376.7	0.715664	0.136723	5.23442	1.65506e-07	1.9717e-05
TXNRD1	4885.52	-0.631988	0.120962	-5.2247	1.74442e-07	2.06217e-05
SPRED1	463.959	-0.496946	0.095176	-5.22134	1.77633e-07	2.08386e-05
POLR1B	1070.66	-0.363809	0.0698589	-5.20776	1.91132e-07	2.20851e-05
PTPN14	989.852	-0.462396	0.088775	-5.20863	1.90241e-07	2.20851e-05
KCNK5	189.045	-0.841254	0.161688	-5.20294	1.96161e-07	2.24971e-05
SUV39H2	819.575	-0.355691	0.068467	-5.19507	2.0464e-07	2.32956e-05
AC007743.1	404.269	0.741786	0.142951	5.18909	2.11324e-07	2.37053e-05
SLC46A3	286.288	-0.669675	0.129052	-5.18919	2.11206e-07	2.37053e-05
ZFP36	143.496	1.43398	0.2765	5.18618	2.14655e-07	2.39045e-05
MAP3K1	4374.87	-0.348178	0.0671896	-5.18202	2.19491e-07	2.42671e-05
ATP6V0E2	1067.16	-0.357641	0.0690658	-5.17827	2.23958e-07	2.45842e-05
TMSB4X	13116	-0.6723	0.130269	-5.16085	2.45827e-07	2.67934e-05
SKP2	775.256	-0.425582	0.0824991	-5.15862	2.48771e-07	2.69233e-05
DCLRE1A	624.367	-0.545689	0.106386	-5.12934	2.90762e-07	3.12478e-05
ID1	842.384	1.03935	0.203002	5.11988	3.0573e-07	3.26281e-05
PYCRL	612.999	-0.47825	0.0935332	-5.11316	3.16814e-07	3.35779e-05
MPV17L	253.949	0.792517	0.155772	5.08769	3.62453e-07	3.81519e-05
PQLC3	488.353	-0.706504	0.138919	-5.08574	3.66195e-07	3.82835e-05
LINC00641	198.549	0.658651	0.129726	5.07725	3.82941e-07	3.97638e-05
TOP2A	12811.6	-0.24953	0.0493012	-5.06134	4.16321e-07	4.29398e-05
PINK1	770.584	-0.42733	0.0845693	-5.05302	4.34881e-07	4.4555e-05
PLEKHH1	520.282	0.547668	0.108583	5.04377	4.56452e-07	4.64553e-05
SNORA7B	82.6379	-1.74222	0.345752	-5.03894	4.68126e-07	4.733e-05
C2orf44	340.158	-0.631448	0.125433	-5.03417	4.79936e-07	4.82069e-05
C12orf75	611.322	-0.574866	0.114288	-5.02999	4.90507e-07	4.8633e-05
CAPN8	214.58	0.43777	0.0870173	5.03084	4.88331e-07	4.8633e-05
KCNK15	83.6526	-1.48147	0.294939	-5.02296	5.08804e-07	5.01237e-05
ABCC11	1320.38	0.368996	0.0740042	4.98614	6.15977e-07	6.02951e-05
FANCI	3888.96	-0.280969	0.0565998	-4.96414	6.90074e-07	6.71207e-05
HILPDA	695.214	-0.664381	0.134021	-4.95729	7.14831e-07	6.90914e-05
C5orf30	971.024	-0.372436	0.0752181	-4.95142	7.36748e-07	7.07646e-05
TMTC4	447.732	-0.457319	0.0924299	-4.94774	7.50797e-07	7.16661e-05
ITGAE	240.342	-0.631796	0.127965	-4.93727	7.92232e-07	7.51545e-05
ARHGEF6	396.284	-0.374226	0.0758989	-4.93059	8.19833e-07	7.68243e-05
DOK7	664.734	-0.71077	0.14414	-4.93112	8.17601e-07	7.68243e-05
RP3-323A16.1	422.258	0.5398	0.109738	4.919	8.69871e-07	8.0752e-05
TWISTNB	628.805	-0.429629	0.0873502	-4.91846	8.72256e-07	8.0752e-05
SEMA3C	8286.3	-0.522329	0.106411	-4.90858	9.17383e-07	8.44002e-05
TFF1	7984.8	0.552903	0.112666	4.90746	9.22646e-07	8.44002e-05
ARHGAP18	304.173	-0.714289	0.146071	-4.89003	1.00822e-06	9.16827e-05
SNORA73A	5539.45	-0.928056	0.189913	-4.88676	1.02511e-06	9.26699e-05
LARS2	884.977	-0.268068	0.0549093	-4.88201	1.05007e-06	9.43715e-05
CCNL2	1757.54	0.248546	0.0509487	4.87836	1.0697e-06	9.55766e-05
SRSF2	4060.42	-0.331486	0.0679782	-4.87635	1.08066e-06	9.59973e-05
FMN1	2084.94	0.589198	0.121348	4.85542	1.2013e-06	0.000106101
BCAR3	1817.18	-0.276261	0.0569848	-4.84798	1.24724e-06	0.000109529
HNRNPU-AS1	247.873	0.605324	0.125003	4.84247	1.28232e-06	0.000111664
IKZF2	333.52	-0.580838	0.119961	-4.84189	1.28609e-06	0.000111664
MATN3	229.023	-0.623326	0.128841	-4.83795	1.31185e-06	0.000112888
SNORA71B	57.6218	-1.88631	0.389935	-4.83749	1.31488e-06	0.000112888
DDT	700.24	-0.66052	0.136611	-4.83503	1.33124e-06	0.000113658
GRPEL2	961.078	-0.320001	0.0662098	-4.83314	1.34397e-06	0.000114111
CDK2	1372.71	-0.30882	0.0639766	-4.82709	1.38544e-06	0.000116986
LETM2	449.635	0.504698	0.104623	4.82398	1.40722e-06	0.000118176
MELK	1275.45	-0.368228	0.0763821	-4.82087	1.42931e-06	0.000119378
ALDH18A1	2525.95	-0.293644	0.0610023	-4.81366	1.48194e-06	0.000122443
BOD1	1157.29	-0.410391	0.085253	-4.8138	1.48087e-06	0.000122443
CCDC84	202.663	0.636699	0.132369	4.81004	1.50902e-06	0.000124014
BIRC5	2087.39	-0.532466	0.110728	-4.80878	1.51854e-06	0.000124132
EDRF1	653.573	-0.350257	0.0728604	-4.80724	1.53031e-06	0.000124433
CSAD	243.347	0.872983	0.181692	4.80473	1.54962e-06	0.00012534
LPIN1	316.837	-0.478548	0.0996583	-4.80189	1.57174e-06	0.000126463
IRS2	253.562	0.667455	0.139227	4.79402	1.63471e-06	0.000130845
SLC41A2	428.086	-0.41355	0.0862873	-4.79271	1.64542e-06	0.000131019
PABPC1L	193.03	0.660639	0.13818	4.78099	1.74433e-06	0.000137471
RND3	874.107	-0.744279	0.155671	-4.78109	1.74347e-06	0.000137471
THEM6	1460.65	-0.502791	0.105206	-4.77912	1.7606e-06	0.000138045
CTD-2270P14.5	90.4051	-0.931334	0.194987	-4.7764	1.78459e-06	0.000138513
TCF19	1314.38	-0.306468	0.064155	-4.77699	1.77938e-06	0.000138513
XPOT	4803.5	-0.335935	0.070352	-4.77505	1.79661e-06	0.000138745
RAE1	1674.12	-0.403031	0.084464	-4.77163	1.82744e-06	0.00014042
SMARCD2	4320.21	-0.404925	0.0850863	-4.75899	1.9456e-06	0.000148756
EIF4A3	2198.49	-0.464384	0.0977702	-4.74975	2.03673e-06	0.000152685
IGFBP2	2805.93	-0.582423	0.122573	-4.75166	2.01754e-06	0.000152685
SNORA34	324.534	-1.21746	0.256302	-4.7501	2.03314e-06	0.000152685
SNORD3C	63.256	-2.32799	0.489838	-4.75257	2.00847e-06	0.000152685
IGFBP4	3775.12	0.83945	0.17686	4.74641	2.07063e-06	0.000154473
CTD-2651B20.6	362.779	-1.45311	0.306382	-4.74281	2.10779e-06	0.000156486
CSE1L	8382.97	-0.351666	0.0742293	-4.73756	2.16304e-06	0.000159816
FECH	870.26	-0.342125	0.0722824	-4.73317	2.21035e-06	0.000161756
PRELID1	1811.12	-0.403158	0.0851661	-4.73379	2.20368e-06	0.000161756
PSD3	1210.92	-0.366779	0.0775976	-4.72669	2.28214e-06	0.000166217
ZNF121	2149.53	-0.257218	0.0544396	-4.72483	2.3031e-06	0.000166953
GOLGA8B	166.3	0.778207	0.164757	4.72337	2.31973e-06	0.000167369
GPAM	624.878	-0.540204	0.114535	-4.7165	2.39935e-06	0.000171503
TFRC	15671.7	-0.507874	0.107679	-4.71656	2.39871e-06	0.000171503
WDR35	1056.33	-0.444743	0.0943591	-4.7133	2.43739e-06	0.000173416
NEDD9	780.444	-0.521053	0.110778	-4.70356	2.55664e-06	0.000181062
SNORA61	83.468	-2.589	0.550586	-4.70225	2.5731e-06	0.000181392
AC006548.28	1147.74	0.506532	0.107827	4.69765	2.63168e-06	0.000184674
ATAD2	6241.66	-0.350579	0.074722	-4.69178	2.70834e-06	0.000188812
BRF2	1442.24	-0.459347	0.0979154	-4.69126	2.71521e-06	0.000188812
CPEB4	1710.48	0.333336	0.0711727	4.68348	2.82041e-06	0.000195243
FLJ22447	105.873	0.850187	0.182445	4.65996	3.16265e-06	0.000217953
JUNB	646.084	0.53086	0.11403	4.65542	3.23319e-06	0.00022182
SMYD2	935.507	-0.661238	0.142463	-4.64146	3.45956e-06	0.000236295
TNS3	1478.84	-0.290667	0.0626411	-4.6402	3.48076e-06	0.000236692
WDR76	1197.68	-0.367998	0.0793464	-4.63787	3.52017e-06	0.000238317
ESCO2	705.213	-0.651682	0.140599	-4.63505	3.56851e-06	0.00024053
LRPPRC	7291.08	-0.247787	0.0534945	-4.63202	3.62121e-06	0.00024196
SLC22A5	1048.63	0.48719	0.105161	4.63279	3.60763e-06	0.00024196
EBP	1291.11	-0.495652	0.107101	-4.62789	3.69415e-06	0.000245765
SNORA57	640.442	-1.84365	0.398509	-4.62638	3.72105e-06	0.000246488
FAM46B	337.987	-0.449281	0.0971795	-4.62321	3.77846e-06	0.000249216
TMEM212	114.455	0.740126	0.160494	4.61154	3.99695e-06	0.000262501
CEP78	1157.77	-0.283232	0.061454	-4.60884	4.04913e-06	0.000264796
NUP43	1288.57	-0.328764	0.0714992	-4.59814	4.26274e-06	0.000277584
EPC1	572.473	0.455683	0.0992464	4.59143	4.40228e-06	0.000285461
SNORA24	41.6866	-2.5104	0.546864	-4.59055	4.4209e-06	0.000285464
MCF2L	674.291	0.351052	0.076511	4.58825	4.46976e-06	0.000287411
CD47	2169.38	-0.46966	0.102479	-4.58297	4.58425e-06	0.000293545
FAM198B	356.566	-0.426492	0.0930968	-4.58116	4.62398e-06	0.00029486
ANAPC1	2089.31	-0.316073	0.0691268	-4.57236	4.82264e-06	0.000305478
SFXN4	394.73	-0.489152	0.106988	-4.57203	4.83024e-06	0.000305478
KLF7	219.28	0.591046	0.129403	4.56749	4.93591e-06	0.000310882
RP11-480A16.1	238.048	0.675233	0.148026	4.56157	5.07722e-06	0.000317182
URB2	1002.1	-0.326451	0.0715604	-4.5619	5.06936e-06	0.000317182
KCNQ1OT1	1295.37	0.581471	0.127591	4.55732	5.18114e-06	0.000322363
ANXA3	254.312	-0.620532	0.136221	-4.55534	5.22998e-06	0.00032409
CCT6A	7576.69	-0.338901	0.074431	-4.55322	5.28302e-06	0.000326062
HSPB8	953.236	0.289955	0.0638273	4.54281	5.55098e-06	0.00034123
LINC01089	134.259	0.642524	0.141532	4.53977	5.63147e-06	0.000344798
KLF4	373.418	0.695327	0.153548	4.5284	5.94308e-06	0.000362433
MYH11	58.1913	1.00761	0.222672	4.52507	6.03756e-06	0.00036674
ACAT2	1611.61	-0.564661	0.124953	-4.51899	6.21363e-06	0.000372737
CREB3L1	110.176	0.766294	0.169577	4.51885	6.21766e-06	0.000372737
KRT19	36666.9	-0.449118	0.0993995	-4.51832	6.2333e-06	0.000372737
PSPH	460.05	-0.416788	0.0922144	-4.51977	6.19062e-06	0.000372737
ALB	297.53	-0.722013	0.160096	-4.50986	6.48706e-06	0.000386407
AHSA2	438.71	0.38156	0.08465	4.5075	6.55964e-06	0.000389222
ASPM	5189.84	-0.304101	0.0675169	-4.50407	6.6665e-06	0.000394042
NRBP2	320.568	0.487407	0.108285	4.50115	6.75858e-06	0.000397953
DCTD	455.127	-0.335911	0.0746836	-4.4978	6.86617e-06	0.00040003
UHMK1	7722.34	-0.259238	0.057639	-4.49762	6.87194e-06	0.00040003
WASH5P	1444.07	0.379667	0.084398	4.49853	6.84262e-06	0.00040003
PPAP2C	835.867	-0.569221	0.126611	-4.49581	6.93064e-06	0.000401925
PNRC1	574.522	0.51182	0.113909	4.49322	7.01545e-06	0.000405314
ADCY1	1161.89	0.509024	0.113374	4.48978	7.12971e-06	0.000410372
AIMP2	792.988	-0.633759	0.141341	-4.48391	7.32872e-06	0.000418691
LAMA3	626.602	0.366256	0.081679	4.48409	7.32256e-06	0.000418691
ACSL3	5418.31	-0.421238	0.0945169	-4.45675	8.32097e-06	0.000473617
FAM129B	2808.96	-0.378395	0.0849294	-4.45541	8.37326e-06	0.000474835
ZNF525	801.687	-0.543605	0.122125	-4.45123	8.53807e-06	0.000482401
COL9A2	142.151	-0.636304	0.143085	-4.44704	8.70636e-06	0.000486754
FOXN2	533.074	-0.393844	0.0885806	-4.44616	8.74181e-06	0.000486754
HAUS6	1117.13	-0.354951	0.0798072	-4.4476	8.68334e-06	0.000486754
STARD7	4274.6	-0.301366	0.0677772	-4.44642	8.73122e-06	0.000486754
SNORA31	80.848	-1.39438	0.313809	-4.44342	8.85419e-06	0.000489913
TKT	5585.1	-0.269419	0.0606359	-4.44322	8.86231e-06	0.000489913
ACACB	775.555	0.43862	0.0988671	4.43646	9.1452e-06	0.000500975
C12orf50	107.521	0.747129	0.16842	4.4361	9.16021e-06	0.000500975
TOB1	3106.11	1.17205	0.264187	4.43644	9.14568e-06	0.000500975
HGH1	512.598	-0.343755	0.0775043	-4.4353	9.19449e-06	0.000501067
MCM7	4865.99	-0.353312	0.0797897	-4.42804	9.50941e-06	0.000516398
CTB-89H12.4	908.099	0.361433	0.0816535	4.42642	9.58092e-06	0.00051692
HELLPAR	2736.53	0.503983	0.113861	4.4263	9.58629e-06	0.00051692
SLC25A13	1071.64	-0.409881	0.0926363	-4.42463	9.66084e-06	0.000519118
CENPM	312.761	-0.438956	0.0992428	-4.42305	9.73168e-06	0.000521103
SNORA70	418.043	-1.71216	0.387277	-4.42101	9.82392e-06	0.000524216
CEACAM5	110.329	0.856308	0.19378	4.41896	9.91764e-06	0.000527385
CENPL	631.381	-0.429844	0.0973135	-4.41711	1.0003e-05	0.000528266
XRCC5	9296.43	-0.421694	0.0954547	-4.41774	9.97395e-06	0.000528266
GALNT6	2597.37	-0.384309	0.0871279	-4.41086	1.0296e-05	0.000540087
LRP1	340.59	0.902463	0.204601	4.41084	1.02971e-05	0.000540087
CYP51A1	5012.58	-0.378945	0.0860049	-4.40609	1.05252e-05	0.000548312
ZWILCH	1322.16	-0.325002	0.0737517	-4.40671	1.04952e-05	0.000548312
SLC35A1	753.652	-0.536258	0.121767	-4.40395	1.06296e-05	0.000551878
KIAA1715	1534.3	-0.327438	0.0744362	-4.39891	1.08795e-05	0.000562949
KIF22	2766.33	-0.306148	0.0696637	-4.39466	1.10945e-05	0.000572147
UGT1A6	1046.48	-0.533106	0.121336	-4.39364	1.11469e-05	0.000572928
SPC24	802.649	-0.346119	0.0787993	-4.39242	1.12097e-05	0.000574233
CGRRF1	309.63	-0.710089	0.161733	-4.39049	1.13093e-05	0.000577413
PITPNM2	136.79	0.572082	0.130528	4.38283	1.17147e-05	0.000596131
TRMT61A	473.477	-0.470301	0.107345	-4.38119	1.18034e-05	0.00059866
CHML	1404.21	-0.24429	0.0558347	-4.37523	1.21303e-05	0.000612051
FGD5-AS1	3523.92	-0.327813	0.0749656	-4.37285	1.22634e-05	0.000612051
NUP133	2349.3	-0.519362	0.11879	-4.37209	1.23063e-05	0.000612051
PTDSS1	2002.02	-0.400375	0.0915587	-4.37288	1.2262e-05	0.000612051
SNHG16	3733.94	-0.329519	0.0753617	-4.3725	1.22831e-05	0.000612051
SNORA59B	87.3044	-0.955886	0.218625	-4.37227	1.2296e-05	0.000612051
ERI3	636.972	-0.35641	0.0816789	-4.36355	1.27967e-05	0.00063202
SNX17	2275.27	-0.454863	0.104226	-4.36419	1.27593e-05	0.00063202
TMEM106C	3834.67	-0.666271	0.152711	-4.36296	1.28312e-05	0.00063202
MPZL1	2254.41	-0.250015	0.0573257	-4.36131	1.29286e-05	0.000634784
RAP2A	771.105	-0.444486	0.101997	-4.35785	1.31349e-05	0.000642855
GINS2	1334.63	-0.420629	0.0965434	-4.35689	1.31922e-05	0.000643613
PXMP2	481.506	-0.56826	0.130497	-4.3546	1.3331e-05	0.000648326
SNORA84	60.0249	-2.05977	0.473253	-4.35237	1.34676e-05	0.000652901
HIST1H2BE	755.791	-0.575484	0.13235	-4.34818	1.37269e-05	0.000663381
TBC1D2B	575.231	-0.325388	0.074877	-4.34563	1.38878e-05	0.000668262
TMEM203	681.171	-0.367613	0.084602	-4.3452	1.39149e-05	0.000668262
RP11-346D14.1	562.708	0.581295	0.133805	4.34433	1.397e-05	0.000668818
CASC5	2462.25	-0.321484	0.0741035	-4.33831	1.43582e-05	0.000685271
RTKN2	500.942	-0.435728	0.10052	-4.33472	1.45945e-05	0.000694392
EGR3	144.676	1.11033	0.256291	4.33232	1.47548e-05	0.000699849
BIK	146.304	-0.761601	0.175904	-4.32963	1.49359e-05	0.000706263
SYK	354.023	-0.395118	0.091296	-4.32787	1.50556e-05	0.000709735
FASTKD2	1197.64	-0.622155	0.143914	-4.32311	1.53842e-05	0.000723012
CD44	1057.33	0.697782	0.161545	4.31943	1.56435e-05	0.000732957
FBXO28	1470.09	-0.352765	0.0817826	-4.31345	1.60728e-05	0.000750713
THSD4	2948.18	0.346196	0.0802719	4.3128	1.61202e-05	0.000750713
FDPS	2221.83	-0.359144	0.0833049	-4.31119	1.62377e-05	0.000751628
MCM5	1730.97	-0.335041	0.0777049	-4.31171	1.61994e-05	0.000751628
BUB1	1866.43	-0.305229	0.070869	-4.30694	1.65525e-05	0.000763901
FEN1	2203.75	-0.37049	0.0860591	-4.30506	1.66938e-05	0.000767952
ZNF625-ZNF20	88.4914	-1.51056	0.350929	-4.30445	1.67402e-05	0.000767952
NUP93	1089.24	-0.45754	0.106363	-4.30168	1.69512e-05	0.000775314
LA16c-60D12.2	78.1259	0.847923	0.197176	4.30034	1.7054e-05	0.0007754
TK1	1621.14	-0.425365	0.098902	-4.30088	1.70124e-05	0.0007754
MANBA	632.606	-0.418833	0.0974195	-4.29928	1.71357e-05	0.000776819
DYSF	52.3982	1.02486	0.238571	4.29581	1.74058e-05	0.000786744
MRPL17	888.703	-0.541078	0.126007	-4.29403	1.75457e-05	0.000790742
ERMP1	3560.48	-0.223491	0.0520812	-4.2912	1.77713e-05	0.0007917
KIF20A	1862.15	-0.43085	0.100362	-4.29294	1.76322e-05	0.0007917
SERTAD1	227.687	-0.661448	0.154142	-4.29117	1.77731e-05	0.0007917
ZNF451	2242.68	-0.237883	0.0554252	-4.29197	1.77096e-05	0.0007917
BRIP1	3932.96	-0.43681	0.101847	-4.28888	1.7958e-05	0.000797524
ENO1	20900	-0.474175	0.110583	-4.28795	1.8033e-05	0.000797524
ZNF322	1002	-0.483256	0.11271	-4.28762	1.80595e-05	0.000797524
AC159540.1	185.255	0.717321	0.167589	4.28024	1.86692e-05	0.000815659
ALDH3A2	1608.1	-0.420158	0.0981803	-4.27945	1.87355e-05	0.000815659
CREG1	2073.01	-0.376133	0.08786	-4.28105	1.86012e-05	0.000815659
SNORA38	48.0297	-1.23024	0.287428	-4.28018	1.86746e-05	0.000815659
TRIB3	1248.99	-0.593894	0.138768	-4.27977	1.87089e-05	0.000815659
ASS1	1007.14	-0.472395	0.110412	-4.27847	1.88182e-05	0.000816942
SNRPB	3906.16	-0.594442	0.13903	-4.27564	1.90588e-05	0.000825056
MRPS9	629.675	-0.365782	0.0855864	-4.27383	1.92144e-05	0.000829456
IER2	542.361	0.929253	0.217624	4.27	1.95476e-05	0.000839129
PTTG1IP	3929.29	-0.413853	0.0969196	-4.27006	1.95416e-05	0.000839129
SHQ1	546.849	-0.62756	0.147225	-4.2626	2.02061e-05	0.000864977
NPDC1	1244.06	0.753404	0.176809	4.26112	2.03409e-05	0.000868329
MUM1L1	51.6433	-0.910888	0.213828	-4.25991	2.04512e-05	0.000870619
ABTB1	131.038	1.18006	0.277115	4.25838	2.05918e-05	0.000874183
BATF	108.452	-0.734948	0.172652	-4.25683	2.07348e-05	0.000875418
SNORA76C	62.0707	-2.55381	0.599866	-4.2573	2.06913e-05	0.000875418
BMS1P22	31.6294	-5.29105	1.24379	-4.25396	2.10021e-05	0.000884277
DLGAP5	2261.55	-0.480523	0.113189	-4.24532	2.18285e-05	0.000901775
FAT1	3565.87	-0.186223	0.0438469	-4.24712	2.16532e-05	0.000901775
ITGB5	4152.87	-0.317271	0.0747005	-4.24724	2.16418e-05	0.000901775
MB21D2	614.525	-0.608765	0.143339	-4.24704	2.16615e-05	0.000901775
RBM6	890.268	0.408068	0.0960978	4.24638	2.17252e-05	0.000901775
RFC2	1331.27	-0.379045	0.0892169	-4.24858	2.1513e-05	0.000901775
SPAG16	391.877	-0.451689	0.106389	-4.24565	2.17961e-05	0.000901775
SLC39A14	899.988	-0.509237	0.119971	-4.24467	2.18919e-05	0.000901972
NDC1	2040.1	-0.501199	0.118105	-4.24366	2.19901e-05	0.000903594
MRTO4	1041.61	-0.355127	0.0837318	-4.24124	2.22288e-05	0.000910968
HMGCS2	188.747	0.434386	0.102562	4.23534	2.28207e-05	0.000932736
CDSN	533.733	0.643151	0.151918	4.23353	2.3005e-05	0.000937776
TTLL3	128.833	0.621089	0.146748	4.23234	2.31276e-05	0.000940278
ALG14	499.759	-0.49393	0.116796	-4.229	2.34728e-05	0.000951794
SNORA42	75.2673	-1.20831	0.285771	-4.22824	2.35531e-05	0.000952536
ALDH3B2	2071	0.461031	0.109056	4.22747	2.36333e-05	0.00095327
MAPK1	2611.43	-0.299572	0.070873	-4.22688	2.36956e-05	0.000953283
DANCR	705.883	-0.526547	0.124643	-4.22445	2.39529e-05	0.000961119
SPTSSB	7365.47	-0.733393	0.173674	-4.22281	2.4128e-05	0.000965625
B3GALNT1	1470.28	-0.444385	0.105264	-4.22161	2.42565e-05	0.000968245
CCNY	1391.15	-0.211211	0.0500749	-4.2179	2.46586e-05	0.000981743
MT-RNR1	79292.2	5.1694	1.22586	4.21695	2.47627e-05	0.000983343
RP11-196G18.22	393.732	0.653937	0.155107	4.21603	2.48636e-05	0.000984803
RAP1A	1265.71	0.741388	0.176004	4.21233	2.5275e-05	0.000998523
MED22	865.596	-0.34622	0.0822559	-4.20906	2.56434e-05	0.0010079
TBRG4	1559.88	-0.375345	0.0891736	-4.20915	2.56328e-05	0.0010079
PLEKHA8	923.217	-0.269417	0.0640379	-4.20715	2.58617e-05	0.00101388
CSTF1	1246.69	-0.369882	0.0879561	-4.20531	2.60728e-05	0.00101956
GTF2E2	347.07	-0.632587	0.150536	-4.20224	2.64284e-05	0.00103084
MNT	155.501	0.961899	0.229098	4.19863	2.68531e-05	0.00104475
DNAJA3	1696.56	-0.298551	0.071118	-4.19796	2.69328e-05	0.00104521
AIM1	2344.49	-0.189395	0.0451554	-4.19429	2.73732e-05	0.00105168
MCM2	3379.59	-0.436023	0.103946	-4.19469	2.73247e-05	0.00105168
SEPT11	2074.34	-0.250421	0.0596822	-4.19591	2.71782e-05	0.00105168
YME1L1	5450.85	-0.299034	0.071284	-4.19496	2.72917e-05	0.00105168
ANKRD27	812.324	-0.347737	0.0829279	-4.19324	2.74997e-05	0.0010539
HIST1H3D	1455.03	-0.377753	0.0902047	-4.18773	2.81762e-05	0.00107714
RAB38	48.6465	-0.877033	0.209558	-4.18516	2.84966e-05	0.00108669
SCARNA9	364.29	1.32316	0.316227	4.18422	2.86152e-05	0.00108851
DUSP8	64.3978	1.41912	0.339254	4.18305	2.87628e-05	0.00109142
ESD	1179.04	-0.433666	0.103722	-4.18104	2.90173e-05	0.00109171
FREM2	1275.18	-0.392972	0.0939714	-4.18182	2.89179e-05	0.00109171
NUDT21	2787.8	-0.365691	0.0874701	-4.18075	2.90545e-05	0.00109171
RP11-382B18.1	776.629	0.571328	0.136604	4.18237	2.88492e-05	0.00109171
FADS1	1350.9	-0.299592	0.0717361	-4.17631	2.96275e-05	0.00111052
EXO1	1033.01	-0.421241	0.101095	-4.16679	3.08921e-05	0.00115231
NUPL1	1431.89	-0.472998	0.113511	-4.16698	3.08667e-05	0.00115231
TSKU	11418.2	0.433947	0.10419	4.16495	3.11416e-05	0.0011588
ARPC1A	2425.64	-0.210726	0.0506249	-4.16249	3.14793e-05	0.00116854
ZNF414	57.8114	0.967494	0.232643	4.15871	3.20049e-05	0.00118518
SNORA71D	113.552	-1.76516	0.424903	-4.15428	3.2632e-05	0.0012055
PEF1	703.701	-0.278149	0.0669778	-4.15285	3.28357e-05	0.00121012
BCL3	128.637	1.06353	0.25628	4.14987	3.32662e-05	0.0012224
SULT1A1	312.611	0.387702	0.0934346	4.14945	3.3328e-05	0.0012224
WDR75	1349.97	-0.468455	0.112926	-4.14834	3.34892e-05	0.00122538
ZNF367	852.616	-0.293622	0.0707975	-4.14735	3.36348e-05	0.00122779
ABLIM3	408.675	0.547742	0.132123	4.14569	3.38797e-05	0.00123184
STC2	10563.1	-0.51717	0.124754	-4.14551	3.39059e-05	0.00123184
SNORD22	44.6164	-2.45575	0.592479	-4.14487	3.40001e-05	0.00123234
NCAPG	1753.23	-0.35021	0.084532	-4.14293	3.42898e-05	0.00123992
CDK1	3535.41	-0.616086	0.148749	-4.14178	3.44619e-05	0.00124301
MPPE1	262.033	-0.456792	0.110331	-4.14021	3.46989e-05	0.00124301
RMND1	752.606	-0.575185	0.138917	-4.14051	3.46535e-05	0.00124301
TBL1XR1	5979.59	-0.289258	0.0698484	-4.14123	3.4545e-05	0.00124301
AEN	772.249	-0.510907	0.123449	-4.13859	3.49449e-05	0.00124892
PNISR	1189.5	0.563308	0.136172	4.13673	3.52283e-05	0.00125612
RNY3	926.234	-1.38158	0.334289	-4.13287	3.58255e-05	0.00127446
USP46	896.427	-0.334734	0.0810302	-4.13098	3.61223e-05	0.00128205
PLA2G6	139.294	0.462448	0.11204	4.12751	3.66716e-05	0.00129855
SRSF1	7151.7	-0.289389	0.0701385	-4.12597	3.69178e-05	0.00130426
MALAT1	64182.3	1.56631	0.379804	4.12399	3.72367e-05	0.00131152
SLC25A38	719.591	-0.293313	0.0711297	-4.12363	3.72941e-05	0.00131152
ZDHHC4	716.764	-0.46142	0.111917	-4.12288	3.74165e-05	0.00131283
KCNS3	840.975	-0.440496	0.10694	-4.11911	3.80345e-05	0.00132897
WDR77	881.77	-0.43173	0.104814	-4.11901	3.80496e-05	0.00132897
CASZ1	987.62	0.694637	0.16869	4.11783	3.82462e-05	0.00133281
LIFR	847.818	-0.360555	0.0876252	-4.11474	3.87617e-05	0.00134202
LINC00504	620.228	0.601739	0.146242	4.11467	3.87726e-05	0.00134202
METTL2A	970.859	-0.390461	0.0948796	-4.11533	3.86628e-05	0.00134202
DSCC1	568.594	-0.363571	0.088401	-4.11275	3.90968e-05	0.0013502
HIST2H4A	6345.13	-0.847605	0.206179	-4.11102	3.93921e-05	0.00135735
FLNB	20173.1	0.293408	0.0713824	4.11037	3.95025e-05	0.00135745
LEMD2	876.119	-0.321652	0.0782614	-4.10997	3.95716e-05	0.00135745
NOTCH2	4126.06	-0.159719	0.0388843	-4.10754	3.99888e-05	0.00136871
HNRNPA1P21	45.6189	1.15542	0.281348	4.10672	4.01315e-05	0.00137053
PMEPA1	840.272	0.414646	0.101041	4.10375	4.06508e-05	0.00138519
NOS1AP	144.276	1.07307	0.261693	4.10048	4.123e-05	0.00140182
MCU	395.595	-0.337814	0.0824637	-4.09652	4.194e-05	0.00142281
DIP2A	797.007	0.444491	0.108557	4.09454	4.23014e-05	0.00143191
MINK1	660.096	0.584902	0.142894	4.09324	4.25379e-05	0.00143675
PPP1R3D	1699.25	-0.290017	0.0709251	-4.08906	4.33133e-05	0.00145951
RP11-703G6.1	171.187	0.905764	0.221535	4.08858	4.34017e-05	0.00145951
FAM83D	1198.85	-0.312955	0.0765581	-4.0878	4.35478e-05	0.00146123
NDUFB4	1688.47	-0.370619	0.0908456	-4.07966	4.51014e-05	0.00150351
RAN	9825.66	-0.494507	0.121201	-4.08006	4.50237e-05	0.00150351
ZYG11B	1053.82	-0.316414	0.077548	-4.08024	4.49893e-05	0.00150351
NQO1	7435.69	-0.519926	0.127539	-4.07662	4.56954e-05	0.00151673
TMEM9	1242.42	-0.422864	0.103723	-4.07686	4.56486e-05	0.00151673
MED15	337.899	0.52626	0.129131	4.0754	4.59361e-05	0.00151816
TSEN34	990.334	-0.515769	0.126545	-4.07577	4.58621e-05	0.00151816
HIST1H3G	2032.35	-0.690843	0.169571	-4.07407	4.61995e-05	0.00152359
BARD1	1166.86	-0.38827	0.0953245	-4.07314	4.63837e-05	0.0015243
MIIP	273.448	-0.477389	0.117209	-4.07296	4.64192e-05	0.0015243
HSD3B7	471.475	-0.468719	0.115194	-4.06894	4.72273e-05	0.00154752
DDIAS	573.801	-0.506892	0.124604	-4.06801	4.74172e-05	0.00155044
UTRN	3504.46	-0.187455	0.046125	-4.06406	4.82261e-05	0.00157354
CCDC77	284.792	-0.380424	0.0936532	-4.06205	4.86441e-05	0.00158047
SNORA7A	504.475	-1.73727	0.427671	-4.06216	4.86198e-05	0.00158047
RPL13	13289.6	-0.448055	0.110363	-4.05981	4.91121e-05	0.00159231
CH17-373J23.1	168.366	0.751247	0.185205	4.05629	4.98586e-05	0.00161311
DGCR6L	595.099	-0.498644	0.122946	-4.05579	4.99651e-05	0.00161316
AK2	1911.53	-0.338812	0.0836052	-4.05252	5.06688e-05	0.00162903
DDX49	862.308	-0.470885	0.116186	-4.05284	5.05988e-05	0.00162903
HIST1H2AH	1445.4	-0.708336	0.174829	-4.05161	5.08673e-05	0.001632
CDC45	656.441	-0.392103	0.0968339	-4.04923	5.13871e-05	0.00164524
ADRA2A	65.9176	0.714578	0.176554	4.04736	5.17984e-05	0.00164876
SNORA54	366.176	-1.72443	0.426017	-4.04779	5.17043e-05	0.00164876
TPM4	5104.71	0.501304	0.123862	4.04727	5.18187e-05	0.00164876
NGRN	2922.13	-0.334309	0.0826463	-4.04506	5.23103e-05	0.00166096
PLK2	4962.56	-0.365356	0.0904032	-4.04141	5.31304e-05	0.00168352
SNORA62	26.6274	-2.09993	0.519934	-4.03884	5.37165e-05	0.00169859
NARFL	456.719	-0.326516	0.0808587	-4.0381	5.38859e-05	0.00170045
AURKA	2159.69	-0.427563	0.105982	-4.03429	5.47681e-05	0.00171791
CD59	2920.31	-0.361496	0.0895976	-4.03466	5.46826e-05	0.00171791
FIGNL1	1321.44	-0.379472	0.0940957	-4.03283	5.51099e-05	0.00171791
GAPDH	37243.6	-0.285208	0.0706984	-4.03414	5.48018e-05	0.00171791
LRRC42	447.823	-0.375952	0.0932102	-4.03338	5.49812e-05	0.00171791
ZWINT	2543.14	-0.261832	0.0649214	-4.03307	5.50535e-05	0.00171791
CRK	1579.99	-0.372455	0.0923719	-4.03212	5.52751e-05	0.00171957
NLE1	406.121	-0.537928	0.133428	-4.03159	5.54e-05	0.00171997
CHCHD1	770.152	-0.490223	0.121613	-4.03102	5.5536e-05	0.00172072
SCYL2	3262.49	-0.236194	0.0586067	-4.03015	5.57418e-05	0.00172362
CCNL1	1120.6	0.284287	0.0706126	4.02601	5.6732e-05	0.00173864
HSPA1A	6184.09	-0.424239	0.105345	-4.02716	5.64552e-05	0.00173864
ODC1	1136.08	-0.518447	0.128771	-4.02611	5.67065e-05	0.00173864
SLC40A1	3482.44	-0.368044	0.0913999	-4.02674	5.65552e-05	0.00173864
UBE2C	1577.87	-0.218847	0.0543617	-4.02575	5.67933e-05	0.00173864
PBK	1098.05	-0.471964	0.117317	-4.02299	5.74646e-05	0.0017557
HIST1H2AB	853.864	-0.676411	0.168185	-4.02183	5.77489e-05	0.00175663
SLC38A9	369.934	-0.446269	0.110972	-4.02146	5.7838e-05	0.00175663
SNORA76A	25.6466	-1.83126	0.455277	-4.02231	5.76308e-05	0.00175663
GNG12	1318.03	-0.35708	0.0888652	-4.01822	5.86404e-05	0.00177749
RPS20P22	178.465	0.631756	0.157266	4.01713	5.89122e-05	0.00178221
PYGB	1839.43	-0.253399	0.0630892	-4.01652	5.90645e-05	0.00178331
CLTB	924.553	-0.425774	0.106031	-4.01556	5.93041e-05	0.00178703
STON1	57.3742	-0.868712	0.216391	-4.01455	5.95589e-05	0.0017912
KDM1A	2220.13	-0.264077	0.0658015	-4.01324	5.98912e-05	0.00179767
STON2	657.42	-0.296501	0.0739048	-4.01193	6.02255e-05	0.00180366
TNFRSF12A	706.422	-0.608803	0.151763	-4.01153	6.03255e-05	0.00180366
GSTO1	581.939	-0.522404	0.130276	-4.00999	6.07213e-05	0.00180496
PECR	189.622	-0.54341	0.135503	-4.01032	6.06365e-05	0.00180496
PHB2	2404.01	-0.431669	0.107641	-4.01025	6.06538e-05	0.00180496
AC093838.4	264.565	0.457306	0.114139	4.00657	6.16063e-05	0.00182773
MXD1	368.462	0.507528	0.12671	4.00544	6.19025e-05	0.00183176
SLC25A10	1039.39	-0.369306	0.092208	-4.00514	6.19805e-05	0.00183176
SNORD15A	64.9024	-3.4683	0.866288	-4.00363	6.23776e-05	0.00183996
SH3BP5-AS1	104.691	0.636646	0.159042	4.003	6.25437e-05	0.00184132
CMYA5	304.321	0.520735	0.130157	4.00082	6.31232e-05	0.00185129
RRM1	4426.48	-0.414862	0.103685	-4.00119	6.30241e-05	0.00185129
GATA4	92.0391	1.38898	0.347249	3.99996	6.33537e-05	0.00185451
CDC6	1543.21	-0.35682	0.0892896	-3.9962	6.43662e-05	0.00187768
MRPL54	301.428	-0.714682	0.178844	-3.99612	6.43893e-05	0.00187768
DFNB31	179.968	0.994106	0.248949	3.99322	6.51824e-05	0.00189004
HIST1H4J	4485.48	-0.760312	0.190382	-3.99361	6.50738e-05	0.00189004
NUP205	4055.32	-0.251751	0.0630376	-3.99367	6.50594e-05	0.00189004
RP5-875O13.1	155.943	-1.18904	0.297848	-3.99209	6.54926e-05	0.00189546
ACADS	226.365	-0.52652	0.131956	-3.99013	6.60367e-05	0.0019056
CDCA2	841.517	-0.293776	0.0736293	-3.98994	6.6091e-05	0.0019056
WDR34	2752.1	-0.4912	0.123147	-3.98872	6.64303e-05	0.0019118
NEDD1	1284.8	-0.396987	0.0996582	-3.98349	6.79113e-05	0.00195077
SLC1A4	1938.38	0.291025	0.0731529	3.97831	6.94076e-05	0.00198632
ZNF248	305.588	-0.425981	0.107073	-3.97841	6.93785e-05	0.00198632
PPP1R3C	162.883	-0.592799	0.149161	-3.97421	7.06129e-05	0.00201364
ZNF252P	1299.17	-0.361359	0.0909268	-3.97417	7.06242e-05	0.00201364
LINC01002	310.735	0.780859	0.196508	3.97369	7.07689e-05	0.00201403
KANSL3	1028.78	-0.235577	0.0592999	-3.97264	7.10816e-05	0.00201919
POGK	2419.45	-0.223727	0.0563474	-3.9705	7.17226e-05	0.00203364
PHLDA1	918.983	0.562483	0.141718	3.96903	7.21665e-05	0.00204246
MCM3	4371.89	-0.27597	0.0695764	-3.96644	7.29554e-05	0.00206099
CELSR1	4393.7	0.67523	0.170399	3.96264	7.4126e-05	0.00209022
GCNT2	175.21	-0.445246	0.11244	-3.95984	7.49988e-05	0.00210376
METTL12	254.557	-0.750047	0.189416	-3.95979	7.50171e-05	0.00210376
TRIQK	1088.12	-0.363217	0.0917193	-3.96009	7.49204e-05	0.00210376
GATA2	659.068	0.687915	0.17375	3.95923	7.5193e-05	0.00210486
ADM2	59.3297	0.845224	0.213566	3.95766	7.56862e-05	0.00211287
NEIL3	330.546	-0.415293	0.104951	-3.95702	7.58916e-05	0.00211287
SDHD	1417.75	-0.625034	0.157946	-3.95727	7.58128e-05	0.00211287
MZT2B	1200.48	-0.403552	0.102015	-3.95582	7.62715e-05	0.0021196
C12orf49	1509.15	-0.198973	0.0503375	-3.95277	7.7252e-05	0.00214298
CSTF2	587.073	-0.30212	0.076476	-3.95052	7.79811e-05	0.00215542
M6PR	2277.4	-0.351036	0.0888487	-3.95094	7.78444e-05	0.00215542
MSMO1	1306	-0.615848	0.155913	-3.94996	7.81644e-05	0.00215661
FAM49B	1837.22	-0.399701	0.10122	-3.94886	7.85254e-05	0.00216022
RLF	1136.08	-0.428398	0.108501	-3.94833	7.86983e-05	0.00216022
RNPC3	213.226	0.434486	0.110045	3.94827	7.87169e-05	0.00216022
FAM200A	207.371	-0.454644	0.115163	-3.94782	7.88673e-05	0.00216049
SLF2	1916.87	-0.27649	0.0700491	-3.94709	7.91079e-05	0.00216322
RNU4ATAC	105.956	-1.24659	0.315908	-3.94604	7.94533e-05	0.00216881
AMD1	2938.82	-0.436836	0.110812	-3.94216	8.0752e-05	0.00218485
PLXNA3	801.493	0.787637	0.199787	3.94238	8.0677e-05	0.00218485
SNORA77	22.3064	-1.57809	0.400192	-3.94332	8.03599e-05	0.00218485
STK36	436.716	0.347109	0.0880363	3.94279	8.054e-05	0.00218485
TIPIN	389.82	-0.537781	0.136402	-3.94261	8.05998e-05	0.00218485
THAP3	149.521	-0.729246	0.185014	-3.94158	8.09461e-05	0.00218626
EGLN3	273.438	-0.338434	0.0859442	-3.93784	8.22193e-05	0.00220909
FAM134B	585.493	-0.481111	0.122176	-3.93785	8.22159e-05	0.00220909
NRP1	793.527	-0.538249	0.136687	-3.93783	8.22229e-05	0.00220909
SNED1	199.701	0.626185	0.159037	3.93735	8.23866e-05	0.00220963
HIST1H4D	2170.27	-0.823719	0.209324	-3.93513	8.31522e-05	0.00222483
NINJ1	885.413	-0.249737	0.0634676	-3.93487	8.32429e-05	0.00222483
ACOX2	466.314	-0.387247	0.0984843	-3.93206	8.42198e-05	0.00223925
HDGFRP3	1772.27	-0.323476	0.0822581	-3.93246	8.40817e-05	0.00223925
SPINT2	5949.82	-0.511948	0.130174	-3.93279	8.3967e-05	0.00223925
BUD31	1164.73	-0.401277	0.102067	-3.93151	8.44131e-05	0.00224052
FLVCR1	838.792	-0.388247	0.0988328	-3.92832	8.55424e-05	0.00226658
TFAP2A	1146.56	0.981735	0.249986	3.92715	8.59573e-05	0.00227365
MRS2	1046.57	-0.333568	0.0849527	-3.92651	8.61856e-05	0.00227577
OSBPL9	1264.86	-0.443616	0.113018	-3.92519	8.66598e-05	0.00228437
MED21	644.872	-0.452186	0.115285	-3.92232	8.77022e-05	0.00230628
PIGF	242.215	-0.431253	0.109955	-3.92207	8.7791e-05	0.00230628
HRSP12	397.141	-0.552753	0.141088	-3.9178	8.93619e-05	0.00234354
RP4-760C5.5	62.2337	0.609783	0.155796	3.91397	9.07893e-05	0.00237692
DBF4	1280.85	-0.432515	0.110563	-3.91192	9.15671e-05	0.00238105
LRRC1	1269.04	-0.386932	0.098903	-3.91224	9.14458e-05	0.00238105
NAAA	421.513	-0.556669	0.142289	-3.91224	9.1444e-05	0.00238105
TEX30	222.886	-0.501336	0.128152	-3.91205	9.15169e-05	0.00238105
PPAT	1323.56	-0.396825	0.101532	-3.90839	9.29139e-05	0.00241199
CKB	617.741	-0.512161	0.131067	-3.90764	9.32035e-05	0.00241543
ARMT1	3539.84	-0.44502	0.113921	-3.90639	9.36851e-05	0.00242383
SNORA9	41.7535	-1.6501	0.422572	-3.90491	9.42612e-05	0.00243463
BAK1	457.357	-0.511377	0.130981	-3.90421	9.45317e-05	0.00243752
HSPA1B	3678.96	-0.494925	0.126858	-3.9014	9.56386e-05	0.00244148
KIF18A	1105.97	-0.46477	0.119118	-3.90177	9.54917e-05	0.00244148
LINC00652	66.0482	0.609421	0.156178	3.90209	9.53656e-05	0.00244148
MRPS27	1447.84	-0.292642	0.0750032	-3.90172	9.55115e-05	0.00244148
SORL1	1775.45	-0.240188	0.0615465	-3.90254	9.51876e-05	0.00244148
SUMF1	1161.78	-0.532938	0.136534	-3.90334	9.48725e-05	0.00244148
GFPT1	3736.96	0.302451	0.077557	3.89973	9.62995e-05	0.00245345
ISOC2	630.573	-0.671319	0.172159	-3.89941	9.64266e-05	0.00245345
C12orf45	246.261	-0.651646	0.167169	-3.89813	9.69381e-05	0.00245427
C1orf226	303.131	0.816748	0.209522	3.89816	9.6928e-05	0.00245427
PPP2R5C	3381.12	-0.199069	0.0510662	-3.89825	9.68903e-05	0.00245427
RPS29	5978.71	-0.824831	0.21173	-3.89568	9.79246e-05	0.00247517
PLEKHJ1	602.088	-0.450059	0.115645	-3.89172	9.95364e-05	0.00251178
DNAJC22	869.676	-0.317951	0.0817316	-3.89019	0.000100167	0.00251942
GEMIN5	1543.64	-0.232288	0.0597064	-3.89051	0.000100034	0.00251942
ARL4A	466.205	-0.567806	0.145988	-3.8894	0.000100494	0.00252351
CCNB2	1744.91	-0.366594	0.0943352	-3.88608	0.000101877	0.00253341
PELO	535.904	-0.576072	0.148219	-3.88663	0.000101644	0.00253341
RAMP1	95.2133	-0.661069	0.170097	-3.88641	0.000101736	0.00253341
RGS2	57.0932	-0.975514	0.250982	-3.88679	0.00010158	0.00253341
SEL1L	4264.91	-0.173467	0.0446349	-3.88636	0.000101758	0.00253341
YWHAQ	6399.46	-0.243781	0.0627312	-3.88612	0.00010186	0.00253341
SCCPDH	1652.24	-0.503847	0.129696	-3.88483	0.000102403	0.00254238
ICMT	3128.81	-0.393432	0.101332	-3.88262	0.000103338	0.00256145
AZIN1	6959.75	-0.437618	0.112727	-3.88212	0.00010355	0.00256257
JMJD4	727.743	-0.591519	0.152412	-3.88104	0.000104011	0.00256436
NUP98	3103.28	-0.160191	0.0412732	-3.88123	0.000103929	0.00256436
PHB	3123.05	-0.467294	0.120413	-3.88078	0.000104123	0.00256436
ALKBH8	194.43	-0.534114	0.137704	-3.8787	0.000105017	0.00258223
COX15	1318.12	-0.30847	0.0795948	-3.87551	0.000106402	0.00260795
LAPTM4B	5934.3	-0.467272	0.120561	-3.87582	0.000106268	0.00260795
CASKIN2	465.846	0.529368	0.136698	3.87254	0.000107707	0.00263573
CHCHD2	5821.18	-0.683528	0.176615	-3.87016	0.000108762	0.00265497
GPSM2	1935.93	-0.373108	0.0964201	-3.86961	0.000109011	0.00265497
MRPL41	868.158	-0.556012	0.143685	-3.86965	0.000108991	0.00265497
NHP2	1648.02	-0.344017	0.0889427	-3.86784	0.000109802	0.00266999
RP11-545I5.3	171.701	0.859449	0.222327	3.8657	0.000110773	0.00268511
TSN	2432.53	-0.335104	0.0866858	-3.86573	0.000110758	0.00268511
CCT8	5494.57	-0.411023	0.10636	-3.86445	0.000111338	0.00269455
POLD1	712.488	-0.343554	0.0889165	-3.86378	0.000111647	0.00269778
COPS3	1268.63	-0.542562	0.140466	-3.86257	0.000112199	0.00269839
GNAI3	3924.17	-0.335006	0.0867145	-3.86333	0.000111852	0.00269839
RPSA	13084.3	-0.573044	0.148345	-3.86291	0.000112046	0.00269839
SDHAP1	216.765	0.552257	0.143014	3.86155	0.000112672	0.00270132
U1	3258.55	-1.23634	0.320149	-3.86176	0.000112571	0.00270132
MRPL46	490.526	-0.417652	0.108183	-3.86062	0.0001131	0.00270736
CEP55	1844.61	-0.372368	0.0965161	-3.85809	0.000114275	0.00272698
TALDO1	2297.45	-0.385274	0.0998548	-3.85834	0.000114159	0.00272698
RBM14-RBM4	92.2063	-1.0877	0.281984	-3.85731	0.00011464	0.00273144
SCARNA10	2805.84	-1.14243	0.296244	-3.85639	0.000115074	0.0027351
TCEB2	1722.68	-0.644159	0.167044	-3.85623	0.000115149	0.0027351
TRIM16	656.669	-0.437661	0.113517	-3.85545	0.000115517	0.0027396
DCTN5	2262.97	-0.258606	0.0670858	-3.85486	0.000115795	0.00274168
HIST1H3C	1317.36	-0.712823	0.184932	-3.85451	0.000115961	0.00274168
HIST1H4C	3042.68	-0.664826	0.172502	-3.85403	0.00011619	0.00274202
PSMC3	2788.59	-0.300127	0.0778796	-3.85373	0.000116333	0.00274202
EMC4	1267.6	-0.38659	0.10036	-3.85204	0.000117138	0.00275678
DEPDC1	1362.07	-0.507109	0.131687	-3.85087	0.000117699	0.00276575
PAPSS2	1240.59	-0.346661	0.0900505	-3.84963	0.000118295	0.00277129
UNG	1899.97	-0.301642	0.078352	-3.84983	0.0001182	0.00277129
HN1	2841.03	-0.469978	0.122113	-3.84871	0.00011874	0.00277746
ATP5A1	9674.27	-0.595728	0.154824	-3.84778	0.000119191	0.00278213
RP11-465N4.4	41.6526	-0.777373	0.202043	-3.84756	0.000119301	0.00278213
QRSL1	550.588	-0.551985	0.143484	-3.84702	0.000119562	0.00278398
WDR41	769.387	-0.414671	0.107847	-3.84498	0.000120563	0.00280305
C17orf89	342.976	-0.566201	0.147302	-3.8438	0.000121145	0.00281231
AC093642.5	79.9197	0.673168	0.175215	3.84196	0.000122058	0.00282451
NCOA4	4465.99	-0.484503	0.126119	-3.84163	0.000122221	0.00282451
OSGIN1	511.887	0.521533	0.135738	3.84219	0.00012194	0.00282451
CCR8	71.5557	0.747268	0.194625	3.83953	0.000123272	0.0028445
BTBD6	1092.48	-0.429464	0.111947	-3.83633	0.000124886	0.00287313
DHFRP1	197.314	-0.902155	0.235151	-3.83648	0.000124808	0.00287313
RP11-400K9.4	46.4601	-0.86295	0.225039	-3.83467	0.000125732	0.00288827
IL13RA1	1719.64	-0.293166	0.0764687	-3.8338	0.000126178	0.00289417
TPRN	633.391	-0.382053	0.0997205	-3.83124	0.000127499	0.00292013
SMIM3	165.363	-0.711772	0.185801	-3.83083	0.000127713	0.00292066
PSMB4	3853.02	-0.569199	0.148645	-3.82926	0.000128531	0.00293351
VPS51	1079.12	-0.524188	0.136899	-3.82902	0.000128656	0.00293351
MIS18A	518.635	-0.305538	0.0798175	-3.82796	0.000129211	0.0029418
FAM213A	1741.57	-0.284358	0.074314	-3.82644	0.000130009	0.00295558
CTBP1	1839.5	-0.235371	0.0615293	-3.82536	0.000130583	0.00296312
HSD17B7	278.095	-0.685618	0.179242	-3.82509	0.000130726	0.00296312
PTP4A1	2726.22	0.813917	0.212869	3.82355	0.000131543	0.00297724
CDCA7L	1146.5	-0.350461	0.0916767	-3.82279	0.000131952	0.00298212
FBN2	31.13	-2.20517	0.576957	-3.82207	0.000132337	0.00298643
WDHD1	1489.39	-0.290458	0.0760098	-3.82131	0.000132742	0.00299117
AHCY	4461.66	-0.240801	0.0630578	-3.81874	0.000134134	0.0030137
CAB39	1120.07	-0.266173	0.0696965	-3.81904	0.000133975	0.0030137
DPY19L1	685.602	-0.381416	0.0999367	-3.81657	0.000135317	0.00303373
NDUFB11	1564.44	-0.486201	0.127398	-3.81639	0.00013542	0.00303373
C11orf31	1113.44	-0.611083	0.160171	-3.81518	0.000136081	0.00303527
MRPS12	478.649	-0.52331	0.137154	-3.81549	0.000135914	0.00303527
PAQR6	143.024	0.51225	0.134249	3.81567	0.000135812	0.00303527
IPO11	1373.19	-0.213277	0.0559075	-3.81482	0.000136281	0.00303531
HIST1H2AE	2249.02	-0.359893	0.0943718	-3.81356	0.000136978	0.00304216
INTS6	1190.21	-0.305134	0.080013	-3.81355	0.000136984	0.00304216
SLC35B4	442.564	-0.357657	0.0937972	-3.81309	0.000137238	0.00304339
MAF1	1527.7	-0.279337	0.0732672	-3.81258	0.000137526	0.0030454
NEU3	1411.5	-0.283715	0.0744593	-3.81034	0.000138778	0.00306869
YARS2	488.754	-0.589924	0.154837	-3.80997	0.000138982	0.00306878
CCDC144A	282.223	0.357691	0.0939103	3.80886	0.00013961	0.00307823
HNRNPLL	968.247	-0.48515	0.127389	-3.80842	0.000139859	0.00307929
COPS4	1068.89	-0.529243	0.139039	-3.80643	0.000140987	0.00309815
PNPT1	1049.32	-0.383003	0.100626	-3.8062	0.000141118	0.00309815
METRN	641.857	-0.519554	0.136557	-3.80467	0.000141993	0.00311291
NELL2	43.7042	-0.892542	0.234825	-3.80088	0.000144183	0.00315193
SNORA10	93.6368	-1.39038	0.365794	-3.80099	0.00014412	0.00315193
POLR3C	731.379	-0.257576	0.0677847	-3.79992	0.000144745	0.00315971
ABT1	516.303	-0.346601	0.0912592	-3.79798	0.000145878	0.00317994
MAD2L1	1503.67	-0.519082	0.136731	-3.79637	0.000146829	0.00319613
ULK1	856.206	0.782682	0.206222	3.79533	0.000147448	0.00320507
CYFIP1	3080.9	-0.161409	0.0425797	-3.79075	0.000150196	0.00325734
UBR7	2236.52	-0.223547	0.0589737	-3.79061	0.000150277	0.00325734
ABHD5	687.921	-0.414905	0.109487	-3.78952	0.00015094	0.00326251
PSMA7	4271.85	-0.545114	0.143841	-3.78969	0.000150833	0.00326251
NDUFA9	1482.81	-0.576763	0.152223	-3.78894	0.000151294	0.00326557
LFNG	665.15	-0.323819	0.0854741	-3.7885	0.000151557	0.00326666
ATG16L2	285.519	0.383383	0.101252	3.78643	0.000152827	0.00328943
CAND1	7280.45	-0.356034	0.0940504	-3.78557	0.000153357	0.00329163
CNOT10	876.428	-0.257727	0.0680838	-3.78544	0.000153437	0.00329163
VPS72	914.782	-0.373538	0.0986834	-3.78522	0.000153572	0.00329163
C7orf55	114.588	-1.01571	0.26843	-3.78389	0.000154399	0.00329845
CAPS	362.306	-0.356184	0.0941373	-3.78367	0.000154534	0.00329845
ECHDC3	216.107	-0.478807	0.126545	-3.78368	0.000154527	0.00329845
DNAJC5	2316.88	-0.311175	0.0822864	-3.78162	0.000155814	0.00330234
PLRG1	949.508	-0.537077	0.142047	-3.78097	0.000156221	0.00330234
POLE3	2109.92	-0.42797	0.113185	-3.78114	0.00015611	0.00330234
PRPS1	537.287	-0.396861	0.104949	-3.78146	0.00015591	0.00330234
RP11-34P13.13	133.141	0.621604	0.164321	3.78286	0.000155037	0.00330234
TMEM41B	891.686	-0.254359	0.0672692	-3.78122	0.000156064	0.00330234
TRAF2	510.52	-0.292102	0.077228	-3.78234	0.000155364	0.00330234
MDM4	1796.25	0.399787	0.105817	3.77809	0.000158037	0.00333613
KLHL25	308.684	-0.379239	0.100404	-3.77713	0.000158649	0.00333988
PAK1	3902.65	0.18971	0.050226	3.77713	0.000158645	0.00333988
EIF2S2	3269.46	-0.421929	0.111726	-3.77648	0.000159063	0.00334401
SPARC	392.418	-0.323689	0.0857446	-3.77504	0.000159985	0.0033588
ZNF708	315.378	0.42751	0.113294	3.77347	0.000160992	0.00337535
IMP3	981.716	-0.4788	0.126926	-3.77227	0.000161769	0.0033824
NDUFB5	1952.55	-0.626997	0.166197	-3.77261	0.000161552	0.0033824
RAC3	322.724	-0.511087	0.135574	-3.7698	0.000163377	0.00341139
RECQL	1611.82	-0.445501	0.11822	-3.76841	0.000164293	0.00342586
ANLN	5862.91	-0.249549	0.0662373	-3.7675	0.000164894	0.0034292
TM7SF3	1545.26	-0.459907	0.122073	-3.76749	0.0001649	0.0034292
UBE2N	2121.44	-0.414177	0.109979	-3.76596	0.000165908	0.0034455
ATMIN	1995.25	-0.339792	0.0902516	-3.76494	0.000166586	0.00345493
CHEK1	1104.58	-0.397904	0.105772	-3.76191	0.000168623	0.00345543
IPO5	2725	-0.255638	0.0679569	-3.76177	0.000168717	0.00345543
KLHDC3	1648.67	-0.375206	0.0997063	-3.76312	0.000167809	0.00345543
MARC1	556.169	-0.343204	0.0912479	-3.76122	0.000169084	0.00345543
MIPEP	478.295	-0.332298	0.088297	-3.76341	0.000167614	0.00345543
RNU1-1	1347.46	-1.22886	0.326628	-3.76227	0.000168377	0.00345543
RNU1-2	1347.59	-1.22886	0.32663	-3.76224	0.000168396	0.00345543
RNU1-27P	1347.5	-1.2291	0.32659	-3.76344	0.000167592	0.00345543
RNU1-3	1347.55	-1.22886	0.32669	-3.76156	0.000168858	0.00345543
RNU1-4	1347.46	-1.22861	0.32663	-3.76147	0.000168921	0.00345543
RNVU1-18	1347.5	-1.22886	0.326634	-3.7622	0.000168425	0.00345543
HIST1H4B	1909.94	-0.707235	0.188062	-3.76066	0.000169469	0.0034587
CENPI	580.398	-0.412774	0.109814	-3.75884	0.0001707	0.00346702
POLR2M	1046.97	-0.269778	0.0717739	-3.75873	0.000170779	0.00346702
RNU1-28P	1347.43	-1.22814	0.326684	-3.75941	0.000170317	0.00346702
SIDT2	534.443	0.501749	0.133477	3.75906	0.00017055	0.00346702
NCR3LG1	145.963	0.471315	0.125405	3.75836	0.000171031	0.00346755
S100A4	98.6245	-0.7151	0.190339	-3.75698	0.000171975	0.00346911
SLC27A1	113.957	0.66134	0.175995	3.75773	0.000171463	0.00346911
SNORA38B	37.9475	-1.71165	0.455592	-3.75698	0.000171975	0.00346911
TNS4	142.175	1.02244	0.272149	3.75693	0.000172011	0.00346911
SCFD1	1806.22	-0.360698	0.0960977	-3.75345	0.000174414	0.00351297
ARMC6	597.04	-0.490668	0.130744	-3.75288	0.000174814	0.00351641
BSCL2	707.197	-0.549706	0.14653	-3.7515	0.000175779	0.0035312
G3BP1	6057.37	-0.212833	0.0567503	-3.75035	0.00017659	0.00354287
PPP1CA	6942.3	-0.282239	0.0752708	-3.74965	0.000177078	0.00354803
ETS2	182.031	0.467154	0.124609	3.74897	0.000177561	0.00355038
KIF14	1623.17	-0.321689	0.0858103	-3.74884	0.000177658	0.00355038
PRAF2	67.6976	1.20085	0.320357	3.74846	0.000177923	0.00355106
TMEM129	712.025	-0.413193	0.110275	-3.74692	0.000179019	0.00356831
ARPP19	5803.92	-0.221134	0.059032	-3.74601	0.000179671	0.0035727
TACC1	4353.75	-0.197189	0.0526403	-3.74596	0.000179704	0.0035727
RAB4A	840.095	-0.222433	0.0593884	-3.74539	0.000180112	0.00357618
PPP2R2A	834.712	0.631543	0.168637	3.74498	0.000180409	0.00357745
ANXA6	6709.48	-0.321207	0.0857812	-3.74449	0.000180762	0.00357881
BRAP	779.863	-0.315448	0.0842635	-3.74359	0.000181409	0.00357881
SMAD5	1770.61	-0.355171	0.0948663	-3.74391	0.000181176	0.00357881
SQLE	3618.65	-0.222543	0.0594462	-3.74361	0.000181395	0.00357881
PUS7L	1635.95	-0.352926	0.0942887	-3.74304	0.000181809	0.0035821
UTP23	872.759	-0.453763	0.121265	-3.74192	0.000182621	0.00359349
RAB27B	1772.57	-0.380737	0.101812	-3.73963	0.000184293	0.00362175
SIVA1	1174.71	-0.683674	0.182867	-3.73863	0.000185022	0.00363145
ALKBH4	224.862	-0.511092	0.136741	-3.73767	0.000185737	0.00363635
RP11-350N15.6	81.0381	0.962283	0.257456	3.73765	0.000185745	0.00363635
ASF1A	752.353	-0.362724	0.0970881	-3.73603	0.000186951	0.00365529
IFRD1	765.242	-0.443658	0.118781	-3.73509	0.000187649	0.00366409
RNF34	811.698	-0.301485	0.0807237	-3.73478	0.000187878	0.00366409
HDDC2	735.24	-0.469887	0.125849	-3.73374	0.00018866	0.00367228
TRUB1	871.861	-0.515636	0.138108	-3.73358	0.000188776	0.00367228
PPP1R15A	250.791	0.712935	0.191032	3.73202	0.00018995	0.00369047
EXT2	1210.09	-0.430105	0.115281	-3.73092	0.000190784	0.00369681
HACD3	5416.31	-0.399112	0.106968	-3.73115	0.000190606	0.00369681
OIP5	387.586	-0.57198	0.15332	-3.73063	0.000190999	0.00369681
ZNF702P	217.298	-0.50295	0.13483	-3.73026	0.00019128	0.00369759
HIST2H3D	1045.29	-0.889873	0.238625	-3.72917	0.000192112	0.00370902
POLD2	2483.32	-0.195969	0.0525666	-3.72802	0.000192992	0.00372134
NBN	3712.01	-0.436762	0.117193	-3.72688	0.000193868	0.00373354
COL7A1	224.645	0.568977	0.15271	3.72586	0.000194653	0.00373924
RPL35A	7608.96	-0.622672	0.167114	-3.72604	0.000194512	0.00373924
TTC5	404.237	-0.406994	0.109244	-3.72554	0.000194894	0.00373924
WDR43	2016.93	-0.357308	0.0959445	-3.72411	0.000196004	0.00375585
BCL2L11	498.808	0.579313	0.155597	3.72318	0.000196733	0.00376177
NAA50	4215.23	-0.233481	0.0627117	-3.72309	0.000196803	0.00376177
BCOR	759.689	0.540587	0.145306	3.72032	0.000198967	0.00377409
CYBRD1	817.749	-0.36036	0.0968446	-3.72101	0.000198425	0.00377409
DERA	1215.1	-0.440279	0.118319	-3.72111	0.000198348	0.00377409
HIST1H2AG	2560.37	-0.621924	0.167178	-3.72012	0.000199125	0.00377409
HIST1H3A	540.896	-0.790571	0.212487	-3.72055	0.000198786	0.00377409
RN7SL4P	1260.19	-0.735809	0.197714	-3.72159	0.000197973	0.00377409
SIKE1	1773.12	-0.31114	0.0836381	-3.72007	0.000199166	0.00377409
PLS3	509.095	-0.571828	0.153739	-3.71948	0.000199635	0.00377831
CTNNB1	7511.99	-0.370791	0.0997106	-3.71867	0.000200273	0.00378294
URM1	674.456	-0.449939	0.120999	-3.71855	0.000200372	0.00378294
GSTCD	760.772	-0.341135	0.0917755	-3.71706	0.000201556	0.00380063
CECR5	640.181	-0.363586	0.0978431	-3.71601	0.000202397	0.0038118
CLPTM1L	2525.03	-0.336877	0.0906821	-3.71493	0.000203263	0.00382343
LINC00116	129.861	-0.69863	0.188124	-3.71368	0.000204268	0.00383764
GAPVD1	3105.35	-0.188356	0.0507484	-3.71156	0.000205982	0.0038557
KLHL13	403.972	-0.322237	0.086819	-3.7116	0.000205956	0.0038557
RAD1	960.701	-0.269264	0.0725427	-3.7118	0.000205793	0.0038557
BRMS1	730.513	-0.480759	0.129574	-3.71029	0.000207022	0.00387045
ANKRD28	1608.4	-0.225285	0.0607298	-3.70963	0.000207561	0.00387301
H2AFZ	6799.17	-0.648126	0.17472	-3.70951	0.000207663	0.00387301
CENPA	598.514	-0.306768	0.0827575	-3.70683	0.000209869	0.00389525
GMNN	687.436	-0.279527	0.0754059	-3.70696	0.000209762	0.00389525
MOB1A	3636.25	-0.329019	0.0887552	-3.70704	0.000209697	0.00389525
MRPL42	1841.15	-0.38433	0.103669	-3.70727	0.000209502	0.00389525
TMED3	2423.61	-0.365157	0.0985186	-3.70648	0.000210163	0.003896
NTPCR	654.209	-0.366681	0.0989413	-3.70605	0.000210519	0.0038979
ABCE1	3067.14	-0.446566	0.120515	-3.70547	0.000210999	0.00390209
HEXA	1304	-0.240971	0.0650879	-3.70224	0.000213708	0.00394744
TMEM63B	1198.38	0.33354	0.0901063	3.70163	0.00021422	0.00395215
PDIA6	3893.27	-0.298827	0.080736	-3.70128	0.000214516	0.00395285
RP11-624A21.1	398.416	0.753764	0.203813	3.69831	0.00021704	0.00399458
ANXA9	740.964	-0.400066	0.108227	-3.69655	0.000218548	0.00401679
PPP2R3C	384.115	-0.376468	0.10185	-3.69629	0.00021877	0.00401679
TWF2	256.936	-0.422658	0.114397	-3.69466	0.000220178	0.00403782
ZNF750	62.8656	0.919854	0.249195	3.6913	0.000223114	0.00408679
IMPDH2	3068.16	-0.363434	0.0984738	-3.69067	0.000223662	0.00409195
FBXW7	1019.93	-0.344795	0.093464	-3.68907	0.000225079	0.00410815
ZHX2	492.719	0.713514	0.193413	3.68906	0.000225082	0.00410815
KIF15	1207.35	-0.329989	0.089507	-3.68674	0.000227145	0.00411772
KLHL42	1269.57	-0.186606	0.0506172	-3.68662	0.000227255	0.00411772
NEDD4	2342.26	-0.283738	0.0769697	-3.68636	0.000227482	0.00411772
PLEKHF2	3143.58	-0.387892	0.105214	-3.68667	0.000227204	0.00411772
PREX1	7929.95	0.214363	0.0581466	3.68659	0.000227276	0.00411772
SNAP47	667.117	-0.436496	0.118376	-3.68738	0.000226575	0.00411772
VEZF1	1811.03	-0.216192	0.0586306	-3.68736	0.000226597	0.00411772
VOPP1	995.131	-0.328388	0.0891238	-3.68462	0.000229042	0.00414108
DESI2	1394.19	-0.431341	0.117127	-3.68268	0.000230798	0.00416792
ZNF570	258.446	-0.490644	0.133252	-3.68207	0.000231351	0.00417301
PPP4R2	2842.37	-0.424507	0.115315	-3.68127	0.000232075	0.00418115
SCARNA13	1799.38	-0.991925	0.269546	-3.67998	0.000233249	0.00419739
RCAN1	610.603	-0.414942	0.112803	-3.67848	0.000234632	0.00421419
SNAPIN	577.186	-0.434896	0.118231	-3.67837	0.000234731	0.00421419
C3orf52	293.964	-0.442887	0.120437	-3.67732	0.000235695	0.00422655
ACY1	457.31	-0.413263	0.11242	-3.67605	0.000236869	0.00424265
LYPD6	381.841	-0.417274	0.113566	-3.67428	0.000238517	0.0042573
NRXN3	171.269	0.562526	0.153094	3.67439	0.000238415	0.0042573
RUVBL2	1757.67	-0.363689	0.0989728	-3.67463	0.000238191	0.0042573
DNAH1	59.6132	0.858922	0.23381	3.67358	0.000239173	0.00426405
RNF7	906.202	-0.503771	0.137226	-3.6711	0.000241512	0.00430077
PSMB5	2422.48	-0.327196	0.0891726	-3.66925	0.000243265	0.00432696
FBXL3	762.564	-0.363341	0.0990917	-3.66671	0.00024569	0.00435497
HPS5	669.998	-0.491258	0.133956	-3.6673	0.000245124	0.00435497
RNF130	948.699	-0.345485	0.0942205	-3.66677	0.000245633	0.00435497
MRPS35	2135.51	-0.496122	0.135371	-3.66491	0.000247428	0.00438073
EIF5	6766.86	-0.211569	0.0577589	-3.66296	0.000249316	0.00440042
NRAS	3927.19	-0.243542	0.0664892	-3.66288	0.000249399	0.00440042
RDM1	71.0328	-0.971969	0.265321	-3.66337	0.00024892	0.00440042
CTD-2371O3.3	60.9663	-0.895914	0.244651	-3.662	0.000250249	0.00440168
PDCD5	874.898	-0.434371	0.118613	-3.66209	0.000250168	0.00440168
PRR26	25.2987	1.09569	0.299212	3.66192	0.00025033	0.00440168
CNST	691.553	-0.344966	0.0942293	-3.66092	0.000251311	0.00441383
CYC1	2306.55	-0.542108	0.148092	-3.66063	0.000251595	0.00441383
STMN1	4902.59	-0.350315	0.0957184	-3.65985	0.000252364	0.00442227
DNAJC9	1606.01	-0.463807	0.126763	-3.65886	0.000253339	0.0044343
C1orf74	216.074	-0.475836	0.130074	-3.6582	0.000253992	0.00443563
DDX47	928.51	-0.421945	0.115339	-3.6583	0.000253896	0.00443563
EIF2S1	4295.03	-0.269515	0.0736969	-3.65708	0.000255103	0.0044485
SET	15080.8	-0.295947	0.080929	-3.65688	0.000255308	0.0044485
AKR7A2	1268.77	-0.398527	0.109055	-3.65436	0.000257823	0.00448722
TMEM120B	562.67	0.330167	0.0903654	3.65368	0.000258505	0.00449335
TRIAP1	668.395	-0.431014	0.117975	-3.65343	0.000258759	0.00449335
H2AFV	4114.52	-0.161553	0.0442474	-3.65113	0.00026109	0.0045236
ZNF718	681.463	-0.333895	0.0914455	-3.6513	0.000260914	0.0045236
DCAF13	2059.69	-0.464942	0.127358	-3.65066	0.000261564	0.0045267
MYO1B	2747.76	-0.287385	0.0787849	-3.64772	0.000264581	0.00457376
ALKBH2	301.549	-0.55386	0.15188	-3.64669	0.000265638	0.00458173
CCDC144B	342.176	0.359195	0.098493	3.64691	0.000265416	0.00458173
GNPAT	1223.08	-0.456704	0.125253	-3.64625	0.000266098	0.00458452
FAH	903.972	-0.373789	0.102549	-3.645	0.000267395	0.00459369
HAUS2	921.101	-0.487999	0.133908	-3.6443	0.000268125	0.00459369
LSM4	1751.2	-0.443879	0.121798	-3.64439	0.000268025	0.00459369
LYPD6B	218.125	-0.505064	0.138558	-3.64514	0.000267242	0.00459369
STAT6	920.441	0.269479	0.0739427	3.64443	0.000267983	0.00459369
BNIP3	965.039	-0.361871	0.0993555	-3.64219	0.000270332	0.00461094
DNM1L	2321.45	-0.31604	0.0867622	-3.6426	0.000269898	0.00461094
GALNT1	2065.61	-0.485913	0.133412	-3.64221	0.00027031	0.00461094
SCO2	246.998	-0.65598	0.180094	-3.64243	0.00027008	0.00461094
KIAA0101	1221.88	-0.411205	0.112924	-3.64143	0.000271131	0.00461802
SH3BP5	1351.44	0.520711	0.143004	3.64122	0.000271348	0.00461802
FH	2679.93	-0.451858	0.124164	-3.63919	0.000273494	0.00463835
GDI2	8335.04	-0.345847	0.0950242	-3.63957	0.000273097	0.00463835
KARS	3012.72	-0.362385	0.0995773	-3.63923	0.000273449	0.00463835
ZW10	869.752	-0.428797	0.117835	-3.63895	0.000273749	0.00463835
CSNK2A1	3049.56	-0.216914	0.0596311	-3.6376	0.000275189	0.00464736
MAML3	416.943	0.683201	0.187811	3.63769	0.000275089	0.00464736
ROMO1	871.222	-0.72022	0.197992	-3.63762	0.000275168	0.00464736
CD320	381.836	-0.488251	0.134246	-3.63698	0.000275856	0.00465352
PGAM1	5623.63	-0.448131	0.123306	-3.63431	0.000278728	0.00469682
ARMC1	1672.69	-0.378379	0.104177	-3.63208	0.000281146	0.00470304
C1orf21	727.178	-0.313223	0.0862163	-3.63299	0.000280151	0.00470304
COPE	1509.03	-0.434396	0.11956	-3.6333	0.000279822	0.00470304
TMEM19	886.95	-0.433743	0.119418	-3.63214	0.000281085	0.00470304
TRAF4	1071.65	-0.377094	0.103801	-3.63285	0.000280312	0.00470304
UBL4A	1195.08	-0.501937	0.138199	-3.63199	0.00028124	0.00470304
VMA21	2029.65	-0.423436	0.116564	-3.63265	0.000280529	0.00470304
PLS1	1341.84	-0.496397	0.136697	-3.63136	0.000281932	0.00470948
HIST1H2AJ	2291.64	-0.660797	0.182047	-3.62981	0.000283627	0.00471206
MRPS14	620.908	-0.482743	0.133004	-3.62954	0.000283925	0.00471206
MRPS18B	1482.73	-0.404092	0.111325	-3.62984	0.000283602	0.00471206
NABP2	872.081	-0.375125	0.10333	-3.63037	0.000283021	0.00471206
RP4-717I23.3	199.621	0.41671	0.114769	3.63085	0.000282488	0.00471206
THUMPD1	1799.64	-0.268959	0.0741012	-3.62962	0.000283836	0.00471206
AASDHPPT	932.859	-0.489475	0.134915	-3.62803	0.000285596	0.00472199
CLNS1A	6888.29	-0.439967	0.121292	-3.62733	0.000286368	0.00472199
EIF3F	2409.21	-0.241962	0.0666934	-3.62798	0.000285643	0.00472199
REPS2	884.283	-0.255385	0.0703957	-3.62785	0.000285795	0.00472199
RHOF	381.115	0.809593	0.22313	3.62834	0.00028525	0.00472199
RPA3	1095.5	-0.650612	0.179352	-3.62756	0.000286111	0.00472199
CTNNAL1	913.394	-0.5415	0.149353	-3.62565	0.00028824	0.00474777
DBT	967.475	-0.259966	0.0717102	-3.62522	0.000288713	0.00474868
ZNF35	382.83	-0.501833	0.138435	-3.62504	0.000288913	0.00474868
ELMO2	675.703	0.351501	0.096976	3.62462	0.000289387	0.00474935
SMIM19	449.619	-0.463836	0.127974	-3.62445	0.000289572	0.00474935
PGAM5	1947.46	-0.392914	0.108497	-3.62144	0.00029297	0.00479995
FAM111A	2018.91	-0.370097	0.102211	-3.62091	0.000293569	0.00480465
ARL6IP1	9140.42	-0.410588	0.113427	-3.61986	0.000294764	0.00481908
MRPS15	773.878	-0.348597	0.0963139	-3.61938	0.000295312	0.00482291
IFT57	490.563	-0.515981	0.142585	-3.61877	0.000296009	0.00482915
C1orf132	299.827	0.526839	0.145686	3.61626	0.000298894	0.00484748
DDX20	867.915	-0.345992	0.0956775	-3.61623	0.000298925	0.00484748
PHACTR4	497.096	0.84579	0.233893	3.61614	0.000299025	0.00484748
POMK	576.114	-0.364082	0.10068	-3.61625	0.000298905	0.00484748
SMAD7	316.723	0.377448	0.104345	3.6173	0.00029769	0.00484748
TES	335.148	-0.379071	0.104803	-3.61698	0.000298064	0.00484748
HN1L	5222.41	-0.214738	0.0593991	-3.61517	0.000300148	0.00486056
RPS7	8465.29	-0.566737	0.156811	-3.61413	0.000301353	0.00487494
EIF3E	6222.39	-0.500013	0.138394	-3.61297	0.000302711	0.00489175
TMPO	7804.39	-0.374418	0.10372	-3.6099	0.000306316	0.00494077
UBE2E1	1341.91	-0.362996	0.100557	-3.60984	0.000306387	0.00494077
AC011330.5	108.683	1.18783	0.329401	3.60605	0.000310899	0.00500303
HERPUD1	1049.18	0.288609	0.080032	3.60617	0.000310744	0.00500303
NDUFAB1	1732.93	-0.466188	0.129335	-3.60449	0.000312766	0.00502022
RP11-159D12.2	176.322	0.564053	0.15648	3.60462	0.000312608	0.00502022
RP11-21L23.2	1998.81	0.462624	0.128352	3.60434	0.000312947	0.00502022
ACLY	5635.11	-0.258927	0.0718873	-3.60184	0.000315971	0.00503196
CRLS1	598.602	-0.484919	0.134624	-3.60203	0.000315747	0.00503196
CYP2S1	21.4256	1.55342	0.431119	3.60324	0.000314274	0.00503196
EHF	1467.35	0.231298	0.0642065	3.6024	0.000315289	0.00503196
PRPS2	844.535	-0.268136	0.0744312	-3.60246	0.00031522	0.00503196
RPS19	7918.71	-0.653478	0.1814	-3.60241	0.000315282	0.00503196
TAX1BP3	743.401	-0.348374	0.0967112	-3.60221	0.000315518	0.00503196
ANO6	1895	-0.257771	0.0715857	-3.60087	0.000317154	0.00503994
CHURC1	1956.33	-0.307909	0.0855121	-3.60076	0.000317284	0.00503994
THAP11	531.096	-0.553583	0.153747	-3.60062	0.000317456	0.00503994
FSIP2	223.407	0.730812	0.203056	3.59907	0.000319355	0.00506126
TTK	1305.03	-0.455608	0.126593	-3.59899	0.000319458	0.00506126
MEF2D	304.289	0.822889	0.228723	3.59775	0.000320981	0.00507248
RP5-857K21.6	30.2878	1.15073	0.319859	3.59761	0.000321156	0.00507248
TAF2	1251.45	-0.302185	0.083989	-3.59792	0.000320775	0.00507248
ATP6V1A	3623.32	-0.315994	0.087879	-3.59578	0.000323416	0.00508726
HERC2	2738.13	0.402178	0.111831	3.59629	0.000322785	0.00508726
HLTF	4168.14	-0.38729	0.107704	-3.59589	0.000323285	0.00508726
NUP107	2231.95	-0.35796	0.0995378	-3.59622	0.000322876	0.00508726
CCNA2	1946.55	-0.429258	0.119411	-3.59478	0.00032466	0.00509119
LRP11	1252.04	-0.313311	0.0871516	-3.59501	0.000324378	0.00509119
ZBED5-AS1	127.348	-0.621485	0.172868	-3.59514	0.000324218	0.00509119
GALNT18	278.182	-0.404649	0.112575	-3.59449	0.00032503	0.00509181
GIPC1	1297.63	-0.370089	0.103048	-3.59142	0.000328885	0.00514694
KLHL21	536.124	-0.301388	0.0839552	-3.58986	0.00033085	0.00517244
KLHL12	1233.08	-0.372657	0.103829	-3.58914	0.000331765	0.00518147
EIF3I	2610.01	-0.518404	0.144462	-3.58851	0.000332571	0.00518702
NLN	1479.79	-0.185986	0.0518307	-3.58834	0.000332796	0.00518702
C16orf72	6746.88	-0.121167	0.0337725	-3.58775	0.000333538	0.00519332
NUDT15	513.021	-0.467149	0.130225	-3.58726	0.000334174	0.00519796
NACA	9346.5	-0.385763	0.107553	-3.58672	0.000334865	0.00519818
STK24	1203.58	-0.254791	0.0710325	-3.58697	0.000334547	0.00519818
STK38L	584.399	-0.29374	0.0819045	-3.58637	0.000335318	0.00519996
TUBA1B	28202.6	-0.382027	0.106534	-3.58595	0.000335851	0.00520298
TMEM63A	925.028	0.503041	0.140305	3.58535	0.000336625	0.00520449
TRMT10C	791.411	-0.501669	0.139917	-3.58548	0.000336463	0.00520449
HNRNPUL2	1437.37	1.19408	0.333148	3.58425	0.000338054	0.00521607
RP11-677M14.7	36.4964	1.19215	0.332601	3.58433	0.000337942	0.00521607
TESK1	247.272	0.692964	0.193371	3.5836	0.000338886	0.00522367
FAM195A	561.056	-0.36673	0.102368	-3.58247	0.000340357	0.00523448
RPL4	26335.3	-0.474502	0.132458	-3.58228	0.000340609	0.00523448
SRP9	7699.07	-0.467762	0.130566	-3.58256	0.000340241	0.00523448
HMGCR	2770.17	-0.246943	0.068971	-3.58039	0.000343088	0.00526118
NDUFB6	792.947	-0.620872	0.173431	-3.57994	0.000343674	0.00526118
SORBS2	286.068	0.579213	0.161796	3.57991	0.000343716	0.00526118
TIFA	436.812	-0.353204	0.0986459	-3.58053	0.000342899	0.00526118
TMEM97	2264.03	-0.455139	0.127152	-3.57949	0.000344265	0.00526435
NUP50	2343.38	-0.16567	0.0462873	-3.57916	0.000344698	0.00526572
TRIM13	467.686	-0.379301	0.105995	-3.57847	0.000345615	0.00527449
ATPAF1	766.506	-0.284175	0.0794438	-3.57706	0.000347477	0.0052924
PRDX3	2951.69	-0.501286	0.140134	-3.57719	0.000347307	0.0052924
RP4-591C20.9	231.411	0.470386	0.131531	3.57624	0.000348578	0.0053039
KLF15	158.346	2.10097	0.587599	3.57552	0.000349528	0.00531169
SAYSD1	473.021	-0.39108	0.109383	-3.57533	0.000349781	0.00531169
SPDYE16	65.415	0.851312	0.238189	3.5741	0.000351441	0.00533164
CDC40	779.731	-0.317422	0.0888513	-3.57251	0.00035358	0.00535879
MEF2BNB-MEF2B	20.8026	-4.73106	1.32493	-3.5708	0.000355898	0.00538551
MT-TS1	85.3647	1.12354	0.314655	3.57069	0.000356043	0.00538551
TNPO1	6448.59	-0.341765	0.095778	-3.5683	0.000359302	0.00542945
OSER1	668.19	-0.268747	0.0753514	-3.56658	0.000361664	0.00545978
PMEL	47.5114	-0.955829	0.268094	-3.56528	0.000363468	0.00548162
PSMG2	799.473	-0.544265	0.152741	-3.56332	0.000366199	0.00551739
PPP1R10	1115.5	0.659429	0.185145	3.5617	0.000368464	0.00554342
UBA6	2378.15	-0.441015	0.123826	-3.56157	0.000368648	0.00554342
SH3BP2	674.268	0.252484	0.0709098	3.56064	0.000369952	0.00555759
MRPL36	399.694	-0.362816	0.101907	-3.56028	0.000370456	0.00555973
SNX10	381.669	-0.40415	0.113571	-3.55857	0.000372873	0.00559055
ESRRA	543.554	-0.492524	0.13847	-3.55689	0.00037527	0.00562101
ABCA4	129.121	-0.468202	0.131681	-3.55557	0.000377167	0.00563414
DOCK6	301.504	0.845035	0.237658	3.55567	0.000377013	0.00563414
LRR1	732.217	-0.516269	0.145203	-3.55551	0.000377247	0.00563414
Metazoa_SRP	452961	-0.658015	0.185091	-3.55508	0.000377857	0.00563778
KANSL2	923.52	-0.445696	0.125394	-3.55437	0.000378883	0.00564243
MRPL1	460.546	-0.622562	0.175167	-3.5541	0.000379271	0.00564243
PLIN5	48.2289	0.782248	0.220091	3.55421	0.00037912	0.00564243
C7orf26	275.456	0.437028	0.122986	3.55346	0.000380193	0.00565069
MT-RNR2	154484	3.9879	1.12236	3.55314	0.000380665	0.00565224
ATP5F1	4328.25	-0.5954	0.167619	-3.5521	0.00038217	0.00565927
BBS10	362.124	-0.35596	0.100219	-3.55181	0.000382597	0.00565927
BRCA2	1334.8	-0.315492	0.0888261	-3.5518	0.000382612	0.00565927
SCNN1A	518.702	0.390892	0.110033	3.55249	0.000381603	0.00565927
HINT1	3513.89	-0.526644	0.148388	-3.5491	0.000386556	0.00570026
HIST1H3J	720.836	-0.652429	0.183831	-3.54907	0.000386598	0.00570026
SLC39A1	2343.22	-0.297409	0.0838093	-3.54863	0.000387238	0.00570026
UQCRQ	2028.03	-0.644202	0.18153	-3.54874	0.000387078	0.00570026
ZNF768	984.03	-0.248551	0.0700231	-3.54955	0.000385886	0.00570026
LGALS1	2182.19	-0.429573	0.12107	-3.54815	0.00038795	0.00570192
PSME1	2006.65	-0.461076	0.129952	-3.54805	0.000388092	0.00570192
KIAA1147	1093.2	-0.199066	0.0561111	-3.54771	0.000388599	0.00570391
HSPA8	31543.2	-0.45872	0.129322	-3.54711	0.000389489	0.00571152
ATP9B	752.22	0.296167	0.0835082	3.54656	0.000390296	0.00571789
CDC27	2384.47	-0.211783	0.0597288	-3.54574	0.000391509	0.0057302
ATF2	896.928	-0.274894	0.0775597	-3.54429	0.000393669	0.00575087
XRCC6	9309.13	-0.246985	0.0696825	-3.54444	0.000393452	0.00575087
ANKRD9	884.452	-0.285041	0.0804392	-3.54355	0.000394775	0.00575948
ASCC3	2961	-0.278748	0.078667	-3.5434	0.000395008	0.00575948
WDR83OS	1100.66	-0.599953	0.169363	-3.54241	0.000396495	0.00577567
TMEM59	2846.99	-0.373818	0.105538	-3.54202	0.000397075	0.00577864
PUF60	3059.95	-0.369893	0.104483	-3.54023	0.000399785	0.00581258
POP7	553.212	-0.517692	0.146301	-3.53854	0.000402354	0.00584439
NDUFS1	3787.49	-0.30945	0.0874636	-3.53804	0.000403101	0.00584973
RUVBL1	1410.51	-0.354962	0.100334	-3.53779	0.000403487	0.00584981
RFC5	1220.88	-0.380591	0.107594	-3.53728	0.000404272	0.00585566
ZNF765	556.392	-0.429202	0.121403	-3.53535	0.000407237	0.00589304
KIAA0195	692.191	0.502152	0.14209	3.53405	0.000409249	0.00591103
USP37	1543.38	-0.258749	0.0732124	-3.53422	0.000408978	0.00591103
RPL18A	6167.02	-0.349459	0.0989139	-3.53296	0.000410937	0.00592984
VDAC3	2217.69	-0.39428	0.11164	-3.5317	0.000412893	0.00595247
SPATA5L1	319.52	-0.482675	0.136704	-3.5308	0.000414311	0.00596733
CEP97	782.181	-0.391782	0.11099	-3.52988	0.00041575	0.00597126
CTC-448F2.7	39.2456	0.877766	0.248659	3.52999	0.000415571	0.00597126
GALNS	339.871	0.42802	0.121249	3.5301	0.000415408	0.00597126
RANBP1	1811.87	-0.411922	0.116709	-3.52949	0.000416358	0.00597441
EXOSC4	301.713	-0.532008	0.150744	-3.52922	0.000416785	0.00597495
NDUFS8	1334.15	-0.380393	0.107796	-3.52882	0.000417415	0.00597841
CYCS	4689.66	-0.388964	0.110237	-3.52842	0.000418044	0.00598185
HYPK	130.227	0.661355	0.187471	3.52776	0.000419086	0.00599117
LMAN2L	494.052	-0.433668	0.122986	-3.52616	0.000421636	0.00601644
PSMD8	2248.05	-0.42508	0.12055	-3.52617	0.000421609	0.00601644
DRAM2	598.507	-0.454759	0.128998	-3.52531	0.000422983	0.00603006
CBLB	280.987	0.564399	0.16016	3.52398	0.000425111	0.00603172
CLPB	552.943	-0.35632	0.101103	-3.52432	0.000424565	0.00603172
FUNDC2	981.412	-0.453876	0.128777	-3.52452	0.000424248	0.00603172
MAD2L2	530.272	-0.475232	0.134856	-3.52399	0.000425102	0.00603172
PPIL1	1010.58	-0.357074	0.101333	-3.52377	0.000425455	0.00603172
SLC30A7	1644.21	-0.270042	0.0766155	-3.52463	0.000424068	0.00603172
JTB	2384.73	-0.545592	0.154855	-3.52325	0.000426293	0.00603804
RYK	1102.03	-0.388088	0.110159	-3.52297	0.000426747	0.00603891
FASTK	793.702	-0.296471	0.084178	-3.52196	0.000428376	0.0060397
MDH1	2634.75	-0.495995	0.140821	-3.52217	0.000428025	0.0060397
PSMC2	2178.55	-0.473591	0.134441	-3.52267	0.000427228	0.0060397
TOMM40	1616.85	-0.229684	0.0652106	-3.52218	0.000428013	0.0060397
KITLG	3508.49	-0.321351	0.0912581	-3.52134	0.00042937	0.00604817
APBB3	158.025	0.573552	0.162922	3.52041	0.000430874	0.00606218
MRPL49	1542.68	-0.408789	0.116125	-3.52024	0.000431153	0.00606218
MRPS10	1360.32	-0.459783	0.130637	-3.51954	0.000432294	0.00607266
IARS	5327.77	-0.462712	0.131494	-3.51889	0.000433353	0.00607643
NUP37	724.973	-0.533735	0.151676	-3.51891	0.000433326	0.00607643
DBNL	1872.37	-0.251781	0.0715694	-3.51799	0.000434821	0.00609036
NDC80	674.214	-0.369709	0.105097	-3.5178	0.000435139	0.00609036
C8orf76	440.081	-0.549282	0.156163	-3.51737	0.000435846	0.00609045
CDC23	1432.19	-0.358836	0.10202	-3.51731	0.000435938	0.00609045
RAF1	2626.29	-0.308988	0.0878652	-3.51662	0.000437083	0.0061009
LTA4H	1931.31	-0.344315	0.0979295	-3.51595	0.000438189	0.00610525
NDFIP2	711.104	-0.368431	0.104782	-3.51618	0.00043781	0.00610525
ZNF296	43.6997	1.28892	0.366767	3.51426	0.000440982	0.0061386
PCNX	1549.57	-0.201275	0.0573119	-3.51192	0.00044489	0.00618667
VPS35	4037.74	-0.228079	0.0649483	-3.51171	0.00044524	0.00618667
ALDH9A1	2277.05	-0.284155	0.0809496	-3.51027	0.000447648	0.00621451
OTOR	45.0377	-1.0173	0.289827	-3.51001	0.000448086	0.00621496
CNIH4	1193.76	-0.492695	0.140413	-3.5089	0.000449971	0.00623549
HMGN5	32.0812	1.98799	0.566704	3.50798	0.000451524	0.00624575
IL10RB	284.581	-0.470574	0.134141	-3.50806	0.00045138	0.00624575
GSS	1143.36	-0.444865	0.126854	-3.5069	0.000453367	0.0062656
PTRHD1	346.959	-0.444114	0.126654	-3.50652	0.000454006	0.00626879
FKBP1A	1467.59	0.460105	0.131243	3.50576	0.000455308	0.00626987
PRDX1	6906.84	-0.572943	0.163409	-3.50618	0.000454583	0.00626987
SAR1A	2543.89	-0.291324	0.0830967	-3.50585	0.000455158	0.00626987
PAFAH1B3	682.899	-0.473459	0.135083	-3.50495	0.000456686	0.00628237
POP4	576.57	-0.477748	0.136314	-3.50475	0.000457034	0.00628237
CEP85	826.065	-0.263216	0.0751079	-3.50451	0.000457449	0.00628246
DCK	632.515	-0.424955	0.12128	-3.50391	0.000458487	0.00629109
PANK3	7451.21	-0.29261	0.0835309	-3.50301	0.000460026	0.00630658
RPA2	768.873	-0.410171	0.117109	-3.50248	0.000460947	0.00631358
SLC25A51	348.237	-0.383796	0.109649	-3.50024	0.000464848	0.00636133
TSPO	606.659	-0.761613	0.217634	-3.49951	0.000466118	0.00637304
CBFA2T2	508.113	0.487052	0.139218	3.49848	0.000467917	0.00638628
HSD11B2	29.5423	0.906421	0.259085	3.49855	0.00046779	0.00638628
IDI1	3180.85	-0.499388	0.142767	-3.49792	0.000468894	0.00639393
TRAM1L1	94.4125	-0.731165	0.209139	-3.49608	0.00047215	0.00643263
PRDX4	1822.19	-0.638847	0.18276	-3.49555	0.000473092	0.00643974
BUB3	3786.35	-0.439687	0.125807	-3.49493	0.000474181	0.00644679
RBM8A	4137.09	-0.231816	0.066332	-3.49478	0.000474448	0.00644679
POLR3H	821.756	-0.238342	0.0682045	-3.49452	0.000474912	0.00644739
GUK1	2100.14	-0.439013	0.125647	-3.49402	0.000475798	0.00645372
TMEM147	770.614	-0.47975	0.137328	-3.49345	0.000476813	0.00646179
CDC37L1	371.986	-0.491444	0.140688	-3.49315	0.000477355	0.00646343
PPP4R1	1053.16	-0.349223	0.0999838	-3.4928	0.000477991	0.00646634
BRWD1	5096.32	-0.255412	0.0731642	-3.49094	0.000481329	0.00650499
LY6G5B	54.6768	1.1002	0.315177	3.49073	0.000481694	0.00650499
PRDX2	2603.18	-0.238622	0.0683686	-3.49022	0.000482615	0.0065117
EPPK1	2072	0.630395	0.180708	3.48847	0.000485789	0.00653643
RPPH1	117152	-0.694719	0.199158	-3.48827	0.000486149	0.00653643
TXNL4A	1064.7	-0.360363	0.103301	-3.48848	0.000485778	0.00653643
UBAC1	621.188	-0.321528	0.0921566	-3.48893	0.000484955	0.00653643
NUBPL	507.13	-0.437687	0.125486	-3.48793	0.000486773	0.0065391
NOL11	2664.37	-0.262185	0.0751833	-3.48728	0.000487958	0.00654929
SQRDL	1350.79	-0.598027	0.171528	-3.48647	0.000489434	0.00656337
ESYT2	2675.61	-0.221889	0.0636679	-3.48509	0.00049197	0.0065889
GTF2H3	1004.9	-0.453938	0.130256	-3.48497	0.000492195	0.0065889
FBXL14	188.299	-0.446463	0.128151	-3.48388	0.000494198	0.00660995
CCT7	5213.07	-0.331323	0.0951167	-3.48334	0.000495207	0.00661769
GGT6	484.073	-0.310489	0.0891641	-3.48221	0.000497286	0.00663969
FIBP	954.682	-0.382817	0.109949	-3.48176	0.000498135	0.00664526
GEN1	1756.58	-0.306009	0.087909	-3.48097	0.000499597	0.00665899
RPL23A	6289.69	-0.448492	0.12885	-3.48074	0.000500035	0.00665904
IFRD2	859.255	-0.434866	0.124958	-3.4801	0.000501233	0.00666922
RAB11B	188.682	0.899844	0.258593	3.47977	0.000501845	0.00667159
KIAA0020	686.549	-0.412589	0.118579	-3.47945	0.000502435	0.00667366
CCT5	10630.5	-0.446196	0.128273	-3.4785	0.000504234	0.00668143
PRR15L	566.284	-0.496167	0.14264	-3.47845	0.000504325	0.00668143
TCP1	6422.04	-0.470454	0.135247	-3.47849	0.000504246	0.00668143
DDX56	1907.01	-0.35588	0.102341	-3.47739	0.000506316	0.00670204
ABHD10	475.494	-0.39287	0.113096	-3.47376	0.000513214	0.00672164
AL353644.1	573.463	4.23249	1.21863	3.47317	0.000514357	0.00672164
AL353644.8	573.463	4.23249	1.21863	3.47317	0.000514357	0.00672164
AL592188.3	573.463	4.23249	1.21863	3.47317	0.000514357	0.00672164
AL592188.8	573.463	4.23249	1.21863	3.47317	0.000514357	0.00672164
C20orf27	486.384	-0.369203	0.106289	-3.47359	0.000513543	0.00672164
FP236383.12	573.463	4.23249	1.21863	3.47317	0.000514357	0.00672164
FP236383.4	573.463	4.23249	1.21863	3.47317	0.000514357	0.00672164
FP671120.7	573.463	4.23249	1.21863	3.47317	0.000514357	0.00672164
GPR160	1079.08	-0.316687	0.0911595	-3.47398	0.000512792	0.00672164
MCM10	1418.21	-0.270045	0.0777043	-3.47529	0.000510305	0.00672164
MOCS3	495.398	-0.342152	0.098507	-3.47337	0.000513958	0.00672164
PSMD14	2161.54	-0.481293	0.138481	-3.47553	0.000509847	0.00672164
TMBIM4	1524.65	-0.360159	0.103693	-3.47331	0.00051408	0.00672164
ZNF331	283.097	0.407355	0.117196	3.47584	0.000509254	0.00672164
LCMT2	585.174	-0.382681	0.110199	-3.47262	0.000515397	0.00672378
NPIPA3	29.563	1.15401	0.332298	3.47281	0.000515049	0.00672378
RPL27	5150.44	-0.408189	0.11756	-3.47218	0.000516256	0.00672928
C3orf17	829.139	-0.345165	0.0994454	-3.4709	0.000518726	0.00675575
ARSJ	148.488	-0.55762	0.160691	-3.47013	0.000520215	0.00675851
MBOAT1	644.795	-0.502668	0.144857	-3.4701	0.000520258	0.00675851
RNU6ATAC	42.4035	-1.72007	0.495663	-3.47025	0.000519971	0.00675851
OAT	2420.17	-0.454425	0.130978	-3.46948	0.000521476	0.00676862
PIR	285.76	-0.377132	0.10871	-3.46915	0.000522116	0.0067712
KLHL9	1091.92	-0.31323	0.0903066	-3.46852	0.000523343	0.00677568
PEBP1	5620.82	-0.379555	0.109425	-3.46864	0.000523098	0.00677568
SLC35C1	265.817	0.645619	0.18616	3.46808	0.000524191	0.00678095
MTA2	3043.54	-0.212119	0.0611824	-3.467	0.000526294	0.00680243
R3HCC1L	345.598	-0.498017	0.143671	-3.46638	0.000527517	0.0068125
CFAP97	1242.3	-0.288573	0.0833037	-3.4641	0.000532003	0.00684742
KIAA1467	1084.45	0.340018	0.0981427	3.46452	0.000531174	0.00684742
KIAA1919	386.087	-0.324888	0.0937839	-3.46422	0.000531779	0.00684742
VDAC1	5680.63	-0.327474	0.0945211	-3.46456	0.000531101	0.00684742
MCMBP	1783.84	-0.276929	0.0799558	-3.46352	0.000533157	0.00685108
PSMA3-AS1	719.247	0.261964	0.0756354	3.46351	0.000533179	0.00685108
EBPL	416.178	-0.440306	0.127158	-3.46266	0.000534864	0.00686699
PLIN2	356.592	-0.478745	0.138273	-3.46231	0.000535552	0.00687008
CENPN	973.509	-0.439368	0.126989	-3.45988	0.000540416	0.00688785
FAM60A	1222.95	-0.357995	0.10347	-3.4599	0.000540369	0.00688785
LSM2	611.284	-0.381076	0.110141	-3.45988	0.000540409	0.00688785
NRARP	145.405	0.734601	0.21231	3.46005	0.000540083	0.00688785
PCYT2	885.686	-0.2964	0.0856691	-3.45983	0.000540522	0.00688785
QSOX1	2207.73	-0.263357	0.0761054	-3.46043	0.000539318	0.00688785
RPL7L1	4701.15	-0.340923	0.0985295	-3.46011	0.000539949	0.00688785
TMEM86A	108.989	0.57743	0.166894	3.45987	0.00054044	0.00688785
S100A13	1395.36	-0.519822	0.150277	-3.45909	0.000542001	0.00690097
SLF1	559.989	-0.430031	0.124336	-3.45862	0.000542945	0.00690727
RPP25	393.959	-0.349747	0.101172	-3.45695	0.000546325	0.00693884
STK32B	567.063	-0.265825	0.0768959	-3.45695	0.00054633	0.00693884
PSMA2	3242.67	-0.53143	0.153758	-3.45628	0.000547682	0.00694752
SLC16A1	508.81	-0.410961	0.118907	-3.45617	0.000547917	0.00694752
MED20	415.231	-0.406421	0.117615	-3.45551	0.000549251	0.00694898
OVOL2	156.801	-0.667686	0.193227	-3.45544	0.000549389	0.00694898
ZC3HC1	278.025	-0.437935	0.126737	-3.45545	0.000549378	0.00694898
NUDCD1	1236.84	-0.55159	0.159654	-3.4549	0.000550493	0.00695171
RNF152	1021.9	0.281603	0.0815086	3.45489	0.000550509	0.00695171
MAP3K3	871.458	-0.270097	0.078221	-3.453	0.000554389	0.00699495
FAM96A	911.86	-0.444228	0.128709	-3.45142	0.000557654	0.00703037
GRPEL1	904.196	-0.293404	0.0850214	-3.45095	0.000558626	0.00703282
RP11-206L10.3	115.424	0.848902	0.246	3.45083	0.000558871	0.00703282
RP11-252A24.2	107.866	0.702905	0.203702	3.45066	0.000559221	0.00703282
STAG3L5P-PVRIG2P-PILRB	464.535	0.575602	0.166836	3.45011	0.000560357	0.00704135
F3	98.5876	-0.515588	0.149465	-3.44956	0.000561494	0.00704616
HIST1H3H	1990.1	-0.72809	0.211072	-3.44949	0.000561657	0.00704616
UQCRFS1	1635.23	-0.420002	0.121782	-3.4488	0.00056309	0.00705838
FAM156A	345.743	0.47876	0.138842	3.44823	0.000564275	0.00706746
TPCN1	649.367	0.665542	0.193045	3.44761	0.00056558	0.00707804
CCDC109B	510.769	-0.533219	0.154727	-3.4462	0.000568526	0.007099
MALT1	518.321	-0.436506	0.126665	-3.44615	0.000568641	0.007099
SVIL	1220.68	0.347821	0.100919	3.44655	0.000567787	0.007099
C2orf49	499.938	-0.392404	0.113904	-3.44504	0.000570965	0.00711645
CRTC2	179.924	0.925844	0.268743	3.4451	0.000570857	0.00711645
ARFGEF3	3626.39	0.219016	0.0635871	3.44435	0.000572432	0.00712895
TSFM	963.867	-0.471863	0.137009	-3.44403	0.000573103	0.00713154
CBX3	8118.85	-0.385483	0.11201	-3.44149	0.000578521	0.00715838
HIST1H3E	293.014	-0.712962	0.207165	-3.44152	0.000578456	0.00715838
NIFK	866.288	-0.416361	0.120973	-3.44176	0.000577945	0.00715838
NOC2L	2537.79	-0.261166	0.0758864	-3.44153	0.000578431	0.00715838
POTEI	158.433	0.687632	0.19974	3.44264	0.000576062	0.00715838
RET	2106.56	0.436	0.126678	3.44181	0.000577844	0.00715838
WIPF2	723.801	0.596285	0.173214	3.44247	0.000576429	0.00715838
ALKBH1	393.924	-0.424029	0.123265	-3.43999	0.000581742	0.00717103
C1orf233	225.596	0.468573	0.136193	3.44051	0.000580615	0.00717103
LINC01087	82.0113	0.790203	0.229744	3.43949	0.000582809	0.00717103
MIDN	621.898	0.838492	0.243781	3.43953	0.000582719	0.00717103
PPIA	24393.2	-0.490739	0.14266	-3.43992	0.000581896	0.00717103
SEPT2	5907.98	-0.226007	0.0656886	-3.44058	0.000580461	0.00717103
TBC1D31	623.42	-0.382753	0.111275	-3.43969	0.000582374	0.00717103
BRI3BP	3730.35	-0.153246	0.0445579	-3.43925	0.000583338	0.00717179
HAUS4	854.586	-0.543445	0.158054	-3.43834	0.000585294	0.00717921
PCNA	4060.66	-0.44222	0.128605	-3.4386	0.000584732	0.00717921
SLC39A9	3952.93	-0.306448	0.0891273	-3.43832	0.000585343	0.00717921
PRIM1	895.461	-0.395858	0.11514	-3.43807	0.000585885	0.00718013
DGUOK	444.208	-0.325449	0.0946837	-3.43722	0.000587714	0.00719276
EIF2B3	440.09	-0.519997	0.151296	-3.43694	0.00058832	0.00719276
RPLP0	28848.9	-0.577837	0.168116	-3.43714	0.000587902	0.00719276
MCC	851.255	-0.205478	0.0598045	-3.43583	0.000590733	0.00721652
C5orf45	230.103	0.488757	0.142283	3.4351	0.000592345	0.00723046
UQCRC2	3641.14	-0.347984	0.101313	-3.43475	0.000593099	0.00723392
RPS6KA1	503.41	-0.25517	0.0743038	-3.43415	0.000594421	0.00724204
SEZ6L2	719.987	0.569049	0.16571	3.43402	0.000594707	0.00724204
TBPL1	217.898	-0.597388	0.173992	-3.43342	0.000596011	0.00725218
BCS1L	396.653	-0.366261	0.106703	-3.43254	0.000597961	0.007268
LAMB3	134.382	-0.483978	0.141003	-3.4324	0.000598258	0.007268
FLJ31662	63.4944	0.621952	0.18131	3.43032	0.000602878	0.00731835
ARFGAP2	1881.27	-0.354752	0.103449	-3.42924	0.000605271	0.00732921
CIAPIN1	666.11	-0.48984	0.142841	-3.42926	0.000605229	0.00732921
FANCF	650.684	-0.357476	0.104253	-3.42895	0.00060593	0.00732921
SENP5	1763.3	-0.296729	0.0865391	-3.42884	0.000606157	0.00732921
YIPF6	1494	-0.282959	0.0825162	-3.42913	0.00060551	0.00732921
DDX18	2181.72	-0.277026	0.0808149	-3.4279	0.000608261	0.00734885
SYVN1	355.848	0.507279	0.147994	3.42769	0.000608738	0.00734885
KRR1	1966.85	-0.308325	0.0899762	-3.42674	0.000610873	0.00736884
GOLGA8A	106.135	0.639335	0.186602	3.42619	0.00061211	0.00737329
SLC44A1	2778.25	-0.246913	0.0720673	-3.42615	0.000612202	0.00737329
CERS5	478.109	0.441944	0.129017	3.42548	0.000613725	0.00738585
SNRPE	2726.5	-0.43708	0.127616	-3.42497	0.000614865	0.00739377
NUP155	3806.54	-0.27226	0.0794985	-3.42472	0.000615435	0.00739484
ATXN2	627.283	0.543474	0.158743	3.4236	0.000617971	0.00740694
GPN3	771.05	-0.343892	0.100442	-3.42378	0.000617574	0.00740694
NDUFS4	781.52	-0.606354	0.177119	-3.42343	0.00061837	0.00740694
TSEN15	807.9	-0.355781	0.103921	-3.42357	0.000618032	0.00740694
BTAF1	1774.78	-0.243735	0.07123	-3.42181	0.000622068	0.00744544
PDK2	393.654	0.493095	0.144173	3.42016	0.000625835	0.0074847
KIF2C	1370.27	-0.335254	0.0980512	-3.41917	0.000628119	0.0074887
NCBP1	1809.8	-0.215114	0.0629075	-3.41953	0.000627293	0.0074887
RBM43	160.105	0.790979	0.231297	3.41975	0.000626795	0.0074887
RER1	1813.22	-0.254539	0.0744432	-3.41924	0.000627969	0.0074887
ANAPC7	1709.43	-0.34145	0.0998886	-3.41831	0.000630113	0.00750665
FAM149B1	580.102	-0.379836	0.111126	-3.41806	0.000630681	0.00750759
ABCC1	719.206	0.591984	0.173221	3.41751	0.000631966	0.00751369
RRP9	305.87	-0.437821	0.128114	-3.41742	0.000632171	0.00751369
FZD4	708.895	-0.257427	0.0753421	-3.41678	0.000633668	0.00752567
BTG2	261.619	0.608967	0.178267	3.41604	0.000635386	0.00753154
CDK7	670.077	-0.476556	0.139535	-3.41531	0.000637104	0.00753154
DIS3L	1110.23	-0.278446	0.0815177	-3.41577	0.000636016	0.00753154
MRPS16	2747.19	-0.287826	0.0842715	-3.41546	0.000636737	0.00753154
SLC35F2	398.487	-0.371033	0.108615	-3.41604	0.000635389	0.00753154
SOCS6	780.936	-0.34007	0.0995665	-3.41551	0.000636629	0.00753154
CCT2	8368.7	-0.548154	0.160536	-3.41452	0.000638956	0.00754184
UCHL3	480.659	-0.563718	0.165086	-3.41469	0.000638543	0.00754184
COBL	816.752	0.582745	0.170716	3.41353	0.000641267	0.00756039
RRP7A	1553.6	-0.383786	0.112437	-3.41335	0.000641686	0.00756039
RTCB	1513.8	-0.36797	0.107807	-3.41322	0.000642004	0.00756039
ZNF780B	364.607	-0.437177	0.128104	-3.41267	0.000643298	0.00756983
DDX50	1332.2	-0.357228	0.104687	-3.41234	0.000644069	0.00757311
USP1	2160.73	-0.221892	0.0650349	-3.41188	0.00064516	0.00758013
GS1-124K5.11	88.2165	0.549343	0.161046	3.4111	0.000647024	0.00759432
HIST2H3C	3018.34	-0.549365	0.161069	-3.41075	0.00064785	0.00759432
PRPSAP2	667.87	-0.548395	0.16078	-3.41085	0.000647604	0.00759432
AKR1A1	1018.53	-0.472683	0.138629	-3.40971	0.000650318	0.00761744
BMI1	2426.1	-0.310308	0.0910189	-3.40927	0.000651372	0.00762397
TCEA1	3547.46	-0.354779	0.104089	-3.40843	0.000653374	0.00764159
RPL37A	10236	-0.582626	0.170978	-3.4076	0.000655357	0.00765896
SEMA3B	270.956	0.55131	0.161804	3.40727	0.000656156	0.00766246
EIF1	3080.55	0.878316	0.257843	3.4064	0.000658256	0.0076695
FKBP11	126.177	0.47414	0.139175	3.40679	0.000657327	0.0076695
RIOK2	831.608	-0.330833	0.0971178	-3.40651	0.000657989	0.0076695
HIST1H3F	2918.18	-0.736937	0.216375	-3.40584	0.000659609	0.00767945
MAP2K6	56.3476	-0.604095	0.177386	-3.40554	0.000660322	0.00768193
MTPAP	853.13	-0.235913	0.0692783	-3.4053	0.000660907	0.00768292
LUC7L3	1518.98	0.483342	0.141981	3.40427	0.00066342	0.0077063
GDE1	2077.76	-0.406801	0.119528	-3.4034	0.000665535	0.00772503
TWF1	4083.61	-0.355174	0.104372	-3.40295	0.00066662	0.00773179
SLC25A3	8111.93	-0.345501	0.101546	-3.40239	0.000667982	0.00774174
ANKRD54	489.445	-0.269034	0.0790843	-3.40187	0.000669273	0.00774881
APPBP2	5497.38	-0.31232	0.0918122	-3.40173	0.000669619	0.00774881
CDK8	334.719	-0.399163	0.117353	-3.40138	0.000670472	0.00774881
FBXL16	140.082	0.896411	0.263564	3.40112	0.000671113	0.00774881
RP1-283E3.8	228.181	0.538118	0.158218	3.40112	0.000671096	0.00774881
SHMT1	980.258	-0.206545	0.0607338	-3.40082	0.000671844	0.00775143
BOLA3	390.03	-0.476468	0.140163	-3.39939	0.000675359	0.00776796
CCNB1	3756.9	-0.451217	0.132716	-3.39988	0.000674157	0.00776796
ETFA	3862.36	-0.452614	0.133165	-3.3989	0.000676571	0.00776796
INSIG1	2034.71	-0.411598	0.121088	-3.39917	0.000675918	0.00776796
PFKM	1398.57	-0.38139	0.112196	-3.39933	0.000675522	0.00776796
RP11-417L19.5	22.4179	1.08667	0.319672	3.39934	0.000675478	0.00776796
RPS3A	17126.4	-0.619025	0.18213	-3.3988	0.000676815	0.00776796
GGH	1150.9	-0.464694	0.136733	-3.39856	0.000677415	0.00776904
APH1A	2898.64	-0.294407	0.0866441	-3.39789	0.000679086	0.00777081
HSDL2	1363.21	-0.294973	0.0868101	-3.39791	0.000679036	0.00777081
PRKD3	450.992	-0.331262	0.0974793	-3.39829	0.000678093	0.00777081
EIF4EBP1	2537.3	-0.337286	0.0992871	-3.39708	0.000681094	0.00778799
MAPRE3	129.918	0.729486	0.214796	3.39619	0.000683311	0.00780753
RNF25	291.768	-0.486777	0.14335	-3.39573	0.000684468	0.00781017
SNORA71A	346.884	-0.981221	0.288961	-3.39569	0.000684558	0.00781017
RGS11	88.3265	1.02004	0.300427	3.3953	0.000685543	0.00781559
FASTKD1	434.543	-0.342157	0.100791	-3.3947	0.000687031	0.00782096
GTF2H1	930.773	-0.491134	0.144674	-3.39476	0.000686898	0.00782096
ANXA5	3932.33	-0.257995	0.0760139	-3.39406	0.000688654	0.00783166
DGCR5	63.9783	0.734071	0.21629	3.39392	0.000688991	0.00783166
LDAH	504.047	-0.458418	0.135112	-3.39288	0.000691626	0.00785523
MCEE	194.542	-0.607023	0.17892	-3.3927	0.000692086	0.00785523
CTD-3162L10.1	34.9891	1.05445	0.310862	3.39202	0.000693791	0.00786877
DZIP3	701.351	-0.380358	0.112153	-3.39143	0.000695299	0.00788005
HIST1H2BC	2935.88	-0.596076	0.175787	-3.39091	0.000696609	0.00788327
HIST1H2BJ	1122.49	-0.551318	0.162583	-3.391	0.000696379	0.00788327
FUCA2	1363.59	-0.287503	0.0848	-3.39036	0.000698001	0.00789322
TMEM14B	1069.87	-0.556449	0.164148	-3.38993	0.000699115	0.00789999
PRKCE	475.766	0.413268	0.121926	3.3895	0.000700213	0.00790659
RPE	1351.54	-0.303454	0.0895442	-3.38887	0.000701806	0.00791876
CNPPD1	789.89	-0.235103	0.0694001	-3.38764	0.000704968	0.00794277
ZNF260	734.087	-0.23575	0.0695879	-3.3878	0.000704568	0.00794277
RPL7A	18872.8	-0.338523	0.0999351	-3.38743	0.000705519	0.00794316
ABHD17C	455.241	0.450292	0.132943	3.38711	0.00070634	0.00794577
MTA1	941.648	0.398256	0.117586	3.38693	0.000706785	0.00794577
ZBED8	185.583	-0.638077	0.188424	-3.38639	0.000708178	0.00795561
KCTD13	145.675	0.520363	0.153711	3.38534	0.000710903	0.0079804
GAS6	257.07	-0.49121	0.145123	-3.38477	0.000712367	0.00798516
SMG8	1078.91	-0.398694	0.117787	-3.38487	0.000712114	0.00798516
C14orf166	2576.39	-0.354043	0.104609	-3.38444	0.000713247	0.0079892
MON2	2224.18	0.170077	0.0502628	3.38376	0.000715009	0.0080031
RPL14	7535.23	-0.207953	0.0614656	-3.38325	0.000716342	0.0080103
SNRPB2	1428.48	-0.475925	0.140677	-3.38311	0.000716694	0.0080103
COMMD6	387.332	-0.495848	0.146632	-3.38159	0.000720679	0.00804898
TMEM141	1034.57	-0.568269	0.168069	-3.38116	0.000721812	0.00805578
ESRP2	1285.94	0.33863	0.100162	3.38083	0.000722671	0.00805951
CASP4	47.7055	-0.816964	0.2417	-3.38008	0.000724657	0.00806994
CDR2	489.853	0.291125	0.0861283	3.38014	0.0007245	0.00806994
CCT3	9894.33	-0.463364	0.137114	-3.37942	0.000726393	0.00808343
CUTA	1161.05	-0.215713	0.0638497	-3.37845	0.00072895	0.00810601
MTMR6	804.937	-0.409212	0.12114	-3.378	0.000730145	0.00811343
SNHG25	157.75	-1.17738	0.348605	-3.3774	0.000731752	0.0081254
PDCD10	1122.37	-0.422414	0.125108	-3.3764	0.000734403	0.00814895
OAZ1	5148.77	-0.529134	0.156732	-3.37604	0.000735374	0.00815384
KCNK6	787.867	0.405203	0.120049	3.37531	0.000737328	0.00816373
NIPA2	1665.76	-0.385483	0.1142	-3.3755	0.000736809	0.00816373
ZMPSTE24	2353.9	-0.321075	0.095136	-3.3749	0.000738422	0.00816995
GOLGA2P5	245.843	0.445199	0.131972	3.37344	0.000742341	0.0082074
RHOA	6086.33	-0.187956	0.0557237	-3.373	0.000743551	0.00821488
NDUFAF4	328.873	-0.573769	0.170169	-3.37177	0.000746872	0.00823972
THAP7	352.421	-0.447739	0.132786	-3.37187	0.000746588	0.00823972
ZNF566	287.941	-0.412529	0.122365	-3.37131	0.00074812	0.00824757
CCT4	5405.74	-0.46167	0.13696	-3.37083	0.000749408	0.00825585
AAGAB	2387.11	-0.344056	0.102104	-3.36968	0.000752561	0.00828464
BBS7	279.895	-0.429776	0.127598	-3.36821	0.000756568	0.00831684
PSMD9	993.753	-0.477304	0.141707	-3.36825	0.000756468	0.00831684
ATP6V0D1	1217.02	-0.235421	0.0699281	-3.36662	0.000760964	0.0083413
BAHCC1	135.89	0.722553	0.214588	3.36716	0.000759457	0.0083413
KIF23	2365.23	-0.226331	0.0672259	-3.36673	0.000760653	0.0083413
SCAF4	366.754	1.0578	0.314195	3.3667	0.00076073	0.0083413
MED13L	6863.97	0.270254	0.0803227	3.36461	0.000766531	0.00839035
SLC16A8	21.1247	1.2544	0.372804	3.36476	0.000766101	0.00839035
MGST3	1036.68	-0.533252	0.158525	-3.36383	0.000768679	0.00840787
TTC9	547.348	0.422576	0.125635	3.36351	0.000769592	0.00841187
ICT1	584.185	-0.397532	0.118204	-3.36311	0.000770708	0.0084131
LEPR	387.41	-0.450989	0.134101	-3.36305	0.000770862	0.0084131
LRFN3	84.8873	0.917866	0.272941	3.36288	0.000771347	0.0084131
C1QBP	2242.84	-0.51738	0.153873	-3.36239	0.00077271	0.00842199
TMEM258	826.549	-0.461428	0.13727	-3.36146	0.000775321	0.00844446
ANKRD20A5P	108.427	0.753871	0.224326	3.36061	0.0007777	0.00846438
ATP6V0A4	234.132	-0.418932	0.124675	-3.36019	0.00077889	0.00847133
DDX28	235.765	-0.428748	0.127639	-3.35906	0.00078209	0.00850011
UBE2T	1166.36	-0.503055	0.14982	-3.35773	0.000785841	0.00853485
RREB1	1201.36	0.466386	0.138965	3.35615	0.000790359	0.00857785
CNBP	4831.74	-0.271882	0.0810322	-3.35523	0.000792986	0.00859477
HIST1H2AD	1814.12	-0.559502	0.166756	-3.35521	0.000793037	0.00859477
RIC8A	1456.03	-0.247493	0.0737725	-3.35482	0.000794176	0.00860106
COMMD10	717.511	-0.513357	0.153054	-3.35408	0.000796292	0.00861467
HSPA9	10771.7	-0.233237	0.0695403	-3.35399	0.000796554	0.00861467
FAM193A	418.481	0.650022	0.193836	3.35347	0.000798043	0.00862471
GLO1	5850.82	-0.513814	0.153254	-3.35269	0.000800302	0.00863108
IRS1	1915.83	0.353554	0.105444	3.35299	0.000799435	0.00863108
KHK	252.106	-0.384293	0.114622	-3.35268	0.000800318	0.00863108
ALYREF	1849.23	-0.253914	0.0757581	-3.35164	0.000803351	0.00865406
COX7A2	2122.67	-0.479636	0.143141	-3.35079	0.000805828	0.00865406
EPS8	1287.44	-0.249313	0.074391	-3.35139	0.000804083	0.00865406
RHPN1-AS1	93.5132	0.579692	0.17299	3.35102	0.000805148	0.00865406
TXNDC5	3621.34	-0.397647	0.118669	-3.3509	0.000805503	0.00865406
UQCC3	445.836	-0.476733	0.142267	-3.35098	0.000805263	0.00865406
RAB9A	381.094	-0.412003	0.123029	-3.34884	0.000811515	0.00870905
KLF6	1235.96	1.23689	0.369433	3.34808	0.00081375	0.00872694
TMCO1	2729.87	-0.304708	0.0910276	-3.34743	0.000815645	0.00874117
NT5DC3	494.04	0.363133	0.10851	3.34655	0.00081825	0.00875687
TAP1	646.605	-0.349813	0.104526	-3.34665	0.000817945	0.00875687
PTMS	905.23	0.826147	0.246968	3.34516	0.000822345	0.00878845
WRNIP1	1130.21	-0.241982	0.0723378	-3.34516	0.000822339	0.00878845
KIF12	769.117	0.268347	0.0802349	3.34452	0.000824259	0.00880279
GSR	2115.7	-0.262533	0.0785215	-3.34345	0.000827433	0.00881866
RBM45	286.796	-0.534594	0.159893	-3.34344	0.000827467	0.00881866
UBA52	4262.5	-0.337579	0.100959	-3.34371	0.000826651	0.00881866
PER1	127.595	0.831738	0.248792	3.34311	0.000828459	0.00882311
GPRC5C	1295.35	-0.299802	0.089686	-3.3428	0.000829388	0.0088269
GFER	416.339	-0.370594	0.110871	-3.34256	0.000830105	0.00882841
PLGRKT	441.278	-0.561107	0.167884	-3.34223	0.000831076	0.00883263
TPP2	978.009	-0.281148	0.0841426	-3.34133	0.000833783	0.00885527
NME1	2875.22	-0.563491	0.168699	-3.34022	0.000837133	0.00888293
SNORA2A	57.5149	-1.48387	0.444261	-3.34008	0.000837543	0.00888293
CMTM6	1842.21	-0.445779	0.133498	-3.33921	0.000840163	0.00890184
EXOC4	1444.4	-0.301467	0.090289	-3.33891	0.000841064	0.00890184
NOP56	2490.37	-0.246106	0.0737074	-3.33896	0.000840928	0.00890184
NAT1	644.101	-0.492149	0.147409	-3.33867	0.000841792	0.00890221
UQCR11	759.673	-0.441543	0.132257	-3.33852	0.000842257	0.00890221
PI4K2B	1150.53	-0.275619	0.0825764	-3.33775	0.000844611	0.00891932
SLC25A24	3394.99	-0.328052	0.0982896	-3.33761	0.000845037	0.00891932
ZNF706	679.118	0.444051	0.133067	3.33704	0.000846769	0.00893147
ZSCAN30	236.353	0.409248	0.122646	3.33681	0.000847459	0.00893261
ABCC9	153.175	0.744924	0.223284	3.33622	0.000849257	0.00894542
GNG10	797.146	-0.577443	0.173101	-3.33587	0.000850322	0.00894813
METTL7A	1289.21	-0.305636	0.0916241	-3.33576	0.000850678	0.00894813
DUSP16	1239.7	0.228545	0.0685276	3.33508	0.000852751	0.0089545
NME3	508.405	-0.583906	0.175089	-3.33491	0.000853261	0.0089545
PWP1	1477.63	-0.301424	0.0903788	-3.33512	0.000852636	0.0089545
SULT1B1	139.276	0.585342	0.175525	3.3348	0.000853614	0.0089545
HIST1H1C	7363.67	-0.478816	0.143607	-3.33421	0.000855411	0.00896723
AC004951.6	94.893	0.827736	0.24836	3.33281	0.000859734	0.0090064
HIST2H3A	3015.31	-0.537109	0.161178	-3.3324	0.000861018	0.0090137
GPATCH2	905.005	-0.263511	0.0790812	-3.33216	0.000861738	0.0090151
IDH1	1552.21	-0.422521	0.126826	-3.33151	0.000863775	0.0090297
ZKSCAN1	2778.72	0.32909	0.0987862	3.33133	0.000864308	0.0090297
PJA1	316.097	-0.401415	0.120508	-3.33102	0.000865291	0.0090334
TOR1B	664.313	-0.36973	0.111002	-3.33084	0.000865838	0.0090334
CENPBD1P1	357.56	-0.389665	0.117004	-3.33034	0.000867385	0.0090434
FAM84B	5771.76	-0.277796	0.0834234	-3.32996	0.000868591	0.00904504
ZNF271P	547.701	-0.318964	0.0957875	-3.32992	0.000868719	0.00904504
DHX15	6017.84	-0.374873	0.112585	-3.3297	0.000869391	0.00904591
CITED2	940.815	0.538283	0.161692	3.32905	0.000871418	0.00904919
CKS2	1159.45	-0.576229	0.17308	-3.32927	0.000870754	0.00904919
NDUFS3	1010.95	-0.258743	0.0777231	-3.32904	0.000871473	0.00904919
PPA2	1792.07	-0.57413	0.172516	-3.32798	0.000874775	0.00907734
NPNT	899.363	-0.259442	0.0779841	-3.32685	0.000878324	0.00910801
SF3B5	829.392	-0.431926	0.129846	-3.32643	0.00087965	0.00911562
FBXO21	1819.64	-0.240786	0.0723962	-3.32595	0.000881168	0.00912519
ACAT1	1140.31	-0.492183	0.148004	-3.32547	0.000882685	0.00913475
SMAD2	2315.57	-0.198735	0.0597699	-3.325	0.00088419	0.00913801
TBC1D8	454.074	-0.23404	0.070387	-3.32504	0.00088405	0.00913801
CBX4	630.115	0.341098	0.102596	3.32468	0.000885204	0.00913916
RARS	2524.78	-0.569227	0.171217	-3.32459	0.00088549	0.00913916
SNX25	357.386	-0.385266	0.1159	-3.32411	0.000887002	0.00914862
C4orf19	935.739	-0.764937	0.23021	-3.32278	0.000891258	0.00918635
SELO	323.355	-0.362424	0.109108	-3.3217	0.000894696	0.00921561
POLK	477.767	-0.370263	0.111481	-3.32132	0.000895918	0.00922201
UBR2	1978.04	-0.212474	0.0639945	-3.32019	0.000899552	0.00925323
KB-1836B5.1	21.7302	0.879914	0.26505	3.31981	0.000900793	0.0092542
SEC13	2262.63	-0.34486	0.10388	-3.31979	0.000900851	0.0092542
UBE2D2	1608.93	-0.236164	0.0711446	-3.31949	0.000901822	0.00925798
TAGLN	74.9119	0.688276	0.207409	3.31845	0.000905193	0.00928639
GCAT	451.767	-0.471259	0.142027	-3.3181	0.000906321	0.00929175
ZZZ3	1271.73	-0.340033	0.102496	-3.31754	0.000908138	0.00930417
ATP5E	5239.63	-0.556841	0.167899	-3.31651	0.000911487	0.00933226
RPP40	248.953	-0.535226	0.16142	-3.31574	0.000914015	0.00935192
HMOX2	722.185	-0.449206	0.135517	-3.31475	0.000917242	0.00937869
CSDE1	27387.1	-0.199818	0.0602946	-3.31403	0.000919617	0.00939672
MAGT1	2831.69	-0.438509	0.132344	-3.3134	0.000921676	0.00940936
PARPBP	844.496	-0.410939	0.124032	-3.31318	0.000922415	0.00940936
SNORA43	413.459	-1.10378	0.333172	-3.31294	0.00092321	0.00940936
ZNF628	53.4934	0.826182	0.249382	3.31291	0.000923302	0.00940936
COQ5	817.795	-0.435215	0.131399	-3.31215	0.000925825	0.0094101
CTA-384D8.36	39.7123	0.81015	0.24459	3.31228	0.000925386	0.0094101
ITIH6	46.1346	0.632893	0.191069	3.31238	0.000925061	0.0094101
SSR4	2102.48	-0.342417	0.103378	-3.31227	0.000925414	0.0094101
CTD-3252C9.4	41.8119	0.977365	0.295148	3.31144	0.000928182	0.00941824
IFT52	503.09	-0.451989	0.136497	-3.31135	0.000928464	0.00941824
PPP1CC	4371.52	-0.231397	0.0698778	-3.31145	0.000928143	0.00941824
GRHPR	743.68	-0.24696	0.0746019	-3.31038	0.000931702	0.00944486
CRNDE	1486.37	-0.466822	0.141047	-3.30968	0.000934015	0.00945855
MVK	631.408	-0.368181	0.111246	-3.3096	0.000934284	0.00945855
LSM1	2783.64	-0.465149	0.140564	-3.30918	0.000935713	0.00946677
IDH2	4452.51	-0.231633	0.0700285	-3.3077	0.000940651	0.00951047
RBX1	919.87	-0.557819	0.168706	-3.30646	0.000944827	0.00954642
KLRD1	62.8175	0.667076	0.201778	3.30599	0.00094642	0.00954996
MRPL57	687.807	-0.465557	0.140819	-3.30606	0.000946164	0.00954996
SAE1	2918.76	-0.275481	0.0833408	-3.30548	0.000948133	0.00956096
RPS5	5566.51	-0.563504	0.170487	-3.30526	0.000948896	0.00956238
PPP2R4	3352.45	-0.219057	0.0662907	-3.3045	0.000951465	0.00958199
ATP6V1D	1339.49	-0.413011	0.125006	-3.30392	0.000953421	0.00959344
SARS	2285.33	-0.355098	0.107485	-3.30371	0.000954138	0.00959344
TPI1	6891.69	-0.503843	0.152513	-3.30361	0.000954475	0.00959344
CD2BP2	1459.49	-0.317379	0.0960838	-3.30315	0.000956056	0.00960305
GOLGA6L4	35.854	1.30497	0.395104	3.30285	0.000957089	0.00960715
SIL1	629.907	-0.418929	0.126925	-3.3006	0.000964779	0.00967802
SDR42E1	299.54	-0.388897	0.117984	-3.29619	0.000980044	0.00982473
RNU12	118.453	-0.92732	0.281368	-3.29575	0.000981584	0.00983375
SMOC2	353.571	0.3193	0.0969022	3.29507	0.000983968	0.00984575
TBX3	1436.28	0.352403	0.106949	3.29504	0.000984062	0.00984575
VANGL1	1354.97	-0.16908	0.0513292	-3.29404	0.000987587	0.00987459
FBP1	1473.58	0.544247	0.165244	3.2936	0.000989137	0.00988366
AGL	1724.89	-0.185359	0.0562942	-3.29269	0.000992334	0.00990135
KATNAL1	276.507	-0.413011	0.125437	-3.29257	0.000992756	0.00990135
LBR	1544.7	-0.238337	0.0723907	-3.29237	0.000993485	0.00990135
VSIG10	972.878	-0.166149	0.0504626	-3.29253	0.00099291	0.00990135
PARD3	1540.17	-0.191605	0.0582243	-3.29081	0.000998996	0.00994982
FRMD4A	468.615	0.659545	0.200491	3.28965	0.00100312	0.00998441
NIPSNAP1	2006.07	-0.258292	0.0785266	-3.28923	0.0010046	0.0099927
ABCD3	11042.9	-0.373553	0.113581	-3.28886	0.00100592	0.00999384
CTD-2368P22.1	120.295	0.606231	0.18435	3.28847	0.00100732	0.00999384
NMT2	293.145	-0.311397	0.0946869	-3.2887	0.00100651	0.00999384
PSMD6	6905.78	-0.379432	0.115381	-3.28851	0.0010072	0.00999384
FAN1	841.835	-0.319306	0.0971154	-3.2879	0.00100937	0.0100077
RP11-705C15.2	255.13	-0.503495	0.153149	-3.28761	0.00101042	0.0100117
RABEPK	334.532	-0.60256	0.183346	-3.28645	0.00101457	0.0100399
WWTR1	386.821	0.444993	0.135402	3.28647	0.00101453	0.0100399
PRPF4	1393.48	-0.277633	0.0845053	-3.28539	0.00101842	0.0100715
TBC1D1	373.829	-0.456316	0.138908	-3.28502	0.00101974	0.010078
MRPL19	1337.05	-0.35246	0.107308	-3.28457	0.00102137	0.0100877
GFM2	1218.18	-0.432915	0.131827	-3.28396	0.00102359	0.0101031
RPS10	9541.33	-0.540205	0.164508	-3.28376	0.00102431	0.0101037
MRPS22	832.183	-0.50994	0.155308	-3.28341	0.00102558	0.0101097
ZDHHC20	2489.48	-0.299045	0.0910877	-3.28305	0.00102691	0.0101164
FOCAD	1269.88	-0.335544	0.102213	-3.28279	0.00102786	0.0101193
ATR	1658.86	-0.246506	0.075097	-3.2825	0.00102892	0.010121
NUP35	474.053	-0.464287	0.141456	-3.2822	0.00103001	0.010121
PPIL2	638.875	0.353084	0.107574	3.28224	0.00102984	0.010121
CCDC159	59.9231	0.727896	0.221826	3.28138	0.001033	0.0101438
ZNF747	413.301	-0.247694	0.0754956	-3.28091	0.00103473	0.0101544
RASSF7	459.912	-0.414578	0.12637	-3.28068	0.00103558	0.0101562
G2E3	1137.35	-0.305212	0.0930429	-3.28034	0.00103684	0.0101587
LAMTOR4	609.37	-0.574712	0.175222	-3.27991	0.00103839	0.0101587
LINC00998	496.592	-0.52629	0.160456	-3.27997	0.00103818	0.0101587
SEMA6B	209.026	0.761544	0.232186	3.27989	0.00103848	0.0101587
AUH	177.457	-0.443292	0.135204	-3.27868	0.00104293	0.0101832
SREBF1	2761.42	0.222445	0.067846	3.27867	0.00104297	0.0101832
TSIX	164.919	0.517428	0.157807	3.27887	0.00104223	0.0101832
MYO15B	199.507	0.569232	0.173635	3.27832	0.00104428	0.0101895
CDKAL1	553.616	-0.305658	0.0932476	-3.27792	0.00104574	0.0101908
UTP15	814.705	-0.309002	0.0942643	-3.27803	0.00104533	0.0101908
PSMC1	3313.35	-0.311576	0.0950649	-3.27751	0.00104726	0.0101992
HSD17B10	1632.33	-0.380308	0.116046	-3.27721	0.00104837	0.0102035
GHITM	5869.66	-0.429174	0.131038	-3.27518	0.00105596	0.0102709
EMG1	557.651	-0.470632	0.143709	-3.27489	0.00105702	0.0102747
AC004237.1	30.1874	0.925551	0.282637	3.2747	0.00105774	0.0102752
ACTR3	3669.01	-0.271835	0.0830157	-3.2745	0.0010585	0.0102761
SEPT8	1283.64	-0.222839	0.0680581	-3.27425	0.00105945	0.0102788
LRCH4	390.342	0.637779	0.194806	3.27392	0.00106066	0.0102841
CINP	710.057	-0.353684	0.108051	-3.27332	0.00106293	0.0102924
GCHFR	241.779	-0.593985	0.181455	-3.27345	0.00106242	0.0102924
IMPACT	638.745	-0.371504	0.1135	-3.27316	0.00106353	0.0102924
EIF3L	4088.23	-0.305238	0.0932838	-3.27214	0.00106738	0.010306
NUBP2	850.147	-0.433261	0.132407	-3.27218	0.00106721	0.010306
UBE2F	552.106	-0.28534	0.0872045	-3.27207	0.00106762	0.010306
ZNF326	538.902	0.664041	0.202928	3.2723	0.00106675	0.010306
AGTRAP	439.854	-0.390216	0.119281	-3.27141	0.00107011	0.0103231
C9orf69	653.764	-0.349075	0.106716	-3.27105	0.00107148	0.0103231
NDUFS7	467.28	-0.336502	0.102868	-3.2712	0.00107091	0.0103231
RP4-625H18.2	42.3419	2.98114	0.911413	3.2709	0.00107208	0.0103231
MATR3	10241	-0.359655	0.110013	-3.2692	0.00107852	0.0103711
RLIM	2725.81	-0.23319	0.0713363	-3.26887	0.00107976	0.0103711
SLC52A2	1296.83	-0.31971	0.0977952	-3.26918	0.0010786	0.0103711
TFAM	1883.2	-0.372564	0.113971	-3.26892	0.00107957	0.0103711
B4GALT2	605.82	-0.360773	0.110411	-3.26755	0.00108482	0.010405
CRKL	2771.67	-0.190155	0.0581915	-3.26774	0.00108409	0.010405
RPL15	15734.2	-0.220142	0.0673748	-3.26742	0.00108533	0.010405
PTGES	843.778	0.323034	0.0988977	3.26635	0.00108944	0.010438
ZCCHC2	543.085	0.433082	0.132617	3.26566	0.00109208	0.0104568
APPL1	2115.88	-0.28829	0.0883333	-3.26366	0.00109983	0.0105244
ATP5G1	875.137	-0.350556	0.107468	-3.26195	0.00110649	0.0105816
DNA2	881.316	-0.426432	0.130739	-3.26169	0.00110749	0.0105835
SCO1	755.822	-0.328367	0.100678	-3.26154	0.00110807	0.0105835
ZNF14	303.323	-0.550042	0.168718	-3.26013	0.0011136	0.0106297
VBP1	1744.46	-0.620509	0.190381	-3.25931	0.00111685	0.0106541
PRKG1	162.688	-0.444605	0.136461	-3.25812	0.00112154	0.0106922
DLGAP1	104.295	0.539946	0.165755	3.2575	0.00112399	0.010709
CENPU	1729.14	-0.379783	0.116629	-3.25635	0.00112856	0.0107458
MRPS18A	596.298	-0.42705	0.131172	-3.25565	0.00113132	0.0107587
RPL34	3651.72	-0.55835	0.171495	-3.25578	0.0011308	0.0107587
VEZT	1927.45	-0.231326	0.0710623	-3.25526	0.00113288	0.0107669
WDR74	921.761	-0.412076	0.126601	-3.25491	0.00113429	0.0107736
COPRS	753.738	-0.541002	0.166242	-3.2543	0.00113673	0.0107902
PSMD10	1256.13	-0.512314	0.157443	-3.25397	0.00113803	0.0107958
LENG8	416.92	0.581265	0.178671	3.25327	0.00114086	0.0108093
SLMO2	3749.85	-0.381389	0.117228	-3.2534	0.00114034	0.0108093
MCRS1	1192.76	-0.325383	0.100024	-3.25304	0.00114179	0.0108115
SNRNP25	787.293	-0.401308	0.123375	-3.25275	0.00114296	0.0108159
SPAG5	2516.38	-0.174884	0.0537899	-3.25123	0.00114905	0.0108669
MT-ND6	365.517	1.28238	0.394492	3.25071	0.00115117	0.0108802
TRAPPC2L	715.368	-0.396873	0.122096	-3.2505	0.00115201	0.0108814
NDUFA4	3332.96	-0.581968	0.179102	-3.24937	0.00115659	0.0109113
USP18	205.798	-0.399903	0.123065	-3.24952	0.00115599	0.0109113
MRPL48	1020.56	-0.476985	0.146809	-3.24902	0.00115802	0.0109113
OCEL1	117.759	0.963867	0.296655	3.24912	0.00115762	0.0109113
CTSV	191.826	-0.616973	0.18992	-3.2486	0.00115974	0.0109209
RPS19BP1	824.237	-0.496899	0.152967	-3.24842	0.00116049	0.0109213
RRP36	1166.15	-0.322302	0.0992519	-3.24731	0.00116502	0.0109571
SCAMP1	2377.96	-0.365659	0.112629	-3.24659	0.00116798	0.0109783
G6PD	3254.29	0.534385	0.164626	3.24605	0.00117018	0.0109864
RN7SL1	474549	-0.638118	0.196584	-3.24603	0.00117027	0.0109864
ATG5	809.933	-0.476034	0.146662	-3.24579	0.00117126	0.010989
CHERP	412.803	0.939692	0.289594	3.24486	0.00117507	0.0110001
CHMP4C	355.148	0.532746	0.164176	3.24497	0.00117465	0.0110001
FBXO45	1639.91	-0.277229	0.0854377	-3.24481	0.00117531	0.0110001
RPS12	7434.37	-0.445677	0.137346	-3.24492	0.00117484	0.0110001
CCNG1	2134.65	-0.519564	0.160134	-3.24456	0.00117633	0.011003
RSL24D1	1687.07	-0.500474	0.154273	-3.24407	0.00117835	0.0110151
INTS2	1664.42	-0.273829	0.0844423	-3.24279	0.00118363	0.0110578
CLP1	329.105	-0.606695	0.187116	-3.24234	0.00118551	0.0110606
DHFR	3491.17	-0.206537	0.0637026	-3.2422	0.0011861	0.0110606
RPL36	3628.27	-0.319268	0.0984644	-3.24247	0.001185	0.0110606
PRKRIR	8256	-0.372582	0.114932	-3.24177	0.00118789	0.0110706
ABCG1	797.104	-0.309623	0.0955302	-3.2411	0.00119068	0.0110832
SREK1	1855.02	0.375329	0.115799	3.2412	0.00119027	0.0110832
IFFO2	502.216	0.384282	0.118584	3.24059	0.00119283	0.0110965
BOD1L1	1744	0.482068	0.148788	3.23996	0.00119544	0.0111014
CEBPZ	2029.8	-0.267379	0.0825256	-3.23995	0.00119552	0.0111014
TACC2	521.656	0.541805	0.167216	3.24015	0.00119465	0.0111014
RNH1	1725.32	-0.345019	0.106496	-3.23973	0.00119643	0.0111031
ADSL	1401.39	-0.452734	0.139776	-3.23901	0.00119947	0.0111246
AGAP6	166.83	0.372178	0.114938	3.23808	0.00120335	0.0111539
PSMA5	2702.75	-0.54744	0.169091	-3.23755	0.00120559	0.0111679
RP11-104N10.2	200.742	0.633155	0.195593	3.23711	0.00120746	0.0111784
AMIGO2	355.158	-0.36711	0.113428	-3.23649	0.00121009	0.0111961
PRMT1	1883.12	-0.378149	0.116863	-3.23583	0.00121288	0.0112123
WDR46	859.388	-0.256963	0.079414	-3.23574	0.0012133	0.0112123
RPL22	8182.75	-0.175055	0.05411	-3.23516	0.00121574	0.011228
ATRAID	2239.29	-0.431736	0.133502	-3.23391	0.00122106	0.0112412
ITPK1	2469.99	0.186896	0.0577976	3.23363	0.00122228	0.0112412
MTCH2	2753.43	-0.308235	0.0953124	-3.23394	0.00122095	0.0112412
NDUFB8	1100.71	-0.409906	0.126759	-3.23374	0.00122181	0.0112412
PDHB	1935.27	-0.437017	0.135143	-3.23374	0.00122183	0.0112412
WDR36	1332.69	-0.27674	0.0855627	-3.23435	0.00121918	0.0112412
ZNF184	385.683	-0.453426	0.140212	-3.23387	0.00122126	0.0112412
APOL3	59.1806	-0.58202	0.180019	-3.2331	0.00122456	0.0112554
RNF128	131.822	-0.657617	0.203466	-3.23208	0.00122894	0.011289
AP2S1	1640.76	-0.459623	0.142218	-3.23183	0.00123	0.0112919
KIAA1524	816.344	-0.2903	0.0899258	-3.22822	0.00124563	0.0114252
MICB	455.572	-0.33488	0.103742	-3.22801	0.00124656	0.0114252
PSMD4	3029.34	-0.33851	0.104868	-3.22796	0.00124675	0.0114252
NT5C	370.061	-0.367981	0.114039	-3.2268	0.00125184	0.011465
ACP1	1292.98	-0.423049	0.131125	-3.22631	0.001254	0.011476
LIMCH1	620.49	0.552047	0.171115	3.22618	0.00125453	0.011476
NOL3	453.898	-0.344397	0.106757	-3.22599	0.00125536	0.0114768
RAB3GAP1	1298.57	-0.290156	0.0899576	-3.22547	0.00125765	0.011484
RP11-1017G21.5	52.1496	-0.752317	0.233237	-3.22555	0.00125731	0.011484
RFXANK	486.342	-0.541336	0.167871	-3.22471	0.00126099	0.0115077
TMEM222	373.94	-0.31058	0.0963308	-3.2241	0.00126369	0.0115186
TSSC4	603.621	-0.515323	0.159827	-3.22426	0.00126297	0.0115186
CSNK1E	1189.86	0.172843	0.0536267	3.22307	0.00126823	0.0115417
DTD1	609.292	-0.468572	0.145391	-3.22285	0.00126923	0.0115417
HIST1H2BI	1529.18	-0.675934	0.209727	-3.22292	0.00126889	0.0115417
PFDN4	1514.91	-0.570553	0.177007	-3.22334	0.00126707	0.0115417
DHX40	2667.77	-0.417593	0.129611	-3.22189	0.00127349	0.01156
EXOSC1	355.683	-0.429365	0.133263	-3.22193	0.00127329	0.01156
NR4A2	69.2906	0.660369	0.204949	3.22212	0.00127245	0.01156
BZW2	2623.9	-0.328591	0.102002	-3.22141	0.00127563	0.0115725
SNORA78	52.9142	-1.77323	0.550486	-3.2212	0.00127653	0.0115739
STIM1	585.755	0.258853	0.0803634	3.22103	0.00127732	0.0115742
SF3A1	1215.53	0.742734	0.230604	3.22082	0.00127824	0.0115757
SMIM22	224.125	-0.547996	0.170177	-3.22016	0.00128119	0.0115956
ABCB10	775.698	-0.309235	0.0960499	-3.21953	0.00128402	0.0116144
MTAP	650.142	-0.319834	0.0993617	-3.21889	0.0012869	0.0116336
MPZL2	324.832	-0.442913	0.137636	-3.21799	0.0012909	0.0116629
GPX8	264.38	-0.623807	0.193906	-3.21706	0.00129513	0.0116942
SEPW1	1517.04	-0.393007	0.122178	-3.21666	0.0012969	0.0117034
MTX1	757.281	-0.350896	0.109103	-3.21618	0.0012991	0.0117163
EEF1G	26061.1	-0.211358	0.0657361	-3.21524	0.00130333	0.0117476
NDUFA2	856.773	-0.525664	0.16353	-3.21448	0.00130682	0.0117658
RPL31	6476.58	-0.582317	0.181155	-3.21446	0.00130689	0.0117658
ETF1	4329.09	-0.221705	0.0689929	-3.21344	0.00131154	0.0117771
MAD2L1BP	451.222	-0.474209	0.147583	-3.21318	0.00131274	0.0117771
NDUFB2	971.706	-0.528734	0.16455	-3.21321	0.00131258	0.0117771
SKIV2L2	2768.75	-0.249095	0.0775049	-3.21392	0.00130935	0.0117771
SLC46A1	498.579	-0.310789	0.0967146	-3.21347	0.00131143	0.0117771
TRIM22	31.982	1.06147	0.330288	3.21377	0.00131003	0.0117771
GRWD1	791.574	-0.300629	0.0935765	-3.21265	0.00131515	0.0117918
OCLN	1640.21	0.286999	0.0893492	3.2121	0.00131767	0.0118026
TYSND1	643.22	-0.346952	0.108016	-3.21206	0.00131789	0.0118026
ADPRHL2	312.803	-0.521149	0.16227	-3.21161	0.00131992	0.0118124
ZBTB11	1230.33	-0.351825	0.109552	-3.21148	0.00132052	0.0118124
CCNC	1516.87	-0.45224	0.140831	-3.21122	0.00132173	0.0118164
POLR2G	1317.57	-0.459139	0.143032	-3.21004	0.00132717	0.0118581
EIF6	1768.64	-0.483124	0.150516	-3.20978	0.00132839	0.0118621
SENP1	903.037	-0.285022	0.0888061	-3.20949	0.00132971	0.011867
HIST2H2AB	1083.44	-0.604686	0.188455	-3.20866	0.00133357	0.011893
PCCB	1323.4	-0.375582	0.117057	-3.20853	0.00133417	0.011893
ZNF33A	1464.95	-0.19122	0.0596095	-3.20788	0.00133718	0.0119129
KIF11	3787.15	-0.165881	0.0517171	-3.20746	0.00133912	0.0119196
PLEKHB2	2466.38	-0.280981	0.0876077	-3.20726	0.00134005	0.0119196
ZNF124	516.384	-0.413454	0.128914	-3.20722	0.00134025	0.0119196
GTF2E1	533.789	-0.265736	0.0828786	-3.20633	0.00134439	0.0119494
CTDSPL	990.902	-0.273076	0.0851783	-3.20594	0.00134624	0.0119581
RPL7	17633.1	-0.544918	0.169979	-3.20579	0.00134691	0.0119581
CYB5R3	590.285	0.755181	0.235612	3.20519	0.00134972	0.0119761
ZNF473	491.107	-0.249994	0.0780045	-3.20486	0.00135126	0.0119828
RAB23	430.047	-0.326587	0.101932	-3.20398	0.00135543	0.0120128
CCDC92	252.1	0.498275	0.155552	3.20326	0.00135883	0.0120291
MT-ATP8	285.714	2.40039	0.749329	3.20339	0.00135822	0.0120291
ARL2	394.113	-0.295652	0.0923322	-3.20204	0.00136456	0.0120728
DTD2	601.899	-0.348185	0.108747	-3.2018	0.00136572	0.0120762
DOCK3	46.0971	-1.269	0.396395	-3.20135	0.00136785	0.012088
WRN	390.778	-0.364493	0.113872	-3.2009	0.00137	0.0121001
UGDH-AS1	508.032	0.517245	0.161618	3.20043	0.00137223	0.0121129
EEF1A1	131873	-0.527529	0.164884	-3.19941	0.00137711	0.012149
TMEM106A	105.78	0.550806	0.17219	3.19882	0.00137991	0.0121667
IARS2	6100.59	-0.1603	0.0501376	-3.19719	0.00138771	0.0122284
ECT2	5616.54	-0.311248	0.0973608	-3.19685	0.00138937	0.012236
MAST4	635.889	0.389946	0.122048	3.19502	0.00139819	0.0123067
GNE	258.651	1.00762	0.315399	3.19474	0.00139957	0.0123118
ARAP1	657.707	0.255347	0.0799408	3.1942	0.00140221	0.012325
HIST2H2BF	2096.59	-0.55439	0.173567	-3.1941	0.00140268	0.012325
DSCAM-AS1	2881.66	0.40385	0.126451	3.19373	0.00140447	0.0123314
RPL37	8120.05	-0.422124	0.132177	-3.19362	0.00140501	0.0123314
B3GALT6	467.877	-0.23501	0.0736099	-3.19264	0.00140979	0.0123521
KRT15	267.074	0.654711	0.205066	3.19268	0.00140959	0.0123521
RNPEP	1510.41	-0.177244	0.0555132	-3.19283	0.00140885	0.0123521
ARHGEF26	937.128	0.579312	0.181497	3.19185	0.00141364	0.0123788
CREBL2	935.025	-0.287235	0.0899993	-3.19152	0.00141525	0.0123858
LINC00854	36.5291	0.838379	0.262747	3.19083	0.00141867	0.0124027
SRSF3	6792.52	-0.258611	0.0810489	-3.1908	0.00141879	0.0124027
LASP1	3647.66	0.403797	0.126572	3.19027	0.00142141	0.0124186
COMMD2	659.947	-0.49007	0.153641	-3.18971	0.00142417	0.0124356
SFMBT1	511.356	-0.290261	0.0910168	-3.1891	0.00142719	0.0124499
TMEM183A	2707.06	-0.443323	0.139014	-3.18905	0.00142743	0.0124499
C14orf119	862.066	-0.373386	0.117128	-3.18786	0.00143332	0.0124827
C4orf33	137.546	-0.50459	0.158296	-3.18763	0.00143444	0.0124827
HIST1H4H	2109.74	-0.389847	0.122281	-3.18811	0.00143204	0.0124827
ISCA2	511.73	-0.438761	0.137642	-3.1877	0.0014341	0.0124827
MSH3	1007.32	-0.203811	0.0639846	-3.18531	0.00144601	0.0125763
ALDOC	306.041	-0.561886	0.17644	-3.18458	0.00144966	0.0125874
FAF1	1230.54	-0.25522	0.0801446	-3.18449	0.00145008	0.0125874
FAU	3093.01	-0.437628	0.137436	-3.18423	0.00145138	0.0125874
MRPS7	1390.15	-0.423761	0.133055	-3.18487	0.0014482	0.0125874
VDAC2	3954.3	-0.36514	0.11467	-3.18428	0.00145115	0.0125874
FASTKD5	456.313	-0.2908	0.0913383	-3.18377	0.00145373	0.0125975
SHROOM3	1994.47	-0.131437	0.0412847	-3.18367	0.00145418	0.0125975
TTC19	914.967	-0.258264	0.0811295	-3.18335	0.00145581	0.0126045
ECHS1	1978.15	-0.456586	0.143492	-3.18195	0.00146286	0.0126583
COA6	429.41	-0.288135	0.0905667	-3.18146	0.00146533	0.0126726
GEMIN2	380.837	-0.524478	0.164863	-3.1813	0.00146616	0.0126727
PLXNA4	629.29	-0.495827	0.155888	-3.18065	0.00146944	0.0126938
OBSCN	545.383	0.453088	0.142467	3.18031	0.00147119	0.0127018
DHCR24	9914.91	-0.286117	0.0900086	-3.17877	0.001479	0.0127419
IGF2R	3040.06	0.451208	0.141949	3.17867	0.00147954	0.0127419
LINC01609	125.479	0.648622	0.20407	3.17842	0.00148079	0.0127419
NECAB2	26.3281	0.986218	0.310318	3.17809	0.00148248	0.0127419
RAB4B	128.749	0.585899	0.184316	3.17878	0.00147896	0.0127419
RPIA	189.039	0.632799	0.199133	3.17777	0.00148412	0.0127419
SORBS3	183.465	0.929282	0.292424	3.17786	0.00148367	0.0127419
TTLL5	937.193	0.310707	0.0977736	3.17782	0.00148388	0.0127419
ZNF347	462.04	-0.255161	0.0802692	-3.17882	0.00147876	0.0127419
ZNF695	281.389	-0.429738	0.13523	-3.17784	0.00148378	0.0127419
MISP	985.755	-0.253058	0.0796591	-3.17676	0.00148929	0.012772
RPS23	10178.8	-0.520552	0.163862	-3.17678	0.00148922	0.012772
DHX30	1683.17	-0.258435	0.0813777	-3.17575	0.00149447	0.0128021
FAM45A	748.898	-0.388204	0.122239	-3.17577	0.00149438	0.0128021
ASF1B	839.624	-0.246475	0.0776187	-3.17546	0.00149599	0.012808
SNX6	1919.5	-0.481181	0.151575	-3.17454	0.00150073	0.0128415
HIST1H1B	6767.4	-0.442043	0.139258	-3.17426	0.00150216	0.0128466
TMEM168	673.177	-0.298223	0.0939588	-3.17398	0.00150366	0.0128522
FAM64A	355.374	-0.530024	0.167004	-3.17372	0.00150501	0.0128566
SMG1P4	125.524	-0.99092	0.312259	-3.17339	0.00150668	0.0128637
PSMB3	1594.44	-0.538233	0.169618	-3.1732	0.0015077	0.0128653
PSMB6	1332.38	-0.32335	0.101916	-3.1727	0.00151027	0.01288
APEH	2156.63	-0.312527	0.0985135	-3.17243	0.00151168	0.0128849
PRPF40A	3689.34	-0.253626	0.0799689	-3.17155	0.00151626	0.0129168
SMURF2	915.045	-0.275642	0.0869238	-3.17108	0.00151873	0.0129307
ARHGAP10	346.776	-0.309413	0.0975892	-3.17057	0.00152141	0.0129397
THYN1	336.227	-0.570842	0.180053	-3.17041	0.00152222	0.0129397
TMEM60	333.643	-0.44292	0.139705	-3.17039	0.00152232	0.0129397
FAM103A1	730.883	-0.503074	0.158731	-3.16935	0.00152779	0.0129791
ATP5B	16149.2	-0.253728	0.080076	-3.16858	0.00153183	0.0129847
RPS20	9933.14	-0.516021	0.162853	-3.16862	0.00153164	0.0129847
TCTN3	1045.89	-0.248185	0.0783327	-3.16834	0.0015331	0.0129847
TMEM14C	1317.05	-0.443032	0.139829	-3.16838	0.00153291	0.0129847
UBALD1	115.778	0.907214	0.286344	3.16826	0.00153353	0.0129847
WDR60	282.285	0.6907	0.217989	3.16851	0.00153224	0.0129847
RMRP	79287.3	-0.665428	0.210043	-3.16806	0.00153461	0.0129867
BORA	318.774	-0.317666	0.100283	-3.16768	0.0015366	0.0129964
C11orf57	771.862	-0.304567	0.096159	-3.16732	0.00153848	0.0130052
MUL1	579.41	-0.219505	0.0693329	-3.16595	0.00154575	0.0130569
ZNF813	387.875	-0.322739	0.101944	-3.16585	0.0015463	0.0130569
TARBP2	534.58	-0.427449	0.135065	-3.16476	0.00155213	0.0130989
GSKIP	851.351	-0.490897	0.155124	-3.16454	0.00155328	0.0131014
RNF114	2080.06	-0.299661	0.0947195	-3.16367	0.00155794	0.0131264
RTFDC1	2150.25	-0.302806	0.0957092	-3.16381	0.00155719	0.0131264
SNORA26	45.2308	-1.14951	0.363366	-3.1635	0.00155885	0.0131268
ENOPH1	1335.99	-0.410255	0.129698	-3.16315	0.00156071	0.0131353
ABTB2	269.076	0.469342	0.148412	3.16243	0.00156458	0.0131584
RP11-609D21.3	58.6329	0.803699	0.254148	3.16232	0.00156517	0.0131584
WWP1	2534.42	0.389822	0.123288	3.1619	0.00156746	0.0131704
CFAP69	95.4394	0.542031	0.171437	3.1617	0.00156853	0.0131722
ASNSD1	1147.85	-0.499567	0.158021	-3.16139	0.00157019	0.013179
SRPR	1579.21	0.605523	0.191548	3.16121	0.00157115	0.0131798
RASD1	34.7267	0.894727	0.283062	3.16088	0.00157292	0.0131875
COX11	1045.36	-0.30606	0.0968508	-3.16012	0.00157706	0.0132149
SPATA7	153.818	-0.575877	0.182287	-3.15917	0.0015822	0.0132508
IMP4	971.096	-0.213767	0.0676721	-3.15887	0.00158381	0.0132571
HECTD4	1726.61	0.409826	0.129768	3.15813	0.00158784	0.0132619
PLEKHF1	49.8958	-0.680746	0.215551	-3.15817	0.00158761	0.0132619
POP1	640.967	-0.366632	0.116083	-3.15835	0.00158665	0.0132619
SCPEP1	439.575	-0.360037	0.113988	-3.15855	0.00158557	0.0132619
FAM169A	178.711	-0.670201	0.212292	-3.15697	0.00159417	0.0133003
PSMD1	3166.64	-0.2634	0.0834316	-3.15708	0.00159358	0.0133003
MEF2BNB	230.05	0.398287	0.126202	3.15595	0.00159975	0.013337
RP3-439F8.1	67.2097	0.590703	0.187177	3.15585	0.0016003	0.013337
ZNF91	1994.82	0.175293	0.0555502	3.15557	0.00160185	0.0133426
IKBKE	147.513	-0.480634	0.152365	-3.15449	0.00160778	0.0133848
PLCE1	855.805	-0.296697	0.0940664	-3.15413	0.00160979	0.0133908
RALGAPA2	772.961	0.319869	0.101415	3.15405	0.00161024	0.0133908
ACOX1	2288.28	-0.267362	0.0847825	-3.1535	0.00161326	0.0134086
AGAP9	73.5444	0.696371	0.220868	3.15289	0.00161663	0.0134294
AGGF1	1458.42	-0.296132	0.093939	-3.15239	0.0016194	0.0134306
POLR2I	412.214	-0.367237	0.116485	-3.15266	0.00161788	0.0134306
ZNRF2P2	32.6979	0.825569	0.261882	3.15244	0.0016191	0.0134306
MTMR4	2203.47	-0.174606	0.055398	-3.15184	0.00162246	0.0134342
SLC35A3	2409.19	-0.307045	0.0974132	-3.15198	0.00162166	0.0134342
TRAF3IP1	321.44	0.613371	0.194603	3.1519	0.00162209	0.0134342
DNAH10OS	182.568	0.52855	0.167762	3.15059	0.00162938	0.0134636
EARS2	1121.06	-0.297057	0.0942906	-3.15044	0.00163023	0.0134636
KCND3	214.321	0.291094	0.0923986	3.15042	0.00163038	0.0134636
MYT1	39.0475	0.926659	0.294139	3.15041	0.00163039	0.0134636
ZNF772	483.975	-0.365907	0.116132	-3.15079	0.00162832	0.0134636
CNOT3	362.421	1.01606	0.322603	3.14956	0.00163517	0.0134886
METTL18	240.168	-0.505039	0.160347	-3.14966	0.00163461	0.0134886
DDX23	3412.05	-0.209301	0.0664676	-3.14891	0.00163878	0.0135112
CPSF3	1502.13	-0.338919	0.107666	-3.14788	0.00164458	0.0135117
MACF1	7183.67	0.317736	0.100931	3.14806	0.00164358	0.0135117
RP4-758J18.2	297.993	-0.354986	0.112761	-3.14814	0.00164312	0.0135117
RPN1	6642.25	-0.375149	0.119178	-3.14781	0.001645	0.0135117
RPS27A	9840.98	-0.383422	0.121793	-3.14815	0.00164307	0.0135117
THEM4	231.425	-0.374324	0.118891	-3.14846	0.00164134	0.0135117
TOMM70A	3373.3	-0.326721	0.103781	-3.14819	0.00164283	0.0135117
MLEC	7040.57	-0.162189	0.0515329	-3.14729	0.00164791	0.0135284
MLH3	895.533	-0.319652	0.101589	-3.14653	0.00165219	0.0135562
AK1	421.279	-0.281169	0.0893736	-3.146	0.00165522	0.0135739
NAA25	1531.79	-0.161032	0.0511928	-3.14561	0.00165742	0.0135847
ARHGAP17	343.273	0.552786	0.175837	3.14374	0.00166805	0.0136645
ARMC8	983.111	-0.269751	0.0858269	-3.14297	0.00167242	0.0136857
TSC22D3	914.301	-0.320808	0.10207	-3.14302	0.00167213	0.0136857
ARHGEF7	545.849	0.35966	0.114449	3.14252	0.00167498	0.0136994
ZNF780A	591.499	-0.393394	0.125191	-3.14236	0.00167591	0.0136996
PSD4	1690.6	-0.19383	0.0617254	-3.14019	0.00168836	0.0137941
ATG7	482.564	-0.408211	0.13005	-3.13888	0.00169597	0.0138416
FAM96B	346.82	-0.382653	0.121904	-3.13898	0.00169539	0.0138416
ATP5D	333.296	0.763096	0.243129	3.13865	0.00169731	0.0138451
HNRNPC	11011	-0.308336	0.0982612	-3.13792	0.0017015	0.0138638
PHLDB2	362.495	-0.292692	0.09328	-3.13778	0.00170231	0.0138638
RFWD2	1289.05	-0.307658	0.0980494	-3.13779	0.00170229	0.0138638
LPIN2	465.2	-0.212826	0.0678363	-3.13735	0.00170485	0.0138772
RP11-345J4.5	900.261	-0.432823	0.137969	-3.1371	0.00170625	0.0138813
HIST1H3B	4505.37	-0.55002	0.175356	-3.1366	0.00170921	0.0138906
TXNDC17	725.562	-0.48373	0.154217	-3.13668	0.00170874	0.0138906
TUFM	3550.79	-0.24857	0.0792576	-3.13623	0.00171135	0.0139007
FIS1	1112.7	-0.461812	0.147344	-3.13425	0.00172295	0.0139655
GTF2H5	421.086	-0.4699	0.149917	-3.1344	0.00172206	0.0139655
KDM1B	591.491	0.327155	0.104381	3.13425	0.00172297	0.0139655
MRPL55	465.786	-0.530354	0.169189	-3.13469	0.00172036	0.0139655
PIP	868.117	-0.561089	0.179132	-3.13226	0.00173468	0.014053
RNU5B-1	278.427	-1.03691	0.331127	-3.13144	0.00173949	0.0140772
SAPCD2	2086.49	-0.318179	0.101605	-3.13152	0.00173902	0.0140772
BLM	885.524	-0.380471	0.121516	-3.13104	0.00174189	0.0140817
SRPRB	1716.36	-0.363647	0.116142	-3.13104	0.00174186	0.0140817
FAM120B	882.461	0.410293	0.131055	3.13069	0.00174397	0.0140883
GPR143	70.7878	-0.830945	0.265427	-3.13059	0.00174453	0.0140883
MROH1	715.188	0.316941	0.101247	3.13038	0.00174578	0.014091
LRRC75A-AS1	4860.81	-0.303931	0.0971627	-3.12807	0.00175961	0.0141951
RMI2	609.311	-0.252593	0.0807587	-3.12775	0.0017615	0.0142029
LRRC40	441.973	-0.40676	0.130079	-3.12703	0.00176584	0.0142304
PTER	499.971	-0.326131	0.104321	-3.12621	0.00177072	0.0142623
NDUFC1	967.705	-0.309675	0.0990732	-3.12572	0.00177373	0.014279
UBAP2	853.125	0.523085	0.167376	3.12522	0.00177672	0.0142956
MT-CO2	15040.5	1.55694	0.498231	3.12493	0.00177844	0.014302
CMC4	190.052	-0.652861	0.208936	-3.1247	0.00177989	0.0143023
TBC1D10C	46.4464	0.83754	0.268045	3.12462	0.00178034	0.0143023
C1orf112	659.776	-0.410033	0.131235	-3.12443	0.0017815	0.0143041
HTT	3225.06	0.39018	0.124929	3.12322	0.00178883	0.0143396
METTL5	547.843	-0.399048	0.127756	-3.12352	0.001787	0.0143396
SOD1	3851.23	-0.406441	0.130143	-3.12303	0.00179	0.0143396
TEAD3	391.38	0.46423	0.148645	3.12308	0.00178968	0.0143396
UBB	7153.9	-0.460903	0.147587	-3.12293	0.00179058	0.0143396
SLC5A8	1004.62	0.210228	0.0673303	3.12233	0.00179424	0.0143614
MRPS11	686.832	-0.376999	0.120755	-3.12202	0.00179614	0.0143691
XPO1	7429.64	-0.149969	0.0480412	-3.12168	0.00179823	0.0143784
NME1-NME2	5944.88	-0.398	0.127512	-3.12127	0.00180075	0.014391
LYPLAL1	444.081	-0.493385	0.158102	-3.12068	0.00180437	0.0144124
PTEN	3456.62	-0.242409	0.0777117	-3.11934	0.00181259	0.0144706
DDB1	8537.62	-0.201392	0.06457	-3.11898	0.0018148	0.0144731
FXYD3	2238.44	-0.343354	0.110091	-3.11883	0.00181573	0.0144731
SLIRP	1344.41	-0.503854	0.161539	-3.11908	0.00181416	0.0144731
POLR2H	966.176	-0.371085	0.119028	-3.11762	0.0018232	0.0145251
PRODH	218.853	0.343095	0.110057	3.11742	0.00182441	0.0145272
PKP2	551.614	-0.202797	0.0651098	-3.1147	0.00184133	0.0146544
EPS8L2	1199.37	0.432502	0.138881	3.1142	0.00184445	0.0146699
FAM219A	232.593	0.423945	0.136138	3.11408	0.0018452	0.0146699
OXLD1	353.876	-0.576013	0.185023	-3.1132	0.00185072	0.0147063
TXNDC11	648.654	0.282512	0.0907569	3.11284	0.00185297	0.0147165
RP11-350N15.4	53.8898	0.958235	0.307852	3.11265	0.00185418	0.0147185
CNPY2	1348.62	-0.389958	0.125296	-3.11229	0.00185641	0.0147286
ALCAM	2779.38	-0.316517	0.101704	-3.11214	0.00185738	0.0147287
HIST1H2AM	2114.85	-0.453219	0.145668	-3.11132	0.00186251	0.0147406
LINC00506	403.47	0.389631	0.125233	3.11126	0.00186291	0.0147406
PDCD2	1120	-0.431462	0.138683	-3.11114	0.00186368	0.0147406
TEX264	600.149	-0.423097	0.135975	-3.11157	0.00186095	0.0147406
ZNF613	280.469	-0.363414	0.116805	-3.1113	0.00186266	0.0147406
MRPL21	1303.52	-0.484302	0.15569	-3.11068	0.0018666	0.0147561
CLK2	497.974	0.425395	0.136781	3.11004	0.00187063	0.0147668
NAE1	999.189	-0.444926	0.143053	-3.11021	0.00186953	0.0147668
TMEM126A	332.621	-0.660527	0.212388	-3.11001	0.00187083	0.0147668
RPL13A	14486.5	-0.445942	0.143411	-3.10955	0.00187375	0.0147822
IKBKAP	1947.79	-0.298922	0.0961625	-3.10851	0.00188033	0.0148266
PGRMC1	2851.64	-0.39219	0.126199	-3.10772	0.00188536	0.0148585
CBFA2T3	155.721	1.26845	0.408268	3.1069	0.00189058	0.0148844
LINC00624	24.3836	1.0163	0.3271	3.107	0.00188995	0.0148844
KIAA1107	117.891	-0.519086	0.167089	-3.10664	0.00189225	0.0148847
NOC3L	825.019	-0.485067	0.156141	-3.10659	0.00189256	0.0148847
COG4	1553.73	-0.357637	0.115149	-3.10586	0.00189726	0.0149141
ISCA1	728.031	-0.424795	0.136805	-3.10511	0.0019021	0.0149445
GSDMD	592.153	-0.459172	0.147909	-3.10442	0.0019065	0.0149692
NXT1	308.197	-0.508789	0.163897	-3.10432	0.00190719	0.0149692
RAB6C-AS1	68.3885	0.858993	0.276736	3.10401	0.00190915	0.0149769
AFG3L2	1607.14	-0.289791	0.0933831	-3.10325	0.00191405	0.0150001
RARRES3	264.849	-0.699032	0.225257	-3.10327	0.00191396	0.0150001
NTHL1	254.105	-0.489006	0.157616	-3.10251	0.00191884	0.0150223
NXPH3	248.303	0.369273	0.119022	3.10258	0.00191845	0.0150223
SRSF5	2662.93	0.456179	0.14705	3.10219	0.00192092	0.0150233
ZMAT5	174.797	-0.483971	0.156009	-3.10221	0.00192081	0.0150233
INTS8	1369.59	-0.378324	0.121969	-3.1018	0.00192346	0.0150355
ATP5C1	4524.14	-0.442843	0.142805	-3.10103	0.00192852	0.0150597
MRPL24	918.659	-0.310736	0.100201	-3.10113	0.00192785	0.0150597
UXT	627.67	-0.362526	0.116923	-3.10055	0.00193162	0.0150763
CDKN3	998.406	-0.38097	0.122881	-3.10031	0.00193317	0.0150774
HIST1H2BB	555.204	-0.580718	0.187317	-3.10019	0.00193398	0.0150774
WIBG	616.449	-0.312851	0.100917	-3.10008	0.0019347	0.0150774
PKP3	1521.88	-0.295142	0.0952094	-3.09992	0.00193572	0.0150776
EIF3K	1873.57	-0.25366	0.0818341	-3.09968	0.00193729	0.0150822
SUCLG1	1409.43	-0.340377	0.109823	-3.09932	0.00193965	0.0150929
NDUFV1	3443.06	-0.346426	0.111805	-3.09849	0.0019451	0.0151277
ZDHHC3	1508.93	-0.164296	0.0530452	-3.09729	0.00195296	0.0151812
B4GALT1	1876.19	0.633338	0.204523	3.09666	0.00195717	0.0152062
DLAT	1777.35	-0.255246	0.0824394	-3.09617	0.00196037	0.0152157
LMNA	5045.44	-0.260707	0.084203	-3.09618	0.00196034	0.0152157
SNORA21	73.3058	-1.03497	0.334382	-3.09517	0.00196702	0.0152596
SACS	468.082	-0.337479	0.10908	-3.09387	0.00197566	0.0153188
CHST1	51.0333	0.576808	0.186467	3.09335	0.00197912	0.0153379
SAXO2	30.8883	1.02734	0.332266	3.09191	0.00198873	0.0154046
NQO2	608.027	-0.227269	0.0735267	-3.09098	0.00199499	0.0154376
PFDN1	732.858	-0.334344	0.108166	-3.09102	0.00199472	0.0154376
RP11-734K23.9	36.5194	0.806988	0.261126	3.09042	0.00199876	0.015459
ZNF141	427.494	-0.315722	0.102169	-3.09019	0.0020003	0.0154631
NUMB	1056.64	0.571765	0.185036	3.09002	0.00200142	0.015464
GABPB1-AS1	390.367	0.281966	0.0912889	3.08873	0.00201017	0.0155101
HIST1H2AC	1797.79	-0.453766	0.146912	-3.08869	0.00201041	0.0155101
PGRMC2	814.156	0.433034	0.140188	3.08897	0.00200855	0.0155101
TIMM17A	1712.15	-0.400755	0.129766	-3.08828	0.0020132	0.0155238
MTDH	5652.57	-0.276507	0.0895421	-3.08802	0.00201497	0.0155296
RP11-894P9.1	49.0921	0.803997	0.260382	3.08776	0.00201668	0.015535
GATAD1	653.603	-0.308117	0.0997924	-3.08758	0.00201794	0.015537
TRIP6	695.943	-0.221022	0.0716067	-3.08662	0.00202449	0.0155795
[truncated: 17,544 more rows]

## Sheet: significant
Supplementary Table S3
Significantly differentially regulated genes in ULA versus 2D in SUM44 cells
Gene	baseMean	log2FoldChange	lfcSE	stat	pvalue	padj	linearFoldChange
FOS	312.904	5.78391	0.331164	17.4654	2.6283e-68	4.03917e-64	55.0972
EGR1	83.338	6.5465	0.548367	11.9382	7.48593e-33	5.75219e-29	93.4744
ID3	687.247	2.04446	0.175929	11.6209	3.22587e-31	1.6525e-27	4.12519
FOSB	40.9647	5.14383	0.494404	10.4041	2.37457e-25	9.12309e-22	35.3547
AC084082.3	146.647	-2.40309	0.232354	-10.3424	4.5319e-25	1.39293e-21	0.189059
CTD-2651B20.7	114.181	-2.87758	0.298139	-9.65181	4.82969e-22	1.23704e-18	0.13607
DUSP1	174.343	1.91261	0.203068	9.41857	4.57281e-21	1.00393e-17	3.7649
AMOTL2	1303.39	-0.833319	0.0892454	-9.33739	9.87366e-21	1.89673e-17	0.561236
AJUBA	616.443	-0.867126	0.0934777	-9.27629	1.75478e-20	2.99639e-17	0.548238
KLHDC7A	316.605	-0.840678	0.0912823	-9.20965	3.27194e-20	5.02832e-17	0.558381
IFITM10	347.545	1.17625	0.137895	8.53002	1.46324e-17	2.04428e-14	2.25989
SNORA23	100.273	-2.66772	0.31698	-8.41607	3.89335e-17	4.98608e-14	0.157375
COL12A1	5486.01	-0.618706	0.0746012	-8.29351	1.09952e-16	1.27598e-13	0.651255
SNORD17	1528.95	-1.97452	0.23827	-8.2869	1.1624e-16	1.27598e-13	0.254454
RNU4-2	1188.86	-2.22961	0.279078	-7.98921	1.35801e-15	1.39133e-12	0.213216
RNU2-2P	5756.28	-2.49666	0.313422	-7.96582	1.64128e-15	1.57645e-12	0.177186
LAMB1	742.759	-0.935072	0.119871	-7.80064	6.15946e-15	5.56815e-12	0.523016
NR4A1	169.377	1.67927	0.216976	7.73942	9.98726e-15	8.5269e-12	3.20266
RNU4-1	568.456	-2.1499	0.285735	-7.52409	5.30907e-14	4.2942e-11	0.225329
TSC22D1	1222.53	0.388106	0.0516837	7.50925	5.94677e-14	4.3519e-11	1.30867
TRIP13	1223.28	-0.504624	0.0671786	-7.51167	5.83783e-14	4.3519e-11	0.704844
SNORD3A	53307.3	-1.73692	0.234594	-7.40394	1.322e-13	9.23477e-11	0.30001
KLF2	53.2999	1.82016	0.248495	7.32473	2.39379e-13	1.59947e-10	3.53119
RNF144B	652.26	-0.55883	0.0769829	-7.25914	3.89551e-13	2.45745e-10	0.678852
MT1X	117.346	-1.15836	0.15965	-7.25564	3.99768e-13	2.45745e-10	0.448022
JUN	545.469	1.38764	0.191492	7.24646	4.2779e-13	2.52857e-10	2.61651
SNORA52	172.696	-2.10948	0.291539	-7.23568	4.63197e-13	2.63645e-10	0.23173
U2	6578.28	-2.5464	0.358374	-7.10544	1.19944e-12	6.58319e-10	0.171182
DCP2	4030.78	-0.56177	0.0795945	-7.0579	1.69043e-12	8.95812e-10	0.677471
NEAT1	3024.44	1.53026	0.217264	7.04332	1.87711e-12	9.61581e-10	2.88837
RP11-174G6.5	106.52	1.19341	0.173947	6.86078	6.84835e-12	3.39501e-09	2.28693
GAB2	771.281	0.538012	0.0795647	6.76194	1.36157e-11	6.53895e-09	1.45197
SNORA73B	3710.62	-1.30784	0.193844	-6.7469	1.51041e-11	7.03392e-09	0.403924
MAGI3	1790.69	-0.363017	0.0546763	-6.63939	3.14991e-11	1.42376e-08	0.777537
SNORD97	878.906	-1.08065	0.163518	-6.60876	3.8756e-11	1.70172e-08	0.472816
TMEM139	312.312	-0.759242	0.115261	-6.58714	4.48379e-11	1.91408e-08	0.590807
KRT18	50471.1	-0.355439	0.055263	-6.43177	1.26124e-10	5.23858e-08	0.781632
TXNIP	3201.7	-0.60093	0.0936349	-6.41781	1.38252e-10	5.59121e-08	0.659329
TSPAN4	546.419	-0.699225	0.109627	-6.3782	1.79178e-10	7.06054e-08	0.615903
DIP2B	3202.73	-0.258709	0.0407352	-6.351	2.13921e-10	8.05405e-08	0.835835
MGAT4A	3080.65	-0.540216	0.0850692	-6.35032	2.14872e-10	8.05405e-08	0.687668
LINC00324	98.9714	-1.58118	0.249511	-6.33712	2.341e-10	8.56581e-08	0.334208
THBS1	10494.5	-0.268399	0.0425039	-6.31469	2.70708e-10	9.24499e-08	0.83024
SNORD3B-2	2745.81	-1.40006	0.221631	-6.31709	2.66536e-10	9.24499e-08	0.378913
SCARNA6	375.329	-1.45592	0.230551	-6.31498	2.70201e-10	9.24499e-08	0.364522
SNORA63	1923.29	-1.79859	0.28512	-6.3082	2.82299e-10	9.43125e-08	0.287455
SNORD3B-1	2615.88	-1.41516	0.225213	-6.28367	3.30682e-10	1.08126e-07	0.374968
NKTR	1511.17	0.42653	0.0681619	6.2576	3.90938e-10	1.25165e-07	1.344
TEX14	79.8487	1.12895	0.180658	6.24908	4.12883e-10	1.29494e-07	2.18699
SNORA59A	43.7779	-1.63809	0.262322	-6.24459	4.24926e-10	1.30605e-07	0.321281
ENC1	331.669	-0.734558	0.118968	-6.17441	6.64089e-10	2.00112e-07	0.601002
SNORA53	27.5304	-2.61624	0.424754	-6.15944	7.30028e-10	2.15751e-07	0.163092
SNORD15B	600.393	-1.83995	0.301253	-6.10766	1.011e-09	2.93152e-07	0.279331
INPP4B	2901.28	-0.583754	0.0962813	-6.063	1.33605e-09	3.80231e-07	0.667226
SCARNA16	146.102	-2.19923	0.363991	-6.04199	1.52229e-09	4.25355e-07	0.217754
RDH16	97.5341	-0.843051	0.140209	-6.0128	1.82344e-09	5.00404e-07	0.557463
SLC5A6	2422.27	-0.288332	0.0479858	-6.00869	1.87023e-09	5.0424e-07	0.818848
CTNNA1	9021.37	-0.350809	0.0586371	-5.98272	2.19445e-09	5.81454e-07	0.784144
SCARNA5	690.481	-1.5659	0.262269	-5.97059	2.36404e-09	6.15771e-07	0.337766
POLR2J3	553.944	0.650694	0.109263	5.95533	2.59552e-09	6.64716e-07	1.56992
PYGL	677.179	-0.407052	0.0683817	-5.95264	2.63845e-09	6.64716e-07	0.754163
GREB1	6858.59	0.59942	0.100926	5.93919	2.86442e-09	6.98737e-07	1.51511
TRIM16L	417.032	-0.640461	0.107804	-5.94095	2.83373e-09	6.98737e-07	0.641508
LDLRAD4	302.689	-1.2401	0.208901	-5.93631	2.91508e-09	6.99984e-07	0.423343
JUND	699.121	1.02553	0.173147	5.92287	3.16369e-09	7.47994e-07	2.03571
SNORA68	362.087	-1.92062	0.324585	-5.91716	3.27552e-09	7.627e-07	0.264141
HERC2P2	826.33	0.399144	0.0675431	5.90947	3.43217e-09	7.87247e-07	1.31872
NEBL	2854.57	-0.367948	0.0624791	-5.88913	3.88231e-09	8.64685e-07	0.774884
RASGRP1	425.858	-0.651142	0.11054	-5.89054	3.84935e-09	8.64685e-07	0.636776
LRP2	5715.23	0.32281	0.0549923	5.8701	4.35522e-09	9.56159e-07	1.25076
LINC00152	127.473	-0.878674	0.150301	-5.8461	5.03218e-09	1.08922e-06	0.543867
GNA13	3899.58	-0.351048	0.0613035	-5.7264	1.02585e-08	2.18961e-06	0.784014
FNBP4	834.19	0.622053	0.108845	5.71502	1.09692e-08	2.30924e-06	1.53906
GPX1	1025.36	-0.473849	0.0830167	-5.70787	1.144e-08	2.37582e-06	0.720041
MIR17HG	54.8332	-1.36704	0.240398	-5.68657	1.29617e-08	2.65594e-06	0.387686
RP11-216M21.1	38.8118	1.71979	0.302971	5.67641	1.3755e-08	2.74529e-06	3.29387
GFRA1	4430.05	-0.474819	0.0836245	-5.67798	1.36291e-08	2.74529e-06	0.719557
IER3	3125.22	0.475673	0.0838845	5.67056	1.42329e-08	2.80424e-06	1.39057
SNORA64	25.1827	-2.91354	0.514581	-5.66196	1.49654e-08	2.91124e-06	0.13272
ACSL1	1096.06	-0.525129	0.0928707	-5.65441	1.56383e-08	3.00413e-06	0.694897
ABCC12	78.5592	1.28389	0.227475	5.64409	1.66056e-08	3.12791e-06	2.43494
GALNT10	1362.94	-0.390772	0.0692463	-5.64322	1.66898e-08	3.12791e-06	0.762721
TMEM45B	397.168	-0.87569	0.155305	-5.63852	1.71515e-08	3.17572e-06	0.544993
BUB1B	1781.38	-0.283643	0.0503909	-5.62885	1.81412e-08	3.29701e-06	0.821514
STOM	1331.48	-0.378453	0.0672453	-5.62796	1.82357e-08	3.29701e-06	0.769262
GDF15	203.96	0.606462	0.108429	5.59318	2.22953e-08	3.98411e-06	1.52252
AP000439.3	518.932	-0.682783	0.122453	-5.57588	2.46287e-08	4.35051e-06	0.622963
CRIM1	1383.79	-0.402199	0.0722173	-5.56929	2.55773e-08	4.46673e-06	0.756704
ARHGAP26	186.237	0.660534	0.118719	5.56382	2.63925e-08	4.53269e-06	1.58067
TMEM135	886.714	-0.430333	0.0773589	-5.56282	2.65449e-08	4.53269e-06	0.74209
SNORA37	38.632	-1.7416	0.313523	-5.55492	2.77732e-08	4.69031e-06	0.299038
NSUN5P1	548.249	0.487967	0.0882567	5.52895	3.22146e-08	5.38124e-06	1.40247
MAL2	4400.17	-0.342781	0.0620543	-5.52388	3.31591e-08	5.42117e-06	0.78852
AKR1C3	193.745	-0.902497	0.16335	-5.52494	3.29592e-08	5.42117e-06	0.53496
MBNL2	623.801	-0.373079	0.0675649	-5.52178	3.35574e-08	5.42852e-06	0.772133
HEATR1	2527.51	-0.326046	0.0590698	-5.51968	3.39617e-08	5.43671e-06	0.79772
SNORA67	73.714	-1.75253	0.318569	-5.50125	3.77119e-08	5.9748e-06	0.296781
INADL	3293.98	-0.409489	0.0747836	-5.47564	4.35921e-08	6.83596e-06	0.75289
HSPB11	535.982	-0.766212	0.140017	-5.4723	4.44233e-08	6.89593e-06	0.587959
CERK	591.082	-0.365084	0.0667498	-5.46943	4.51476e-08	6.93828e-06	0.776424
SNORA48	866.494	-1.24912	0.228464	-5.46746	4.56525e-08	6.94641e-06	0.420706
SCUBE2	1513.89	-0.331037	0.0606076	-5.46197	4.70881e-08	7.09461e-06	0.794965
RP11-473M20.16	112.441	-1.3409	0.245801	-5.45521	4.89163e-08	7.2985e-06	0.394775
VEPH1	273.271	-0.904517	0.165967	-5.44998	5.03757e-08	7.44398e-06	0.534211
SNORD10	793.545	-1.44573	0.266023	-5.43459	5.49232e-08	8.03866e-06	0.367107
SLC6A9	166.564	0.865902	0.159759	5.42004	5.95854e-08	8.63876e-06	1.82248
MFAP3	943.639	-0.510893	0.0943861	-5.4128	6.20472e-08	8.91057e-06	0.701788
AKR1C2	1037.29	-0.60472	0.111754	-5.41115	6.26198e-08	8.91057e-06	0.657599
SNORD94	69.4327	-1.791	0.331555	-5.40181	6.59735e-08	9.30165e-06	0.288972
SDC1	3800.23	-0.370196	0.0688204	-5.37917	7.48305e-08	1.04545e-05	0.773677
PODXL	1208.99	0.757952	0.140951	5.37741	7.5567e-08	1.04623e-05	1.69109
WSCD1	129.077	-0.618301	0.115609	-5.34823	8.88196e-08	1.21873e-05	0.651438
CIPC	1153.16	-0.31823	0.0596337	-5.3364	9.48093e-08	1.26698e-05	0.802054
SRI	751.195	-0.621232	0.116409	-5.33665	9.46775e-08	1.26698e-05	0.650115
AC024995.1	20.9524	-2.20567	0.41329	-5.33685	9.45757e-08	1.26698e-05	0.216784
ARHGAP11B	355.496	0.601007	0.113035	5.31701	1.05487e-07	1.3797e-05	1.51677
STAG3L3	324.92	0.545518	0.102614	5.31623	1.05937e-07	1.3797e-05	1.45954
C1orf109	367.313	-0.625184	0.117576	-5.31727	1.05337e-07	1.3797e-05	0.648337
IMPDH1	1745.14	-0.287609	0.0541995	-5.30648	1.1176e-07	1.43661e-05	0.819259
MIR4435-2HG	125.684	-0.759616	0.143167	-5.30581	1.12177e-07	1.43661e-05	0.590654
NEURL1B	1575.9	-0.394258	0.0743543	-5.30242	1.14276e-07	1.4514e-05	0.760881
RP11-463O12.5	158.827	0.823169	0.155295	5.30069	1.15364e-07	1.4532e-05	1.76929
MBOAT2	2501.23	-0.462753	0.0876783	-5.27785	1.30712e-07	1.63315e-05	0.725601
MT-TL2	30.2317	2.01003	0.381311	5.27137	1.3541e-07	1.67821e-05	4.02791
DNAJC18	109.126	0.864863	0.164319	5.26333	1.41466e-07	1.73924e-05	1.82117
SLC9A3R1	7545.81	0.430187	0.0818371	5.25662	1.46727e-07	1.78961e-05	1.34741
CCNF	1497.68	-0.39067	0.0744021	-5.25079	1.5145e-07	1.83266e-05	0.762775
RIF1	4401.69	-0.234352	0.0447092	-5.24169	1.59109e-07	1.91031e-05	0.850067
CTSD	14376.7	0.715664	0.136723	5.23442	1.65506e-07	1.9717e-05	1.64224
TXNRD1	4885.52	-0.631988	0.120962	-5.2247	1.74442e-07	2.06217e-05	0.645286
SPRED1	463.959	-0.496946	0.095176	-5.22134	1.77633e-07	2.08386e-05	0.708605
POLR1B	1070.66	-0.363809	0.0698589	-5.20776	1.91132e-07	2.20851e-05	0.77711
PTPN14	989.852	-0.462396	0.088775	-5.20863	1.90241e-07	2.20851e-05	0.72578
KCNK5	189.045	-0.841254	0.161688	-5.20294	1.96161e-07	2.24971e-05	0.558158
SUV39H2	819.575	-0.355691	0.068467	-5.19507	2.0464e-07	2.32956e-05	0.781495
AC007743.1	404.269	0.741786	0.142951	5.18909	2.11324e-07	2.37053e-05	1.67224
SLC46A3	286.288	-0.669675	0.129052	-5.18919	2.11206e-07	2.37053e-05	0.628648
ZFP36	143.496	1.43398	0.2765	5.18618	2.14655e-07	2.39045e-05	2.7019
MAP3K1	4374.87	-0.348178	0.0671896	-5.18202	2.19491e-07	2.42671e-05	0.785575
ATP6V0E2	1067.16	-0.357641	0.0690658	-5.17827	2.23958e-07	2.45842e-05	0.78044
TMSB4X	13116	-0.6723	0.130269	-5.16085	2.45827e-07	2.67934e-05	0.627505
SKP2	775.256	-0.425582	0.0824991	-5.15862	2.48771e-07	2.69233e-05	0.744538
DCLRE1A	624.367	-0.545689	0.106386	-5.12934	2.90762e-07	3.12478e-05	0.685064
ID1	842.384	1.03935	0.203002	5.11988	3.0573e-07	3.26281e-05	2.05529
PYCRL	612.999	-0.47825	0.0935332	-5.11316	3.16814e-07	3.35779e-05	0.717848
MPV17L	253.949	0.792517	0.155772	5.08769	3.62453e-07	3.81519e-05	1.73209
PQLC3	488.353	-0.706504	0.138919	-5.08574	3.66195e-07	3.82835e-05	0.612803
LINC00641	198.549	0.658651	0.129726	5.07725	3.82941e-07	3.97638e-05	1.57861
TOP2A	12811.6	-0.24953	0.0493012	-5.06134	4.16321e-07	4.29398e-05	0.84117
PINK1	770.584	-0.42733	0.0845693	-5.05302	4.34881e-07	4.4555e-05	0.743637
PLEKHH1	520.282	0.547668	0.108583	5.04377	4.56452e-07	4.64553e-05	1.46172
SNORA7B	82.6379	-1.74222	0.345752	-5.03894	4.68126e-07	4.733e-05	0.298909
C2orf44	340.158	-0.631448	0.125433	-5.03417	4.79936e-07	4.82069e-05	0.645528
CAPN8	214.58	0.43777	0.0870173	5.03084	4.88331e-07	4.8633e-05	1.35451
C12orf75	611.322	-0.574866	0.114288	-5.02999	4.90507e-07	4.8633e-05	0.671349
KCNK15	83.6526	-1.48147	0.294939	-5.02296	5.08804e-07	5.01237e-05	0.358125
ABCC11	1320.38	0.368996	0.0740042	4.98614	6.15977e-07	6.02951e-05	1.29145
FANCI	3888.96	-0.280969	0.0565998	-4.96414	6.90074e-07	6.71207e-05	0.823038
HILPDA	695.214	-0.664381	0.134021	-4.95729	7.14831e-07	6.90914e-05	0.63096
C5orf30	971.024	-0.372436	0.0752181	-4.95142	7.36748e-07	7.07646e-05	0.772477
TMTC4	447.732	-0.457319	0.0924299	-4.94774	7.50797e-07	7.16661e-05	0.728338
ITGAE	240.342	-0.631796	0.127965	-4.93727	7.92232e-07	7.51545e-05	0.645373
ARHGEF6	396.284	-0.374226	0.0758989	-4.93059	8.19833e-07	7.68243e-05	0.771519
DOK7	664.734	-0.71077	0.14414	-4.93112	8.17601e-07	7.68243e-05	0.610994
RP3-323A16.1	422.258	0.5398	0.109738	4.919	8.69871e-07	8.0752e-05	1.45377
TWISTNB	628.805	-0.429629	0.0873502	-4.91846	8.72256e-07	8.0752e-05	0.742453
TFF1	7984.8	0.552903	0.112666	4.90746	9.22646e-07	8.44002e-05	1.46703
SEMA3C	8286.3	-0.522329	0.106411	-4.90858	9.17383e-07	8.44002e-05	0.696247
ARHGAP18	304.173	-0.714289	0.146071	-4.89003	1.00822e-06	9.16827e-05	0.609505
SNORA73A	5539.45	-0.928056	0.189913	-4.88676	1.02511e-06	9.26699e-05	0.525566
LARS2	884.977	-0.268068	0.0549093	-4.88201	1.05007e-06	9.43715e-05	0.830431
CCNL2	1757.54	0.248546	0.0509487	4.87836	1.0697e-06	9.55766e-05	1.18801
SRSF2	4060.42	-0.331486	0.0679782	-4.87635	1.08066e-06	9.59973e-05	0.794718
FMN1	2084.94	0.589198	0.121348	4.85542	1.2013e-06	0.000106101	1.50441
BCAR3	1817.18	-0.276261	0.0569848	-4.84798	1.24724e-06	0.000109529	0.825728
HNRNPU-AS1	247.873	0.605324	0.125003	4.84247	1.28232e-06	0.000111664	1.52132
IKZF2	333.52	-0.580838	0.119961	-4.84189	1.28609e-06	0.000111664	0.668575
MATN3	229.023	-0.623326	0.128841	-4.83795	1.31185e-06	0.000112888	0.649173
SNORA71B	57.6218	-1.88631	0.389935	-4.83749	1.31488e-06	0.000112888	0.270499
DDT	700.24	-0.66052	0.136611	-4.83503	1.33124e-06	0.000113658	0.63265
GRPEL2	961.078	-0.320001	0.0662098	-4.83314	1.34397e-06	0.000114111	0.801069
CDK2	1372.71	-0.30882	0.0639766	-4.82709	1.38544e-06	0.000116986	0.807302
LETM2	449.635	0.504698	0.104623	4.82398	1.40722e-06	0.000118176	1.41883
MELK	1275.45	-0.368228	0.0763821	-4.82087	1.42931e-06	0.000119378	0.774733
ALDH18A1	2525.95	-0.293644	0.0610023	-4.81366	1.48194e-06	0.000122443	0.815839
BOD1	1157.29	-0.410391	0.085253	-4.8138	1.48087e-06	0.000122443	0.752419
CCDC84	202.663	0.636699	0.132369	4.81004	1.50902e-06	0.000124014	1.55477
BIRC5	2087.39	-0.532466	0.110728	-4.80878	1.51854e-06	0.000124132	0.691372
EDRF1	653.573	-0.350257	0.0728604	-4.80724	1.53031e-06	0.000124433	0.784444
CSAD	243.347	0.872983	0.181692	4.80473	1.54962e-06	0.00012534	1.83145
LPIN1	316.837	-0.478548	0.0996583	-4.80189	1.57174e-06	0.000126463	0.717699
IRS2	253.562	0.667455	0.139227	4.79402	1.63471e-06	0.000130845	1.58827
SLC41A2	428.086	-0.41355	0.0862873	-4.79271	1.64542e-06	0.000131019	0.750774
PABPC1L	193.03	0.660639	0.13818	4.78099	1.74433e-06	0.000137471	1.58078
RND3	874.107	-0.744279	0.155671	-4.78109	1.74347e-06	0.000137471	0.596966
THEM6	1460.65	-0.502791	0.105206	-4.77912	1.7606e-06	0.000138045	0.70574
TCF19	1314.38	-0.306468	0.064155	-4.77699	1.77938e-06	0.000138513	0.808619
CTD-2270P14.5	90.4051	-0.931334	0.194987	-4.7764	1.78459e-06	0.000138513	0.524373
XPOT	4803.5	-0.335935	0.070352	-4.77505	1.79661e-06	0.000138745	0.792271
RAE1	1674.12	-0.403031	0.084464	-4.77163	1.82744e-06	0.00014042	0.756268
SMARCD2	4320.21	-0.404925	0.0850863	-4.75899	1.9456e-06	0.000148756	0.755276
EIF4A3	2198.49	-0.464384	0.0977702	-4.74975	2.03673e-06	0.000152685	0.724781
IGFBP2	2805.93	-0.582423	0.122573	-4.75166	2.01754e-06	0.000152685	0.667841
SNORA34	324.534	-1.21746	0.256302	-4.7501	2.03314e-06	0.000152685	0.430038
SNORD3C	63.256	-2.32799	0.489838	-4.75257	2.00847e-06	0.000152685	0.199161
IGFBP4	3775.12	0.83945	0.17686	4.74641	2.07063e-06	0.000154473	1.78937
CTD-2651B20.6	362.779	-1.45311	0.306382	-4.74281	2.10779e-06	0.000156486	0.365234
CSE1L	8382.97	-0.351666	0.0742293	-4.73756	2.16304e-06	0.000159816	0.783679
FECH	870.26	-0.342125	0.0722824	-4.73317	2.21035e-06	0.000161756	0.788878
PRELID1	1811.12	-0.403158	0.0851661	-4.73379	2.20368e-06	0.000161756	0.756201
PSD3	1210.92	-0.366779	0.0775976	-4.72669	2.28214e-06	0.000166217	0.775512
ZNF121	2149.53	-0.257218	0.0544396	-4.72483	2.3031e-06	0.000166953	0.8367
GOLGA8B	166.3	0.778207	0.164757	4.72337	2.31973e-06	0.000167369	1.715
TFRC	15671.7	-0.507874	0.107679	-4.71656	2.39871e-06	0.000171503	0.703258
GPAM	624.878	-0.540204	0.114535	-4.7165	2.39935e-06	0.000171503	0.687674
WDR35	1056.33	-0.444743	0.0943591	-4.7133	2.43739e-06	0.000173416	0.734715
NEDD9	780.444	-0.521053	0.110778	-4.70356	2.55664e-06	0.000181062	0.696863
SNORA61	83.468	-2.589	0.550586	-4.70225	2.5731e-06	0.000181392	0.166201
AC006548.28	1147.74	0.506532	0.107827	4.69765	2.63168e-06	0.000184674	1.42063
ATAD2	6241.66	-0.350579	0.074722	-4.69178	2.70834e-06	0.000188812	0.784269
BRF2	1442.24	-0.459347	0.0979154	-4.69126	2.71521e-06	0.000188812	0.727315
CPEB4	1710.48	0.333336	0.0711727	4.68348	2.82041e-06	0.000195243	1.25992
FLJ22447	105.873	0.850187	0.182445	4.65996	3.16265e-06	0.000217953	1.80273
JUNB	646.084	0.53086	0.11403	4.65542	3.23319e-06	0.00022182	1.44479
SMYD2	935.507	-0.661238	0.142463	-4.64146	3.45956e-06	0.000236295	0.632336
TNS3	1478.84	-0.290667	0.0626411	-4.6402	3.48076e-06	0.000236692	0.817524
WDR76	1197.68	-0.367998	0.0793464	-4.63787	3.52017e-06	0.000238317	0.774857
ESCO2	705.213	-0.651682	0.140599	-4.63505	3.56851e-06	0.00024053	0.636538
SLC22A5	1048.63	0.48719	0.105161	4.63279	3.60763e-06	0.00024196	1.40171
LRPPRC	7291.08	-0.247787	0.0534945	-4.63202	3.62121e-06	0.00024196	0.842187
EBP	1291.11	-0.495652	0.107101	-4.62789	3.69415e-06	0.000245765	0.709241
SNORA57	640.442	-1.84365	0.398509	-4.62638	3.72105e-06	0.000246488	0.278615
FAM46B	337.987	-0.449281	0.0971795	-4.62321	3.77846e-06	0.000249216	0.732408
TMEM212	114.455	0.740126	0.160494	4.61154	3.99695e-06	0.000262501	1.67032
CEP78	1157.77	-0.283232	0.061454	-4.60884	4.04913e-06	0.000264796	0.821748
NUP43	1288.57	-0.328764	0.0714992	-4.59814	4.26274e-06	0.000277584	0.796219
EPC1	572.473	0.455683	0.0992464	4.59143	4.40228e-06	0.000285461	1.37143
SNORA24	41.6866	-2.5104	0.546864	-4.59055	4.4209e-06	0.000285464	0.175507
MCF2L	674.291	0.351052	0.076511	4.58825	4.46976e-06	0.000287411	1.27549
CD47	2169.38	-0.46966	0.102479	-4.58297	4.58425e-06	0.000293545	0.722135
FAM198B	356.566	-0.426492	0.0930968	-4.58116	4.62398e-06	0.00029486	0.744069
ANAPC1	2089.31	-0.316073	0.0691268	-4.57236	4.82264e-06	0.000305478	0.803254
SFXN4	394.73	-0.489152	0.106988	-4.57203	4.83024e-06	0.000305478	0.712444
KLF7	219.28	0.591046	0.129403	4.56749	4.93591e-06	0.000310882	1.50634
RP11-480A16.1	238.048	0.675233	0.148026	4.56157	5.07722e-06	0.000317182	1.59685
URB2	1002.1	-0.326451	0.0715604	-4.5619	5.06936e-06	0.000317182	0.797496
KCNQ1OT1	1295.37	0.581471	0.127591	4.55732	5.18114e-06	0.000322363	1.49637
ANXA3	254.312	-0.620532	0.136221	-4.55534	5.22998e-06	0.00032409	0.650431
CCT6A	7576.69	-0.338901	0.074431	-4.55322	5.28302e-06	0.000326062	0.790643
HSPB8	953.236	0.289955	0.0638273	4.54281	5.55098e-06	0.00034123	1.2226
LINC01089	134.259	0.642524	0.141532	4.53977	5.63147e-06	0.000344798	1.56106
KLF4	373.418	0.695327	0.153548	4.5284	5.94308e-06	0.000362433	1.61925
MYH11	58.1913	1.00761	0.222672	4.52507	6.03756e-06	0.00036674	2.01057
CREB3L1	110.176	0.766294	0.169577	4.51885	6.21766e-06	0.000372737	1.70089
PSPH	460.05	-0.416788	0.0922144	-4.51977	6.19062e-06	0.000372737	0.749091
KRT19	36666.9	-0.449118	0.0993995	-4.51832	6.2333e-06	0.000372737	0.73249
ACAT2	1611.61	-0.564661	0.124953	-4.51899	6.21363e-06	0.000372737	0.676114
ALB	297.53	-0.722013	0.160096	-4.50986	6.48706e-06	0.000386407	0.606251
AHSA2	438.71	0.38156	0.08465	4.5075	6.55964e-06	0.000389222	1.30275
ASPM	5189.84	-0.304101	0.0675169	-4.50407	6.6665e-06	0.000394042	0.809947
NRBP2	320.568	0.487407	0.108285	4.50115	6.75858e-06	0.000397953	1.40192
WASH5P	1444.07	0.379667	0.084398	4.49853	6.84262e-06	0.00040003	1.30104
UHMK1	7722.34	-0.259238	0.057639	-4.49762	6.87194e-06	0.00040003	0.835529
DCTD	455.127	-0.335911	0.0746836	-4.4978	6.86617e-06	0.00040003	0.792283
PPAP2C	835.867	-0.569221	0.126611	-4.49581	6.93064e-06	0.000401925	0.673981
PNRC1	574.522	0.51182	0.113909	4.49322	7.01545e-06	0.000405314	1.42585
ADCY1	1161.89	0.509024	0.113374	4.48978	7.12971e-06	0.000410372	1.42309
LAMA3	626.602	0.366256	0.081679	4.48409	7.32256e-06	0.000418691	1.289
AIMP2	792.988	-0.633759	0.141341	-4.48391	7.32872e-06	0.000418691	0.644495
ACSL3	5418.31	-0.421238	0.0945169	-4.45675	8.32097e-06	0.000473617	0.746783
FAM129B	2808.96	-0.378395	0.0849294	-4.45541	8.37326e-06	0.000474835	0.769293
ZNF525	801.687	-0.543605	0.122125	-4.45123	8.53807e-06	0.000482401	0.686055
STARD7	4274.6	-0.301366	0.0677772	-4.44642	8.73122e-06	0.000486754	0.811484
HAUS6	1117.13	-0.354951	0.0798072	-4.4476	8.68334e-06	0.000486754	0.781896
FOXN2	533.074	-0.393844	0.0885806	-4.44616	8.74181e-06	0.000486754	0.761099
COL9A2	142.151	-0.636304	0.143085	-4.44704	8.70636e-06	0.000486754	0.643359
TKT	5585.1	-0.269419	0.0606359	-4.44322	8.86231e-06	0.000489913	0.829654
SNORA31	80.848	-1.39438	0.313809	-4.44342	8.85419e-06	0.000489913	0.380407
TOB1	3106.11	1.17205	0.264187	4.43644	9.14568e-06	0.000500975	2.25332
C12orf50	107.521	0.747129	0.16842	4.4361	9.16021e-06	0.000500975	1.67845
ACACB	775.555	0.43862	0.0988671	4.43646	9.1452e-06	0.000500975	1.35531
HGH1	512.598	-0.343755	0.0775043	-4.4353	9.19449e-06	0.000501067	0.787988
MCM7	4865.99	-0.353312	0.0797897	-4.42804	9.50941e-06	0.000516398	0.782785
HELLPAR	2736.53	0.503983	0.113861	4.4263	9.58629e-06	0.00051692	1.41812
CTB-89H12.4	908.099	0.361433	0.0816535	4.42642	9.58092e-06	0.00051692	1.2847
SLC25A13	1071.64	-0.409881	0.0926363	-4.42463	9.66084e-06	0.000519118	0.752685
CENPM	312.761	-0.438956	0.0992428	-4.42305	9.73168e-06	0.000521103	0.737668
SNORA70	418.043	-1.71216	0.387277	-4.42101	9.82392e-06	0.000524216	0.305203
CEACAM5	110.329	0.856308	0.19378	4.41896	9.91764e-06	0.000527385	1.8104
XRCC5	9296.43	-0.421694	0.0954547	-4.41774	9.97395e-06	0.000528266	0.746548
CENPL	631.381	-0.429844	0.0973135	-4.41711	1.0003e-05	0.000528266	0.742342
LRP1	340.59	0.902463	0.204601	4.41084	1.02971e-05	0.000540087	1.86925
GALNT6	2597.37	-0.384309	0.0871279	-4.41086	1.0296e-05	0.000540087	0.766146
ZWILCH	1322.16	-0.325002	0.0737517	-4.40671	1.04952e-05	0.000548312	0.798297
CYP51A1	5012.58	-0.378945	0.0860049	-4.40609	1.05252e-05	0.000548312	0.768999
SLC35A1	753.652	-0.536258	0.121767	-4.40395	1.06296e-05	0.000551878	0.689557
KIAA1715	1534.3	-0.327438	0.0744362	-4.39891	1.08795e-05	0.000562949	0.79695
KIF22	2766.33	-0.306148	0.0696637	-4.39466	1.10945e-05	0.000572147	0.808798
UGT1A6	1046.48	-0.533106	0.121336	-4.39364	1.11469e-05	0.000572928	0.691066
SPC24	802.649	-0.346119	0.0787993	-4.39242	1.12097e-05	0.000574233	0.786697
CGRRF1	309.63	-0.710089	0.161733	-4.39049	1.13093e-05	0.000577413	0.611283
PITPNM2	136.79	0.572082	0.130528	4.38283	1.17147e-05	0.000596131	1.48667
TRMT61A	473.477	-0.470301	0.107345	-4.38119	1.18034e-05	0.00059866	0.721814
CHML	1404.21	-0.24429	0.0558347	-4.37523	1.21303e-05	0.000612051	0.844231
FGD5-AS1	3523.92	-0.327813	0.0749656	-4.37285	1.22634e-05	0.000612051	0.796743
SNHG16	3733.94	-0.329519	0.0753617	-4.3725	1.22831e-05	0.000612051	0.795802
PTDSS1	2002.02	-0.400375	0.0915587	-4.37288	1.2262e-05	0.000612051	0.757661
NUP133	2349.3	-0.519362	0.11879	-4.37209	1.23063e-05	0.000612051	0.697681
SNORA59B	87.3044	-0.955886	0.218625	-4.37227	1.2296e-05	0.000612051	0.515525
ERI3	636.972	-0.35641	0.0816789	-4.36355	1.27967e-05	0.00063202	0.781106
SNX17	2275.27	-0.454863	0.104226	-4.36419	1.27593e-05	0.00063202	0.72958
TMEM106C	3834.67	-0.666271	0.152711	-4.36296	1.28312e-05	0.00063202	0.630133
MPZL1	2254.41	-0.250015	0.0573257	-4.36131	1.29286e-05	0.000634784	0.840888
RAP2A	771.105	-0.444486	0.101997	-4.35785	1.31349e-05	0.000642855	0.734846
GINS2	1334.63	-0.420629	0.0965434	-4.35689	1.31922e-05	0.000643613	0.747099
PXMP2	481.506	-0.56826	0.130497	-4.3546	1.3331e-05	0.000648326	0.67443
SNORA84	60.0249	-2.05977	0.473253	-4.35237	1.34676e-05	0.000652901	0.239854
HIST1H2BE	755.791	-0.575484	0.13235	-4.34818	1.37269e-05	0.000663381	0.671061
TBC1D2B	575.231	-0.325388	0.074877	-4.34563	1.38878e-05	0.000668262	0.798084
TMEM203	681.171	-0.367613	0.084602	-4.3452	1.39149e-05	0.000668262	0.775064
RP11-346D14.1	562.708	0.581295	0.133805	4.34433	1.397e-05	0.000668818	1.49619
CASC5	2462.25	-0.321484	0.0741035	-4.33831	1.43582e-05	0.000685271	0.800246
RTKN2	500.942	-0.435728	0.10052	-4.33472	1.45945e-05	0.000694392	0.73932
EGR3	144.676	1.11033	0.256291	4.33232	1.47548e-05	0.000699849	2.15895
BIK	146.304	-0.761601	0.175904	-4.32963	1.49359e-05	0.000706263	0.589842
SYK	354.023	-0.395118	0.091296	-4.32787	1.50556e-05	0.000709735	0.760427
FASTKD2	1197.64	-0.622155	0.143914	-4.32311	1.53842e-05	0.000723012	0.6497
CD44	1057.33	0.697782	0.161545	4.31943	1.56435e-05	0.000732957	1.62201
THSD4	2948.18	0.346196	0.0802719	4.3128	1.61202e-05	0.000750713	1.2712
FBXO28	1470.09	-0.352765	0.0817826	-4.31345	1.60728e-05	0.000750713	0.783082
MCM5	1730.97	-0.335041	0.0777049	-4.31171	1.61994e-05	0.000751628	0.792761
FDPS	2221.83	-0.359144	0.0833049	-4.31119	1.62377e-05	0.000751628	0.779627
BUB1	1866.43	-0.305229	0.070869	-4.30694	1.65525e-05	0.000763901	0.809314
FEN1	2203.75	-0.37049	0.0860591	-4.30506	1.66938e-05	0.000767952	0.77352
ZNF625-ZNF20	88.4914	-1.51056	0.350929	-4.30445	1.67402e-05	0.000767952	0.350976
NUP93	1089.24	-0.45754	0.106363	-4.30168	1.69512e-05	0.000775314	0.728227
LA16c-60D12.2	78.1259	0.847923	0.197176	4.30034	1.7054e-05	0.0007754	1.79991
TK1	1621.14	-0.425365	0.098902	-4.30088	1.70124e-05	0.0007754	0.74465
MANBA	632.606	-0.418833	0.0974195	-4.29928	1.71357e-05	0.000776819	0.748029
DYSF	52.3982	1.02486	0.238571	4.29581	1.74058e-05	0.000786744	2.03476
MRPL17	888.703	-0.541078	0.126007	-4.29403	1.75457e-05	0.000790742	0.687257
ERMP1	3560.48	-0.223491	0.0520812	-4.2912	1.77713e-05	0.0007917	0.856491
ZNF451	2242.68	-0.237883	0.0554252	-4.29197	1.77096e-05	0.0007917	0.847989
KIF20A	1862.15	-0.43085	0.100362	-4.29294	1.76322e-05	0.0007917	0.741825
SERTAD1	227.687	-0.661448	0.154142	-4.29117	1.77731e-05	0.0007917	0.632243
BRIP1	3932.96	-0.43681	0.101847	-4.28888	1.7958e-05	0.000797524	0.738766
ENO1	20900	-0.474175	0.110583	-4.28795	1.8033e-05	0.000797524	0.719878
ZNF322	1002	-0.483256	0.11271	-4.28762	1.80595e-05	0.000797524	0.715361
AC159540.1	185.255	0.717321	0.167589	4.28024	1.86692e-05	0.000815659	1.64413
CREG1	2073.01	-0.376133	0.08786	-4.28105	1.86012e-05	0.000815659	0.7705
ALDH3A2	1608.1	-0.420158	0.0981803	-4.27945	1.87355e-05	0.000815659	0.747343
TRIB3	1248.99	-0.593894	0.138768	-4.27977	1.87089e-05	0.000815659	0.662552
SNORA38	48.0297	-1.23024	0.287428	-4.28018	1.86746e-05	0.000815659	0.426246
ASS1	1007.14	-0.472395	0.110412	-4.27847	1.88182e-05	0.000816942	0.720767
SNRPB	3906.16	-0.594442	0.13903	-4.27564	1.90588e-05	0.000825056	0.6623
MRPS9	629.675	-0.365782	0.0855864	-4.27383	1.92144e-05	0.000829456	0.776048
IER2	542.361	0.929253	0.217624	4.27	1.95476e-05	0.000839129	1.90429
PTTG1IP	3929.29	-0.413853	0.0969196	-4.27006	1.95416e-05	0.000839129	0.750616
SHQ1	546.849	-0.62756	0.147225	-4.2626	2.02061e-05	0.000864977	0.64727
NPDC1	1244.06	0.753404	0.176809	4.26112	2.03409e-05	0.000868329	1.68577
MUM1L1	51.6433	-0.910888	0.213828	-4.25991	2.04512e-05	0.000870619	0.531858
ABTB1	131.038	1.18006	0.277115	4.25838	2.05918e-05	0.000874183	2.26586
BATF	108.452	-0.734948	0.172652	-4.25683	2.07348e-05	0.000875418	0.60084
SNORA76C	62.0707	-2.55381	0.599866	-4.2573	2.06913e-05	0.000875418	0.170305
BMS1P22	31.6294	-5.29105	1.24379	-4.25396	2.10021e-05	0.000884277	0.0255409
RBM6	890.268	0.408068	0.0960978	4.24638	2.17252e-05	0.000901775	1.32691
FAT1	3565.87	-0.186223	0.0438469	-4.24712	2.16532e-05	0.000901775	0.878904
ITGB5	4152.87	-0.317271	0.0747005	-4.24724	2.16418e-05	0.000901775	0.802587
RFC2	1331.27	-0.379045	0.0892169	-4.24858	2.1513e-05	0.000901775	0.768946
SPAG16	391.877	-0.451689	0.106389	-4.24565	2.17961e-05	0.000901775	0.731186
DLGAP5	2261.55	-0.480523	0.113189	-4.24532	2.18285e-05	0.000901775	0.716718
MB21D2	614.525	-0.608765	0.143339	-4.24704	2.16615e-05	0.000901775	0.655758
SLC39A14	899.988	-0.509237	0.119971	-4.24467	2.18919e-05	0.000901972	0.702594
NDC1	2040.1	-0.501199	0.118105	-4.24366	2.19901e-05	0.000903594	0.706519
MRTO4	1041.61	-0.355127	0.0837318	-4.24124	2.22288e-05	0.000910968	0.781801
HMGCS2	188.747	0.434386	0.102562	4.23534	2.28207e-05	0.000932736	1.35134
CDSN	533.733	0.643151	0.151918	4.23353	2.3005e-05	0.000937776	1.56174
TTLL3	128.833	0.621089	0.146748	4.23234	2.31276e-05	0.000940278	1.53804
ALG14	499.759	-0.49393	0.116796	-4.229	2.34728e-05	0.000951794	0.710088
SNORA42	75.2673	-1.20831	0.285771	-4.22824	2.35531e-05	0.000952536	0.432776
ALDH3B2	2071	0.461031	0.109056	4.22747	2.36333e-05	0.00095327	1.37652
MAPK1	2611.43	-0.299572	0.070873	-4.22688	2.36956e-05	0.000953283	0.812494
DANCR	705.883	-0.526547	0.124643	-4.22445	2.39529e-05	0.000961119	0.694214
SPTSSB	7365.47	-0.733393	0.173674	-4.22281	2.4128e-05	0.000965625	0.601488
B3GALNT1	1470.28	-0.444385	0.105264	-4.22161	2.42565e-05	0.000968245	0.734898
CCNY	1391.15	-0.211211	0.0500749	-4.2179	2.46586e-05	0.000981743	0.863812
MT-RNR1	79292.2	5.1694	1.22586	4.21695	2.47627e-05	0.000983343	35.987
RP11-196G18.22	393.732	0.653937	0.155107	4.21603	2.48636e-05	0.000984803	1.57346
RAP1A	1265.71	0.741388	0.176004	4.21233	2.5275e-05	0.000998523	1.67178
MED22	865.596	-0.34622	0.0822559	-4.20906	2.56434e-05	0.0010079	0.786642
TBRG4	1559.88	-0.375345	0.0891736	-4.20915	2.56328e-05	0.0010079	0.770921
PLEKHA8	923.217	-0.269417	0.0640379	-4.20715	2.58617e-05	0.00101388	0.829655
CSTF1	1246.69	-0.369882	0.0879561	-4.20531	2.60728e-05	0.00101956	0.773846
GTF2E2	347.07	-0.632587	0.150536	-4.20224	2.64284e-05	0.00103084	0.645019
MNT	155.501	0.961899	0.229098	4.19863	2.68531e-05	0.00104475	1.94787
DNAJA3	1696.56	-0.298551	0.071118	-4.19796	2.69328e-05	0.00104521	0.813069
AIM1	2344.49	-0.189395	0.0451554	-4.19429	2.73732e-05	0.00105168	0.876974
SEPT11	2074.34	-0.250421	0.0596822	-4.19591	2.71782e-05	0.00105168	0.840651
YME1L1	5450.85	-0.299034	0.071284	-4.19496	2.72917e-05	0.00105168	0.812797
MCM2	3379.59	-0.436023	0.103946	-4.19469	2.73247e-05	0.00105168	0.739169
ANKRD27	812.324	-0.347737	0.0829279	-4.19324	2.74997e-05	0.0010539	0.785816
HIST1H3D	1455.03	-0.377753	0.0902047	-4.18773	2.81762e-05	0.00107714	0.769635
RAB38	48.6465	-0.877033	0.209558	-4.18516	2.84966e-05	0.00108669	0.544486
SCARNA9	364.29	1.32316	0.316227	4.18422	2.86152e-05	0.00108851	2.50214
DUSP8	64.3978	1.41912	0.339254	4.18305	2.87628e-05	0.00109142	2.67422
RP11-382B18.1	776.629	0.571328	0.136604	4.18237	2.88492e-05	0.00109171	1.48589
NUDT21	2787.8	-0.365691	0.0874701	-4.18075	2.90545e-05	0.00109171	0.776097
FREM2	1275.18	-0.392972	0.0939714	-4.18182	2.89179e-05	0.00109171	0.761559
ESD	1179.04	-0.433666	0.103722	-4.18104	2.90173e-05	0.00109171	0.740378
FADS1	1350.9	-0.299592	0.0717361	-4.17631	2.96275e-05	0.00111052	0.812482
EXO1	1033.01	-0.421241	0.101095	-4.16679	3.08921e-05	0.00115231	0.746782
NUPL1	1431.89	-0.472998	0.113511	-4.16698	3.08667e-05	0.00115231	0.720466
TSKU	11418.2	0.433947	0.10419	4.16495	3.11416e-05	0.0011588	1.35092
ARPC1A	2425.64	-0.210726	0.0506249	-4.16249	3.14793e-05	0.00116854	0.864102
ZNF414	57.8114	0.967494	0.232643	4.15871	3.20049e-05	0.00118518	1.95544
SNORA71D	113.552	-1.76516	0.424903	-4.15428	3.2632e-05	0.0012055	0.294193
PEF1	703.701	-0.278149	0.0669778	-4.15285	3.28357e-05	0.00121012	0.824648
BCL3	128.637	1.06353	0.25628	4.14987	3.32662e-05	0.0012224	2.09004
SULT1A1	312.611	0.387702	0.0934346	4.14945	3.3328e-05	0.0012224	1.30831
WDR75	1349.97	-0.468455	0.112926	-4.14834	3.34892e-05	0.00122538	0.722738
ZNF367	852.616	-0.293622	0.0707975	-4.14735	3.36348e-05	0.00122779	0.815851
ABLIM3	408.675	0.547742	0.132123	4.14569	3.38797e-05	0.00123184	1.4618
STC2	10563.1	-0.51717	0.124754	-4.14551	3.39059e-05	0.00123184	0.698741
SNORD22	44.6164	-2.45575	0.592479	-4.14487	3.40001e-05	0.00123234	0.182283
NCAPG	1753.23	-0.35021	0.084532	-4.14293	3.42898e-05	0.00123992	0.78447
TBL1XR1	5979.59	-0.289258	0.0698484	-4.14123	3.4545e-05	0.00124301	0.818323
MPPE1	262.033	-0.456792	0.110331	-4.14021	3.46989e-05	0.00124301	0.728605
RMND1	752.606	-0.575185	0.138917	-4.14051	3.46535e-05	0.00124301	0.6712
CDK1	3535.41	-0.616086	0.148749	-4.14178	3.44619e-05	0.00124301	0.652439
AEN	772.249	-0.510907	0.123449	-4.13859	3.49449e-05	0.00124892	0.701781
PNISR	1189.5	0.563308	0.136172	4.13673	3.52283e-05	0.00125612	1.47765
RNY3	926.234	-1.38158	0.334289	-4.13287	3.58255e-05	0.00127446	0.3838
USP46	896.427	-0.334734	0.0810302	-4.13098	3.61223e-05	0.00128205	0.79293
PLA2G6	139.294	0.462448	0.11204	4.12751	3.66716e-05	0.00129855	1.37788
SRSF1	7151.7	-0.289389	0.0701385	-4.12597	3.69178e-05	0.00130426	0.818248
MALAT1	64182.3	1.56631	0.379804	4.12399	3.72367e-05	0.00131152	2.96146
SLC25A38	719.591	-0.293313	0.0711297	-4.12363	3.72941e-05	0.00131152	0.816026
ZDHHC4	716.764	-0.46142	0.111917	-4.12288	3.74165e-05	0.00131283	0.726271
WDR77	881.77	-0.43173	0.104814	-4.11901	3.80496e-05	0.00132897	0.741372
KCNS3	840.975	-0.440496	0.10694	-4.11911	3.80345e-05	0.00132897	0.736881
CASZ1	987.62	0.694637	0.16869	4.11783	3.82462e-05	0.00133281	1.61848
LINC00504	620.228	0.601739	0.146242	4.11467	3.87726e-05	0.00134202	1.51754
LIFR	847.818	-0.360555	0.0876252	-4.11474	3.87617e-05	0.00134202	0.778865
METTL2A	970.859	-0.390461	0.0948796	-4.11533	3.86628e-05	0.00134202	0.762886
DSCC1	568.594	-0.363571	0.088401	-4.11275	3.90968e-05	0.0013502	0.777238
HIST2H4A	6345.13	-0.847605	0.206179	-4.11102	3.93921e-05	0.00135735	0.555706
FLNB	20173.1	0.293408	0.0713824	4.11037	3.95025e-05	0.00135745	1.22553
LEMD2	876.119	-0.321652	0.0782614	-4.10997	3.95716e-05	0.00135745	0.800153
NOTCH2	4126.06	-0.159719	0.0388843	-4.10754	3.99888e-05	0.00136871	0.895199
HNRNPA1P21	45.6189	1.15542	0.281348	4.10672	4.01315e-05	0.00137053	2.22749
PMEPA1	840.272	0.414646	0.101041	4.10375	4.06508e-05	0.00138519	1.33297
NOS1AP	144.276	1.07307	0.261693	4.10048	4.123e-05	0.00140182	2.1039
MCU	395.595	-0.337814	0.0824637	-4.09652	4.194e-05	0.00142281	0.791239
DIP2A	797.007	0.444491	0.108557	4.09454	4.23014e-05	0.00143191	1.36083
MINK1	660.096	0.584902	0.142894	4.09324	4.25379e-05	0.00143675	1.49994
RP11-703G6.1	171.187	0.905764	0.221535	4.08858	4.34017e-05	0.00145951	1.87354
PPP1R3D	1699.25	-0.290017	0.0709251	-4.08906	4.33133e-05	0.00145951	0.817893
FAM83D	1198.85	-0.312955	0.0765581	-4.0878	4.35478e-05	0.00146123	0.804991
ZYG11B	1053.82	-0.316414	0.077548	-4.08024	4.49893e-05	0.00150351	0.803063
NDUFB4	1688.47	-0.370619	0.0908456	-4.07966	4.51014e-05	0.00150351	0.77345
RAN	9825.66	-0.494507	0.121201	-4.08006	4.50237e-05	0.00150351	0.709804
TMEM9	1242.42	-0.422864	0.103723	-4.07686	4.56486e-05	0.00151673	0.745942
NQO1	7435.69	-0.519926	0.127539	-4.07662	4.56954e-05	0.00151673	0.697408
MED15	337.899	0.52626	0.129131	4.0754	4.59361e-05	0.00151816	1.44019
TSEN34	990.334	-0.515769	0.126545	-4.07577	4.58621e-05	0.00151816	0.69942
HIST1H3G	2032.35	-0.690843	0.169571	-4.07407	4.61995e-05	0.00152359	0.619492
BARD1	1166.86	-0.38827	0.0953245	-4.07314	4.63837e-05	0.0015243	0.764045
MIIP	273.448	-0.477389	0.117209	-4.07296	4.64192e-05	0.0015243	0.718276
HSD3B7	471.475	-0.468719	0.115194	-4.06894	4.72273e-05	0.00154752	0.722606
DDIAS	573.801	-0.506892	0.124604	-4.06801	4.74172e-05	0.00155044	0.703737
UTRN	3504.46	-0.187455	0.046125	-4.06406	4.82261e-05	0.00157354	0.878154
CCDC77	284.792	-0.380424	0.0936532	-4.06205	4.86441e-05	0.00158047	0.768212
SNORA7A	504.475	-1.73727	0.427671	-4.06216	4.86198e-05	0.00158047	0.299937
RPL13	13289.6	-0.448055	0.110363	-4.05981	4.91121e-05	0.00159231	0.73303
CH17-373J23.1	168.366	0.751247	0.185205	4.05629	4.98586e-05	0.00161311	1.68325
DGCR6L	595.099	-0.498644	0.122946	-4.05579	4.99651e-05	0.00161316	0.707772
AK2	1911.53	-0.338812	0.0836052	-4.05252	5.06688e-05	0.00162903	0.790692
DDX49	862.308	-0.470885	0.116186	-4.05284	5.05988e-05	0.00162903	0.721522
HIST1H2AH	1445.4	-0.708336	0.174829	-4.05161	5.08673e-05	0.001632	0.612025
CDC45	656.441	-0.392103	0.0968339	-4.04923	5.13871e-05	0.00164524	0.762018
ADRA2A	65.9176	0.714578	0.176554	4.04736	5.17984e-05	0.00164876	1.641
TPM4	5104.71	0.501304	0.123862	4.04727	5.18187e-05	0.00164876	1.41549
SNORA54	366.176	-1.72443	0.426017	-4.04779	5.17043e-05	0.00164876	0.302619
NGRN	2922.13	-0.334309	0.0826463	-4.04506	5.23103e-05	0.00166096	0.793164
PLK2	4962.56	-0.365356	0.0904032	-4.04141	5.31304e-05	0.00168352	0.776277
SNORA62	26.6274	-2.09993	0.519934	-4.03884	5.37165e-05	0.00169859	0.23327
NARFL	456.719	-0.326516	0.0808587	-4.0381	5.38859e-05	0.00170045	0.79746
ZWINT	2543.14	-0.261832	0.0649214	-4.03307	5.50535e-05	0.00171791	0.834028
GAPDH	37243.6	-0.285208	0.0706984	-4.03414	5.48018e-05	0.00171791	0.820624
CD59	2920.31	-0.361496	0.0895976	-4.03466	5.46826e-05	0.00171791	0.778357
LRRC42	447.823	-0.375952	0.0932102	-4.03338	5.49812e-05	0.00171791	0.770597
FIGNL1	1321.44	-0.379472	0.0940957	-4.03283	5.51099e-05	0.00171791	0.768719
AURKA	2159.69	-0.427563	0.105982	-4.03429	5.47681e-05	0.00171791	0.743517
CRK	1579.99	-0.372455	0.0923719	-4.03212	5.52751e-05	0.00171957	0.772467
NLE1	406.121	-0.537928	0.133428	-4.03159	5.54e-05	0.00171997	0.688759
CHCHD1	770.152	-0.490223	0.121613	-4.03102	5.5536e-05	0.00172072	0.711915
SCYL2	3262.49	-0.236194	0.0586067	-4.03015	5.57418e-05	0.00172362	0.848982
CCNL1	1120.6	0.284287	0.0706126	4.02601	5.6732e-05	0.00173864	1.21781
UBE2C	1577.87	-0.218847	0.0543617	-4.02575	5.67933e-05	0.00173864	0.859252
SLC40A1	3482.44	-0.368044	0.0913999	-4.02674	5.65552e-05	0.00173864	0.774832
HSPA1A	6184.09	-0.424239	0.105345	-4.02716	5.64552e-05	0.00173864	0.745232
ODC1	1136.08	-0.518447	0.128771	-4.02611	5.67065e-05	0.00173864	0.698123
PBK	1098.05	-0.471964	0.117317	-4.02299	5.74646e-05	0.0017557	0.720982
SLC38A9	369.934	-0.446269	0.110972	-4.02146	5.7838e-05	0.00175663	0.733939
HIST1H2AB	853.864	-0.676411	0.168185	-4.02183	5.77489e-05	0.00175663	0.62572
SNORA76A	25.6466	-1.83126	0.455277	-4.02231	5.76308e-05	0.00175663	0.281018
GNG12	1318.03	-0.35708	0.0888652	-4.01822	5.86404e-05	0.00177749	0.780743
RPS20P22	178.465	0.631756	0.157266	4.01713	5.89122e-05	0.00178221	1.54945
PYGB	1839.43	-0.253399	0.0630892	-4.01652	5.90645e-05	0.00178331	0.838918
CLTB	924.553	-0.425774	0.106031	-4.01556	5.93041e-05	0.00178703	0.744439
STON1	57.3742	-0.868712	0.216391	-4.01455	5.95589e-05	0.0017912	0.547635
KDM1A	2220.13	-0.264077	0.0658015	-4.01324	5.98912e-05	0.00179767	0.832731
STON2	657.42	-0.296501	0.0739048	-4.01193	6.02255e-05	0.00180366	0.814225
TNFRSF12A	706.422	-0.608803	0.151763	-4.01153	6.03255e-05	0.00180366	0.65574
PHB2	2404.01	-0.431669	0.107641	-4.01025	6.06538e-05	0.00180496	0.741404
GSTO1	581.939	-0.522404	0.130276	-4.00999	6.07213e-05	0.00180496	0.696211
PECR	189.622	-0.54341	0.135503	-4.01032	6.06365e-05	0.00180496	0.686147
AC093838.4	264.565	0.457306	0.114139	4.00657	6.16063e-05	0.00182773	1.37298
MXD1	368.462	0.507528	0.12671	4.00544	6.19025e-05	0.00183176	1.42161
SLC25A10	1039.39	-0.369306	0.092208	-4.00514	6.19805e-05	0.00183176	0.774155
SNORD15A	64.9024	-3.4683	0.866288	-4.00363	6.23776e-05	0.00183996	0.0903522
SH3BP5-AS1	104.691	0.636646	0.159042	4.003	6.25437e-05	0.00184132	1.55471
CMYA5	304.321	0.520735	0.130157	4.00082	6.31232e-05	0.00185129	1.43469
RRM1	4426.48	-0.414862	0.103685	-4.00119	6.30241e-05	0.00185129	0.750091
GATA4	92.0391	1.38898	0.347249	3.99996	6.33537e-05	0.00185451	2.61893
CDC6	1543.21	-0.35682	0.0892896	-3.9962	6.43662e-05	0.00187768	0.780884
MRPL54	301.428	-0.714682	0.178844	-3.99612	6.43893e-05	0.00187768	0.60934
DFNB31	179.968	0.994106	0.248949	3.99322	6.51824e-05	0.00189004	1.99185
NUP205	4055.32	-0.251751	0.0630376	-3.99367	6.50594e-05	0.00189004	0.839876
HIST1H4J	4485.48	-0.760312	0.190382	-3.99361	6.50738e-05	0.00189004	0.590369
RP5-875O13.1	155.943	-1.18904	0.297848	-3.99209	6.54926e-05	0.00189546	0.438596
CDCA2	841.517	-0.293776	0.0736293	-3.98994	6.6091e-05	0.0019056	0.815764
ACADS	226.365	-0.52652	0.131956	-3.99013	6.60367e-05	0.0019056	0.694227
WDR34	2752.1	-0.4912	0.123147	-3.98872	6.64303e-05	0.0019118	0.711433
NEDD1	1284.8	-0.396987	0.0996582	-3.98349	6.79113e-05	0.00195077	0.759443
SLC1A4	1938.38	0.291025	0.0731529	3.97831	6.94076e-05	0.00198632	1.22351
ZNF248	305.588	-0.425981	0.107073	-3.97841	6.93785e-05	0.00198632	0.744333
ZNF252P	1299.17	-0.361359	0.0909268	-3.97417	7.06242e-05	0.00201364	0.778431
PPP1R3C	162.883	-0.592799	0.149161	-3.97421	7.06129e-05	0.00201364	0.663055
LINC01002	310.735	0.780859	0.196508	3.97369	7.07689e-05	0.00201403	1.71815
KANSL3	1028.78	-0.235577	0.0592999	-3.97264	7.10816e-05	0.00201919	0.849345
POGK	2419.45	-0.223727	0.0563474	-3.9705	7.17226e-05	0.00203364	0.85635
PHLDA1	918.983	0.562483	0.141718	3.96903	7.21665e-05	0.00204246	1.47681
MCM3	4371.89	-0.27597	0.0695764	-3.96644	7.29554e-05	0.00206099	0.825895
CELSR1	4393.7	0.67523	0.170399	3.96264	7.4126e-05	0.00209022	1.59685
TRIQK	1088.12	-0.363217	0.0917193	-3.96009	7.49204e-05	0.00210376	0.777429
GCNT2	175.21	-0.445246	0.11244	-3.95984	7.49988e-05	0.00210376	0.734459
METTL12	254.557	-0.750047	0.189416	-3.95979	7.50171e-05	0.00210376	0.594584
GATA2	659.068	0.687915	0.17375	3.95923	7.5193e-05	0.00210486	1.61095
ADM2	59.3297	0.845224	0.213566	3.95766	7.56862e-05	0.00211287	1.79654
NEIL3	330.546	-0.415293	0.104951	-3.95702	7.58916e-05	0.00211287	0.749867
SDHD	1417.75	-0.625034	0.157946	-3.95727	7.58128e-05	0.00211287	0.648405
MZT2B	1200.48	-0.403552	0.102015	-3.95582	7.62715e-05	0.0021196	0.755995
C12orf49	1509.15	-0.198973	0.0503375	-3.95277	7.7252e-05	0.00214298	0.871171
CSTF2	587.073	-0.30212	0.076476	-3.95052	7.79811e-05	0.00215542	0.81106
M6PR	2277.4	-0.351036	0.0888487	-3.95094	7.78444e-05	0.00215542	0.784021
MSMO1	1306	-0.615848	0.155913	-3.94996	7.81644e-05	0.00215661	0.652546
RNPC3	213.226	0.434486	0.110045	3.94827	7.87169e-05	0.00216022	1.35143
FAM49B	1837.22	-0.399701	0.10122	-3.94886	7.85254e-05	0.00216022	0.758015
RLF	1136.08	-0.428398	0.108501	-3.94833	7.86983e-05	0.00216022	0.743087
FAM200A	207.371	-0.454644	0.115163	-3.94782	7.88673e-05	0.00216049	0.72969
SLF2	1916.87	-0.27649	0.0700491	-3.94709	7.91079e-05	0.00216322	0.825597
RNU4ATAC	105.956	-1.24659	0.315908	-3.94604	7.94533e-05	0.00216881	0.421444
PLXNA3	801.493	0.787637	0.199787	3.94238	8.0677e-05	0.00218485	1.72624
STK36	436.716	0.347109	0.0880363	3.94279	8.054e-05	0.00218485	1.27201
AMD1	2938.82	-0.436836	0.110812	-3.94216	8.0752e-05	0.00218485	0.738753
TIPIN	389.82	-0.537781	0.136402	-3.94261	8.05998e-05	0.00218485	0.68883
SNORA77	22.3064	-1.57809	0.400192	-3.94332	8.03599e-05	0.00218485	0.334926
THAP3	149.521	-0.729246	0.185014	-3.94158	8.09461e-05	0.00218626	0.603219
EGLN3	273.438	-0.338434	0.0859442	-3.93784	8.22193e-05	0.00220909	0.790899
FAM134B	585.493	-0.481111	0.122176	-3.93785	8.22159e-05	0.00220909	0.716426
NRP1	793.527	-0.538249	0.136687	-3.93783	8.22229e-05	0.00220909	0.688606
SNED1	199.701	0.626185	0.159037	3.93735	8.23866e-05	0.00220963	1.54348
NINJ1	885.413	-0.249737	0.0634676	-3.93487	8.32429e-05	0.00222483	0.84105
HIST1H4D	2170.27	-0.823719	0.209324	-3.93513	8.31522e-05	0.00222483	0.564984
HDGFRP3	1772.27	-0.323476	0.0822581	-3.93246	8.40817e-05	0.00223925	0.799142
ACOX2	466.314	-0.387247	0.0984843	-3.93206	8.42198e-05	0.00223925	0.764587
SPINT2	5949.82	-0.511948	0.130174	-3.93279	8.3967e-05	0.00223925	0.701275
BUD31	1164.73	-0.401277	0.102067	-3.93151	8.44131e-05	0.00224052	0.757188
FLVCR1	838.792	-0.388247	0.0988328	-3.92832	8.55424e-05	0.00226658	0.764058
TFAP2A	1146.56	0.981735	0.249986	3.92715	8.59573e-05	0.00227365	1.97484
MRS2	1046.57	-0.333568	0.0849527	-3.92651	8.61856e-05	0.00227577	0.793572
OSBPL9	1264.86	-0.443616	0.113018	-3.92519	8.66598e-05	0.00228437	0.735289
PIGF	242.215	-0.431253	0.109955	-3.92207	8.7791e-05	0.00230628	0.741618
MED21	644.872	-0.452186	0.115285	-3.92232	8.77022e-05	0.00230628	0.730934
HRSP12	397.141	-0.552753	0.141088	-3.9178	8.93619e-05	0.00234354	0.681718
RP4-760C5.5	62.2337	0.609783	0.155796	3.91397	9.07893e-05	0.00237692	1.52603
LRRC1	1269.04	-0.386932	0.098903	-3.91224	9.14458e-05	0.00238105	0.764754
DBF4	1280.85	-0.432515	0.110563	-3.91192	9.15671e-05	0.00238105	0.740969
TEX30	222.886	-0.501336	0.128152	-3.91205	9.15169e-05	0.00238105	0.706452
NAAA	421.513	-0.556669	0.142289	-3.91224	9.1444e-05	0.00238105	0.67987
PPAT	1323.56	-0.396825	0.101532	-3.90839	9.29139e-05	0.00241199	0.759528
CKB	617.741	-0.512161	0.131067	-3.90764	9.32035e-05	0.00241543	0.701171
ARMT1	3539.84	-0.44502	0.113921	-3.90639	9.36851e-05	0.00242383	0.734574
SNORA9	41.7535	-1.6501	0.422572	-3.90491	9.42612e-05	0.00243463	0.318617
BAK1	457.357	-0.511377	0.130981	-3.90421	9.45317e-05	0.00243752	0.701553
LINC00652	66.0482	0.609421	0.156178	3.90209	9.53656e-05	0.00244148	1.52565
SORL1	1775.45	-0.240188	0.0615465	-3.90254	9.51876e-05	0.00244148	0.846635
MRPS27	1447.84	-0.292642	0.0750032	-3.90172	9.55115e-05	0.00244148	0.816406
KIF18A	1105.97	-0.46477	0.119118	-3.90177	9.54917e-05	0.00244148	0.724586
HSPA1B	3678.96	-0.494925	0.126858	-3.9014	9.56386e-05	0.00244148	0.709599
SUMF1	1161.78	-0.532938	0.136534	-3.90334	9.48725e-05	0.00244148	0.691146
GFPT1	3736.96	0.302451	0.077557	3.89973	9.62995e-05	0.00245345	1.23324
ISOC2	630.573	-0.671319	0.172159	-3.89941	9.64266e-05	0.00245345	0.627932
C1orf226	303.131	0.816748	0.209522	3.89816	9.6928e-05	0.00245427	1.76143
PPP2R5C	3381.12	-0.199069	0.0510662	-3.89825	9.68903e-05	0.00245427	0.871113
C12orf45	246.261	-0.651646	0.167169	-3.89813	9.69381e-05	0.00245427	0.636554
RPS29	5978.71	-0.824831	0.21173	-3.89568	9.79246e-05	0.00247517	0.564548
PLEKHJ1	602.088	-0.450059	0.115645	-3.89172	9.95364e-05	0.00251178	0.732013
GEMIN5	1543.64	-0.232288	0.0597064	-3.89051	0.000100034	0.00251942	0.851284
DNAJC22	869.676	-0.317951	0.0817316	-3.89019	0.000100167	0.00251942	0.802208
ARL4A	466.205	-0.567806	0.145988	-3.8894	0.000100494	0.00252351	0.674642
SEL1L	4264.91	-0.173467	0.0446349	-3.88636	0.000101758	0.00253341	0.886709
YWHAQ	6399.46	-0.243781	0.0627312	-3.88612	0.00010186	0.00253341	0.844529
CCNB2	1744.91	-0.366594	0.0943352	-3.88608	0.000101877	0.00253341	0.775611
PELO	535.904	-0.576072	0.148219	-3.88663	0.000101644	0.00253341	0.670787
RAMP1	95.2133	-0.661069	0.170097	-3.88641	0.000101736	0.00253341	0.63241
RGS2	57.0932	-0.975514	0.250982	-3.88679	0.00010158	0.00253341	0.508559
SCCPDH	1652.24	-0.503847	0.129696	-3.88483	0.000102403	0.00254238	0.705224
ICMT	3128.81	-0.393432	0.101332	-3.88262	0.000103338	0.00256145	0.761316
AZIN1	6959.75	-0.437618	0.112727	-3.88212	0.00010355	0.00256257	0.738353
NUP98	3103.28	-0.160191	0.0412732	-3.88123	0.000103929	0.00256436	0.894907
PHB	3123.05	-0.467294	0.120413	-3.88078	0.000104123	0.00256436	0.72332
JMJD4	727.743	-0.591519	0.152412	-3.88104	0.000104011	0.00256436	0.663644
ALKBH8	194.43	-0.534114	0.137704	-3.8787	0.000105017	0.00258223	0.690583
COX15	1318.12	-0.30847	0.0795948	-3.87551	0.000106402	0.00260795	0.807497
LAPTM4B	5934.3	-0.467272	0.120561	-3.87582	0.000106268	0.00260795	0.723331
CASKIN2	465.846	0.529368	0.136698	3.87254	0.000107707	0.00263573	1.4433
GPSM2	1935.93	-0.373108	0.0964201	-3.86961	0.000109011	0.00265497	0.772117
MRPL41	868.158	-0.556012	0.143685	-3.86965	0.000108991	0.00265497	0.68018
CHCHD2	5821.18	-0.683528	0.176615	-3.87016	0.000108762	0.00265497	0.622641
NHP2	1648.02	-0.344017	0.0889427	-3.86784	0.000109802	0.00266999	0.787845
RP11-545I5.3	171.701	0.859449	0.222327	3.8657	0.000110773	0.00268511	1.81434
TSN	2432.53	-0.335104	0.0866858	-3.86573	0.000110758	0.00268511	0.792727
CCT8	5494.57	-0.411023	0.10636	-3.86445	0.000111338	0.00269455	0.75209
POLD1	712.488	-0.343554	0.0889165	-3.86378	0.000111647	0.00269778	0.788098
GNAI3	3924.17	-0.335006	0.0867145	-3.86333	0.000111852	0.00269839	0.792781
COPS3	1268.63	-0.542562	0.140466	-3.86257	0.000112199	0.00269839	0.686551
RPSA	13084.3	-0.573044	0.148345	-3.86291	0.000112046	0.00269839	0.672197
SDHAP1	216.765	0.552257	0.143014	3.86155	0.000112672	0.00270132	1.46638
U1	3258.55	-1.23634	0.320149	-3.86176	0.000112571	0.00270132	0.424448
MRPL46	490.526	-0.417652	0.108183	-3.86062	0.0001131	0.00270736	0.748642
CEP55	1844.61	-0.372368	0.0965161	-3.85809	0.000114275	0.00272698	0.772513
TALDO1	2297.45	-0.385274	0.0998548	-3.85834	0.000114159	0.00272698	0.765634
RBM14-RBM4	92.2063	-1.0877	0.281984	-3.85731	0.00011464	0.00273144	0.47051
TCEB2	1722.68	-0.644159	0.167044	-3.85623	0.000115149	0.0027351	0.639866
SCARNA10	2805.84	-1.14243	0.296244	-3.85639	0.000115074	0.0027351	0.452995
TRIM16	656.669	-0.437661	0.113517	-3.85545	0.000115517	0.0027396	0.738331
DCTN5	2262.97	-0.258606	0.0670858	-3.85486	0.000115795	0.00274168	0.835895
HIST1H3C	1317.36	-0.712823	0.184932	-3.85451	0.000115961	0.00274168	0.610125
PSMC3	2788.59	-0.300127	0.0778796	-3.85373	0.000116333	0.00274202	0.812181
HIST1H4C	3042.68	-0.664826	0.172502	-3.85403	0.00011619	0.00274202	0.630765
EMC4	1267.6	-0.38659	0.10036	-3.85204	0.000117138	0.00275678	0.764936
DEPDC1	1362.07	-0.507109	0.131687	-3.85087	0.000117699	0.00276575	0.703631
UNG	1899.97	-0.301642	0.078352	-3.84983	0.0001182	0.00277129	0.811329
PAPSS2	1240.59	-0.346661	0.0900505	-3.84963	0.000118295	0.00277129	0.786402
HN1	2841.03	-0.469978	0.122113	-3.84871	0.00011874	0.00277746	0.721976
ATP5A1	9674.27	-0.595728	0.154824	-3.84778	0.000119191	0.00278213	0.66171
RP11-465N4.4	41.6526	-0.777373	0.202043	-3.84756	0.000119301	0.00278213	0.583428
QRSL1	550.588	-0.551985	0.143484	-3.84702	0.000119562	0.00278398	0.682081
WDR41	769.387	-0.414671	0.107847	-3.84498	0.000120563	0.00280305	0.750191
C17orf89	342.976	-0.566201	0.147302	-3.8438	0.000121145	0.00281231	0.675393
AC093642.5	79.9197	0.673168	0.175215	3.84196	0.000122058	0.00282451	1.59457
OSGIN1	511.887	0.521533	0.135738	3.84219	0.00012194	0.00282451	1.43548
NCOA4	4465.99	-0.484503	0.126119	-3.84163	0.000122221	0.00282451	0.714743
CCR8	71.5557	0.747268	0.194625	3.83953	0.000123272	0.0028445	1.67861
BTBD6	1092.48	-0.429464	0.111947	-3.83633	0.000124886	0.00287313	0.742537
DHFRP1	197.314	-0.902155	0.235151	-3.83648	0.000124808	0.00287313	0.535087
RP11-400K9.4	46.4601	-0.86295	0.225039	-3.83467	0.000125732	0.00288827	0.549827
IL13RA1	1719.64	-0.293166	0.0764687	-3.8338	0.000126178	0.00289417	0.816109
TPRN	633.391	-0.382053	0.0997205	-3.83124	0.000127499	0.00292013	0.767345
SMIM3	165.363	-0.711772	0.185801	-3.83083	0.000127713	0.00292066	0.61057
VPS51	1079.12	-0.524188	0.136899	-3.82902	0.000128656	0.00293351	0.69535
PSMB4	3853.02	-0.569199	0.148645	-3.82926	0.000128531	0.00293351	0.673991
MIS18A	518.635	-0.305538	0.0798175	-3.82796	0.000129211	0.0029418	0.80914
FAM213A	1741.57	-0.284358	0.074314	-3.82644	0.000130009	0.00295558	0.821107
CTBP1	1839.5	-0.235371	0.0615293	-3.82536	0.000130583	0.00296312	0.849466
HSD17B7	278.095	-0.685618	0.179242	-3.82509	0.000130726	0.00296312	0.621739
PTP4A1	2726.22	0.813917	0.212869	3.82355	0.000131543	0.00297724	1.75798
CDCA7L	1146.5	-0.350461	0.0916767	-3.82279	0.000131952	0.00298212	0.784334
FBN2	31.13	-2.20517	0.576957	-3.82207	0.000132337	0.00298643	0.216859
WDHD1	1489.39	-0.290458	0.0760098	-3.82131	0.000132742	0.00299117	0.817643
AHCY	4461.66	-0.240801	0.0630578	-3.81874	0.000134134	0.0030137	0.846275
CAB39	1120.07	-0.266173	0.0696965	-3.81904	0.000133975	0.0030137	0.831522
DPY19L1	685.602	-0.381416	0.0999367	-3.81657	0.000135317	0.00303373	0.767684
NDUFB11	1564.44	-0.486201	0.127398	-3.81639	0.00013542	0.00303373	0.713902
PAQR6	143.024	0.51225	0.134249	3.81567	0.000135812	0.00303527	1.42627
MRPS12	478.649	-0.52331	0.137154	-3.81549	0.000135914	0.00303527	0.695774
C11orf31	1113.44	-0.611083	0.160171	-3.81518	0.000136081	0.00303527	0.654705
IPO11	1373.19	-0.213277	0.0559075	-3.81482	0.000136281	0.00303531	0.862576
INTS6	1190.21	-0.305134	0.080013	-3.81355	0.000136984	0.00304216	0.809367
HIST1H2AE	2249.02	-0.359893	0.0943718	-3.81356	0.000136978	0.00304216	0.779223
SLC35B4	442.564	-0.357657	0.0937972	-3.81309	0.000137238	0.00304339	0.780431
MAF1	1527.7	-0.279337	0.0732672	-3.81258	0.000137526	0.0030454	0.82397
NEU3	1411.5	-0.283715	0.0744593	-3.81034	0.000138778	0.00306869	0.821473
YARS2	488.754	-0.589924	0.154837	-3.80997	0.000138982	0.00306878	0.664378
CCDC144A	282.223	0.357691	0.0939103	3.80886	0.00013961	0.00307823	1.28137
HNRNPLL	968.247	-0.48515	0.127389	-3.80842	0.000139859	0.00307929	0.714423
PNPT1	1049.32	-0.383003	0.100626	-3.8062	0.000141118	0.00309815	0.76684
COPS4	1068.89	-0.529243	0.139039	-3.80643	0.000140987	0.00309815	0.692918
METRN	641.857	-0.519554	0.136557	-3.80467	0.000141993	0.00311291	0.697588
NELL2	43.7042	-0.892542	0.234825	-3.80088	0.000144183	0.00315193	0.538664
SNORA10	93.6368	-1.39038	0.365794	-3.80099	0.00014412	0.00315193	0.381464
POLR3C	731.379	-0.257576	0.0677847	-3.79992	0.000144745	0.00315971	0.836492
ABT1	516.303	-0.346601	0.0912592	-3.79798	0.000145878	0.00317994	0.786435
MAD2L1	1503.67	-0.519082	0.136731	-3.79637	0.000146829	0.00319613	0.697816
ULK1	856.206	0.782682	0.206222	3.79533	0.000147448	0.00320507	1.72033
CYFIP1	3080.9	-0.161409	0.0425797	-3.79075	0.000150196	0.00325734	0.894152
UBR7	2236.52	-0.223547	0.0589737	-3.79061	0.000150277	0.00325734	0.856457
ABHD5	687.921	-0.414905	0.109487	-3.78952	0.00015094	0.00326251	0.750069
PSMA7	4271.85	-0.545114	0.143841	-3.78969	0.000150833	0.00326251	0.685337
NDUFA9	1482.81	-0.576763	0.152223	-3.78894	0.000151294	0.00326557	0.670466
LFNG	665.15	-0.323819	0.0854741	-3.7885	0.000151557	0.00326666	0.798952
ATG16L2	285.519	0.383383	0.101252	3.78643	0.000152827	0.00328943	1.3044
CNOT10	876.428	-0.257727	0.0680838	-3.78544	0.000153437	0.00329163	0.836405
CAND1	7280.45	-0.356034	0.0940504	-3.78557	0.000153357	0.00329163	0.781309
VPS72	914.782	-0.373538	0.0986834	-3.78522	0.000153572	0.00329163	0.771887
CAPS	362.306	-0.356184	0.0941373	-3.78367	0.000154534	0.00329845	0.781228
ECHDC3	216.107	-0.478807	0.126545	-3.78368	0.000154527	0.00329845	0.717571
C7orf55	114.588	-1.01571	0.26843	-3.78389	0.000154399	0.00329845	0.494586
RP11-34P13.13	133.141	0.621604	0.164321	3.78286	0.000155037	0.00330234	1.53858
TMEM41B	891.686	-0.254359	0.0672692	-3.78122	0.000156064	0.00330234	0.838359
TRAF2	510.52	-0.292102	0.077228	-3.78234	0.000155364	0.00330234	0.816711
DNAJC5	2316.88	-0.311175	0.0822864	-3.78162	0.000155814	0.00330234	0.805985
PRPS1	537.287	-0.396861	0.104949	-3.78146	0.00015591	0.00330234	0.759509
POLE3	2109.92	-0.42797	0.113185	-3.78114	0.00015611	0.00330234	0.743307
PLRG1	949.508	-0.537077	0.142047	-3.78097	0.000156221	0.00330234	0.689166
MDM4	1796.25	0.399787	0.105817	3.77809	0.000158037	0.00333613	1.31931
PAK1	3902.65	0.18971	0.050226	3.77713	0.000158645	0.00333988	1.14053
KLHL25	308.684	-0.379239	0.100404	-3.77713	0.000158649	0.00333988	0.768843
EIF2S2	3269.46	-0.421929	0.111726	-3.77648	0.000159063	0.00334401	0.746426
SPARC	392.418	-0.323689	0.0857446	-3.77504	0.000159985	0.0033588	0.799024
ZNF708	315.378	0.42751	0.113294	3.77347	0.000160992	0.00337535	1.34491
IMP3	981.716	-0.4788	0.126926	-3.77227	0.000161769	0.0033824	0.717574
NDUFB5	1952.55	-0.626997	0.166197	-3.77261	0.000161552	0.0033824	0.647523
RAC3	322.724	-0.511087	0.135574	-3.7698	0.000163377	0.00341139	0.701693
RECQL	1611.82	-0.445501	0.11822	-3.76841	0.000164293	0.00342586	0.734329
ANLN	5862.91	-0.249549	0.0662373	-3.7675	0.000164894	0.0034292	0.841159
TM7SF3	1545.26	-0.459907	0.122073	-3.76749	0.0001649	0.0034292	0.727033
UBE2N	2121.44	-0.414177	0.109979	-3.76596	0.000165908	0.0034455	0.750448
ATMIN	1995.25	-0.339792	0.0902516	-3.76494	0.000166586	0.00345493	0.790155
IPO5	2725	-0.255638	0.0679569	-3.76177	0.000168717	0.00345543	0.837617
MIPEP	478.295	-0.332298	0.088297	-3.76341	0.000167614	0.00345543	0.794271
MARC1	556.169	-0.343204	0.0912479	-3.76122	0.000169084	0.00345543	0.788289
KLHDC3	1648.67	-0.375206	0.0997063	-3.76312	0.000167809	0.00345543	0.770995
CHEK1	1104.58	-0.397904	0.105772	-3.76191	0.000168623	0.00345543	0.75896
RNU1-4	1347.46	-1.22861	0.32663	-3.76147	0.000168921	0.00345543	0.426729
RNU1-1	1347.46	-1.22886	0.326628	-3.76227	0.000168377	0.00345543	0.426654
RNU1-2	1347.59	-1.22886	0.32663	-3.76224	0.000168396	0.00345543	0.426654
RNVU1-18	1347.5	-1.22886	0.326634	-3.7622	0.000168425	0.00345543	0.426654
RNU1-3	1347.55	-1.22886	0.32669	-3.76156	0.000168858	0.00345543	0.426654
RNU1-27P	1347.5	-1.2291	0.32659	-3.76344	0.000167592	0.00345543	0.426583
HIST1H4B	1909.94	-0.707235	0.188062	-3.76066	0.000169469	0.0034587	0.612493
SIDT2	534.443	0.501749	0.133477	3.75906	0.00017055	0.00346702	1.41593
POLR2M	1046.97	-0.269778	0.0717739	-3.75873	0.000170779	0.00346702	0.829447
CENPI	580.398	-0.412774	0.109814	-3.75884	0.0001707	0.00346702	0.751178
RNU1-28P	1347.43	-1.22814	0.326684	-3.75941	0.000170317	0.00346702	0.426868
NCR3LG1	145.963	0.471315	0.125405	3.75836	0.000171031	0.00346755	1.38637
TNS4	142.175	1.02244	0.272149	3.75693	0.000172011	0.00346911	2.03136
SLC27A1	113.957	0.66134	0.175995	3.75773	0.000171463	0.00346911	1.58155
S100A4	98.6245	-0.7151	0.190339	-3.75698	0.000171975	0.00346911	0.609163
SNORA38B	37.9475	-1.71165	0.455592	-3.75698	0.000171975	0.00346911	0.305311
SCFD1	1806.22	-0.360698	0.0960977	-3.75345	0.000174414	0.00351297	0.778787
ARMC6	597.04	-0.490668	0.130744	-3.75288	0.000174814	0.00351641	0.711696
BSCL2	707.197	-0.549706	0.14653	-3.7515	0.000175779	0.0035312	0.683159
G3BP1	6057.37	-0.212833	0.0567503	-3.75035	0.00017659	0.00354287	0.862841
PPP1CA	6942.3	-0.282239	0.0752708	-3.74965	0.000177078	0.00354803	0.822314
ETS2	182.031	0.467154	0.124609	3.74897	0.000177561	0.00355038	1.38238
KIF14	1623.17	-0.321689	0.0858103	-3.74884	0.000177658	0.00355038	0.800133
PRAF2	67.6976	1.20085	0.320357	3.74846	0.000177923	0.00355106	2.29875
TMEM129	712.025	-0.413193	0.110275	-3.74692	0.000179019	0.00356831	0.75096
TACC1	4353.75	-0.197189	0.0526403	-3.74596	0.000179704	0.0035727	0.872249
ARPP19	5803.92	-0.221134	0.059032	-3.74601	0.000179671	0.0035727	0.857891
RAB4A	840.095	-0.222433	0.0593884	-3.74539	0.000180112	0.00357618	0.857119
PPP2R2A	834.712	0.631543	0.168637	3.74498	0.000180409	0.00357745	1.54922
SQLE	3618.65	-0.222543	0.0594462	-3.74361	0.000181395	0.00357881	0.857053
BRAP	779.863	-0.315448	0.0842635	-3.74359	0.000181409	0.00357881	0.803601
ANXA6	6709.48	-0.321207	0.0857812	-3.74449	0.000180762	0.00357881	0.8004
SMAD5	1770.61	-0.355171	0.0948663	-3.74391	0.000181176	0.00357881	0.781777
PUS7L	1635.95	-0.352926	0.0942887	-3.74304	0.000181809	0.0035821	0.782994
UTP23	872.759	-0.453763	0.121265	-3.74192	0.000182621	0.00359349	0.730136
RAB27B	1772.57	-0.380737	0.101812	-3.73963	0.000184293	0.00362175	0.768045
SIVA1	1174.71	-0.683674	0.182867	-3.73863	0.000185022	0.00363145	0.622578
RP11-350N15.6	81.0381	0.962283	0.257456	3.73765	0.000185745	0.00363635	1.94839
ALKBH4	224.862	-0.511092	0.136741	-3.73767	0.000185737	0.00363635	0.701691
ASF1A	752.353	-0.362724	0.0970881	-3.73603	0.000186951	0.00365529	0.777695
RNF34	811.698	-0.301485	0.0807237	-3.73478	0.000187878	0.00366409	0.811417
IFRD1	765.242	-0.443658	0.118781	-3.73509	0.000187649	0.00366409	0.735268
HDDC2	735.24	-0.469887	0.125849	-3.73374	0.00018866	0.00367228	0.722021
TRUB1	871.861	-0.515636	0.138108	-3.73358	0.000188776	0.00367228	0.699484
PPP1R15A	250.791	0.712935	0.191032	3.73202	0.00018995	0.00369047	1.63914
HACD3	5416.31	-0.399112	0.106968	-3.73115	0.000190606	0.00369681	0.758325
EXT2	1210.09	-0.430105	0.115281	-3.73092	0.000190784	0.00369681	0.742208
OIP5	387.586	-0.57198	0.15332	-3.73063	0.000190999	0.00369681	0.672693
ZNF702P	217.298	-0.50295	0.13483	-3.73026	0.00019128	0.00369759	0.705662
HIST2H3D	1045.29	-0.889873	0.238625	-3.72917	0.000192112	0.00370902	0.539662
POLD2	2483.32	-0.195969	0.0525666	-3.72802	0.000192992	0.00372134	0.872986
NBN	3712.01	-0.436762	0.117193	-3.72688	0.000193868	0.00373354	0.738791
COL7A1	224.645	0.568977	0.15271	3.72586	0.000194653	0.00373924	1.48347
TTC5	404.237	-0.406994	0.109244	-3.72554	0.000194894	0.00373924	0.754193
RPL35A	7608.96	-0.622672	0.167114	-3.72604	0.000194512	0.00373924	0.649467
WDR43	2016.93	-0.357308	0.0959445	-3.72411	0.000196004	0.00375585	0.78062
BCL2L11	498.808	0.579313	0.155597	3.72318	0.000196733	0.00376177	1.49414
NAA50	4215.23	-0.233481	0.0627117	-3.72309	0.000196803	0.00376177	0.85058
BCOR	759.689	0.540587	0.145306	3.72032	0.000198967	0.00377409	1.45456
SIKE1	1773.12	-0.31114	0.0836381	-3.72007	0.000199166	0.00377409	0.806005
CYBRD1	817.749	-0.36036	0.0968446	-3.72101	0.000198425	0.00377409	0.77897
DERA	1215.1	-0.440279	0.118319	-3.72111	0.000198348	0.00377409	0.736992
HIST1H2AG	2560.37	-0.621924	0.167178	-3.72012	0.000199125	0.00377409	0.649804
RN7SL4P	1260.19	-0.735809	0.197714	-3.72159	0.000197973	0.00377409	0.600481
HIST1H3A	540.896	-0.790571	0.212487	-3.72055	0.000198786	0.00377409	0.578115
PLS3	509.095	-0.571828	0.153739	-3.71948	0.000199635	0.00377831	0.672764
CTNNB1	7511.99	-0.370791	0.0997106	-3.71867	0.000200273	0.00378294	0.773358
URM1	674.456	-0.449939	0.120999	-3.71855	0.000200372	0.00378294	0.732074
GSTCD	760.772	-0.341135	0.0917755	-3.71706	0.000201556	0.00380063	0.78942
CECR5	640.181	-0.363586	0.0978431	-3.71601	0.000202397	0.0038118	0.777231
CLPTM1L	2525.03	-0.336877	0.0906821	-3.71493	0.000203263	0.00382343	0.791753
LINC00116	129.861	-0.69863	0.188124	-3.71368	0.000204268	0.00383764	0.616157
GAPVD1	3105.35	-0.188356	0.0507484	-3.71156	0.000205982	0.0038557	0.877605
RAD1	960.701	-0.269264	0.0725427	-3.7118	0.000205793	0.0038557	0.829743
KLHL13	403.972	-0.322237	0.086819	-3.7116	0.000205956	0.0038557	0.799829
BRMS1	730.513	-0.480759	0.129574	-3.71029	0.000207022	0.00387045	0.716601
ANKRD28	1608.4	-0.225285	0.0607298	-3.70963	0.000207561	0.00387301	0.855426
H2AFZ	6799.17	-0.648126	0.17472	-3.70951	0.000207663	0.00387301	0.638109
GMNN	687.436	-0.279527	0.0754059	-3.70696	0.000209762	0.00389525	0.823861
CENPA	598.514	-0.306768	0.0827575	-3.70683	0.000209869	0.00389525	0.808451
MOB1A	3636.25	-0.329019	0.0887552	-3.70704	0.000209697	0.00389525	0.796078
MRPL42	1841.15	-0.38433	0.103669	-3.70727	0.000209502	0.00389525	0.766135
TMED3	2423.61	-0.365157	0.0985186	-3.70648	0.000210163	0.003896	0.776385
NTPCR	654.209	-0.366681	0.0989413	-3.70605	0.000210519	0.0038979	0.775565
ABCE1	3067.14	-0.446566	0.120515	-3.70547	0.000210999	0.00390209	0.733787
HEXA	1304	-0.240971	0.0650879	-3.70224	0.000213708	0.00394744	0.846176
TMEM63B	1198.38	0.33354	0.0901063	3.70163	0.00021422	0.00395215	1.2601
PDIA6	3893.27	-0.298827	0.080736	-3.70128	0.000214516	0.00395285	0.812913
RP11-624A21.1	398.416	0.753764	0.203813	3.69831	0.00021704	0.00399458	1.68619
PPP2R3C	384.115	-0.376468	0.10185	-3.69629	0.00021877	0.00401679	0.770321
ANXA9	740.964	-0.400066	0.108227	-3.69655	0.000218548	0.00401679	0.757824
TWF2	256.936	-0.422658	0.114397	-3.69466	0.000220178	0.00403782	0.746049
ZNF750	62.8656	0.919854	0.249195	3.6913	0.000223114	0.00408679	1.89192
IMPDH2	3068.16	-0.363434	0.0984738	-3.69067	0.000223662	0.00409195	0.777312
ZHX2	492.719	0.713514	0.193413	3.68906	0.000225082	0.00410815	1.63979
FBXW7	1019.93	-0.344795	0.093464	-3.68907	0.000225079	0.00410815	0.78742
PREX1	7929.95	0.214363	0.0581466	3.68659	0.000227276	0.00411772	1.16019
KLHL42	1269.57	-0.186606	0.0506172	-3.68662	0.000227255	0.00411772	0.87867
VEZF1	1811.03	-0.216192	0.0586306	-3.68736	0.000226597	0.00411772	0.860835
NEDD4	2342.26	-0.283738	0.0769697	-3.68636	0.000227482	0.00411772	0.82146
KIF15	1207.35	-0.329989	0.089507	-3.68674	0.000227145	0.00411772	0.795543
PLEKHF2	3143.58	-0.387892	0.105214	-3.68667	0.000227204	0.00411772	0.764246
SNAP47	667.117	-0.436496	0.118376	-3.68738	0.000226575	0.00411772	0.738927
VOPP1	995.131	-0.328388	0.0891238	-3.68462	0.000229042	0.00414108	0.796426
DESI2	1394.19	-0.431341	0.117127	-3.68268	0.000230798	0.00416792	0.741572
ZNF570	258.446	-0.490644	0.133252	-3.68207	0.000231351	0.00417301	0.711707
PPP4R2	2842.37	-0.424507	0.115315	-3.68127	0.000232075	0.00418115	0.745093
SCARNA13	1799.38	-0.991925	0.269546	-3.67998	0.000233249	0.00419739	0.502807
RCAN1	610.603	-0.414942	0.112803	-3.67848	0.000234632	0.00421419	0.75005
SNAPIN	577.186	-0.434896	0.118231	-3.67837	0.000234731	0.00421419	0.739747
C3orf52	293.964	-0.442887	0.120437	-3.67732	0.000235695	0.00422655	0.735661
ACY1	457.31	-0.413263	0.11242	-3.67605	0.000236869	0.00424265	0.750923
NRXN3	171.269	0.562526	0.153094	3.67439	0.000238415	0.0042573	1.47685
RUVBL2	1757.67	-0.363689	0.0989728	-3.67463	0.000238191	0.0042573	0.777175
LYPD6	381.841	-0.417274	0.113566	-3.67428	0.000238517	0.0042573	0.748838
DNAH1	59.6132	0.858922	0.23381	3.67358	0.000239173	0.00426405	1.81368
RNF7	906.202	-0.503771	0.137226	-3.6711	0.000241512	0.00430077	0.705261
PSMB5	2422.48	-0.327196	0.0891726	-3.66925	0.000243265	0.00432696	0.797084
RNF130	948.699	-0.345485	0.0942205	-3.66677	0.000245633	0.00435497	0.787043
FBXL3	762.564	-0.363341	0.0990917	-3.66671	0.00024569	0.00435497	0.777362
HPS5	669.998	-0.491258	0.133956	-3.6673	0.000245124	0.00435497	0.711404
MRPS35	2135.51	-0.496122	0.135371	-3.66491	0.000247428	0.00438073	0.70901
EIF5	6766.86	-0.211569	0.0577589	-3.66296	0.000249316	0.00440042	0.863598
NRAS	3927.19	-0.243542	0.0664892	-3.66288	0.000249399	0.00440042	0.844669
RDM1	71.0328	-0.971969	0.265321	-3.66337	0.00024892	0.00440042	0.50981
PRR26	25.2987	1.09569	0.299212	3.66192	0.00025033	0.00440168	2.13715
PDCD5	874.898	-0.434371	0.118613	-3.66209	0.000250168	0.00440168	0.740016
CTD-2371O3.3	60.9663	-0.895914	0.244651	-3.662	0.000250249	0.00440168	0.537407
CNST	691.553	-0.344966	0.0942293	-3.66092	0.000251311	0.00441383	0.787327
CYC1	2306.55	-0.542108	0.148092	-3.66063	0.000251595	0.00441383	0.686766
STMN1	4902.59	-0.350315	0.0957184	-3.65985	0.000252364	0.00442227	0.784413
DNAJC9	1606.01	-0.463807	0.126763	-3.65886	0.000253339	0.0044343	0.725071
DDX47	928.51	-0.421945	0.115339	-3.6583	0.000253896	0.00443563	0.746418
C1orf74	216.074	-0.475836	0.130074	-3.6582	0.000253992	0.00443563	0.71905
EIF2S1	4295.03	-0.269515	0.0736969	-3.65708	0.000255103	0.0044485	0.829598
SET	15080.8	-0.295947	0.080929	-3.65688	0.000255308	0.0044485	0.814537
AKR7A2	1268.77	-0.398527	0.109055	-3.65436	0.000257823	0.00448722	0.758632
TMEM120B	562.67	0.330167	0.0903654	3.65368	0.000258505	0.00449335	1.25716
TRIAP1	668.395	-0.431014	0.117975	-3.65343	0.000258759	0.00449335	0.74174
H2AFV	4114.52	-0.161553	0.0442474	-3.65113	0.00026109	0.0045236	0.894062
ZNF718	681.463	-0.333895	0.0914455	-3.6513	0.000260914	0.0045236	0.793392
DCAF13	2059.69	-0.464942	0.127358	-3.65066	0.000261564	0.0045267	0.7245
MYO1B	2747.76	-0.287385	0.0787849	-3.64772	0.000264581	0.00457376	0.819386
CCDC144B	342.176	0.359195	0.098493	3.64691	0.000265416	0.00458173	1.28271
ALKBH2	301.549	-0.55386	0.15188	-3.64669	0.000265638	0.00458173	0.681195
GNPAT	1223.08	-0.456704	0.125253	-3.64625	0.000266098	0.00458452	0.728649
STAT6	920.441	0.269479	0.0739427	3.64443	0.000267983	0.00459369	1.20537
FAH	903.972	-0.373789	0.102549	-3.645	0.000267395	0.00459369	0.771753
LSM4	1751.2	-0.443879	0.121798	-3.64439	0.000268025	0.00459369	0.735155
HAUS2	921.101	-0.487999	0.133908	-3.6443	0.000268125	0.00459369	0.713013
LYPD6B	218.125	-0.505064	0.138558	-3.64514	0.000267242	0.00459369	0.704629
DNM1L	2321.45	-0.31604	0.0867622	-3.6426	0.000269898	0.00461094	0.803272
BNIP3	965.039	-0.361871	0.0993555	-3.64219	0.000270332	0.00461094	0.778155
GALNT1	2065.61	-0.485913	0.133412	-3.64221	0.00027031	0.00461094	0.714045
SCO2	246.998	-0.65598	0.180094	-3.64243	0.00027008	0.00461094	0.634644
SH3BP5	1351.44	0.520711	0.143004	3.64122	0.000271348	0.00461802	1.43466
KIAA0101	1221.88	-0.411205	0.112924	-3.64143	0.000271131	0.00461802	0.751995
GDI2	8335.04	-0.345847	0.0950242	-3.63957	0.000273097	0.00463835	0.786846
KARS	3012.72	-0.362385	0.0995773	-3.63923	0.000273449	0.00463835	0.777877
ZW10	869.752	-0.428797	0.117835	-3.63895	0.000273749	0.00463835	0.742881
FH	2679.93	-0.451858	0.124164	-3.63919	0.000273494	0.00463835	0.731101
MAML3	416.943	0.683201	0.187811	3.63769	0.000275089	0.00464736	1.6057
CSNK2A1	3049.56	-0.216914	0.0596311	-3.6376	0.000275189	0.00464736	0.860404
ROMO1	871.222	-0.72022	0.197992	-3.63762	0.000275168	0.00464736	0.607005
CD320	381.836	-0.488251	0.134246	-3.63698	0.000275856	0.00465352	0.712889
PGAM1	5623.63	-0.448131	0.123306	-3.63431	0.000278728	0.00469682	0.732992
C1orf21	727.178	-0.313223	0.0862163	-3.63299	0.000280151	0.00470304	0.804842
TRAF4	1071.65	-0.377094	0.103801	-3.63285	0.000280312	0.00470304	0.769987
ARMC1	1672.69	-0.378379	0.104177	-3.63208	0.000281146	0.00470304	0.769301
VMA21	2029.65	-0.423436	0.116564	-3.63265	0.000280529	0.00470304	0.745647
TMEM19	886.95	-0.433743	0.119418	-3.63214	0.000281085	0.00470304	0.740339
COPE	1509.03	-0.434396	0.11956	-3.6333	0.000279822	0.00470304	0.740003
UBL4A	1195.08	-0.501937	0.138199	-3.63199	0.00028124	0.00470304	0.706158
PLS1	1341.84	-0.496397	0.136697	-3.63136	0.000281932	0.00470948	0.708875
RP4-717I23.3	199.621	0.41671	0.114769	3.63085	0.000282488	0.00471206	1.33488
THUMPD1	1799.64	-0.268959	0.0741012	-3.62962	0.000283836	0.00471206	0.829918
NABP2	872.081	-0.375125	0.10333	-3.63037	0.000283021	0.00471206	0.771038
MRPS18B	1482.73	-0.404092	0.111325	-3.62984	0.000283602	0.00471206	0.755712
MRPS14	620.908	-0.482743	0.133004	-3.62954	0.000283925	0.00471206	0.715616
HIST1H2AJ	2291.64	-0.660797	0.182047	-3.62981	0.000283627	0.00471206	0.632529
RHOF	381.115	0.809593	0.22313	3.62834	0.00028525	0.00472199	1.75272
EIF3F	2409.21	-0.241962	0.0666934	-3.62798	0.000285643	0.00472199	0.845594
REPS2	884.283	-0.255385	0.0703957	-3.62785	0.000285795	0.00472199	0.837764
CLNS1A	6888.29	-0.439967	0.121292	-3.62733	0.000286368	0.00472199	0.737152
AASDHPPT	932.859	-0.489475	0.134915	-3.62803	0.000285596	0.00472199	0.712284
RPA3	1095.5	-0.650612	0.179352	-3.62756	0.000286111	0.00472199	0.63701
CTNNAL1	913.394	-0.5415	0.149353	-3.62565	0.00028824	0.00474777	0.687056
DBT	967.475	-0.259966	0.0717102	-3.62522	0.000288713	0.00474868	0.835108
ZNF35	382.83	-0.501833	0.138435	-3.62504	0.000288913	0.00474868	0.706209
ELMO2	675.703	0.351501	0.096976	3.62462	0.000289387	0.00474935	1.27589
SMIM19	449.619	-0.463836	0.127974	-3.62445	0.000289572	0.00474935	0.725056
PGAM5	1947.46	-0.392914	0.108497	-3.62144	0.00029297	0.00479995	0.76159
FAM111A	2018.91	-0.370097	0.102211	-3.62091	0.000293569	0.00480465	0.77373
ARL6IP1	9140.42	-0.410588	0.113427	-3.61986	0.000294764	0.00481908	0.752317
MRPS15	773.878	-0.348597	0.0963139	-3.61938	0.000295312	0.00482291	0.785348
IFT57	490.563	-0.515981	0.142585	-3.61877	0.000296009	0.00482915	0.699317
PHACTR4	497.096	0.84579	0.233893	3.61614	0.000299025	0.00484748	1.79725
C1orf132	299.827	0.526839	0.145686	3.61626	0.000298894	0.00484748	1.44077
SMAD7	316.723	0.377448	0.104345	3.6173	0.00029769	0.00484748	1.29904
DDX20	867.915	-0.345992	0.0956775	-3.61623	0.000298925	0.00484748	0.786767
POMK	576.114	-0.364082	0.10068	-3.61625	0.000298905	0.00484748	0.776963
TES	335.148	-0.379071	0.104803	-3.61698	0.000298064	0.00484748	0.768932
HN1L	5222.41	-0.214738	0.0593991	-3.61517	0.000300148	0.00486056	0.861703
RPS7	8465.29	-0.566737	0.156811	-3.61413	0.000301353	0.00487494	0.675142
EIF3E	6222.39	-0.500013	0.138394	-3.61297	0.000302711	0.00489175	0.707101
UBE2E1	1341.91	-0.362996	0.100557	-3.60984	0.000306387	0.00494077	0.777548
TMPO	7804.39	-0.374418	0.10372	-3.6099	0.000306316	0.00494077	0.771416
AC011330.5	108.683	1.18783	0.329401	3.60605	0.000310899	0.00500303	2.2781
HERPUD1	1049.18	0.288609	0.080032	3.60617	0.000310744	0.00500303	1.22146
RP11-159D12.2	176.322	0.564053	0.15648	3.60462	0.000312608	0.00502022	1.47842
RP11-21L23.2	1998.81	0.462624	0.128352	3.60434	0.000312947	0.00502022	1.37805
NDUFAB1	1732.93	-0.466188	0.129335	-3.60449	0.000312766	0.00502022	0.723875
CYP2S1	21.4256	1.55342	0.431119	3.60324	0.000314274	0.00503196	2.93513
EHF	1467.35	0.231298	0.0642065	3.6024	0.000315289	0.00503196	1.17389
ACLY	5635.11	-0.258927	0.0718873	-3.60184	0.000315971	0.00503196	0.835709
PRPS2	844.535	-0.268136	0.0744312	-3.60246	0.00031522	0.00503196	0.830392
TAX1BP3	743.401	-0.348374	0.0967112	-3.60221	0.000315518	0.00503196	0.785469
CRLS1	598.602	-0.484919	0.134624	-3.60203	0.000315747	0.00503196	0.714537
RPS19	7918.71	-0.653478	0.1814	-3.60241	0.000315282	0.00503196	0.635746
ANO6	1895	-0.257771	0.0715857	-3.60087	0.000317154	0.00503994	0.836379
CHURC1	1956.33	-0.307909	0.0855121	-3.60076	0.000317284	0.00503994	0.807812
THAP11	531.096	-0.553583	0.153747	-3.60062	0.000317456	0.00503994	0.681326
FSIP2	223.407	0.730812	0.203056	3.59907	0.000319355	0.00506126	1.65957
TTK	1305.03	-0.455608	0.126593	-3.59899	0.000319458	0.00506126	0.729203
RP5-857K21.6	30.2878	1.15073	0.319859	3.59761	0.000321156	0.00507248	2.22026
MEF2D	304.289	0.822889	0.228723	3.59775	0.000320981	0.00507248	1.76895
TAF2	1251.45	-0.302185	0.083989	-3.59792	0.000320775	0.00507248	0.811023
HERC2	2738.13	0.402178	0.111831	3.59629	0.000322785	0.00508726	1.3215
ATP6V1A	3623.32	-0.315994	0.087879	-3.59578	0.000323416	0.00508726	0.803297
NUP107	2231.95	-0.35796	0.0995378	-3.59622	0.000322876	0.00508726	0.780267
HLTF	4168.14	-0.38729	0.107704	-3.59589	0.000323285	0.00508726	0.764564
LRP11	1252.04	-0.313311	0.0871516	-3.59501	0.000324378	0.00509119	0.804793
CCNA2	1946.55	-0.429258	0.119411	-3.59478	0.00032466	0.00509119	0.742644
ZBED5-AS1	127.348	-0.621485	0.172868	-3.59514	0.000324218	0.00509119	0.650001
GALNT18	278.182	-0.404649	0.112575	-3.59449	0.00032503	0.00509181	0.75542
GIPC1	1297.63	-0.370089	0.103048	-3.59142	0.000328885	0.00514694	0.773735
KLHL21	536.124	-0.301388	0.0839552	-3.58986	0.00033085	0.00517244	0.811471
KLHL12	1233.08	-0.372657	0.103829	-3.58914	0.000331765	0.00518147	0.772359
NLN	1479.79	-0.185986	0.0518307	-3.58834	0.000332796	0.00518702	0.879048
EIF3I	2610.01	-0.518404	0.144462	-3.58851	0.000332571	0.00518702	0.698144
C16orf72	6746.88	-0.121167	0.0337725	-3.58775	0.000333538	0.00519332	0.919443
NUDT15	513.021	-0.467149	0.130225	-3.58726	0.000334174	0.00519796	0.723392
STK24	1203.58	-0.254791	0.0710325	-3.58697	0.000334547	0.00519818	0.838108
NACA	9346.5	-0.385763	0.107553	-3.58672	0.000334865	0.00519818	0.765374
STK38L	584.399	-0.29374	0.0819045	-3.58637	0.000335318	0.00519996	0.815785
TUBA1B	28202.6	-0.382027	0.106534	-3.58595	0.000335851	0.00520298	0.767358
TMEM63A	925.028	0.503041	0.140305	3.58535	0.000336625	0.00520449	1.4172
TRMT10C	791.411	-0.501669	0.139917	-3.58548	0.000336463	0.00520449	0.706289
HNRNPUL2	1437.37	1.19408	0.333148	3.58425	0.000338054	0.00521607	2.28799
RP11-677M14.7	36.4964	1.19215	0.332601	3.58433	0.000337942	0.00521607	2.28494
TESK1	247.272	0.692964	0.193371	3.5836	0.000338886	0.00522367	1.6166
FAM195A	561.056	-0.36673	0.102368	-3.58247	0.000340357	0.00523448	0.775538
SRP9	7699.07	-0.467762	0.130566	-3.58256	0.000340241	0.00523448	0.723086
RPL4	26335.3	-0.474502	0.132458	-3.58228	0.000340609	0.00523448	0.719715
SORBS2	286.068	0.579213	0.161796	3.57991	0.000343716	0.00526118	1.49403
HMGCR	2770.17	-0.246943	0.068971	-3.58039	0.000343088	0.00526118	0.84268
TIFA	436.812	-0.353204	0.0986459	-3.58053	0.000342899	0.00526118	0.782843
NDUFB6	792.947	-0.620872	0.173431	-3.57994	0.000343674	0.00526118	0.650278
TMEM97	2264.03	-0.455139	0.127152	-3.57949	0.000344265	0.00526435	0.72944
NUP50	2343.38	-0.16567	0.0462873	-3.57916	0.000344698	0.00526572	0.891515
TRIM13	467.686	-0.379301	0.105995	-3.57847	0.000345615	0.00527449	0.76881
ATPAF1	766.506	-0.284175	0.0794438	-3.57706	0.000347477	0.0052924	0.821211
PRDX3	2951.69	-0.501286	0.140134	-3.57719	0.000347307	0.0052924	0.706477
RP4-591C20.9	231.411	0.470386	0.131531	3.57624	0.000348578	0.0053039	1.38548
KLF15	158.346	2.10097	0.587599	3.57552	0.000349528	0.00531169	4.28998
SAYSD1	473.021	-0.39108	0.109383	-3.57533	0.000349781	0.00531169	0.762559
SPDYE16	65.415	0.851312	0.238189	3.5741	0.000351441	0.00533164	1.80414
CDC40	779.731	-0.317422	0.0888513	-3.57251	0.00035358	0.00535879	0.802503
MT-TS1	85.3647	1.12354	0.314655	3.57069	0.000356043	0.00538551	2.1788
MEF2BNB-MEF2B	20.8026	-4.73106	1.32493	-3.5708	0.000355898	0.00538551	0.0376538
TNPO1	6448.59	-0.341765	0.095778	-3.5683	0.000359302	0.00542945	0.789075
OSER1	668.19	-0.268747	0.0753514	-3.56658	0.000361664	0.00545978	0.83004
PMEL	47.5114	-0.955829	0.268094	-3.56528	0.000363468	0.00548162	0.515545
PSMG2	799.473	-0.544265	0.152741	-3.56332	0.000366199	0.00551739	0.685741
PPP1R10	1115.5	0.659429	0.185145	3.5617	0.000368464	0.00554342	1.57946
UBA6	2378.15	-0.441015	0.123826	-3.56157	0.000368648	0.00554342	0.736616
SH3BP2	674.268	0.252484	0.0709098	3.56064	0.000369952	0.00555759	1.19126
MRPL36	399.694	-0.362816	0.101907	-3.56028	0.000370456	0.00555973	0.777645
SNX10	381.669	-0.40415	0.113571	-3.55857	0.000372873	0.00559055	0.755682
ESRRA	543.554	-0.492524	0.13847	-3.55689	0.00037527	0.00562101	0.710781
DOCK6	301.504	0.845035	0.237658	3.55567	0.000377013	0.00563414	1.79631
ABCA4	129.121	-0.468202	0.131681	-3.55557	0.000377167	0.00563414	0.722865
LRR1	732.217	-0.516269	0.145203	-3.55551	0.000377247	0.00563414	0.699178
Metazoa_SRP	452961	-0.658015	0.185091	-3.55508	0.000377857	0.00563778	0.63375
PLIN5	48.2289	0.782248	0.220091	3.55421	0.00037912	0.00564243	1.71981
KANSL2	923.52	-0.445696	0.125394	-3.55437	0.000378883	0.00564243	0.73423
MRPL1	460.546	-0.622562	0.175167	-3.5541	0.000379271	0.00564243	0.649517
C7orf26	275.456	0.437028	0.122986	3.55346	0.000380193	0.00565069	1.35381
MT-RNR2	154484	3.9879	1.12236	3.55314	0.000380665	0.00565224	15.8664
SCNN1A	518.702	0.390892	0.110033	3.55249	0.000381603	0.00565927	1.3112
BRCA2	1334.8	-0.315492	0.0888261	-3.5518	0.000382612	0.00565927	0.803577
BBS10	362.124	-0.35596	0.100219	-3.55181	0.000382597	0.00565927	0.781349
ATP5F1	4328.25	-0.5954	0.167619	-3.5521	0.00038217	0.00565927	0.661861
ZNF768	984.03	-0.248551	0.0700231	-3.54955	0.000385886	0.00570026	0.841742
SLC39A1	2343.22	-0.297409	0.0838093	-3.54863	0.000387238	0.00570026	0.813713
HINT1	3513.89	-0.526644	0.148388	-3.5491	0.000386556	0.00570026	0.694167
UQCRQ	2028.03	-0.644202	0.18153	-3.54874	0.000387078	0.00570026	0.639847
HIST1H3J	720.836	-0.652429	0.183831	-3.54907	0.000386598	0.00570026	0.636208
LGALS1	2182.19	-0.429573	0.12107	-3.54815	0.00038795	0.00570192	0.742481
PSME1	2006.65	-0.461076	0.129952	-3.54805	0.000388092	0.00570192	0.726444
KIAA1147	1093.2	-0.199066	0.0561111	-3.54771	0.000388599	0.00570391	0.871115
HSPA8	31543.2	-0.45872	0.129322	-3.54711	0.000389489	0.00571152	0.727631
ATP9B	752.22	0.296167	0.0835082	3.54656	0.000390296	0.00571789	1.22788
CDC27	2384.47	-0.211783	0.0597288	-3.54574	0.000391509	0.0057302	0.863469
XRCC6	9309.13	-0.246985	0.0696825	-3.54444	0.000393452	0.00575087	0.842655
ATF2	896.928	-0.274894	0.0775597	-3.54429	0.000393669	0.00575087	0.826511
ASCC3	2961	-0.278748	0.078667	-3.5434	0.000395008	0.00575948	0.824306
ANKRD9	884.452	-0.285041	0.0804392	-3.54355	0.000394775	0.00575948	0.820719
WDR83OS	1100.66	-0.599953	0.169363	-3.54241	0.000396495	0.00577567	0.659775
TMEM59	2846.99	-0.373818	0.105538	-3.54202	0.000397075	0.00577864	0.771738
PUF60	3059.95	-0.369893	0.104483	-3.54023	0.000399785	0.00581258	0.77384
POP7	553.212	-0.517692	0.146301	-3.53854	0.000402354	0.00584439	0.698488
NDUFS1	3787.49	-0.30945	0.0874636	-3.53804	0.000403101	0.00584973	0.806949
RUVBL1	1410.51	-0.354962	0.100334	-3.53779	0.000403487	0.00584981	0.78189
RFC5	1220.88	-0.380591	0.107594	-3.53728	0.000404272	0.00585566	0.768123
ZNF765	556.392	-0.429202	0.121403	-3.53535	0.000407237	0.00589304	0.742673
KIAA0195	692.191	0.502152	0.14209	3.53405	0.000409249	0.00591103	1.41632
USP37	1543.38	-0.258749	0.0732124	-3.53422	0.000408978	0.00591103	0.835812
RPL18A	6167.02	-0.349459	0.0989139	-3.53296	0.000410937	0.00592984	0.784879
VDAC3	2217.69	-0.39428	0.11164	-3.5317	0.000412893	0.00595247	0.760869
SPATA5L1	319.52	-0.482675	0.136704	-3.5308	0.000414311	0.00596733	0.715649
CTC-448F2.7	39.2456	0.877766	0.248659	3.52999	0.000415571	0.00597126	1.83753
GALNS	339.871	0.42802	0.121249	3.5301	0.000415408	0.00597126	1.34539
CEP97	782.181	-0.391782	0.11099	-3.52988	0.00041575	0.00597126	0.762187
RANBP1	1811.87	-0.411922	0.116709	-3.52949	0.000416358	0.00597441	0.751621
EXOSC4	301.713	-0.532008	0.150744	-3.52922	0.000416785	0.00597495	0.691591
NDUFS8	1334.15	-0.380393	0.107796	-3.52882	0.000417415	0.00597841	0.768228
CYCS	4689.66	-0.388964	0.110237	-3.52842	0.000418044	0.00598185	0.763678
HYPK	130.227	0.661355	0.187471	3.52776	0.000419086	0.00599117	1.58157
PSMD8	2248.05	-0.42508	0.12055	-3.52617	0.000421609	0.00601644	0.744797
LMAN2L	494.052	-0.433668	0.122986	-3.52616	0.000421636	0.00601644	0.740377
DRAM2	598.507	-0.454759	0.128998	-3.52531	0.000422983	0.00603006	0.729632
CBLB	280.987	0.564399	0.16016	3.52398	0.000425111	0.00603172	1.47877
SLC30A7	1644.21	-0.270042	0.0766155	-3.52463	0.000424068	0.00603172	0.829296
CLPB	552.943	-0.35632	0.101103	-3.52432	0.000424565	0.00603172	0.781154
PPIL1	1010.58	-0.357074	0.101333	-3.52377	0.000425455	0.00603172	0.780746
FUNDC2	981.412	-0.453876	0.128777	-3.52452	0.000424248	0.00603172	0.730079
MAD2L2	530.272	-0.475232	0.134856	-3.52399	0.000425102	0.00603172	0.719351
JTB	2384.73	-0.545592	0.154855	-3.52325	0.000426293	0.00603804	0.68511
RYK	1102.03	-0.388088	0.110159	-3.52297	0.000426747	0.00603891	0.764142
TOMM40	1616.85	-0.229684	0.0652106	-3.52218	0.000428013	0.0060397	0.852822
FASTK	793.702	-0.296471	0.084178	-3.52196	0.000428376	0.0060397	0.814242
PSMC2	2178.55	-0.473591	0.134441	-3.52267	0.000427228	0.0060397	0.72017
MDH1	2634.75	-0.495995	0.140821	-3.52217	0.000428025	0.0060397	0.709072
KITLG	3508.49	-0.321351	0.0912581	-3.52134	0.00042937	0.00604817	0.80032
APBB3	158.025	0.573552	0.162922	3.52041	0.000430874	0.00606218	1.48818
MRPL49	1542.68	-0.408789	0.116125	-3.52024	0.000431153	0.00606218	0.753255
MRPS10	1360.32	-0.459783	0.130637	-3.51954	0.000432294	0.00607266	0.727095
IARS	5327.77	-0.462712	0.131494	-3.51889	0.000433353	0.00607643	0.725621
NUP37	724.973	-0.533735	0.151676	-3.51891	0.000433326	0.00607643	0.690764
DBNL	1872.37	-0.251781	0.0715694	-3.51799	0.000434821	0.00609036	0.839859
NDC80	674.214	-0.369709	0.105097	-3.5178	0.000435139	0.00609036	0.773938
CDC23	1432.19	-0.358836	0.10202	-3.51731	0.000435938	0.00609045	0.779793
C8orf76	440.081	-0.549282	0.156163	-3.51737	0.000435846	0.00609045	0.68336
RAF1	2626.29	-0.308988	0.0878652	-3.51662	0.000437083	0.0061009	0.807208
LTA4H	1931.31	-0.344315	0.0979295	-3.51595	0.000438189	0.00610525	0.787682
NDFIP2	711.104	-0.368431	0.104782	-3.51618	0.00043781	0.00610525	0.774625
ZNF296	43.6997	1.28892	0.366767	3.51426	0.000440982	0.0061386	2.44344
PCNX	1549.57	-0.201275	0.0573119	-3.51192	0.00044489	0.00618667	0.869782
VPS35	4037.74	-0.228079	0.0649483	-3.51171	0.00044524	0.00618667	0.853771
ALDH9A1	2277.05	-0.284155	0.0809496	-3.51027	0.000447648	0.00621451	0.821222
OTOR	45.0377	-1.0173	0.289827	-3.51001	0.000448086	0.00621496	0.494041
CNIH4	1193.76	-0.492695	0.140413	-3.5089	0.000449971	0.00623549	0.710696
HMGN5	32.0812	1.98799	0.566704	3.50798	0.000451524	0.00624575	3.96683
IL10RB	284.581	-0.470574	0.134141	-3.50806	0.00045138	0.00624575	0.721677
GSS	1143.36	-0.444865	0.126854	-3.5069	0.000453367	0.0062656	0.734653
PTRHD1	346.959	-0.444114	0.126654	-3.50652	0.000454006	0.00626879	0.735036
FKBP1A	1467.59	0.460105	0.131243	3.50576	0.000455308	0.00626987	1.37564
SAR1A	2543.89	-0.291324	0.0830967	-3.50585	0.000455158	0.00626987	0.817152
PRDX1	6906.84	-0.572943	0.163409	-3.50618	0.000454583	0.00626987	0.672244
PAFAH1B3	682.899	-0.473459	0.135083	-3.50495	0.000456686	0.00628237	0.720235
POP4	576.57	-0.477748	0.136314	-3.50475	0.000457034	0.00628237	0.718098
CEP85	826.065	-0.263216	0.0751079	-3.50451	0.000457449	0.00628246	0.833228
DCK	632.515	-0.424955	0.12128	-3.50391	0.000458487	0.00629109	0.744862
PANK3	7451.21	-0.29261	0.0835309	-3.50301	0.000460026	0.00630658	0.816424
RPA2	768.873	-0.410171	0.117109	-3.50248	0.000460947	0.00631358	0.752534
SLC25A51	348.237	-0.383796	0.109649	-3.50024	0.000464848	0.00636133	0.766418
TSPO	606.659	-0.761613	0.217634	-3.49951	0.000466118	0.00637304	0.589836
HSD11B2	29.5423	0.906421	0.259085	3.49855	0.00046779	0.00638628	1.87439
CBFA2T2	508.113	0.487052	0.139218	3.49848	0.000467917	0.00638628	1.40158
IDI1	3180.85	-0.499388	0.142767	-3.49792	0.000468894	0.00639393	0.707407
TRAM1L1	94.4125	-0.731165	0.209139	-3.49608	0.00047215	0.00643263	0.602417
PRDX4	1822.19	-0.638847	0.18276	-3.49555	0.000473092	0.00643974	0.642226
RBM8A	4137.09	-0.231816	0.066332	-3.49478	0.000474448	0.00644679	0.851562
BUB3	3786.35	-0.439687	0.125807	-3.49493	0.000474181	0.00644679	0.737294
POLR3H	821.756	-0.238342	0.0682045	-3.49452	0.000474912	0.00644739	0.847719
GUK1	2100.14	-0.439013	0.125647	-3.49402	0.000475798	0.00645372	0.737639
TMEM147	770.614	-0.47975	0.137328	-3.49345	0.000476813	0.00646179	0.717102
CDC37L1	371.986	-0.491444	0.140688	-3.49315	0.000477355	0.00646343	0.711313
PPP4R1	1053.16	-0.349223	0.0999838	-3.4928	0.000477991	0.00646634	0.785007
LY6G5B	54.6768	1.1002	0.315177	3.49073	0.000481694	0.00650499	2.14384
BRWD1	5096.32	-0.255412	0.0731642	-3.49094	0.000481329	0.00650499	0.837748
PRDX2	2603.18	-0.238622	0.0683686	-3.49022	0.000482615	0.0065117	0.847555
EPPK1	2072	0.630395	0.180708	3.48847	0.000485789	0.00653643	1.54799
UBAC1	621.188	-0.321528	0.0921566	-3.48893	0.000484955	0.00653643	0.800222
TXNL4A	1064.7	-0.360363	0.103301	-3.48848	0.000485778	0.00653643	0.778969
RPPH1	117152	-0.694719	0.199158	-3.48827	0.000486149	0.00653643	0.61783
NUBPL	507.13	-0.437687	0.125486	-3.48793	0.000486773	0.0065391	0.738317
NOL11	2664.37	-0.262185	0.0751833	-3.48728	0.000487958	0.00654929	0.833824
SQRDL	1350.79	-0.598027	0.171528	-3.48647	0.000489434	0.00656337	0.660657
ESYT2	2675.61	-0.221889	0.0636679	-3.48509	0.00049197	0.0065889	0.857442
GTF2H3	1004.9	-0.453938	0.130256	-3.48497	0.000492195	0.0065889	0.730048
FBXL14	188.299	-0.446463	0.128151	-3.48388	0.000494198	0.00660995	0.73384
CCT7	5213.07	-0.331323	0.0951167	-3.48334	0.000495207	0.00661769	0.794807
GGT6	484.073	-0.310489	0.0891641	-3.48221	0.000497286	0.00663969	0.806369
FIBP	954.682	-0.382817	0.109949	-3.48176	0.000498135	0.00664526	0.766939
GEN1	1756.58	-0.306009	0.087909	-3.48097	0.000499597	0.00665899	0.808876
RPL23A	6289.69	-0.448492	0.12885	-3.48074	0.000500035	0.00665904	0.732808
IFRD2	859.255	-0.434866	0.124958	-3.4801	0.000501233	0.00666922	0.739763
RAB11B	188.682	0.899844	0.258593	3.47977	0.000501845	0.00667159	1.86586
KIAA0020	686.549	-0.412589	0.118579	-3.47945	0.000502435	0.00667366	0.751274
CCT5	10630.5	-0.446196	0.128273	-3.4785	0.000504234	0.00668143	0.733975
TCP1	6422.04	-0.470454	0.135247	-3.47849	0.000504246	0.00668143	0.721738
PRR15L	566.284	-0.496167	0.14264	-3.47845	0.000504325	0.00668143	0.708988
DDX56	1907.01	-0.35588	0.102341	-3.47739	0.000506316	0.00670204	0.781393
AL353644.1	573.463	4.23249	1.21863	3.47317	0.000514357	0.00672164	18.7978
AL353644.8	573.463	4.23249	1.21863	3.47317	0.000514357	0.00672164	18.7978
AL592188.3	573.463	4.23249	1.21863	3.47317	0.000514357	0.00672164	18.7978
AL592188.8	573.463	4.23249	1.21863	3.47317	0.000514357	0.00672164	18.7978
FP236383.12	573.463	4.23249	1.21863	3.47317	0.000514357	0.00672164	18.7978
FP236383.4	573.463	4.23249	1.21863	3.47317	0.000514357	0.00672164	18.7978
FP671120.7	573.463	4.23249	1.21863	3.47317	0.000514357	0.00672164	18.7978
ZNF331	283.097	0.407355	0.117196	3.47584	0.000509254	0.00672164	1.32625
MCM10	1418.21	-0.270045	0.0777043	-3.47529	0.000510305	0.00672164	0.829294
GPR160	1079.08	-0.316687	0.0911595	-3.47398	0.000512792	0.00672164	0.802912
MOCS3	495.398	-0.342152	0.098507	-3.47337	0.000513958	0.00672164	0.788864
TMBIM4	1524.65	-0.360159	0.103693	-3.47331	0.00051408	0.00672164	0.779078
C20orf27	486.384	-0.369203	0.106289	-3.47359	0.000513543	0.00672164	0.77421
ABHD10	475.494	-0.39287	0.113096	-3.47376	0.000513214	0.00672164	0.761613
PSMD14	2161.54	-0.481293	0.138481	-3.47553	0.000509847	0.00672164	0.716335
NPIPA3	29.563	1.15401	0.332298	3.47281	0.000515049	0.00672378	2.22531
LCMT2	585.174	-0.382681	0.110199	-3.47262	0.000515397	0.00672378	0.767011
RPL27	5150.44	-0.408189	0.11756	-3.47218	0.000516256	0.00672928	0.753568
C3orf17	829.139	-0.345165	0.0994454	-3.4709	0.000518726	0.00675575	0.787218
MBOAT1	644.795	-0.502668	0.144857	-3.4701	0.000520258	0.00675851	0.705801
ARSJ	148.488	-0.55762	0.160691	-3.47013	0.000520215	0.00675851	0.679422
RNU6ATAC	42.4035	-1.72007	0.495663	-3.47025	0.000519971	0.00675851	0.303533
OAT	2420.17	-0.454425	0.130978	-3.46948	0.000521476	0.00676862	0.729801
PIR	285.76	-0.377132	0.10871	-3.46915	0.000522116	0.0067712	0.769967
KLHL9	1091.92	-0.31323	0.0903066	-3.46852	0.000523343	0.00677568	0.804838
PEBP1	5620.82	-0.379555	0.109425	-3.46864	0.000523098	0.00677568	0.768674
SLC35C1	265.817	0.645619	0.18616	3.46808	0.000524191	0.00678095	1.56441
MTA2	3043.54	-0.212119	0.0611824	-3.467	0.000526294	0.00680243	0.863268
R3HCC1L	345.598	-0.498017	0.143671	-3.46638	0.000527517	0.0068125	0.708079
KIAA1467	1084.45	0.340018	0.0981427	3.46452	0.000531174	0.00684742	1.26577
CFAP97	1242.3	-0.288573	0.0833037	-3.4641	0.000532003	0.00684742	0.818712
KIAA1919	386.087	-0.324888	0.0937839	-3.46422	0.000531779	0.00684742	0.79836
VDAC1	5680.63	-0.327474	0.0945211	-3.46456	0.000531101	0.00684742	0.796931
PSMA3-AS1	719.247	0.261964	0.0756354	3.46351	0.000533179	0.00685108	1.19911
MCMBP	1783.84	-0.276929	0.0799558	-3.46352	0.000533157	0.00685108	0.825346
EBPL	416.178	-0.440306	0.127158	-3.46266	0.000534864	0.00686699	0.736978
PLIN2	356.592	-0.478745	0.138273	-3.46231	0.000535552	0.00687008	0.717602
NRARP	145.405	0.734601	0.21231	3.46005	0.000540083	0.00688785	1.66394
TMEM86A	108.989	0.57743	0.166894	3.45987	0.00054044	0.00688785	1.49219
QSOX1	2207.73	-0.263357	0.0761054	-3.46043	0.000539318	0.00688785	0.833147
PCYT2	885.686	-0.2964	0.0856691	-3.45983	0.000540522	0.00688785	0.814282
RPL7L1	4701.15	-0.340923	0.0985295	-3.46011	0.000539949	0.00688785	0.789536
FAM60A	1222.95	-0.357995	0.10347	-3.4599	0.000540369	0.00688785	0.780248
LSM2	611.284	-0.381076	0.110141	-3.45988	0.000540409	0.00688785	0.767865
CENPN	973.509	-0.439368	0.126989	-3.45988	0.000540416	0.00688785	0.737458
S100A13	1395.36	-0.519822	0.150277	-3.45909	0.000542001	0.00690097	0.697458
SLF1	559.989	-0.430031	0.124336	-3.45862	0.000542945	0.00690727	0.742246
STK32B	567.063	-0.265825	0.0768959	-3.45695	0.00054633	0.00693884	0.831723
RPP25	393.959	-0.349747	0.101172	-3.45695	0.000546325	0.00693884	0.784722
SLC16A1	508.81	-0.410961	0.118907	-3.45617	0.000547917	0.00694752	0.752122
PSMA2	3242.67	-0.53143	0.153758	-3.45628	0.000547682	0.00694752	0.691869
MED20	415.231	-0.406421	0.117615	-3.45551	0.000549251	0.00694898	0.754493
ZC3HC1	278.025	-0.437935	0.126737	-3.45545	0.000549378	0.00694898	0.738191
OVOL2	156.801	-0.667686	0.193227	-3.45544	0.000549389	0.00694898	0.629516
RNF152	1021.9	0.281603	0.0815086	3.45489	0.000550509	0.00695171	1.21555
NUDCD1	1236.84	-0.55159	0.159654	-3.4549	0.000550493	0.00695171	0.682268
MAP3K3	871.458	-0.270097	0.078221	-3.453	0.000554389	0.00699495	0.829264
FAM96A	911.86	-0.444228	0.128709	-3.45142	0.000557654	0.00703037	0.734978
RP11-206L10.3	115.424	0.848902	0.246	3.45083	0.000558871	0.00703282	1.80113
RP11-252A24.2	107.866	0.702905	0.203702	3.45066	0.000559221	0.00703282	1.62778
GRPEL1	904.196	-0.293404	0.0850214	-3.45095	0.000558626	0.00703282	0.815974
STAG3L5P-PVRIG2P-PILRB	464.535	0.575602	0.166836	3.45011	0.000560357	0.00704135	1.4903
F3	98.5876	-0.515588	0.149465	-3.44956	0.000561494	0.00704616	0.699508
HIST1H3H	1990.1	-0.72809	0.211072	-3.44949	0.000561657	0.00704616	0.603702
UQCRFS1	1635.23	-0.420002	0.121782	-3.4488	0.00056309	0.00705838	0.747423
FAM156A	345.743	0.47876	0.138842	3.44823	0.000564275	0.00706746	1.39355
TPCN1	649.367	0.665542	0.193045	3.44761	0.00056558	0.00707804	1.58616
SVIL	1220.68	0.347821	0.100919	3.44655	0.000567787	0.007099	1.27264
MALT1	518.321	-0.436506	0.126665	-3.44615	0.000568641	0.007099	0.738922
CCDC109B	510.769	-0.533219	0.154727	-3.4462	0.000568526	0.007099	0.691011
CRTC2	179.924	0.925844	0.268743	3.4451	0.000570857	0.00711645	1.8998
C2orf49	499.938	-0.392404	0.113904	-3.44504	0.000570965	0.00711645	0.761859
ARFGEF3	3626.39	0.219016	0.0635871	3.44435	0.000572432	0.00712895	1.16394
TSFM	963.867	-0.471863	0.137009	-3.44403	0.000573103	0.00713154	0.721033
POTEI	158.433	0.687632	0.19974	3.44264	0.000576062	0.00715838	1.61064
WIPF2	723.801	0.596285	0.173214	3.44247	0.000576429	0.00715838	1.51182
RET	2106.56	0.436	0.126678	3.44181	0.000577844	0.00715838	1.35285
NOC2L	2537.79	-0.261166	0.0758864	-3.44153	0.000578431	0.00715838	0.834414
CBX3	8118.85	-0.385483	0.11201	-3.44149	0.000578521	0.00715838	0.765523
NIFK	866.288	-0.416361	0.120973	-3.44176	0.000577945	0.00715838	0.749313
HIST1H3E	293.014	-0.712962	0.207165	-3.44152	0.000578456	0.00715838	0.610066
MIDN	621.898	0.838492	0.243781	3.43953	0.000582719	0.00717103	1.78818
LINC01087	82.0113	0.790203	0.229744	3.43949	0.000582809	0.00717103	1.72932
C1orf233	225.596	0.468573	0.136193	3.44051	0.000580615	0.00717103	1.38374
SEPT2	5907.98	-0.226007	0.0656886	-3.44058	0.000580461	0.00717103	0.854998
TBC1D31	623.42	-0.382753	0.111275	-3.43969	0.000582374	0.00717103	0.766973
ALKBH1	393.924	-0.424029	0.123265	-3.43999	0.000581742	0.00717103	0.74534
PPIA	24393.2	-0.490739	0.14266	-3.43992	0.000581896	0.00717103	0.71166
BRI3BP	3730.35	-0.153246	0.0445579	-3.43925	0.000583338	0.00717179	0.899225
SLC39A9	3952.93	-0.306448	0.0891273	-3.43832	0.000585343	0.00717921	0.80863
PCNA	4060.66	-0.44222	0.128605	-3.4386	0.000584732	0.00717921	0.736001
HAUS4	854.586	-0.543445	0.158054	-3.43834	0.000585294	0.00717921	0.686131
PRIM1	895.461	-0.395858	0.11514	-3.43807	0.000585885	0.00718013	0.760037
DGUOK	444.208	-0.325449	0.0946837	-3.43722	0.000587714	0.00719276	0.79805
EIF2B3	440.09	-0.519997	0.151296	-3.43694	0.00058832	0.00719276	0.697373
RPLP0	28848.9	-0.577837	0.168116	-3.43714	0.000587902	0.00719276	0.669968
MCC	851.255	-0.205478	0.0598045	-3.43583	0.000590733	0.00721652	0.867251
C5orf45	230.103	0.488757	0.142283	3.4351	0.000592345	0.00723046	1.40324
UQCRC2	3641.14	-0.347984	0.101313	-3.43475	0.000593099	0.00723392	0.785681
SEZ6L2	719.987	0.569049	0.16571	3.43402	0.000594707	0.00724204	1.48355
RPS6KA1	503.41	-0.25517	0.0743038	-3.43415	0.000594421	0.00724204	0.837888
TBPL1	217.898	-0.597388	0.173992	-3.43342	0.000596011	0.00725218	0.66095
BCS1L	396.653	-0.366261	0.106703	-3.43254	0.000597961	0.007268	0.77579
LAMB3	134.382	-0.483978	0.141003	-3.4324	0.000598258	0.007268	0.715003
FLJ31662	63.4944	0.621952	0.18131	3.43032	0.000602878	0.00731835	1.53896
YIPF6	1494	-0.282959	0.0825162	-3.42913	0.00060551	0.00732921	0.821903
SENP5	1763.3	-0.296729	0.0865391	-3.42884	0.000606157	0.00732921	0.814096
ARFGAP2	1881.27	-0.354752	0.103449	-3.42924	0.000605271	0.00732921	0.782004
FANCF	650.684	-0.357476	0.104253	-3.42895	0.00060593	0.00732921	0.780529
CIAPIN1	666.11	-0.48984	0.142841	-3.42926	0.000605229	0.00732921	0.712104
SYVN1	355.848	0.507279	0.147994	3.42769	0.000608738	0.00734885	1.42137
DDX18	2181.72	-0.277026	0.0808149	-3.4279	0.000608261	0.00734885	0.825291
KRR1	1966.85	-0.308325	0.0899762	-3.42674	0.000610873	0.00736884	0.807579
GOLGA8A	106.135	0.639335	0.186602	3.42619	0.00061211	0.00737329	1.55761
SLC44A1	2778.25	-0.246913	0.0720673	-3.42615	0.000612202	0.00737329	0.842697
CERS5	478.109	0.441944	0.129017	3.42548	0.000613725	0.00738585	1.35843
SNRPE	2726.5	-0.43708	0.127616	-3.42497	0.000614865	0.00739377	0.738628
NUP155	3806.54	-0.27226	0.0794985	-3.42472	0.000615435	0.00739484	0.828021
ATXN2	627.283	0.543474	0.158743	3.4236	0.000617971	0.00740694	1.45748
GPN3	771.05	-0.343892	0.100442	-3.42378	0.000617574	0.00740694	0.787913
TSEN15	807.9	-0.355781	0.103921	-3.42357	0.000618032	0.00740694	0.781447
NDUFS4	781.52	-0.606354	0.177119	-3.42343	0.00061837	0.00740694	0.656855
BTAF1	1774.78	-0.243735	0.07123	-3.42181	0.000622068	0.00744544	0.844556
PDK2	393.654	0.493095	0.144173	3.42016	0.000625835	0.0074847	1.40746
RBM43	160.105	0.790979	0.231297	3.41975	0.000626795	0.0074887	1.73025
NCBP1	1809.8	-0.215114	0.0629075	-3.41953	0.000627293	0.0074887	0.861478
RER1	1813.22	-0.254539	0.0744432	-3.41924	0.000627969	0.0074887	0.838255
KIF2C	1370.27	-0.335254	0.0980512	-3.41917	0.000628119	0.0074887	0.792645
ANAPC7	1709.43	-0.34145	0.0998886	-3.41831	0.000630113	0.00750665	0.789248
FAM149B1	580.102	-0.379836	0.111126	-3.41806	0.000630681	0.00750759	0.768525
ABCC1	719.206	0.591984	0.173221	3.41751	0.000631966	0.00751369	1.50732
RRP9	305.87	-0.437821	0.128114	-3.41742	0.000632171	0.00751369	0.738249
FZD4	708.895	-0.257427	0.0753421	-3.41678	0.000633668	0.00752567	0.836578
BTG2	261.619	0.608967	0.178267	3.41604	0.000635386	0.00753154	1.52517
DIS3L	1110.23	-0.278446	0.0815177	-3.41577	0.000636016	0.00753154	0.824479
MRPS16	2747.19	-0.287826	0.0842715	-3.41546	0.000636737	0.00753154	0.819135
SOCS6	780.936	-0.34007	0.0995665	-3.41551	0.000636629	0.00753154	0.790003
SLC35F2	398.487	-0.371033	0.108615	-3.41604	0.000635389	0.00753154	0.773229
CDK7	670.077	-0.476556	0.139535	-3.41531	0.000637104	0.00753154	0.718691
CCT2	8368.7	-0.548154	0.160536	-3.41452	0.000638956	0.00754184	0.683895
UCHL3	480.659	-0.563718	0.165086	-3.41469	0.000638543	0.00754184	0.676556
COBL	816.752	0.582745	0.170716	3.41353	0.000641267	0.00756039	1.4977
RTCB	1513.8	-0.36797	0.107807	-3.41322	0.000642004	0.00756039	0.774872
RRP7A	1553.6	-0.383786	0.112437	-3.41335	0.000641686	0.00756039	0.766424
ZNF780B	364.607	-0.437177	0.128104	-3.41267	0.000643298	0.00756983	0.738578
DDX50	1332.2	-0.357228	0.104687	-3.41234	0.000644069	0.00757311	0.780663
USP1	2160.73	-0.221892	0.0650349	-3.41188	0.00064516	0.00758013	0.857441
GS1-124K5.11	88.2165	0.549343	0.161046	3.4111	0.000647024	0.00759432	1.46342
PRPSAP2	667.87	-0.548395	0.16078	-3.41085	0.000647604	0.00759432	0.68378
HIST2H3C	3018.34	-0.549365	0.161069	-3.41075	0.00064785	0.00759432	0.683321
AKR1A1	1018.53	-0.472683	0.138629	-3.40971	0.000650318	0.00761744	0.720623
BMI1	2426.1	-0.310308	0.0910189	-3.40927	0.000651372	0.00762397	0.80647
TCEA1	3547.46	-0.354779	0.104089	-3.40843	0.000653374	0.00764159	0.781989
RPL37A	10236	-0.582626	0.170978	-3.4076	0.000655357	0.00765896	0.667747
SEMA3B	270.956	0.55131	0.161804	3.40727	0.000656156	0.00766246	1.46542
EIF1	3080.55	0.878316	0.257843	3.4064	0.000658256	0.0076695	1.83823
FKBP11	126.177	0.47414	0.139175	3.40679	0.000657327	0.0076695	1.38909
RIOK2	831.608	-0.330833	0.0971178	-3.40651	0.000657989	0.0076695	0.795077
HIST1H3F	2918.18	-0.736937	0.216375	-3.40584	0.000659609	0.00767945	0.600012
MAP2K6	56.3476	-0.604095	0.177386	-3.40554	0.000660322	0.00768193	0.657884
MTPAP	853.13	-0.235913	0.0692783	-3.4053	0.000660907	0.00768292	0.849147
LUC7L3	1518.98	0.483342	0.141981	3.40427	0.00066342	0.0077063	1.39798
GDE1	2077.76	-0.406801	0.119528	-3.4034	0.000665535	0.00772503	0.754294
TWF1	4083.61	-0.355174	0.104372	-3.40295	0.00066662	0.00773179	0.781775
SLC25A3	8111.93	-0.345501	0.101546	-3.40239	0.000667982	0.00774174	0.787035
FBXL16	140.082	0.896411	0.263564	3.40112	0.000671113	0.00774881	1.86143
RP1-283E3.8	228.181	0.538118	0.158218	3.40112	0.000671096	0.00774881	1.45208
ANKRD54	489.445	-0.269034	0.0790843	-3.40187	0.000669273	0.00774881	0.829875
APPBP2	5497.38	-0.31232	0.0918122	-3.40173	0.000669619	0.00774881	0.805346
CDK8	334.719	-0.399163	0.117353	-3.40138	0.000670472	0.00774881	0.758298
SHMT1	980.258	-0.206545	0.0607338	-3.40082	0.000671844	0.00775143	0.86661
RP11-417L19.5	22.4179	1.08667	0.319672	3.39934	0.000675478	0.00776796	2.12384
PFKM	1398.57	-0.38139	0.112196	-3.39933	0.000675522	0.00776796	0.767698
INSIG1	2034.71	-0.411598	0.121088	-3.39917	0.000675918	0.00776796	0.75179
CCNB1	3756.9	-0.451217	0.132716	-3.39988	0.000674157	0.00776796	0.731426
ETFA	3862.36	-0.452614	0.133165	-3.3989	0.000676571	0.00776796	0.730718
BOLA3	390.03	-0.476468	0.140163	-3.39939	0.000675359	0.00776796	0.718735
RPS3A	17126.4	-0.619025	0.18213	-3.3988	0.000676815	0.00776796	0.651111
GGH	1150.9	-0.464694	0.136733	-3.39856	0.000677415	0.00776904	0.724625
APH1A	2898.64	-0.294407	0.0866441	-3.39789	0.000679086	0.00777081	0.815407
HSDL2	1363.21	-0.294973	0.0868101	-3.39791	0.000679036	0.00777081	0.815088
PRKD3	450.992	-0.331262	0.0974793	-3.39829	0.000678093	0.00777081	0.794841
EIF4EBP1	2537.3	-0.337286	0.0992871	-3.39708	0.000681094	0.00778799	0.791529
MAPRE3	129.918	0.729486	0.214796	3.39619	0.000683311	0.00780753	1.65805
RNF25	291.768	-0.486777	0.14335	-3.39573	0.000684468	0.00781017	0.713617
SNORA71A	346.884	-0.981221	0.288961	-3.39569	0.000684558	0.00781017	0.506551
RGS11	88.3265	1.02004	0.300427	3.3953	0.000685543	0.00781559	2.02797
FASTKD1	434.543	-0.342157	0.100791	-3.3947	0.000687031	0.00782096	0.788861
GTF2H1	930.773	-0.491134	0.144674	-3.39476	0.000686898	0.00782096	0.711465
DGCR5	63.9783	0.734071	0.21629	3.39392	0.000688991	0.00783166	1.66333
ANXA5	3932.33	-0.257995	0.0760139	-3.39406	0.000688654	0.00783166	0.836249
LDAH	504.047	-0.458418	0.135112	-3.39288	0.000691626	0.00785523	0.727784
MCEE	194.542	-0.607023	0.17892	-3.3927	0.000692086	0.00785523	0.65655
CTD-3162L10.1	34.9891	1.05445	0.310862	3.39202	0.000693791	0.00786877	2.07692
DZIP3	701.351	-0.380358	0.112153	-3.39143	0.000695299	0.00788005	0.768247
HIST1H2BJ	1122.49	-0.551318	0.162583	-3.391	0.000696379	0.00788327	0.682396
HIST1H2BC	2935.88	-0.596076	0.175787	-3.39091	0.000696609	0.00788327	0.661551
FUCA2	1363.59	-0.287503	0.0848	-3.39036	0.000698001	0.00789322	0.819319
TMEM14B	1069.87	-0.556449	0.164148	-3.38993	0.000699115	0.00789999	0.679974
PRKCE	475.766	0.413268	0.121926	3.3895	0.000700213	0.00790659	1.3317
RPE	1351.54	-0.303454	0.0895442	-3.38887	0.000701806	0.00791876	0.81031
CNPPD1	789.89	-0.235103	0.0694001	-3.38764	0.000704968	0.00794277	0.849625
ZNF260	734.087	-0.23575	0.0695879	-3.3878	0.000704568	0.00794277	0.849244
RPL7A	18872.8	-0.338523	0.0999351	-3.38743	0.000705519	0.00794316	0.790851
ABHD17C	455.241	0.450292	0.132943	3.38711	0.00070634	0.00794577	1.36632
MTA1	941.648	0.398256	0.117586	3.38693	0.000706785	0.00794577	1.31791
ZBED8	185.583	-0.638077	0.188424	-3.38639	0.000708178	0.00795561	0.642569
KCTD13	145.675	0.520363	0.153711	3.38534	0.000710903	0.0079804	1.43432
SMG8	1078.91	-0.398694	0.117787	-3.38487	0.000712114	0.00798516	0.758545
GAS6	257.07	-0.49121	0.145123	-3.38477	0.000712367	0.00798516	0.711428
C14orf166	2576.39	-0.354043	0.104609	-3.38444	0.000713247	0.0079892	0.782388
MON2	2224.18	0.170077	0.0502628	3.38376	0.000715009	0.0080031	1.12512
RPL14	7535.23	-0.207953	0.0614656	-3.38325	0.000716342	0.0080103	0.865765
SNRPB2	1428.48	-0.475925	0.140677	-3.38311	0.000716694	0.0080103	0.719005
COMMD6	387.332	-0.495848	0.146632	-3.38159	0.000720679	0.00804898	0.709144
TMEM141	1034.57	-0.568269	0.168069	-3.38116	0.000721812	0.00805578	0.674425
ESRP2	1285.94	0.33863	0.100162	3.38083	0.000722671	0.00805951	1.26456
CDR2	489.853	0.291125	0.0861283	3.38014	0.0007245	0.00806994	1.22359
CASP4	47.7055	-0.816964	0.2417	-3.38008	0.000724657	0.00806994	0.567635
CCT3	9894.33	-0.463364	0.137114	-3.37942	0.000726393	0.00808343	0.725293
CUTA	1161.05	-0.215713	0.0638497	-3.37845	0.00072895	0.00810601	0.86112
MTMR6	804.937	-0.409212	0.12114	-3.378	0.000730145	0.00811343	0.753034
SNHG25	157.75	-1.17738	0.348605	-3.3774	0.000731752	0.0081254	0.442155
PDCD10	1122.37	-0.422414	0.125108	-3.3764	0.000734403	0.00814895	0.746175
OAZ1	5148.77	-0.529134	0.156732	-3.37604	0.000735374	0.00815384	0.692971
KCNK6	787.867	0.405203	0.120049	3.37531	0.000737328	0.00816373	1.32428
NIPA2	1665.76	-0.385483	0.1142	-3.3755	0.000736809	0.00816373	0.765523
ZMPSTE24	2353.9	-0.321075	0.095136	-3.3749	0.000738422	0.00816995	0.800473
GOLGA2P5	245.843	0.445199	0.131972	3.37344	0.000742341	0.0082074	1.3615
RHOA	6086.33	-0.187956	0.0557237	-3.373	0.000743551	0.00821488	0.877849
THAP7	352.421	-0.447739	0.132786	-3.37187	0.000746588	0.00823972	0.733191
NDUFAF4	328.873	-0.573769	0.170169	-3.37177	0.000746872	0.00823972	0.671859
ZNF566	287.941	-0.412529	0.122365	-3.37131	0.00074812	0.00824757	0.751305
CCT4	5405.74	-0.46167	0.13696	-3.37083	0.000749408	0.00825585	0.726145
AAGAB	2387.11	-0.344056	0.102104	-3.36968	0.000752561	0.00828464	0.787823
BBS7	279.895	-0.429776	0.127598	-3.36821	0.000756568	0.00831684	0.742377
PSMD9	993.753	-0.477304	0.141707	-3.36825	0.000756468	0.00831684	0.718319
SCAF4	366.754	1.0578	0.314195	3.3667	0.00076073	0.0083413	2.08176
BAHCC1	135.89	0.722553	0.214588	3.36716	0.000759457	0.0083413	1.6501
KIF23	2365.23	-0.226331	0.0672259	-3.36673	0.000760653	0.0083413	0.854806
ATP6V0D1	1217.02	-0.235421	0.0699281	-3.36662	0.000760964	0.0083413	0.849437
SLC16A8	21.1247	1.2544	0.372804	3.36476	0.000766101	0.00839035	2.38568
MED13L	6863.97	0.270254	0.0803227	3.36461	0.000766531	0.00839035	1.20602
MGST3	1036.68	-0.533252	0.158525	-3.36383	0.000768679	0.00840787	0.690995
TTC9	547.348	0.422576	0.125635	3.36351	0.000769592	0.00841187	1.34032
LRFN3	84.8873	0.917866	0.272941	3.36288	0.000771347	0.0084131	1.88932
ICT1	584.185	-0.397532	0.118204	-3.36311	0.000770708	0.0084131	0.759156
LEPR	387.41	-0.450989	0.134101	-3.36305	0.000770862	0.0084131	0.731541
C1QBP	2242.84	-0.51738	0.153873	-3.36239	0.00077271	0.00842199	0.698639
TMEM258	826.549	-0.461428	0.13727	-3.36146	0.000775321	0.00844446	0.726267
ANKRD20A5P	108.427	0.753871	0.224326	3.36061	0.0007777	0.00846438	1.68631
ATP6V0A4	234.132	-0.418932	0.124675	-3.36019	0.00077889	0.00847133	0.747978
DDX28	235.765	-0.428748	0.127639	-3.35906	0.00078209	0.00850011	0.742906
UBE2T	1166.36	-0.503055	0.14982	-3.35773	0.000785841	0.00853485	0.705611
RREB1	1201.36	0.466386	0.138965	3.35615	0.000790359	0.00857785	1.38164
CNBP	4831.74	-0.271882	0.0810322	-3.35523	0.000792986	0.00859477	0.828239
HIST1H2AD	1814.12	-0.559502	0.166756	-3.35521	0.000793037	0.00859477	0.678536
RIC8A	1456.03	-0.247493	0.0737725	-3.35482	0.000794176	0.00860106	0.842359
HSPA9	10771.7	-0.233237	0.0695403	-3.35399	0.000796554	0.00861467	0.850724
COMMD10	717.511	-0.513357	0.153054	-3.35408	0.000796292	0.00861467	0.70059
FAM193A	418.481	0.650022	0.193836	3.35347	0.000798043	0.00862471	1.56919
IRS1	1915.83	0.353554	0.105444	3.35299	0.000799435	0.00863108	1.2777
KHK	252.106	-0.384293	0.114622	-3.35268	0.000800318	0.00863108	0.766154
GLO1	5850.82	-0.513814	0.153254	-3.35269	0.000800302	0.00863108	0.700368
RHPN1-AS1	93.5132	0.579692	0.17299	3.35102	0.000805148	0.00865406	1.49453
EPS8	1287.44	-0.249313	0.074391	-3.35139	0.000804083	0.00865406	0.841297
ALYREF	1849.23	-0.253914	0.0757581	-3.35164	0.000803351	0.00865406	0.838618
TXNDC5	3621.34	-0.397647	0.118669	-3.3509	0.000805503	0.00865406	0.759096
UQCC3	445.836	-0.476733	0.142267	-3.35098	0.000805263	0.00865406	0.718603
COX7A2	2122.67	-0.479636	0.143141	-3.35079	0.000805828	0.00865406	0.717158
RAB9A	381.094	-0.412003	0.123029	-3.34884	0.000811515	0.00870905	0.751579
KLF6	1235.96	1.23689	0.369433	3.34808	0.00081375	0.00872694	2.3569
TMCO1	2729.87	-0.304708	0.0910276	-3.34743	0.000815645	0.00874117	0.809606
NT5DC3	494.04	0.363133	0.10851	3.34655	0.00081825	0.00875687	1.28622
TAP1	646.605	-0.349813	0.104526	-3.34665	0.000817945	0.00875687	0.784686
PTMS	905.23	0.826147	0.246968	3.34516	0.000822345	0.00878845	1.77294
WRNIP1	1130.21	-0.241982	0.0723378	-3.34516	0.000822339	0.00878845	0.845583
KIF12	769.117	0.268347	0.0802349	3.34452	0.000824259	0.00880279	1.20443
GSR	2115.7	-0.262533	0.0785215	-3.34345	0.000827433	0.00881866	0.833623
UBA52	4262.5	-0.337579	0.100959	-3.34371	0.000826651	0.00881866	0.791368
RBM45	286.796	-0.534594	0.159893	-3.34344	0.000827467	0.00881866	0.690353
PER1	127.595	0.831738	0.248792	3.34311	0.000828459	0.00882311	1.77983
GPRC5C	1295.35	-0.299802	0.089686	-3.3428	0.000829388	0.0088269	0.812364
GFER	416.339	-0.370594	0.110871	-3.34256	0.000830105	0.00882841	0.773464
PLGRKT	441.278	-0.561107	0.167884	-3.34223	0.000831076	0.00883263	0.677782
TPP2	978.009	-0.281148	0.0841426	-3.34133	0.000833783	0.00885527	0.822936
NME1	2875.22	-0.563491	0.168699	-3.34022	0.000837133	0.00888293	0.676663
SNORA2A	57.5149	-1.48387	0.444261	-3.34008	0.000837543	0.00888293	0.35753
NOP56	2490.37	-0.246106	0.0737074	-3.33896	0.000840928	0.00890184	0.843169
EXOC4	1444.4	-0.301467	0.090289	-3.33891	0.000841064	0.00890184	0.811427
CMTM6	1842.21	-0.445779	0.133498	-3.33921	0.000840163	0.00890184	0.734188
UQCR11	759.673	-0.441543	0.132257	-3.33852	0.000842257	0.00890221	0.736347
NAT1	644.101	-0.492149	0.147409	-3.33867	0.000841792	0.00890221	0.710965
PI4K2B	1150.53	-0.275619	0.0825764	-3.33775	0.000844611	0.00891932	0.826096
SLC25A24	3394.99	-0.328052	0.0982896	-3.33761	0.000845037	0.00891932	0.796611
ZNF706	679.118	0.444051	0.133067	3.33704	0.000846769	0.00893147	1.36042
ZSCAN30	236.353	0.409248	0.122646	3.33681	0.000847459	0.00893261	1.32799
ABCC9	153.175	0.744924	0.223284	3.33622	0.000849257	0.00894542	1.67589
METTL7A	1289.21	-0.305636	0.0916241	-3.33576	0.000850678	0.00894813	0.809086
GNG10	797.146	-0.577443	0.173101	-3.33587	0.000850322	0.00894813	0.670151
SULT1B1	139.276	0.585342	0.175525	3.3348	0.000853614	0.0089545	1.50039
DUSP16	1239.7	0.228545	0.0685276	3.33508	0.000852751	0.0089545	1.17165
PWP1	1477.63	-0.301424	0.0903788	-3.33512	0.000852636	0.0089545	0.811451
NME3	508.405	-0.583906	0.175089	-3.33491	0.000853261	0.0089545	0.667155
HIST1H1C	7363.67	-0.478816	0.143607	-3.33421	0.000855411	0.00896723	0.717566
AC004951.6	94.893	0.827736	0.24836	3.33281	0.000859734	0.0090064	1.7749
HIST2H3A	3015.31	-0.537109	0.161178	-3.3324	0.000861018	0.0090137	0.689151
GPATCH2	905.005	-0.263511	0.0790812	-3.33216	0.000861738	0.0090151	0.833058
ZKSCAN1	2778.72	0.32909	0.0987862	3.33133	0.000864308	0.0090297	1.25622
IDH1	1552.21	-0.422521	0.126826	-3.33151	0.000863775	0.0090297	0.74612
TOR1B	664.313	-0.36973	0.111002	-3.33084	0.000865838	0.0090334	0.773928
PJA1	316.097	-0.401415	0.120508	-3.33102	0.000865291	0.0090334	0.757116
CENPBD1P1	357.56	-0.389665	0.117004	-3.33034	0.000867385	0.0090434	0.763307
FAM84B	5771.76	-0.277796	0.0834234	-3.32996	0.000868591	0.00904504	0.82485
ZNF271P	547.701	-0.318964	0.0957875	-3.32992	0.000868719	0.00904504	0.801645
DHX15	6017.84	-0.374873	0.112585	-3.3297	0.000869391	0.00904591	0.771173
CITED2	940.815	0.538283	0.161692	3.32905	0.000871418	0.00904919	1.45224
NDUFS3	1010.95	-0.258743	0.0777231	-3.32904	0.000871473	0.00904919	0.835816
CKS2	1159.45	-0.576229	0.17308	-3.32927	0.000870754	0.00904919	0.670715
PPA2	1792.07	-0.57413	0.172516	-3.32798	0.000874775	0.00907734	0.671691
NPNT	899.363	-0.259442	0.0779841	-3.32685	0.000878324	0.00910801	0.835411
SF3B5	829.392	-0.431926	0.129846	-3.32643	0.00087965	0.00911562	0.741272
FBXO21	1819.64	-0.240786	0.0723962	-3.32595	0.000881168	0.00912519	0.846284
ACAT1	1140.31	-0.492183	0.148004	-3.32547	0.000882685	0.00913475	0.710948
SMAD2	2315.57	-0.198735	0.0597699	-3.325	0.00088419	0.00913801	0.871314
TBC1D8	454.074	-0.23404	0.070387	-3.32504	0.00088405	0.00913801	0.850251
CBX4	630.115	0.341098	0.102596	3.32468	0.000885204	0.00913916	1.26672
RARS	2524.78	-0.569227	0.171217	-3.32459	0.00088549	0.00913916	0.673978
SNX25	357.386	-0.385266	0.1159	-3.32411	0.000887002	0.00914862	0.765638
C4orf19	935.739	-0.764937	0.23021	-3.32278	0.000891258	0.00918635	0.588479
SELO	323.355	-0.362424	0.109108	-3.3217	0.000894696	0.00921561	0.777857
POLK	477.767	-0.370263	0.111481	-3.32132	0.000895918	0.00922201	0.773641
UBR2	1978.04	-0.212474	0.0639945	-3.32019	0.000899552	0.00925323	0.863056
KB-1836B5.1	21.7302	0.879914	0.26505	3.31981	0.000900793	0.0092542	1.84027
SEC13	2262.63	-0.34486	0.10388	-3.31979	0.000900851	0.0092542	0.787384
UBE2D2	1608.93	-0.236164	0.0711446	-3.31949	0.000901822	0.00925798	0.849
TAGLN	74.9119	0.688276	0.207409	3.31845	0.000905193	0.00928639	1.61136
GCAT	451.767	-0.471259	0.142027	-3.3181	0.000906321	0.00929175	0.721335
ZZZ3	1271.73	-0.340033	0.102496	-3.31754	0.000908138	0.00930417	0.790023
ATP5E	5239.63	-0.556841	0.167899	-3.31651	0.000911487	0.00933226	0.679789
RPP40	248.953	-0.535226	0.16142	-3.31574	0.000914015	0.00935192	0.690051
HMOX2	722.185	-0.449206	0.135517	-3.31475	0.000917242	0.00937869	0.732446
CSDE1	27387.1	-0.199818	0.0602946	-3.31403	0.000919617	0.00939672	0.87066
ZNF628	53.4934	0.826182	0.249382	3.31291	0.000923302	0.00940936	1.77299
PARPBP	844.496	-0.410939	0.124032	-3.31318	0.000922415	0.00940936	0.752134
MAGT1	2831.69	-0.438509	0.132344	-3.3134	0.000921676	0.00940936	0.737897
SNORA43	413.459	-1.10378	0.333172	-3.31294	0.00092321	0.00940936	0.465297
CTA-384D8.36	39.7123	0.81015	0.24459	3.31228	0.000925386	0.0094101	1.75339
ITIH6	46.1346	0.632893	0.191069	3.31238	0.000925061	0.0094101	1.55067
SSR4	2102.48	-0.342417	0.103378	-3.31227	0.000925414	0.0094101	0.788719
COQ5	817.795	-0.435215	0.131399	-3.31215	0.000925825	0.0094101	0.739584
CTD-3252C9.4	41.8119	0.977365	0.295148	3.31144	0.000928182	0.00941824	1.96887
PPP1CC	4371.52	-0.231397	0.0698778	-3.31145	0.000928143	0.00941824	0.85181
IFT52	503.09	-0.451989	0.136497	-3.31135	0.000928464	0.00941824	0.731035
GRHPR	743.68	-0.24696	0.0746019	-3.31038	0.000931702	0.00944486	0.84267
MVK	631.408	-0.368181	0.111246	-3.3096	0.000934284	0.00945855	0.774759
CRNDE	1486.37	-0.466822	0.141047	-3.30968	0.000934015	0.00945855	0.723557
LSM1	2783.64	-0.465149	0.140564	-3.30918	0.000935713	0.00946677	0.724396
IDH2	4452.51	-0.231633	0.0700285	-3.3077	0.000940651	0.00951047	0.85167
RBX1	919.87	-0.557819	0.168706	-3.30646	0.000944827	0.00954642	0.679328
KLRD1	62.8175	0.667076	0.201778	3.30599	0.00094642	0.00954996	1.58785
MRPL57	687.807	-0.465557	0.140819	-3.30606	0.000946164	0.00954996	0.724192
SAE1	2918.76	-0.275481	0.0833408	-3.30548	0.000948133	0.00956096	0.826175
RPS5	5566.51	-0.563504	0.170487	-3.30526	0.000948896	0.00956238	0.676657
PPP2R4	3352.45	-0.219057	0.0662907	-3.3045	0.000951465	0.00958199	0.859127
SARS	2285.33	-0.355098	0.107485	-3.30371	0.000954138	0.00959344	0.781816
ATP6V1D	1339.49	-0.413011	0.125006	-3.30392	0.000953421	0.00959344	0.751054
TPI1	6891.69	-0.503843	0.152513	-3.30361	0.000954475	0.00959344	0.705226
CD2BP2	1459.49	-0.317379	0.0960838	-3.30315	0.000956056	0.00960305	0.802526
GOLGA6L4	35.854	1.30497	0.395104	3.30285	0.000957089	0.00960715	2.47078
SIL1	629.907	-0.418929	0.126925	-3.3006	0.000964779	0.00967802	0.74798
SDR42E1	299.54	-0.388897	0.117984	-3.29619	0.000980044	0.00982473	0.763713
RNU12	118.453	-0.92732	0.281368	-3.29575	0.000981584	0.00983375	0.525834
TBX3	1436.28	0.352403	0.106949	3.29504	0.000984062	0.00984575	1.27669
SMOC2	353.571	0.3193	0.0969022	3.29507	0.000983968	0.00984575	1.24772
VANGL1	1354.97	-0.16908	0.0513292	-3.29404	0.000987587	0.00987459	0.889409
FBP1	1473.58	0.544247	0.165244	3.2936	0.000989137	0.00988366	1.45826
VSIG10	972.878	-0.166149	0.0504626	-3.29253	0.00099291	0.00990135	0.891218
AGL	1724.89	-0.185359	0.0562942	-3.29269	0.000992334	0.00990135	0.87943
LBR	1544.7	-0.238337	0.0723907	-3.29237	0.000993485	0.00990135	0.847722
KATNAL1	276.507	-0.413011	0.125437	-3.29257	0.000992756	0.00990135	0.751054
PARD3	1540.17	-0.191605	0.0582243	-3.29081	0.000998996	0.00994982	0.875631
FRMD4A	468.615	0.659545	0.200491	3.28965	0.00100312	0.00998441	1.57958
NIPSNAP1	2006.07	-0.258292	0.0785266	-3.28923	0.0010046	0.0099927	0.836077
CTD-2368P22.1	120.295	0.606231	0.18435	3.28847	0.00100732	0.00999384	1.52228
NMT2	293.145	-0.311397	0.0946869	-3.2887	0.00100651	0.00999384	0.805861
ABCD3	11042.9	-0.373553	0.113581	-3.28886	0.00100592	0.00999384	0.771879
PSMD6	6905.78	-0.379432	0.115381	-3.28851	0.0010072	0.00999384	0.76874
FAN1	841.835	-0.319306	0.0971154	-3.2879	0.00100937	0.0100077	0.801455
RP11-705C15.2	255.13	-0.503495	0.153149	-3.28761	0.00101042	0.0100117	0.705396
WWTR1	386.821	0.444993	0.135402	3.28647	0.00101453	0.0100399	1.36131
RABEPK	334.532	-0.60256	0.183346	-3.28645	0.00101457	0.0100399	0.658584
PRPF4	1393.48	-0.277633	0.0845053	-3.28539	0.00101842	0.0100715	0.824944
TBC1D1	373.829	-0.456316	0.138908	-3.28502	0.00101974	0.010078	0.728845
MRPL19	1337.05	-0.35246	0.107308	-3.28457	0.00102137	0.0100877	0.783247
GFM2	1218.18	-0.432915	0.131827	-3.28396	0.00102359	0.0101031	0.740764
RPS10	9541.33	-0.540205	0.164508	-3.28376	0.00102431	0.0101037	0.687673
MRPS22	832.183	-0.50994	0.155308	-3.28341	0.00102558	0.0101097	0.702251
ZDHHC20	2489.48	-0.299045	0.0910877	-3.28305	0.00102691	0.0101164	0.81279
FOCAD	1269.88	-0.335544	0.102213	-3.28279	0.00102786	0.0101193	0.792485
PPIL2	638.875	0.353084	0.107574	3.28224	0.00102984	0.010121	1.27729
ATR	1658.86	-0.246506	0.075097	-3.2825	0.00102892	0.010121	0.842935
NUP35	474.053	-0.464287	0.141456	-3.2822	0.00103001	0.010121	0.724829
CCDC159	59.9231	0.727896	0.221826	3.28138	0.001033	0.0101438	1.65622
ZNF747	413.301	-0.247694	0.0754956	-3.28091	0.00103473	0.0101544	0.842241
RASSF7	459.912	-0.414578	0.12637	-3.28068	0.00103558	0.0101562	0.750239
SEMA6B	209.026	0.761544	0.232186	3.27989	0.00103848	0.0101587	1.6953
G2E3	1137.35	-0.305212	0.0930429	-3.28034	0.00103684	0.0101587	0.809323
LINC00998	496.592	-0.52629	0.160456	-3.27997	0.00103818	0.0101587	0.694338
LAMTOR4	609.37	-0.574712	0.175222	-3.27991	0.00103839	0.0101587	0.67142
TSIX	164.919	0.517428	0.157807	3.27887	0.00104223	0.0101832	1.4314
SREBF1	2761.42	0.222445	0.067846	3.27867	0.00104297	0.0101832	1.16671
AUH	177.457	-0.443292	0.135204	-3.27868	0.00104293	0.0101832	0.735454
MYO15B	199.507	0.569232	0.173635	3.27832	0.00104428	0.0101895	1.48373
CDKAL1	553.616	-0.305658	0.0932476	-3.27792	0.00104574	0.0101908	0.809073
UTP15	814.705	-0.309002	0.0942643	-3.27803	0.00104533	0.0101908	0.8072
PSMC1	3313.35	-0.311576	0.0950649	-3.27751	0.00104726	0.0101992	0.805761
HSD17B10	1632.33	-0.380308	0.116046	-3.27721	0.00104837	0.0102035	0.768273
GHITM	5869.66	-0.429174	0.131038	-3.27518	0.00105596	0.0102709	0.742687
EMG1	557.651	-0.470632	0.143709	-3.27489	0.00105702	0.0102747	0.721648
AC004237.1	30.1874	0.925551	0.282637	3.2747	0.00105774	0.0102752	1.89941
ACTR3	3669.01	-0.271835	0.0830157	-3.2745	0.0010585	0.0102761	0.828266
SEPT8	1283.64	-0.222839	0.0680581	-3.27425	0.00105945	0.0102788	0.856878
LRCH4	390.342	0.637779	0.194806	3.27392	0.00106066	0.0102841	1.55593
CINP	710.057	-0.353684	0.108051	-3.27332	0.00106293	0.0102924	0.782583
IMPACT	638.745	-0.371504	0.1135	-3.27316	0.00106353	0.0102924	0.772976
GCHFR	241.779	-0.593985	0.181455	-3.27345	0.00106242	0.0102924	0.66251
ZNF326	538.902	0.664041	0.202928	3.2723	0.00106675	0.010306	1.58452
UBE2F	552.106	-0.28534	0.0872045	-3.27207	0.00106762	0.010306	0.820548
EIF3L	4088.23	-0.305238	0.0932838	-3.27214	0.00106738	0.010306	0.809309
NUBP2	850.147	-0.433261	0.132407	-3.27218	0.00106721	0.010306	0.740586
RP4-625H18.2	42.3419	2.98114	0.911413	3.2709	0.00107208	0.0103231	7.89608
NDUFS7	467.28	-0.336502	0.102868	-3.2712	0.00107091	0.0103231	0.791959
C9orf69	653.764	-0.349075	0.106716	-3.27105	0.00107148	0.0103231	0.785087
AGTRAP	439.854	-0.390216	0.119281	-3.27141	0.00107011	0.0103231	0.763015
RLIM	2725.81	-0.23319	0.0713363	-3.26887	0.00107976	0.0103711	0.850752
SLC52A2	1296.83	-0.31971	0.0977952	-3.26918	0.0010786	0.0103711	0.801231
MATR3	10241	-0.359655	0.110013	-3.2692	0.00107852	0.0103711	0.779351
TFAM	1883.2	-0.372564	0.113971	-3.26892	0.00107957	0.0103711	0.772408
CRKL	2771.67	-0.190155	0.0581915	-3.26774	0.00108409	0.010405	0.876512
RPL15	15734.2	-0.220142	0.0673748	-3.26742	0.00108533	0.010405	0.858481
B4GALT2	605.82	-0.360773	0.110411	-3.26755	0.00108482	0.010405	0.778747
PTGES	843.778	0.323034	0.0988977	3.26635	0.00108944	0.010438	1.25096
ZCCHC2	543.085	0.433082	0.132617	3.26566	0.00109208	0.0104568	1.35012
APPL1	2115.88	-0.28829	0.0883333	-3.26366	0.00109983	0.0105244	0.818872
ATP5G1	875.137	-0.350556	0.107468	-3.26195	0.00110649	0.0105816	0.784282
SCO1	755.822	-0.328367	0.100678	-3.26154	0.00110807	0.0105835	0.796437
DNA2	881.316	-0.426432	0.130739	-3.26169	0.00110749	0.0105835	0.7441
ZNF14	303.323	-0.550042	0.168718	-3.26013	0.0011136	0.0106297	0.683
VBP1	1744.46	-0.620509	0.190381	-3.25931	0.00111685	0.0106541	0.650441
PRKG1	162.688	-0.444605	0.136461	-3.25812	0.00112154	0.0106922	0.734785
DLGAP1	104.295	0.539946	0.165755	3.2575	0.00112399	0.010709	1.45392
CENPU	1729.14	-0.379783	0.116629	-3.25635	0.00112856	0.0107458	0.768553
MRPS18A	596.298	-0.42705	0.131172	-3.25565	0.00113132	0.0107587	0.743781
RPL34	3651.72	-0.55835	0.171495	-3.25578	0.0011308	0.0107587	0.679078
VEZT	1927.45	-0.231326	0.0710623	-3.25526	0.00113288	0.0107669	0.851851
WDR74	921.761	-0.412076	0.126601	-3.25491	0.00113429	0.0107736	0.751541
COPRS	753.738	-0.541002	0.166242	-3.2543	0.00113673	0.0107902	0.687294
PSMD10	1256.13	-0.512314	0.157443	-3.25397	0.00113803	0.0107958	0.701097
LENG8	416.92	0.581265	0.178671	3.25327	0.00114086	0.0108093	1.49616
SLMO2	3749.85	-0.381389	0.117228	-3.2534	0.00114034	0.0108093	0.767698
MCRS1	1192.76	-0.325383	0.100024	-3.25304	0.00114179	0.0108115	0.798087
SNRNP25	787.293	-0.401308	0.123375	-3.25275	0.00114296	0.0108159	0.757171
SPAG5	2516.38	-0.174884	0.0537899	-3.25123	0.00114905	0.0108669	0.885839
MT-ND6	365.517	1.28238	0.394492	3.25071	0.00115117	0.0108802	2.4324
TRAPPC2L	715.368	-0.396873	0.122096	-3.2505	0.00115201	0.0108814	0.759503
USP18	205.798	-0.399903	0.123065	-3.24952	0.00115599	0.0109113	0.757909
NDUFA4	3332.96	-0.581968	0.179102	-3.24937	0.00115659	0.0109113	0.668052
OCEL1	117.759	0.963867	0.296655	3.24912	0.00115762	0.0109113	1.95053
MRPL48	1020.56	-0.476985	0.146809	-3.24902	0.00115802	0.0109113	0.718477
CTSV	191.826	-0.616973	0.18992	-3.2486	0.00115974	0.0109209	0.652038
RPS19BP1	824.237	-0.496899	0.152967	-3.24842	0.00116049	0.0109213	0.708628
RRP36	1166.15	-0.322302	0.0992519	-3.24731	0.00116502	0.0109571	0.799793
SCAMP1	2377.96	-0.365659	0.112629	-3.24659	0.00116798	0.0109783	0.776114
G6PD	3254.29	0.534385	0.164626	3.24605	0.00117018	0.0109864	1.44832
RN7SL1	474549	-0.638118	0.196584	-3.24603	0.00117027	0.0109864	0.642551
ATG5	809.933	-0.476034	0.146662	-3.24579	0.00117126	0.010989	0.718951
CHERP	412.803	0.939692	0.289594	3.24486	0.00117507	0.0110001	1.91812
CHMP4C	355.148	0.532746	0.164176	3.24497	0.00117465	0.0110001	1.44668
FBXO45	1639.91	-0.277229	0.0854377	-3.24481	0.00117531	0.0110001	0.825175
RPS12	7434.37	-0.445677	0.137346	-3.24492	0.00117484	0.0110001	0.73424
CCNG1	2134.65	-0.519564	0.160134	-3.24456	0.00117633	0.011003	0.697583
RSL24D1	1687.07	-0.500474	0.154273	-3.24407	0.00117835	0.0110151	0.706875
INTS2	1664.42	-0.273829	0.0844423	-3.24279	0.00118363	0.0110578	0.827121
DHFR	3491.17	-0.206537	0.0637026	-3.2422	0.0011861	0.0110606	0.866615
RPL36	3628.27	-0.319268	0.0984644	-3.24247	0.001185	0.0110606	0.801477
CLP1	329.105	-0.606695	0.187116	-3.24234	0.00118551	0.0110606	0.656699
PRKRIR	8256	-0.372582	0.114932	-3.24177	0.00118789	0.0110706	0.772399
SREK1	1855.02	0.375329	0.115799	3.2412	0.00119027	0.0110832	1.29714
ABCG1	797.104	-0.309623	0.0955302	-3.2411	0.00119068	0.0110832	0.806852
IFFO2	502.216	0.384282	0.118584	3.24059	0.00119283	0.0110965	1.30521
TACC2	521.656	0.541805	0.167216	3.24015	0.00119465	0.0111014	1.45579
BOD1L1	1744	0.482068	0.148788	3.23996	0.00119544	0.0111014	1.39674
CEBPZ	2029.8	-0.267379	0.0825256	-3.23995	0.00119552	0.0111014	0.830828
RNH1	1725.32	-0.345019	0.106496	-3.23973	0.00119643	0.0111031	0.787298
ADSL	1401.39	-0.452734	0.139776	-3.23901	0.00119947	0.0111246	0.730657
AGAP6	166.83	0.372178	0.114938	3.23808	0.00120335	0.0111539	1.29431
PSMA5	2702.75	-0.54744	0.169091	-3.23755	0.00120559	0.0111679	0.684233
RP11-104N10.2	200.742	0.633155	0.195593	3.23711	0.00120746	0.0111784	1.55095
AMIGO2	355.158	-0.36711	0.113428	-3.23649	0.00121009	0.0111961	0.775334
WDR46	859.388	-0.256963	0.079414	-3.23574	0.0012133	0.0112123	0.836848
PRMT1	1883.12	-0.378149	0.116863	-3.23583	0.00121288	0.0112123	0.769424
RPL22	8182.75	-0.175055	0.05411	-3.23516	0.00121574	0.011228	0.885734
ITPK1	2469.99	0.186896	0.0577976	3.23363	0.00122228	0.0112412	1.13831
WDR36	1332.69	-0.27674	0.0855627	-3.23435	0.00121918	0.0112412	0.825454
MTCH2	2753.43	-0.308235	0.0953124	-3.23394	0.00122095	0.0112412	0.807629
NDUFB8	1100.71	-0.409906	0.126759	-3.23374	0.00122181	0.0112412	0.752672
ATRAID	2239.29	-0.431736	0.133502	-3.23391	0.00122106	0.0112412	0.741369
PDHB	1935.27	-0.437017	0.135143	-3.23374	0.00122183	0.0112412	0.73866
ZNF184	385.683	-0.453426	0.140212	-3.23387	0.00122126	0.0112412	0.730306
APOL3	59.1806	-0.58202	0.180019	-3.2331	0.00122456	0.0112554	0.668028
RNF128	131.822	-0.657617	0.203466	-3.23208	0.00122894	0.011289	0.633924
AP2S1	1640.76	-0.459623	0.142218	-3.23183	0.00123	0.0112919	0.727176
KIAA1524	816.344	-0.2903	0.0899258	-3.22822	0.00124563	0.0114252	0.817732
MICB	455.572	-0.33488	0.103742	-3.22801	0.00124656	0.0114252	0.79285
PSMD4	3029.34	-0.33851	0.104868	-3.22796	0.00124675	0.0114252	0.790858
NT5C	370.061	-0.367981	0.114039	-3.2268	0.00125184	0.011465	0.774866
LIMCH1	620.49	0.552047	0.171115	3.22618	0.00125453	0.011476	1.46616
ACP1	1292.98	-0.423049	0.131125	-3.22631	0.001254	0.011476	0.745847
NOL3	453.898	-0.344397	0.106757	-3.22599	0.00125536	0.0114768	0.787637
RAB3GAP1	1298.57	-0.290156	0.0899576	-3.22547	0.00125765	0.011484	0.817814
RP11-1017G21.5	52.1496	-0.752317	0.233237	-3.22555	0.00125731	0.011484	0.593649
RFXANK	486.342	-0.541336	0.167871	-3.22471	0.00126099	0.0115077	0.687134
TMEM222	373.94	-0.31058	0.0963308	-3.2241	0.00126369	0.0115186	0.806317
TSSC4	603.621	-0.515323	0.159827	-3.22426	0.00126297	0.0115186	0.699636
CSNK1E	1189.86	0.172843	0.0536267	3.22307	0.00126823	0.0115417	1.12728
DTD1	609.292	-0.468572	0.145391	-3.22285	0.00126923	0.0115417	0.722679
PFDN4	1514.91	-0.570553	0.177007	-3.22334	0.00126707	0.0115417	0.673359
HIST1H2BI	1529.18	-0.675934	0.209727	-3.22292	0.00126889	0.0115417	0.625927
NR4A2	69.2906	0.660369	0.204949	3.22212	0.00127245	0.01156	1.58049
DHX40	2667.77	-0.417593	0.129611	-3.22189	0.00127349	0.01156	0.748673
EXOSC1	355.683	-0.429365	0.133263	-3.22193	0.00127329	0.01156	0.742588
BZW2	2623.9	-0.328591	0.102002	-3.22141	0.00127563	0.0115725	0.796314
SNORA78	52.9142	-1.77323	0.550486	-3.2212	0.00127653	0.0115739	0.292553
STIM1	585.755	0.258853	0.0803634	3.22103	0.00127732	0.0115742	1.19653
SF3A1	1215.53	0.742734	0.230604	3.22082	0.00127824	0.0115757	1.67334
SMIM22	224.125	-0.547996	0.170177	-3.22016	0.00128119	0.0115956	0.68397
ABCB10	775.698	-0.309235	0.0960499	-3.21953	0.00128402	0.0116144	0.807069
MTAP	650.142	-0.319834	0.0993617	-3.21889	0.0012869	0.0116336	0.801162
MPZL2	324.832	-0.442913	0.137636	-3.21799	0.0012909	0.0116629	0.735648
GPX8	264.38	-0.623807	0.193906	-3.21706	0.00129513	0.0116942	0.648956
SEPW1	1517.04	-0.393007	0.122178	-3.21666	0.0012969	0.0117034	0.761541
MTX1	757.281	-0.350896	0.109103	-3.21618	0.0012991	0.0117163	0.784097
EEF1G	26061.1	-0.211358	0.0657361	-3.21524	0.00130333	0.0117476	0.863724
NDUFA2	856.773	-0.525664	0.16353	-3.21448	0.00130682	0.0117658	0.694639
RPL31	6476.58	-0.582317	0.181155	-3.21446	0.00130689	0.0117658	0.66789
TRIM22	31.982	1.06147	0.330288	3.21377	0.00131003	0.0117771	2.08706
ETF1	4329.09	-0.221705	0.0689929	-3.21344	0.00131154	0.0117771	0.857552
SKIV2L2	2768.75	-0.249095	0.0775049	-3.21392	0.00130935	0.0117771	0.841424
SLC46A1	498.579	-0.310789	0.0967146	-3.21347	0.00131143	0.0117771	0.806201
MAD2L1BP	451.222	-0.474209	0.147583	-3.21318	0.00131274	0.0117771	0.719861
NDUFB2	971.706	-0.528734	0.16455	-3.21321	0.00131258	0.0117771	0.693163
GRWD1	791.574	-0.300629	0.0935765	-3.21265	0.00131515	0.0117918	0.811898
OCLN	1640.21	0.286999	0.0893492	3.2121	0.00131767	0.0118026	1.2201
TYSND1	643.22	-0.346952	0.108016	-3.21206	0.00131789	0.0118026	0.786243
ZBTB11	1230.33	-0.351825	0.109552	-3.21148	0.00132052	0.0118124	0.783592
ADPRHL2	312.803	-0.521149	0.16227	-3.21161	0.00131992	0.0118124	0.696817
CCNC	1516.87	-0.45224	0.140831	-3.21122	0.00132173	0.0118164	0.730907
POLR2G	1317.57	-0.459139	0.143032	-3.21004	0.00132717	0.0118581	0.72742
EIF6	1768.64	-0.483124	0.150516	-3.20978	0.00132839	0.0118621	0.715427
SENP1	903.037	-0.285022	0.0888061	-3.20949	0.00132971	0.011867	0.820729
PCCB	1323.4	-0.375582	0.117057	-3.20853	0.00133417	0.011893	0.770795
HIST2H2AB	1083.44	-0.604686	0.188455	-3.20866	0.00133357	0.011893	0.657614
ZNF33A	1464.95	-0.19122	0.0596095	-3.20788	0.00133718	0.0119129	0.875865
KIF11	3787.15	-0.165881	0.0517171	-3.20746	0.00133912	0.0119196	0.891384
PLEKHB2	2466.38	-0.280981	0.0876077	-3.20726	0.00134005	0.0119196	0.823031
ZNF124	516.384	-0.413454	0.128914	-3.20722	0.00134025	0.0119196	0.750824
GTF2E1	533.789	-0.265736	0.0828786	-3.20633	0.00134439	0.0119494	0.831774
CTDSPL	990.902	-0.273076	0.0851783	-3.20594	0.00134624	0.0119581	0.827553
RPL7	17633.1	-0.544918	0.169979	-3.20579	0.00134691	0.0119581	0.68543
CYB5R3	590.285	0.755181	0.235612	3.20519	0.00134972	0.0119761	1.68784
ZNF473	491.107	-0.249994	0.0780045	-3.20486	0.00135126	0.0119828	0.8409
RAB23	430.047	-0.326587	0.101932	-3.20398	0.00135543	0.0120128	0.797421
MT-ATP8	285.714	2.40039	0.749329	3.20339	0.00135822	0.0120291	5.27946
CCDC92	252.1	0.498275	0.155552	3.20326	0.00135883	0.0120291	1.41252
ARL2	394.113	-0.295652	0.0923322	-3.20204	0.00136456	0.0120728	0.814704
DTD2	601.899	-0.348185	0.108747	-3.2018	0.00136572	0.0120762	0.785572
DOCK3	46.0971	-1.269	0.396395	-3.20135	0.00136785	0.012088	0.414947
WRN	390.778	-0.364493	0.113872	-3.2009	0.00137	0.0121001	0.776742
UGDH-AS1	508.032	0.517245	0.161618	3.20043	0.00137223	0.0121129	1.43122
EEF1A1	131873	-0.527529	0.164884	-3.19941	0.00137711	0.012149	0.693742
TMEM106A	105.78	0.550806	0.17219	3.19882	0.00137991	0.0121667	1.4649
IARS2	6100.59	-0.1603	0.0501376	-3.19719	0.00138771	0.0122284	0.894839
ECT2	5616.54	-0.311248	0.0973608	-3.19685	0.00138937	0.012236	0.805944
MAST4	635.889	0.389946	0.122048	3.19502	0.00139819	0.0123067	1.31034
GNE	258.651	1.00762	0.315399	3.19474	0.00139957	0.0123118	2.01059
ARAP1	657.707	0.255347	0.0799408	3.1942	0.00140221	0.012325	1.19362
HIST2H2BF	2096.59	-0.55439	0.173567	-3.1941	0.00140268	0.012325	0.680945
DSCAM-AS1	2881.66	0.40385	0.126451	3.19373	0.00140447	0.0123314	1.32303
RPL37	8120.05	-0.422124	0.132177	-3.19362	0.00140501	0.0123314	0.746325
KRT15	267.074	0.654711	0.205066	3.19268	0.00140959	0.0123521	1.5743
RNPEP	1510.41	-0.177244	0.0555132	-3.19283	0.00140885	0.0123521	0.884391
B3GALT6	467.877	-0.23501	0.0736099	-3.19264	0.00140979	0.0123521	0.849679
ARHGEF26	937.128	0.579312	0.181497	3.19185	0.00141364	0.0123788	1.49414
CREBL2	935.025	-0.287235	0.0899993	-3.19152	0.00141525	0.0123858	0.819471
LINC00854	36.5291	0.838379	0.262747	3.19083	0.00141867	0.0124027	1.78804
SRSF3	6792.52	-0.258611	0.0810489	-3.1908	0.00141879	0.0124027	0.835892
LASP1	3647.66	0.403797	0.126572	3.19027	0.00142141	0.0124186	1.32299
COMMD2	659.947	-0.49007	0.153641	-3.18971	0.00142417	0.0124356	0.71199
SFMBT1	511.356	-0.290261	0.0910168	-3.1891	0.00142719	0.0124499	0.817754
TMEM183A	2707.06	-0.443323	0.139014	-3.18905	0.00142743	0.0124499	0.735439
C14orf119	862.066	-0.373386	0.117128	-3.18786	0.00143332	0.0124827	0.771968
HIST1H4H	2109.74	-0.389847	0.122281	-3.18811	0.00143204	0.0124827	0.763211
ISCA2	511.73	-0.438761	0.137642	-3.1877	0.0014341	0.0124827	0.737768
C4orf33	137.546	-0.50459	0.158296	-3.18763	0.00143444	0.0124827	0.704861
MSH3	1007.32	-0.203811	0.0639846	-3.18531	0.00144601	0.0125763	0.868254
FAF1	1230.54	-0.25522	0.0801446	-3.18449	0.00145008	0.0125874	0.837859
VDAC2	3954.3	-0.36514	0.11467	-3.18428	0.00145115	0.0125874	0.776394
MRPS7	1390.15	-0.423761	0.133055	-3.18487	0.0014482	0.0125874	0.745479
FAU	3093.01	-0.437628	0.137436	-3.18423	0.00145138	0.0125874	0.738348
ALDOC	306.041	-0.561886	0.17644	-3.18458	0.00144966	0.0125874	0.677416
SHROOM3	1994.47	-0.131437	0.0412847	-3.18367	0.00145418	0.0125975	0.912922
FASTKD5	456.313	-0.2908	0.0913383	-3.18377	0.00145373	0.0125975	0.817449
TTC19	914.967	-0.258264	0.0811295	-3.18335	0.00145581	0.0126045	0.836094
ECHS1	1978.15	-0.456586	0.143492	-3.18195	0.00146286	0.0126583	0.728709
COA6	429.41	-0.288135	0.0905667	-3.18146	0.00146533	0.0126726	0.81896
GEMIN2	380.837	-0.524478	0.164863	-3.1813	0.00146616	0.0126727	0.695211
PLXNA4	629.29	-0.495827	0.155888	-3.18065	0.00146944	0.0126938	0.709155
OBSCN	545.383	0.453088	0.142467	3.18031	0.00147119	0.0127018	1.36897
NECAB2	26.3281	0.986218	0.310318	3.17809	0.00148248	0.0127419	1.98099
SORBS3	183.465	0.929282	0.292424	3.17786	0.00148367	0.0127419	1.90433
LINC01609	125.479	0.648622	0.20407	3.17842	0.00148079	0.0127419	1.56767
RPIA	189.039	0.632799	0.199133	3.17777	0.00148412	0.0127419	1.55057
RAB4B	128.749	0.585899	0.184316	3.17878	0.00147896	0.0127419	1.50097
IGF2R	3040.06	0.451208	0.141949	3.17867	0.00147954	0.0127419	1.36719
TTLL5	937.193	0.310707	0.0977736	3.17782	0.00148388	0.0127419	1.24032
ZNF347	462.04	-0.255161	0.0802692	-3.17882	0.00147876	0.0127419	0.837893
DHCR24	9914.91	-0.286117	0.0900086	-3.17877	0.001479	0.0127419	0.820107
ZNF695	281.389	-0.429738	0.13523	-3.17784	0.00148378	0.0127419	0.742397
MISP	985.755	-0.253058	0.0796591	-3.17676	0.00148929	0.012772	0.839116
RPS23	10178.8	-0.520552	0.163862	-3.17678	0.00148922	0.012772	0.697105
DHX30	1683.17	-0.258435	0.0813777	-3.17575	0.00149447	0.0128021	0.835994
FAM45A	748.898	-0.388204	0.122239	-3.17577	0.00149438	0.0128021	0.76408
ASF1B	839.624	-0.246475	0.0776187	-3.17546	0.00149599	0.012808	0.842953
SNX6	1919.5	-0.481181	0.151575	-3.17454	0.00150073	0.0128415	0.716391
HIST1H1B	6767.4	-0.442043	0.139258	-3.17426	0.00150216	0.0128466	0.736092
TMEM168	673.177	-0.298223	0.0939588	-3.17398	0.00150366	0.0128522	0.813253
FAM64A	355.374	-0.530024	0.167004	-3.17372	0.00150501	0.0128566	0.692543
SMG1P4	125.524	-0.99092	0.312259	-3.17339	0.00150668	0.0128637	0.503157
PSMB3	1594.44	-0.538233	0.169618	-3.1732	0.0015077	0.0128653	0.688614
PSMB6	1332.38	-0.32335	0.101916	-3.1727	0.00151027	0.01288	0.799212
APEH	2156.63	-0.312527	0.0985135	-3.17243	0.00151168	0.0128849	0.80523
PRPF40A	3689.34	-0.253626	0.0799689	-3.17155	0.00151626	0.0129168	0.838786
SMURF2	915.045	-0.275642	0.0869238	-3.17108	0.00151873	0.0129307	0.826082
ARHGAP10	346.776	-0.309413	0.0975892	-3.17057	0.00152141	0.0129397	0.80697
TMEM60	333.643	-0.44292	0.139705	-3.17039	0.00152232	0.0129397	0.735644
THYN1	336.227	-0.570842	0.180053	-3.17041	0.00152222	0.0129397	0.673224
FAM103A1	730.883	-0.503074	0.158731	-3.16935	0.00152779	0.0129791	0.705602
UBALD1	115.778	0.907214	0.286344	3.16826	0.00153353	0.0129847	1.87542
WDR60	282.285	0.6907	0.217989	3.16851	0.00153224	0.0129847	1.61407
TCTN3	1045.89	-0.248185	0.0783327	-3.16834	0.0015331	0.0129847	0.841955
ATP5B	16149.2	-0.253728	0.080076	-3.16858	0.00153183	0.0129847	0.838727
TMEM14C	1317.05	-0.443032	0.139829	-3.16838	0.00153291	0.0129847	0.735587
RPS20	9933.14	-0.516021	0.162853	-3.16862	0.00153164	0.0129847	0.699298
RMRP	79287.3	-0.665428	0.210043	-3.16806	0.00153461	0.0129867	0.630501
BORA	318.774	-0.317666	0.100283	-3.16768	0.0015366	0.0129964	0.802367
C11orf57	771.862	-0.304567	0.096159	-3.16732	0.00153848	0.0130052	0.809685
MUL1	579.41	-0.219505	0.0693329	-3.16595	0.00154575	0.0130569	0.85886
ZNF813	387.875	-0.322739	0.101944	-3.16585	0.0015463	0.0130569	0.79955
TARBP2	534.58	-0.427449	0.135065	-3.16476	0.00155213	0.0130989	0.743576
GSKIP	851.351	-0.490897	0.155124	-3.16454	0.00155328	0.0131014	0.711583
RNF114	2080.06	-0.299661	0.0947195	-3.16367	0.00155794	0.0131264	0.812443
RTFDC1	2150.25	-0.302806	0.0957092	-3.16381	0.00155719	0.0131264	0.810674
SNORA26	45.2308	-1.14951	0.363366	-3.1635	0.00155885	0.0131268	0.450779
ENOPH1	1335.99	-0.410255	0.129698	-3.16315	0.00156071	0.0131353	0.75249
RP11-609D21.3	58.6329	0.803699	0.254148	3.16232	0.00156517	0.0131584	1.74557
ABTB2	269.076	0.469342	0.148412	3.16243	0.00156458	0.0131584	1.38448
WWP1	2534.42	0.389822	0.123288	3.1619	0.00156746	0.0131704	1.31023
CFAP69	95.4394	0.542031	0.171437	3.1617	0.00156853	0.0131722	1.45602
ASNSD1	1147.85	-0.499567	0.158021	-3.16139	0.00157019	0.013179	0.707319
SRPR	1579.21	0.605523	0.191548	3.16121	0.00157115	0.0131798	1.52153
RASD1	34.7267	0.894727	0.283062	3.16088	0.00157292	0.0131875	1.85926
COX11	1045.36	-0.30606	0.0968508	-3.16012	0.00157706	0.0132149	0.808848
SPATA7	153.818	-0.575877	0.182287	-3.15917	0.0015822	0.0132508	0.670878
IMP4	971.096	-0.213767	0.0676721	-3.15887	0.00158381	0.0132571	0.862283
HECTD4	1726.61	0.409826	0.129768	3.15813	0.00158784	0.0132619	1.32853
SCPEP1	439.575	-0.360037	0.113988	-3.15855	0.00158557	0.0132619	0.779145
POP1	640.967	-0.366632	0.116083	-3.15835	0.00158665	0.0132619	0.775591
PLEKHF1	49.8958	-0.680746	0.215551	-3.15817	0.00158761	0.0132619	0.623842
PSMD1	3166.64	-0.2634	0.0834316	-3.15708	0.00159358	0.0133003	0.833122
FAM169A	178.711	-0.670201	0.212292	-3.15697	0.00159417	0.0133003	0.628419
RP3-439F8.1	67.2097	0.590703	0.187177	3.15585	0.0016003	0.013337	1.50598
MEF2BNB	230.05	0.398287	0.126202	3.15595	0.00159975	0.013337	1.31794
ZNF91	1994.82	0.175293	0.0555502	3.15557	0.00160185	0.0133426	1.12919
IKBKE	147.513	-0.480634	0.152365	-3.15449	0.00160778	0.0133848	0.716663
RALGAPA2	772.961	0.319869	0.101415	3.15405	0.00161024	0.0133908	1.24822
PLCE1	855.805	-0.296697	0.0940664	-3.15413	0.00160979	0.0133908	0.814114
ACOX1	2288.28	-0.267362	0.0847825	-3.1535	0.00161326	0.0134086	0.830838
AGAP9	73.5444	0.696371	0.220868	3.15289	0.00161663	0.0134294	1.62042
ZNRF2P2	32.6979	0.825569	0.261882	3.15244	0.0016191	0.0134306	1.77223
AGGF1	1458.42	-0.296132	0.093939	-3.15239	0.0016194	0.0134306	0.814433
POLR2I	412.214	-0.367237	0.116485	-3.15266	0.00161788	0.0134306	0.775266
TRAF3IP1	321.44	0.613371	0.194603	3.1519	0.00162209	0.0134342	1.52983
MTMR4	2203.47	-0.174606	0.055398	-3.15184	0.00162246	0.0134342	0.88601
SLC35A3	2409.19	-0.307045	0.0974132	-3.15198	0.00162166	0.0134342	0.808296
MYT1	39.0475	0.926659	0.294139	3.15041	0.00163039	0.0134636	1.90087
DNAH10OS	182.568	0.52855	0.167762	3.15059	0.00162938	0.0134636	1.44248
KCND3	214.321	0.291094	0.0923986	3.15042	0.00163038	0.0134636	1.22357
EARS2	1121.06	-0.297057	0.0942906	-3.15044	0.00163023	0.0134636	0.813911
ZNF772	483.975	-0.365907	0.116132	-3.15079	0.00162832	0.0134636	0.775981
CNOT3	362.421	1.01606	0.322603	3.14956	0.00163517	0.0134886	2.02238
METTL18	240.168	-0.505039	0.160347	-3.14966	0.00163461	0.0134886	0.704642
DDX23	3412.05	-0.209301	0.0664676	-3.14891	0.00163878	0.0135112	0.864956
MACF1	7183.67	0.317736	0.100931	3.14806	0.00164358	0.0135117	1.24637
TOMM70A	3373.3	-0.326721	0.103781	-3.14819	0.00164283	0.0135117	0.797346
CPSF3	1502.13	-0.338919	0.107666	-3.14788	0.00164458	0.0135117	0.790634
RP4-758J18.2	297.993	-0.354986	0.112761	-3.14814	0.00164312	0.0135117	0.781877
THEM4	231.425	-0.374324	0.118891	-3.14846	0.00164134	0.0135117	0.771467
RPN1	6642.25	-0.375149	0.119178	-3.14781	0.001645	0.0135117	0.771026
RPS27A	9840.98	-0.383422	0.121793	-3.14815	0.00164307	0.0135117	0.766617
MLEC	7040.57	-0.162189	0.0515329	-3.14729	0.00164791	0.0135284	0.893668
MLH3	895.533	-0.319652	0.101589	-3.14653	0.00165219	0.0135562	0.801263
AK1	421.279	-0.281169	0.0893736	-3.146	0.00165522	0.0135739	0.822924
NAA25	1531.79	-0.161032	0.0511928	-3.14561	0.00165742	0.0135847	0.894385
ARHGAP17	343.273	0.552786	0.175837	3.14374	0.00166805	0.0136645	1.46692
ARMC8	983.111	-0.269751	0.0858269	-3.14297	0.00167242	0.0136857	0.829462
TSC22D3	914.301	-0.320808	0.10207	-3.14302	0.00167213	0.0136857	0.800621
ARHGEF7	545.849	0.35966	0.114449	3.14252	0.00167498	0.0136994	1.28312
ZNF780A	591.499	-0.393394	0.125191	-3.14236	0.00167591	0.0136996	0.761336
PSD4	1690.6	-0.19383	0.0617254	-3.14019	0.00168836	0.0137941	0.874282
FAM96B	346.82	-0.382653	0.121904	-3.13898	0.00169539	0.0138416	0.767026
ATG7	482.564	-0.408211	0.13005	-3.13888	0.00169597	0.0138416	0.753557
ATP5D	333.296	0.763096	0.243129	3.13865	0.00169731	0.0138451	1.69713
PHLDB2	362.495	-0.292692	0.09328	-3.13778	0.00170231	0.0138638	0.816377
RFWD2	1289.05	-0.307658	0.0980494	-3.13779	0.00170229	0.0138638	0.807952
HNRNPC	11011	-0.308336	0.0982612	-3.13792	0.0017015	0.0138638	0.807573
LPIN2	465.2	-0.212826	0.0678363	-3.13735	0.00170485	0.0138772	0.862846
RP11-345J4.5	900.261	-0.432823	0.137969	-3.1371	0.00170625	0.0138813	0.740811
TXNDC17	725.562	-0.48373	0.154217	-3.13668	0.00170874	0.0138906	0.715126
HIST1H3B	4505.37	-0.55002	0.175356	-3.1366	0.00170921	0.0138906	0.683011
TUFM	3550.79	-0.24857	0.0792576	-3.13623	0.00171135	0.0139007	0.84173
KDM1B	591.491	0.327155	0.104381	3.13425	0.00172297	0.0139655	1.25454
FIS1	1112.7	-0.461812	0.147344	-3.13425	0.00172295	0.0139655	0.726074
GTF2H5	421.086	-0.4699	0.149917	-3.1344	0.00172206	0.0139655	0.722014
MRPL55	465.786	-0.530354	0.169189	-3.13469	0.00172036	0.0139655	0.692385
PIP	868.117	-0.561089	0.179132	-3.13226	0.00173468	0.014053	0.67779
SAPCD2	2086.49	-0.318179	0.101605	-3.13152	0.00173902	0.0140772	0.802081
RNU5B-1	278.427	-1.03691	0.331127	-3.13144	0.00173949	0.0140772	0.487372
SRPRB	1716.36	-0.363647	0.116142	-3.13104	0.00174186	0.0140817	0.777198
BLM	885.524	-0.380471	0.121516	-3.13104	0.00174189	0.0140817	0.768187
FAM120B	882.461	0.410293	0.131055	3.13069	0.00174397	0.0140883	1.32896
GPR143	70.7878	-0.830945	0.265427	-3.13059	0.00174453	0.0140883	0.562161
MROH1	715.188	0.316941	0.101247	3.13038	0.00174578	0.014091	1.24569
LRRC75A-AS1	4860.81	-0.303931	0.0971627	-3.12807	0.00175961	0.0141951	0.810042
RMI2	609.311	-0.252593	0.0807587	-3.12775	0.0017615	0.0142029	0.839386
LRRC40	441.973	-0.40676	0.130079	-3.12703	0.00176584	0.0142304	0.754315
PTER	499.971	-0.326131	0.104321	-3.12621	0.00177072	0.0142623	0.797673
NDUFC1	967.705	-0.309675	0.0990732	-3.12572	0.00177373	0.014279	0.806824
UBAP2	853.125	0.523085	0.167376	3.12522	0.00177672	0.0142956	1.43703
MT-CO2	15040.5	1.55694	0.498231	3.12493	0.00177844	0.014302	2.94229
TBC1D10C	46.4464	0.83754	0.268045	3.12462	0.00178034	0.0143023	1.787
CMC4	190.052	-0.652861	0.208936	-3.1247	0.00177989	0.0143023	0.636018
C1orf112	659.776	-0.410033	0.131235	-3.12443	0.0017815	0.0143041	0.752606
TEAD3	391.38	0.46423	0.148645	3.12308	0.00178968	0.0143396	1.37958
HTT	3225.06	0.39018	0.124929	3.12322	0.00178883	0.0143396	1.31056
METTL5	547.843	-0.399048	0.127756	-3.12352	0.001787	0.0143396	0.758359
SOD1	3851.23	-0.406441	0.130143	-3.12303	0.00179	0.0143396	0.754482
UBB	7153.9	-0.460903	0.147587	-3.12293	0.00179058	0.0143396	0.726531
SLC5A8	1004.62	0.210228	0.0673303	3.12233	0.00179424	0.0143614	1.15687
MRPS11	686.832	-0.376999	0.120755	-3.12202	0.00179614	0.0143691	0.770038
XPO1	7429.64	-0.149969	0.0480412	-3.12168	0.00179823	0.0143784	0.90127
NME1-NME2	5944.88	-0.398	0.127512	-3.12127	0.00180075	0.014391	0.75891
LYPLAL1	444.081	-0.493385	0.158102	-3.12068	0.00180437	0.0144124	0.710356
PTEN	3456.62	-0.242409	0.0777117	-3.11934	0.00181259	0.0144706	0.845333
DDB1	8537.62	-0.201392	0.06457	-3.11898	0.0018148	0.0144731	0.869711
FXYD3	2238.44	-0.343354	0.110091	-3.11883	0.00181573	0.0144731	0.788207
SLIRP	1344.41	-0.503854	0.161539	-3.11908	0.00181416	0.0144731	0.705221
POLR2H	966.176	-0.371085	0.119028	-3.11762	0.0018232	0.0145251	0.773201
PRODH	218.853	0.343095	0.110057	3.11742	0.00182441	0.0145272	1.26847
PKP2	551.614	-0.202797	0.0651098	-3.1147	0.00184133	0.0146544	0.868864
EPS8L2	1199.37	0.432502	0.138881	3.1142	0.00184445	0.0146699	1.34957
FAM219A	232.593	0.423945	0.136138	3.11408	0.0018452	0.0146699	1.34159
OXLD1	353.876	-0.576013	0.185023	-3.1132	0.00185072	0.0147063	0.670815
TXNDC11	648.654	0.282512	0.0907569	3.11284	0.00185297	0.0147165	1.21631
RP11-350N15.4	53.8898	0.958235	0.307852	3.11265	0.00185418	0.0147185	1.94293
CNPY2	1348.62	-0.389958	0.125296	-3.11229	0.00185641	0.0147286	0.763152
ALCAM	2779.38	-0.316517	0.101704	-3.11214	0.00185738	0.0147287	0.803006
LINC00506	403.47	0.389631	0.125233	3.11126	0.00186291	0.0147406	1.31006
ZNF613	280.469	-0.363414	0.116805	-3.1113	0.00186266	0.0147406	0.777323
TEX264	600.149	-0.423097	0.135975	-3.11157	0.00186095	0.0147406	0.745822
PDCD2	1120	-0.431462	0.138683	-3.11114	0.00186368	0.0147406	0.74151
HIST1H2AM	2114.85	-0.453219	0.145668	-3.11132	0.00186251	0.0147406	0.730411
MRPL21	1303.52	-0.484302	0.15569	-3.11068	0.0018666	0.0147561	0.714843
CLK2	497.974	0.425395	0.136781	3.11004	0.00187063	0.0147668	1.34294
NAE1	999.189	-0.444926	0.143053	-3.11021	0.00186953	0.0147668	0.734622
TMEM126A	332.621	-0.660527	0.212388	-3.11001	0.00187083	0.0147668	0.632647
RPL13A	14486.5	-0.445942	0.143411	-3.10955	0.00187375	0.0147822	0.734105
IKBKAP	1947.79	-0.298922	0.0961625	-3.10851	0.00188033	0.0148266	0.812859
PGRMC1	2851.64	-0.39219	0.126199	-3.10772	0.00188536	0.0148585	0.761972
CBFA2T3	155.721	1.26845	0.408268	3.1069	0.00189058	0.0148844	2.40903
LINC00624	24.3836	1.0163	0.3271	3.107	0.00188995	0.0148844	2.02272
NOC3L	825.019	-0.485067	0.156141	-3.10659	0.00189256	0.0148847	0.714464
KIAA1107	117.891	-0.519086	0.167089	-3.10664	0.00189225	0.0148847	0.697814
COG4	1553.73	-0.357637	0.115149	-3.10586	0.00189726	0.0149141	0.780442
ISCA1	728.031	-0.424795	0.136805	-3.10511	0.0019021	0.0149445	0.744945
GSDMD	592.153	-0.459172	0.147909	-3.10442	0.0019065	0.0149692	0.727404
NXT1	308.197	-0.508789	0.163897	-3.10432	0.00190719	0.0149692	0.702812
RAB6C-AS1	68.3885	0.858993	0.276736	3.10401	0.00190915	0.0149769	1.81377
AFG3L2	1607.14	-0.289791	0.0933831	-3.10325	0.00191405	0.0150001	0.81802
RARRES3	264.849	-0.699032	0.225257	-3.10327	0.00191396	0.0150001	0.615985
NXPH3	248.303	0.369273	0.119022	3.10258	0.00191845	0.0150223	1.2917
NTHL1	254.105	-0.489006	0.157616	-3.10251	0.00191884	0.0150223	0.712516
SRSF5	2662.93	0.456179	0.14705	3.10219	0.00192092	0.0150233	1.3719
ZMAT5	174.797	-0.483971	0.156009	-3.10221	0.00192081	0.0150233	0.715007
INTS8	1369.59	-0.378324	0.121969	-3.1018	0.00192346	0.0150355	0.769331
MRPL24	918.659	-0.310736	0.100201	-3.10113	0.00192785	0.0150597	0.80623
ATP5C1	4524.14	-0.442843	0.142805	-3.10103	0.00192852	0.0150597	0.735684
UXT	627.67	-0.362526	0.116923	-3.10055	0.00193162	0.0150763	0.777801
WIBG	616.449	-0.312851	0.100917	-3.10008	0.0019347	0.0150774	0.805049
CDKN3	998.406	-0.38097	0.122881	-3.10031	0.00193317	0.0150774	0.767921
HIST1H2BB	555.204	-0.580718	0.187317	-3.10019	0.00193398	0.0150774	0.668631
PKP3	1521.88	-0.295142	0.0952094	-3.09992	0.00193572	0.0150776	0.814992
EIF3K	1873.57	-0.25366	0.0818341	-3.09968	0.00193729	0.0150822	0.838766
SUCLG1	1409.43	-0.340377	0.109823	-3.09932	0.00193965	0.0150929	0.789835
NDUFV1	3443.06	-0.346426	0.111805	-3.09849	0.0019451	0.0151277	0.78653
ZDHHC3	1508.93	-0.164296	0.0530452	-3.09729	0.00195296	0.0151812	0.892364
B4GALT1	1876.19	0.633338	0.204523	3.09666	0.00195717	0.0152062	1.55115
DLAT	1777.35	-0.255246	0.0824394	-3.09617	0.00196037	0.0152157	0.837844
LMNA	5045.44	-0.260707	0.084203	-3.09618	0.00196034	0.0152157	0.834679
SNORA21	73.3058	-1.03497	0.334382	-3.09517	0.00196702	0.0152596	0.488026
SACS	468.082	-0.337479	0.10908	-3.09387	0.00197566	0.0153188	0.791423
CHST1	51.0333	0.576808	0.186467	3.09335	0.00197912	0.0153379	1.49155
SAXO2	30.8883	1.02734	0.332266	3.09191	0.00198873	0.0154046	2.03826
NQO2	608.027	-0.227269	0.0735267	-3.09098	0.00199499	0.0154376	0.85425
PFDN1	732.858	-0.334344	0.108166	-3.09102	0.00199472	0.0154376	0.793145
RP11-734K23.9	36.5194	0.806988	0.261126	3.09042	0.00199876	0.015459	1.74956
ZNF141	427.494	-0.315722	0.102169	-3.09019	0.0020003	0.0154631	0.803449
NUMB	1056.64	0.571765	0.185036	3.09002	0.00200142	0.015464	1.48634
PGRMC2	814.156	0.433034	0.140188	3.08897	0.00200855	0.0155101	1.35007
GABPB1-AS1	390.367	0.281966	0.0912889	3.08873	0.00201017	0.0155101	1.21585
HIST1H2AC	1797.79	-0.453766	0.146912	-3.08869	0.00201041	0.0155101	0.730135
TIMM17A	1712.15	-0.400755	0.129766	-3.08828	0.0020132	0.0155238	0.757462
MTDH	5652.57	-0.276507	0.0895421	-3.08802	0.00201497	0.0155296	0.825587
RP11-894P9.1	49.0921	0.803997	0.260382	3.08776	0.00201668	0.015535	1.74593
GATAD1	653.603	-0.308117	0.0997924	-3.08758	0.00201794	0.015537	0.807695
TRIP6	695.943	-0.221022	0.0716067	-3.08662	0.00202449	0.0155795	0.857957
[truncated: 1,747 more rows]

## Sheet: up
Supplementary Table S3
Significantly upregulated genes in ULA versus 2D in SUM44 cells
Gene	baseMean	log2FoldChange	lfcSE	stat	pvalue	padj	linearFoldChange
EGR1	83.338	6.5465	0.548367	11.9382	7.48593e-33	5.75219e-29	93.4744
FOS	312.904	5.78391	0.331164	17.4654	2.6283e-68	4.03917e-64	55.0972
MT-RNR1	79292.2	5.1694	1.22586	4.21695	2.47627e-05	0.000983343	35.987
FOSB	40.9647	5.14383	0.494404	10.4041	2.37457e-25	9.12309e-22	35.3547
CH507-513H4.3	78332.1	4.41266	1.59032	2.77469	0.00552538	0.029356	21.2982
CH507-513H4.4	78343.4	4.41265	1.59033	2.77467	0.00552575	0.029356	21.298
CH507-513H4.6	78336.1	4.4125	1.59034	2.77457	0.00552753	0.029356	21.2959
AL353644.1	573.463	4.23249	1.21863	3.47317	0.000514357	0.00672164	18.7978
AL353644.8	573.463	4.23249	1.21863	3.47317	0.000514357	0.00672164	18.7978
AL592188.3	573.463	4.23249	1.21863	3.47317	0.000514357	0.00672164	18.7978
AL592188.8	573.463	4.23249	1.21863	3.47317	0.000514357	0.00672164	18.7978
FP236383.12	573.463	4.23249	1.21863	3.47317	0.000514357	0.00672164	18.7978
FP236383.4	573.463	4.23249	1.21863	3.47317	0.000514357	0.00672164	18.7978
FP671120.7	573.463	4.23249	1.21863	3.47317	0.000514357	0.00672164	18.7978
AC010970.2	102928	4.15671	1.41117	2.94557	0.0032236	0.0207959	17.8358
MT-RNR2	154484	3.9879	1.12236	3.55314	0.000380665	0.00565224	15.8664
RP11-482H16.1	38.6817	3.98501	1.3374	2.97966	0.00288565	0.0194693	15.8347
AL592188.6	3813.05	3.32999	1.12729	2.95397	0.00313712	0.0204704	10.056
AL353644.10	3813.14	3.32999	1.12729	2.95397	0.00313718	0.0204704	10.056
FP236383.10	3813.14	3.32999	1.12729	2.95397	0.00313718	0.0204704	10.056
RP4-625H18.2	42.3419	2.98114	0.911413	3.2709	0.00107208	0.0103231	7.89608
MT-ATP8	285.714	2.40039	0.749329	3.20339	0.00135822	0.0120291	5.27946
MT-ND3	3355.14	2.37444	0.795091	2.98638	0.00282306	0.0192479	5.18535
MTATP6P1	248.228	2.10958	0.72337	2.91632	0.00354184	0.0220274	4.31566
KLF15	158.346	2.10097	0.587599	3.57552	0.000349528	0.00531169	4.28998
ID3	687.247	2.04446	0.175929	11.6209	3.22587e-31	1.6525e-27	4.12519
MT-TL2	30.2317	2.01003	0.381311	5.27137	1.3541e-07	1.67821e-05	4.02791
HMGN5	32.0812	1.98799	0.566704	3.50798	0.000451524	0.00624575	3.96683
DUSP1	174.343	1.91261	0.203068	9.41857	4.57281e-21	1.00393e-17	3.7649
KLF2	53.2999	1.82016	0.248495	7.32473	2.39379e-13	1.59947e-10	3.53119
MT-ATP6	2401.44	1.77555	0.600904	2.95479	0.00312882	0.0204437	3.42367
ANP32B	1526.62	1.72246	0.584628	2.94625	0.0032165	0.0207781	3.29999
RP11-216M21.1	38.8118	1.71979	0.302971	5.67641	1.3755e-08	2.74529e-06	3.29387
SPDYE2	29.1846	1.70744	0.678808	2.51535	0.0118915	0.0490599	3.2658
MT-ND1	1044.46	1.67991	0.583862	2.87723	0.00401178	0.0239766	3.20407
NR4A1	169.377	1.67927	0.216976	7.73942	9.98726e-15	8.5269e-12	3.20266
FUS	3398.79	1.63838	0.556804	2.94247	0.0032561	0.0208847	3.11315
GPR156	20.3044	1.58278	0.595848	2.65635	0.00789927	0.0370562	2.99546
MALAT1	64182.3	1.56631	0.379804	4.12399	3.72367e-05	0.00131152	2.96146
MT-CO2	15040.5	1.55694	0.498231	3.12493	0.00177844	0.014302	2.94229
CYP2S1	21.4256	1.55342	0.431119	3.60324	0.000314274	0.00503196	2.93513
RP11-169F17.1	112.414	1.54151	0.585545	2.6326	0.00847338	0.0388018	2.91099
NEAT1	3024.44	1.53026	0.217264	7.04332	1.87711e-12	9.61581e-10	2.88837
ZFP36	143.496	1.43398	0.2765	5.18618	2.14655e-07	2.39045e-05	2.7019
DUSP8	64.3978	1.41912	0.339254	4.18305	2.87628e-05	0.00109142	2.67422
MT-ND4	3232.36	1.41806	0.5392	2.62994	0.00854008	0.039001	2.67226
GATA4	92.0391	1.38898	0.347249	3.99996	6.33537e-05	0.00185451	2.61893
JUN	545.469	1.38764	0.191492	7.24646	4.2779e-13	2.52857e-10	2.61651
MT-ND2	1109.28	1.3841	0.498071	2.77892	0.00545399	0.0290829	2.61009
ZFR2	36.0256	1.37238	0.509053	2.69595	0.00701889	0.0343961	2.58897
HNRNPH3	1546.38	1.32994	0.522087	2.54736	0.0108541	0.0460407	2.51393
MT-CYB	3031.78	1.32625	0.493191	2.68911	0.00716422	0.0348086	2.50749
NPIPA7	45.2953	1.32374	0.472458	2.80182	0.00508154	0.0279043	2.50314
SCARNA9	364.29	1.32316	0.316227	4.18422	2.86152e-05	0.00108851	2.50214
GOLGA6L4	35.854	1.30497	0.395104	3.30285	0.000957089	0.00960715	2.47078
YJEFN3	27.0984	1.29304	0.502278	2.57436	0.0100426	0.0436924	2.45045
ZNF296	43.6997	1.28892	0.366767	3.51426	0.000440982	0.0061386	2.44344
ABCC12	78.5592	1.28389	0.227475	5.64409	1.66056e-08	3.12791e-06	2.43494
AC005077.14	25.8462	1.28298	0.458774	2.79655	0.00516514	0.0281882	2.43342
MT-ND6	365.517	1.28238	0.394492	3.25071	0.00115117	0.0108802	2.4324
LLNLF-173C4.2	40.7568	1.26849	0.449623	2.82123	0.00478396	0.0268027	2.4091
CBFA2T3	155.721	1.26845	0.408268	3.1069	0.00189058	0.0148844	2.40903
MT-TS2	27.9084	1.26023	0.457767	2.753	0.0059052	0.03072	2.39534
SLC16A8	21.1247	1.2544	0.372804	3.36476	0.000766101	0.00839035	2.38568
MT-ND4L	717.207	1.24358	0.47362	2.6257	0.00864712	0.0392439	2.36786
KLF6	1235.96	1.23689	0.369433	3.34808	0.00081375	0.00872694	2.3569
AC106786.1	22.2067	1.23286	0.474556	2.59793	0.00937884	0.0415611	2.35033
ATIC	1798.75	1.2037	0.470134	2.56032	0.0104575	0.0448441	2.30329
PRAF2	67.6976	1.20085	0.320357	3.74846	0.000177923	0.00355106	2.29875
HNRNPUL2	1437.37	1.19408	0.333148	3.58425	0.000338054	0.00521607	2.28799
RP11-174G6.5	106.52	1.19341	0.173947	6.86078	6.84835e-12	3.39501e-09	2.28693
RP11-677M14.7	36.4964	1.19215	0.332601	3.58433	0.000337942	0.00521607	2.28494
AC011330.5	108.683	1.18783	0.329401	3.60605	0.000310899	0.00500303	2.2781
ABTB1	131.038	1.18006	0.277115	4.25838	2.05918e-05	0.000874183	2.26586
TAF15	947.385	1.17919	0.420871	2.8018	0.00508188	0.0279043	2.2645
IFITM10	347.545	1.17625	0.137895	8.53002	1.46324e-17	2.04428e-14	2.25989
TOB1	3106.11	1.17205	0.264187	4.43644	9.14568e-06	0.000500975	2.25332
RP11-1415C14.4	79.8865	1.16139	0.402288	2.88696	0.00388983	0.023498	2.23673
HNRNPA1P21	45.6189	1.15542	0.281348	4.10672	4.01315e-05	0.00137053	2.22749
NPIPA3	29.563	1.15401	0.332298	3.47281	0.000515049	0.00672378	2.22531
RP5-857K21.6	30.2878	1.15073	0.319859	3.59761	0.000321156	0.00507248	2.22026
TEX14	79.8487	1.12895	0.180658	6.24908	4.12883e-10	1.29494e-07	2.18699
MT-CO3	28325.6	1.12492	0.394964	2.84817	0.00439712	0.0254616	2.1809
MT-TS1	85.3647	1.12354	0.314655	3.57069	0.000356043	0.00538551	2.1788
EGR3	144.676	1.11033	0.256291	4.33232	1.47548e-05	0.000699849	2.15895
LY6G5B	54.6768	1.1002	0.315177	3.49073	0.000481694	0.00650499	2.14384
PCDHGA4	40.3205	1.09745	0.374873	2.92754	0.00341658	0.0215543	2.13977
PRR26	25.2987	1.09569	0.299212	3.66192	0.00025033	0.00440168	2.13715
SLC16A13	36.9258	1.09107	0.424423	2.57073	0.0101486	0.0439829	2.13033
RP11-417L19.5	22.4179	1.08667	0.319672	3.39934	0.000675478	0.00776796	2.12384
CLTCL1	146.041	1.07603	0.360919	2.98136	0.00286968	0.0194107	2.10823
RP11-54H7.4	20.9581	1.07563	0.355187	3.02835	0.00245895	0.0176322	2.10764
NOS1AP	144.276	1.07307	0.261693	4.10048	4.123e-05	0.00140182	2.1039
STX16	1323.25	1.07032	0.355753	3.00861	0.00262449	0.0182889	2.0999
BCL3	128.637	1.06353	0.25628	4.14987	3.32662e-05	0.0012224	2.09004
TRIM22	31.982	1.06147	0.330288	3.21377	0.00131003	0.0117771	2.08706
ARHGDIA	1590.14	1.05919	0.398952	2.65492	0.00793272	0.0371564	2.08376
SCAF4	366.754	1.0578	0.314195	3.3667	0.00076073	0.0083413	2.08176
CTD-3162L10.1	34.9891	1.05445	0.310862	3.39202	0.000693791	0.00786877	2.07692
ZNF385C	27.5082	1.05245	0.343001	3.06836	0.00215234	0.0162143	2.07405
SPDYE1	22.0816	1.04658	0.353762	2.95844	0.00309203	0.0202983	2.06563
MFI2-AS1	36.8142	1.04235	0.381266	2.73393	0.00625831	0.0319366	2.05959
HSPA5	6898.99	1.04141	0.408715	2.54801	0.0108338	0.045986	2.05824
ID1	842.384	1.03935	0.203002	5.11988	3.0573e-07	3.26281e-05	2.05529
AS3MT	284.543	1.03253	0.390075	2.64699	0.00812112	0.0377512	2.0456
SAXO2	30.8883	1.02734	0.332266	3.09191	0.00198873	0.0154046	2.03826
JUND	699.121	1.02553	0.173147	5.92287	3.16369e-09	7.47994e-07	2.03571
DYSF	52.3982	1.02486	0.238571	4.29581	1.74058e-05	0.000786744	2.03476
TNS4	142.175	1.02244	0.272149	3.75693	0.000172011	0.00346911	2.03136
RGS11	88.3265	1.02004	0.300427	3.3953	0.000685543	0.00781559	2.02797
PTOV1-AS2	35.8896	1.01722	0.331647	3.06717	0.00216098	0.0162555	2.02401
RP1-253P7.4	23.9863	1.01675	0.337165	3.01558	0.00256491	0.0180603	2.02335
LINC00624	24.3836	1.0163	0.3271	3.107	0.00188995	0.0148844	2.02272
CNOT3	362.421	1.01606	0.322603	3.14956	0.00163517	0.0134886	2.02238
TBC1D3B	23.2397	1.00869	0.398688	2.53002	0.0114057	0.0476651	2.01208
GNE	258.651	1.00762	0.315399	3.19474	0.00139957	0.0123118	2.01059
MYH11	58.1913	1.00761	0.222672	4.52507	6.03756e-06	0.00036674	2.01057
AHDC1	250.821	1.00084	0.338274	2.95866	0.0030898	0.0202983	2.00116
ANXA2R	24.2886	0.995342	0.374363	2.65876	0.00784285	0.0369268	1.99355
DFNB31	179.968	0.994106	0.248949	3.99322	6.51824e-05	0.00189004	1.99185
RP11-274B21.2	42.9105	0.992823	0.331553	2.99447	0.00274924	0.0189124	1.99008
NECAB2	26.3281	0.986218	0.310318	3.17809	0.00148248	0.0127419	1.98099
RFPL1S	97.9029	0.982495	0.37082	2.64952	0.00806052	0.0375604	1.97588
TFAP2A	1146.56	0.981735	0.249986	3.92715	8.59573e-05	0.00227365	1.97484
LINC00635	30.1049	0.97997	0.358494	2.73357	0.00626511	0.0319366	1.97242
CTD-3252C9.4	41.8119	0.977365	0.295148	3.31144	0.000928182	0.00941824	1.96887
TRAPPC1	350.483	0.973397	0.346128	2.81224	0.00491974	0.0273455	1.96346
ZNF414	57.8114	0.967494	0.232643	4.15871	3.20049e-05	0.00118518	1.95544
OCEL1	117.759	0.963867	0.296655	3.24912	0.00115762	0.0109113	1.95053
RP11-350N15.6	81.0381	0.962283	0.257456	3.73765	0.000185745	0.00363635	1.94839
MNT	155.501	0.961899	0.229098	4.19863	2.68531e-05	0.00104475	1.94787
LLNLR-246C6.1	19.9405	0.960892	0.355782	2.70079	0.00691758	0.0340299	1.94651
RP11-350N15.4	53.8898	0.958235	0.307852	3.11265	0.00185418	0.0147185	1.94293
PCBP1	2009.09	0.956957	0.351799	2.72018	0.00652464	0.0326615	1.94121
RAB13	1091.14	0.949757	0.362708	2.61852	0.00883132	0.0396958	1.93155
CYR61	129.146	0.945055	0.318905	2.96344	0.00304224	0.0201089	1.92526
CHERP	412.803	0.939692	0.289594	3.24486	0.00117507	0.0110001	1.91812
KRTAP5-AS1	33.4943	0.933948	0.308414	3.02823	0.00245988	0.0176322	1.9105
SORBS3	183.465	0.929282	0.292424	3.17786	0.00148367	0.0127419	1.90433
IER2	542.361	0.929253	0.217624	4.27	1.95476e-05	0.000839129	1.90429
RP5-1021I20.4	56.2377	0.9269	0.366392	2.5298	0.0114126	0.0476651	1.90119
MYT1	39.0475	0.926659	0.294139	3.15041	0.00163039	0.0134636	1.90087
CRTC2	179.924	0.925844	0.268743	3.4451	0.000570857	0.00711645	1.8998
AC004237.1	30.1874	0.925551	0.282637	3.2747	0.00105774	0.0102752	1.89941
ZNF750	62.8656	0.919854	0.249195	3.6913	0.000223114	0.00408679	1.89192
LRFN3	84.8873	0.917866	0.272941	3.36288	0.000771347	0.0084131	1.88932
ATF3	97.4228	0.917122	0.314537	2.91578	0.00354795	0.0220274	1.88835
BARX2	119.578	0.916306	0.325772	2.81272	0.00491242	0.0273331	1.88728
MT-CO1	37055	0.908173	0.299937	3.02788	0.00246273	0.017637	1.87667
UBALD1	115.778	0.907214	0.286344	3.16826	0.00153353	0.0129847	1.87542
HSD11B2	29.5423	0.906421	0.259085	3.49855	0.00046779	0.00638628	1.87439
RP11-703G6.1	171.187	0.905764	0.221535	4.08858	4.34017e-05	0.00145951	1.87354
LRP1	340.59	0.902463	0.204601	4.41084	1.02971e-05	0.000540087	1.86925
RAB11B	188.682	0.899844	0.258593	3.47977	0.000501845	0.00667159	1.86586
FBXL16	140.082	0.896411	0.263564	3.40112	0.000671113	0.00774881	1.86143
RASD1	34.7267	0.894727	0.283062	3.16088	0.00157292	0.0131875	1.85926
MYADM	285.418	0.893364	0.308885	2.89223	0.00382522	0.0232447	1.8575
CEACAM19	31.4118	0.890437	0.340303	2.6166	0.00888096	0.0398661	1.85374
SLC16A7	368.004	0.88017	0.307489	2.86244	0.00420389	0.0247151	1.84059
KB-1836B5.1	21.7302	0.879914	0.26505	3.31981	0.000900793	0.0092542	1.84027
RP1-78B3.1	34.1691	0.878604	0.294841	2.97992	0.00288319	0.0194693	1.8386
MYO15A	30.0701	0.878533	0.322301	2.72582	0.00641427	0.0323832	1.83851
EIF1	3080.55	0.878316	0.257843	3.4064	0.000658256	0.0076695	1.83823
COL8A1	27.0423	0.877894	0.322693	2.72052	0.00651784	0.0326615	1.83769
CTC-448F2.7	39.2456	0.877766	0.248659	3.52999	0.000415571	0.00597126	1.83753
BRD3	804.816	0.875102	0.289322	3.02467	0.00248907	0.0177668	1.83414
CSAD	243.347	0.872983	0.181692	4.80473	1.54962e-06	0.00012534	1.83145
ZNF580	88.0835	0.869288	0.33148	2.62245	0.00873013	0.0394254	1.82676
ANKRD13B	113.858	0.866386	0.31374	2.76148	0.00575408	0.0301484	1.82309
SLC6A9	166.564	0.865902	0.159759	5.42004	5.95854e-08	8.63876e-06	1.82248
DNAJC18	109.126	0.864863	0.164319	5.26333	1.41466e-07	1.73924e-05	1.82117
CHAMP1	271.075	0.862315	0.312628	2.75828	0.00581067	0.0303319	1.81795
RP11-545I5.3	171.701	0.859449	0.222327	3.8657	0.000110773	0.00268511	1.81434
RAB6C-AS1	68.3885	0.858993	0.276736	3.10401	0.00190915	0.0149769	1.81377
DNAH1	59.6132	0.858922	0.23381	3.67358	0.000239173	0.00426405	1.81368
HNRNPA3	3542.53	0.858406	0.339538	2.52816	0.0114661	0.0477926	1.81303
TTBK1	25.486	0.856853	0.304172	2.817	0.00484748	0.0271092	1.81108
CEACAM5	110.329	0.856308	0.19378	4.41896	9.91764e-06	0.000527385	1.8104
LYPD3	293.902	0.854057	0.312258	2.73511	0.00623603	0.0318711	1.80758
EEFSEC	201.643	0.853188	0.3076	2.77369	0.00554236	0.0293808	1.80649
RP11-35G9.5	20.5846	0.851964	0.337128	2.52712	0.0115002	0.0478696	1.80496
SPDYE16	65.415	0.851312	0.238189	3.5741	0.000351441	0.00533164	1.80414
FLJ22447	105.873	0.850187	0.182445	4.65996	3.16265e-06	0.000217953	1.80273
RP11-206L10.3	115.424	0.848902	0.246	3.45083	0.000558871	0.00703282	1.80113
LA16c-60D12.2	78.1259	0.847923	0.197176	4.30034	1.7054e-05	0.0007754	1.79991
RP4-794I6.4	27.6529	0.845923	0.299706	2.82251	0.00476495	0.026765	1.79741
PHACTR4	497.096	0.84579	0.233893	3.61614	0.000299025	0.00484748	1.79725
ADM2	59.3297	0.845224	0.213566	3.95766	7.56862e-05	0.00211287	1.79654
DOCK6	301.504	0.845035	0.237658	3.55567	0.000377013	0.00563414	1.79631
SMIM5	51.1311	0.840549	0.331568	2.53507	0.0112424	0.0472359	1.79073
IGFBP4	3775.12	0.83945	0.17686	4.74641	2.07063e-06	0.000154473	1.78937
NCOR2	1183.24	0.839165	0.330989	2.53533	0.0112342	0.0472359	1.78901
MIDN	621.898	0.838492	0.243781	3.43953	0.000582719	0.00717103	1.78818
LINC00854	36.5291	0.838379	0.262747	3.19083	0.00141867	0.0124027	1.78804
ZNF638-IT1	28.3964	0.837746	0.317448	2.63901	0.00831495	0.0383161	1.78726
TBC1D10C	46.4464	0.83754	0.268045	3.12462	0.00178034	0.0143023	1.787
COLCA1	62.7201	0.836126	0.304249	2.74816	0.00599305	0.0310548	1.78525
NR1D1	46.0057	0.834249	0.286087	2.91606	0.00354477	0.0220274	1.78293
PER1	127.595	0.831738	0.248792	3.34311	0.000828459	0.00882311	1.77983
RAD21-AS1	29.2762	0.828457	0.323509	2.56084	0.0104419	0.0448441	1.77578
AC004951.6	94.893	0.827736	0.24836	3.33281	0.000859734	0.0090064	1.7749
ZNF628	53.4934	0.826182	0.249382	3.31291	0.000923302	0.00940936	1.77299
PTMS	905.23	0.826147	0.246968	3.34516	0.000822345	0.00878845	1.77294
TAF3	344.189	0.826097	0.309277	2.67106	0.00756114	0.0360697	1.77288
ZNRF2P2	32.6979	0.825569	0.261882	3.15244	0.0016191	0.0134306	1.77223
HOXC6	61.5252	0.824515	0.310591	2.65466	0.00793881	0.0371622	1.77094
RP11-463O12.5	158.827	0.823169	0.155295	5.30069	1.15364e-07	1.4532e-05	1.76929
LA16c-431H6.6	45.9936	0.823166	0.26967	3.0525	0.00226945	0.0168036	1.76928
MEF2D	304.289	0.822889	0.228723	3.59775	0.000320981	0.00507248	1.76895
C19orf54	74.6033	0.821832	0.299534	2.7437	0.00607512	0.0313794	1.76765
AC138035.2	34.8851	0.818337	0.266382	3.07204	0.00212598	0.0161184	1.76337
ZRSR2	148.907	0.817666	0.306842	2.66478	0.00770388	0.0364662	1.76255
C1orf226	303.131	0.816748	0.209522	3.89816	9.6928e-05	0.00245427	1.76143
PTP4A1	2726.22	0.813917	0.212869	3.82355	0.000131543	0.00297724	1.75798
CTA-384D8.36	39.7123	0.81015	0.24459	3.31228	0.000925386	0.0094101	1.75339
RHOF	381.115	0.809593	0.22313	3.62834	0.00028525	0.00472199	1.75272
SAFB2	699.885	0.808594	0.300637	2.68961	0.00715365	0.0347683	1.7515
RP11-734K23.9	36.5194	0.806988	0.261126	3.09042	0.00199876	0.015459	1.74956
RP11-894P9.1	49.0921	0.803997	0.260382	3.08776	0.00201668	0.015535	1.74593
RP11-609D21.3	58.6329	0.803699	0.254148	3.16232	0.00156517	0.0131584	1.74557
TRAPPC3L	31.78	0.802541	0.289701	2.77024	0.00560147	0.0295718	1.74417
ZFAND3	727.969	0.802457	0.275486	2.91288	0.00358113	0.0221646	1.74407
CTB-119C2.1	22.4833	0.802088	0.298376	2.68818	0.00718422	0.0348765	1.74362
IL18BP	56.1499	0.800062	0.271599	2.94575	0.00322177	0.0207947	1.74118
PLEKHN1	40.2814	0.799219	0.261264	3.05904	0.00222046	0.016557	1.74016
GOLGA6L10	40.0741	0.799069	0.268092	2.98058	0.00287702	0.0194519	1.73998
PRDM5	103.453	0.796294	0.284631	2.79764	0.00514776	0.028132	1.73663
MPV17L	253.949	0.792517	0.155772	5.08769	3.62453e-07	3.81519e-05	1.73209
RBM43	160.105	0.790979	0.231297	3.41975	0.000626795	0.0074887	1.73025
LINC01087	82.0113	0.790203	0.229744	3.43949	0.000582809	0.00717103	1.72932
PLXNA3	801.493	0.787637	0.199787	3.94238	8.0677e-05	0.00218485	1.72624
ULK1	856.206	0.782682	0.206222	3.79533	0.000147448	0.00320507	1.72033
PLIN5	48.2289	0.782248	0.220091	3.55421	0.00037912	0.00564243	1.71981
LINC01002	310.735	0.780859	0.196508	3.97369	7.07689e-05	0.00201403	1.71815
PANX2	37.2495	0.780755	0.283605	2.75296	0.00590586	0.03072	1.71803
GOLGA8B	166.3	0.778207	0.164757	4.72337	2.31973e-06	0.000167369	1.715
AKT1S1	492.891	0.777774	0.290185	2.68027	0.00735634	0.0353952	1.71448
RP5-1142A6.9	59.2511	0.776772	0.277397	2.80022	0.00510675	0.0279888	1.71329
CCDC120	154.125	0.772163	0.275393	2.80386	0.00504953	0.0278141	1.70783
SPATA2	236.769	0.772139	0.262037	2.94667	0.00321212	0.0207742	1.7078
NDRG2	149.761	0.770874	0.28527	2.70226	0.00688706	0.0339612	1.7063
APOBEC3F	45.4133	0.767247	0.262537	2.92244	0.00347305	0.0217409	1.70202
ZBTB7A	535.635	0.766739	0.254196	3.01633	0.00255859	0.0180534	1.70142
CREB3L1	110.176	0.766294	0.169577	4.51885	6.21766e-06	0.000372737	1.70089
DNTTIP1	323.424	0.765732	0.278587	2.74863	0.00598455	0.0310397	1.70023
ATP5D	333.296	0.763096	0.243129	3.13865	0.00169731	0.0138451	1.69713
ADAMTSL5	57.8929	0.762176	0.283092	2.69232	0.00709558	0.0346033	1.69605
SEMA6B	209.026	0.761544	0.232186	3.27989	0.00103848	0.0101587	1.6953
HEBP1	375.247	0.761049	0.274479	2.77271	0.00555918	0.0294215	1.69472
SETD1A	274.079	0.759688	0.247143	3.07389	0.00211289	0.016071	1.69312
ZC3H13	1058.03	0.757999	0.247348	3.0645	0.00218034	0.0163531	1.69114
PODXL	1208.99	0.757952	0.140951	5.37741	7.5567e-08	1.04623e-05	1.69109
CYB5R3	590.285	0.755181	0.235612	3.20519	0.00134972	0.0119761	1.68784
MAP1LC3B	611.839	0.754283	0.272401	2.76901	0.00562261	0.0296528	1.68679
ANKRD20A5P	108.427	0.753871	0.224326	3.36061	0.0007777	0.00846438	1.68631
RP11-624A21.1	398.416	0.753764	0.203813	3.69831	0.00021704	0.00399458	1.68619
ANKRD11	1145.45	0.753424	0.251844	2.99164	0.00277487	0.0190546	1.68579
NPDC1	1244.06	0.753404	0.176809	4.26112	2.03409e-05	0.000868329	1.68577
PLIN4	40.5504	0.753182	0.26561	2.83567	0.00457294	0.0261156	1.68551
RP11-54O7.3	193.128	0.752776	0.256116	2.9392	0.00329063	0.0210535	1.68503
CH17-373J23.1	168.366	0.751247	0.185205	4.05629	4.98586e-05	0.00161311	1.68325
PBDC1	253.657	0.750814	0.255506	2.93854	0.00329764	0.0210808	1.68274
NAA60	584.158	0.750269	0.291411	2.57461	0.0100354	0.0436895	1.68211
EDC3	583.005	0.749377	0.27692	2.70612	0.0068075	0.0336864	1.68107
CCR8	71.5557	0.747268	0.194625	3.83953	0.000123272	0.0028445	1.67861
C12orf50	107.521	0.747129	0.16842	4.4361	9.16021e-06	0.000500975	1.67845
ABCC9	153.175	0.744924	0.223284	3.33622	0.000849257	0.00894542	1.67589
PAK4	802.121	0.744304	0.278782	2.66984	0.00758878	0.0361349	1.67517
COL1A1	205.406	0.743655	0.288914	2.57397	0.0100539	0.043694	1.67441
SF3A1	1215.53	0.742734	0.230604	3.22082	0.00127824	0.0115757	1.67334
CTC-338M12.4	78.2723	0.742135	0.271139	2.7371	0.00619827	0.0317835	1.67265
FCGR2B	23.7582	0.741809	0.249174	2.97708	0.00291012	0.0195726	1.67227
AC007743.1	404.269	0.741786	0.142951	5.18909	2.11324e-07	2.37053e-05	1.67224
RAP1A	1265.71	0.741388	0.176004	4.21233	2.5275e-05	0.000998523	1.67178
CAMTA2	173.849	0.741205	0.25981	2.85288	0.00433256	0.0252495	1.67157
TMEM212	114.455	0.740126	0.160494	4.61154	3.99695e-06	0.000262501	1.67032
NRARP	145.405	0.734601	0.21231	3.46005	0.000540083	0.00688785	1.66394
DGCR5	63.9783	0.734071	0.21629	3.39392	0.000688991	0.00783166	1.66333
TTLL7-IT1	27.3479	0.731881	0.282365	2.59197	0.00954287	0.0420938	1.6608
FSIP2	223.407	0.730812	0.203056	3.59907	0.000319355	0.00506126	1.65957
MAPRE3	129.918	0.729486	0.214796	3.39619	0.000683311	0.00780753	1.65805
LINC00893	41.4059	0.72875	0.250864	2.90496	0.00367297	0.0225604	1.6572
PRPF38B	767.732	0.728101	0.260265	2.79754	0.00514936	0.028132	1.65646
CCDC159	59.9231	0.727896	0.221826	3.28138	0.001033	0.0101438	1.65622
FBRSL1	402.558	0.727129	0.248788	2.92268	0.00347035	0.0217377	1.65534
FAM179A	30.7777	0.726205	0.271077	2.67896	0.00738513	0.0354854	1.65428
INSM1	311.618	0.724039	0.254463	2.84536	0.00443609	0.0255716	1.6518
BAHCC1	135.89	0.722553	0.214588	3.36716	0.000759457	0.0083413	1.6501
RN7SKP23	24.5132	0.722197	0.285887	2.52616	0.0115317	0.0479443	1.64969
RP4-605O3.4	27.3015	0.722128	0.270178	2.67278	0.00752249	0.035947	1.64961
AC159540.1	185.255	0.717321	0.167589	4.28024	1.86692e-05	0.000815659	1.64413
CEACAM1	47.2432	0.717229	0.250931	2.85828	0.0042595	0.024983	1.64402
CTA-221G9.12	28.2719	0.717004	0.273158	2.62486	0.00866836	0.0392983	1.64376
ZYX	333.766	0.716195	0.240363	2.97963	0.00288594	0.0194693	1.64284
CTSD	14376.7	0.715664	0.136723	5.23442	1.65506e-07	1.9717e-05	1.64224
ADRA2A	65.9176	0.714578	0.176554	4.04736	5.17984e-05	0.00164876	1.641
ZHX2	492.719	0.713514	0.193413	3.68906	0.000225082	0.00410815	1.63979
PPP1R15A	250.791	0.712935	0.191032	3.73202	0.00018995	0.00369047	1.63914
CRYBB2P1	108.833	0.710559	0.237966	2.98597	0.00282678	0.0192494	1.63644
FOXP4	387.03	0.708388	0.231036	3.06614	0.00216841	0.0162875	1.63398
AC072062.1	59.7638	0.705823	0.268726	2.62656	0.0086254	0.0392059	1.63107
SF3B4	888.38	0.705758	0.252493	2.79516	0.00518747	0.0282363	1.631
DNALI1	406.502	0.704845	0.230068	3.06364	0.00218658	0.0163919	1.62997
RP11-521B24.4	59.251	0.703122	0.264281	2.66051	0.00780221	0.0367717	1.62802
RP11-252A24.2	107.866	0.702905	0.203702	3.45066	0.000559221	0.00703282	1.62778
CYP4F22	92.0568	0.70149	0.239164	2.93309	0.00335601	0.0212945	1.62618
RP5-1069C8.2	44.0532	0.700488	0.249672	2.80563	0.00502184	0.02773	1.62505
U2AF1	753.781	0.699946	0.260656	2.68533	0.0072459	0.0350393	1.62444
ANKRD20A11P	46.0433	0.699272	0.269948	2.5904	0.00958654	0.0422501	1.62369
FAM178B	53.6591	0.698619	0.242805	2.87728	0.00401115	0.0239766	1.62295
RAB6C	67.0665	0.697953	0.242484	2.87834	0.0039977	0.0239426	1.6222
CD44	1057.33	0.697782	0.161545	4.31943	1.56435e-05	0.000732957	1.62201
SLCO3A1	103.042	0.697083	0.26239	2.65667	0.00789177	0.0370323	1.62122
ATP8B3	58.1097	0.696639	0.232377	2.99788	0.00271865	0.0187439	1.62072
AGAP9	73.5444	0.696371	0.220868	3.15289	0.00161663	0.0134294	1.62042
KLF4	373.418	0.695327	0.153548	4.5284	5.94308e-06	0.000362433	1.61925
CASZ1	987.62	0.694637	0.16869	4.11783	3.82462e-05	0.00133281	1.61848
AC092881.1	36.443	0.694213	0.246435	2.81702	0.00484713	0.0271092	1.618
RP11-21L23.3	36.6699	0.693126	0.260187	2.66395	0.00772293	0.0365075	1.61678
TESK1	247.272	0.692964	0.193371	3.5836	0.000338886	0.00522367	1.6166
SRM	565.831	0.691792	0.268731	2.57429	0.0100446	0.0436924	1.61529
WDR60	282.285	0.6907	0.217989	3.16851	0.00153224	0.0129847	1.61407
FA2H	91.8453	0.69068	0.252758	2.73258	0.00628413	0.0320101	1.61404
TAGLN	74.9119	0.688276	0.207409	3.31845	0.000905193	0.00928639	1.61136
GATA2	659.068	0.687915	0.17375	3.95923	7.5193e-05	0.00210486	1.61095
POTEI	158.433	0.687632	0.19974	3.44264	0.000576062	0.00715838	1.61064
RAVER1	469.988	0.687183	0.245778	2.79595	0.0051748	0.0282208	1.61014
SNRNP200	7480.04	0.684479	0.258758	2.64525	0.00816313	0.0378777	1.60712
MAML3	416.943	0.683201	0.187811	3.63769	0.000275089	0.00464736	1.6057
MAST3	162.885	0.680217	0.245778	2.7676	0.005647	0.0297304	1.60238
RP11-98J23.1	30.3151	0.680145	0.25312	2.68705	0.00720863	0.0349187	1.6023
LA16c-60D12.1	72.9445	0.676924	0.226976	2.98235	0.00286041	0.0193632	1.59873
LINC00547	50.046	0.676431	0.257783	2.62403	0.00868953	0.039331	1.59818
EPN3	593.315	0.676156	0.221524	3.05229	0.00227102	0.0168036	1.59788
RP11-480A16.1	238.048	0.675233	0.148026	4.56157	5.07722e-06	0.000317182	1.59685
CELSR1	4393.7	0.67523	0.170399	3.96264	7.4126e-05	0.00209022	1.59685
AC093642.5	79.9197	0.673168	0.175215	3.84196	0.000122058	0.00282451	1.59457
BCL9	253.556	0.673036	0.265483	2.53513	0.0112404	0.0472359	1.59442
SPDYE3	97.2645	0.6727	0.245157	2.74396	0.00607035	0.0313788	1.59405
TSC22D2	664.664	0.670072	0.221112	3.03046	0.00244182	0.0175975	1.59115
L3MBTL4-AS1	42.7549	0.669108	0.262744	2.54661	0.0108774	0.0461142	1.59009
IRS2	253.562	0.667455	0.139227	4.79402	1.63471e-06	0.000130845	1.58827
KLRD1	62.8175	0.667076	0.201778	3.30599	0.00094642	0.00954996	1.58785
RUNDC3A-AS1	116.439	0.666916	0.238023	2.80189	0.00508039	0.0279043	1.58768
AC137934.1	39.018	0.666676	0.232361	2.86914	0.00411594	0.0243659	1.58741
TPCN1	649.367	0.665542	0.193045	3.44761	0.00056558	0.00707804	1.58616
ZNF326	538.902	0.664041	0.202928	3.2723	0.00106675	0.010306	1.58452
SLC4A11	91.1785	0.663978	0.246139	2.69757	0.00698466	0.0342721	1.58445
PITPNB	797.296	0.663624	0.256017	2.59211	0.00953881	0.042088	1.58406
CCDC169	46.5639	0.662943	0.224295	2.95568	0.00311982	0.0204018	1.58331
TMEM256-PLSCR3	99.9868	0.662831	0.231002	2.86938	0.00411279	0.0243566	1.58319
SLC25A25-AS1	64.285	0.661886	0.228219	2.90022	0.00372895	0.0228222	1.58215
HYPK	130.227	0.661355	0.187471	3.52776	0.000419086	0.00599117	1.58157
SLC27A1	113.957	0.66134	0.175995	3.75773	0.000171463	0.00346911	1.58155
PRCC	610.63	0.661178	0.260363	2.53944	0.0111029	0.0469077	1.58137
PABPC1L	193.03	0.660639	0.13818	4.78099	1.74433e-06	0.000137471	1.58078
ARHGAP26	186.237	0.660534	0.118719	5.56382	2.63925e-08	4.53269e-06	1.58067
NR4A2	69.2906	0.660369	0.204949	3.22212	0.00127245	0.01156	1.58049
FRMD4A	468.615	0.659545	0.200491	3.28965	0.00100312	0.00998441	1.57958
PPP1R10	1115.5	0.659429	0.185145	3.5617	0.000368464	0.00554342	1.57946
LINC00894	46.605	0.659004	0.226218	2.91313	0.00357826	0.0221558	1.57899
LINC00641	198.549	0.658651	0.129726	5.07725	3.82941e-07	3.97638e-05	1.57861
LPPR2	339.627	0.658167	0.252865	2.60284	0.00924554	0.0411012	1.57808
HK2	1091.37	0.656583	0.224438	2.92545	0.00343956	0.0216328	1.57634
FTH1	13261.8	0.6562	0.222445	2.94995	0.00317829	0.0206092	1.57593
STARD9	64.931	0.655406	0.215058	3.04758	0.00230693	0.0169712	1.57506
MARK4	210.934	0.654841	0.242931	2.69559	0.00702642	0.0344002	1.57444
KRT15	267.074	0.654711	0.205066	3.19268	0.00140959	0.0123521	1.5743
RP11-196G18.22	393.732	0.653937	0.155107	4.21603	2.48636e-05	0.000984803	1.57346
DOT1L	526.953	0.653587	0.21451	3.04689	0.00231222	0.0169939	1.57307
MSRB1	268.536	0.652154	0.240178	2.71529	0.00662176	0.0329971	1.57151
CRTC1	93.6402	0.651102	0.233961	2.78295	0.00538676	0.0288144	1.57037
CTD-2517M22.14	65.6463	0.65076	0.229248	2.83867	0.00453025	0.0259383	1.56999
POLR2J3	553.944	0.650694	0.109263	5.95533	2.59552e-09	6.64716e-07	1.56992
FAM193A	418.481	0.650022	0.193836	3.35347	0.000798043	0.00862471	1.56919
LINC01609	125.479	0.648622	0.20407	3.17842	0.00148079	0.0127419	1.56767
SKI	383.791	0.647987	0.255936	2.53183	0.0113469	0.0474995	1.56698
NFIX	313.42	0.646087	0.226503	2.85244	0.0043385	0.0252659	1.56492
WBP2	927.359	0.645722	0.255365	2.52863	0.011451	0.0477554	1.56452
SLC35C1	265.817	0.645619	0.18616	3.46808	0.000524191	0.00678095	1.56441
PNPLA2	574.271	0.645074	0.222273	2.90217	0.00370588	0.0227172	1.56382
RARA	1007.3	0.644906	0.2474	2.60673	0.00914106	0.0408458	1.56364
CDSN	533.733	0.643151	0.151918	4.23353	2.3005e-05	0.000937776	1.56174
LINC01089	134.259	0.642524	0.141532	4.53977	5.63147e-06	0.000344798	1.56106
USP4	426.946	0.641869	0.239562	2.67934	0.00737667	0.0354708	1.56035
SF1	1499.71	0.641288	0.244762	2.62005	0.0087918	0.0395876	1.55972
APOD	1087.29	0.640585	0.216491	2.95894	0.00308696	0.0202983	1.55896
GOLGA8A	106.135	0.639335	0.186602	3.42619	0.00061211	0.00737329	1.55761
ECM1	47.5258	0.638846	0.232848	2.74362	0.0060766	0.0313794	1.55708
LRCH4	390.342	0.637779	0.194806	3.27392	0.00106066	0.0102841	1.55593
CCDC84	202.663	0.636699	0.132369	4.81004	1.50902e-06	0.000124014	1.55477
SH3BP5-AS1	104.691	0.636646	0.159042	4.003	6.25437e-05	0.00184132	1.55471
MAPT	672.47	0.635949	0.20915	3.04064	0.00236077	0.0171794	1.55396
TOP1	2584.82	0.634186	0.234603	2.70323	0.00686691	0.0338782	1.55206
TVP23C	70.9578	0.634051	0.218369	2.90357	0.00368936	0.022643	1.55192
B4GALT1	1876.19	0.633338	0.204523	3.09666	0.00195717	0.0152062	1.55115
PPTC7	442.652	0.633195	0.212279	2.98284	0.00285585	0.0193427	1.551
RP11-104N10.2	200.742	0.633155	0.195593	3.23711	0.00120746	0.0111784	1.55095
ITIH6	46.1346	0.632893	0.191069	3.31238	0.000925061	0.0094101	1.55067
RPIA	189.039	0.632799	0.199133	3.17777	0.00148412	0.0127419	1.55057
SLC38A3	73.9301	0.632721	0.231927	2.7281	0.00636997	0.032242	1.55049
RPS20P22	178.465	0.631756	0.157266	4.01713	5.89122e-05	0.00178221	1.54945
PPP2R2A	834.712	0.631543	0.168637	3.74498	0.000180409	0.00357745	1.54922
EPPK1	2072	0.630395	0.180708	3.48847	0.000485789	0.00653643	1.54799
CBX7	187.712	0.628795	0.211154	2.9779	0.00290229	0.0195368	1.54627
SNED1	199.701	0.626185	0.159037	3.93735	8.23866e-05	0.00220963	1.54348
KIAA1217	1007.82	0.625775	0.234401	2.66968	0.00759237	0.0361349	1.54304
LZTS3	58.0849	0.623074	0.232786	2.67659	0.00743749	0.0356406	1.54015
SSPO	80.1209	0.62282	0.222453	2.79978	0.00511377	0.0280035	1.53988
PABPC1	14487.6	0.62249	0.235045	2.64839	0.00808773	0.0376301	1.53953
FNBP4	834.19	0.622053	0.108845	5.71502	1.09692e-08	2.30924e-06	1.53906
FLJ31662	63.4944	0.621952	0.18131	3.43032	0.000602878	0.00731835	1.53896
RP11-34P13.13	133.141	0.621604	0.164321	3.78286	0.000155037	0.00330234	1.53858
SLC29A3	144.539	0.621117	0.221293	2.80676	0.00500426	0.0276937	1.53807
TTLL3	128.833	0.621089	0.146748	4.23234	2.31276e-05	0.000940278	1.53804
TRAF3IP1	321.44	0.613371	0.194603	3.1519	0.00162209	0.0134342	1.52983
MLLT1	615.515	0.613334	0.225878	2.71533	0.00662099	0.0329971	1.52979
DOCK10	153.959	0.612994	0.200828	3.05234	0.00227065	0.0168036	1.52943
NPIPP1	70.7286	0.611939	0.21827	2.80359	0.00505372	0.0278146	1.52831
AP000347.2	95.4452	0.611379	0.217169	2.81522	0.00487444	0.0272006	1.52772
STX4	312.084	0.610124	0.226405	2.69483	0.0070424	0.0344494	1.52639
RP4-760C5.5	62.2337	0.609783	0.155796	3.91397	9.07893e-05	0.00237692	1.52603
LINC00652	66.0482	0.609421	0.156178	3.90209	9.53656e-05	0.00244148	1.52565
BTG2	261.619	0.608967	0.178267	3.41604	0.000635386	0.00753154	1.52517
BAZ2A	1807.59	0.608482	0.217125	2.80245	0.00507157	0.0278955	1.52465
LINC01125	50.3823	0.607131	0.212586	2.85593	0.0042911	0.0251126	1.52323
GDF15	203.96	0.606462	0.108429	5.59318	2.22953e-08	3.98411e-06	1.52252
SRRM1	1045.27	0.606402	0.239387	2.53315	0.0113043	0.0473624	1.52246
SF3A2	321.636	0.606296	0.206315	2.9387	0.00329593	0.0210786	1.52235
CTD-2368P22.1	120.295	0.606231	0.18435	3.28847	0.00100732	0.00999384	1.52228
LRRK1	148.222	0.606158	0.239598	2.5299	0.0114094	0.0476651	1.5222
SRPR	1579.21	0.605523	0.191548	3.16121	0.00157115	0.0131798	1.52153
HNRNPU-AS1	247.873	0.605324	0.125003	4.84247	1.28232e-06	0.000111664	1.52132
RP11-440L14.1	59.4616	0.603672	0.214549	2.81368	0.00489787	0.0272811	1.51958
LINC00504	620.228	0.601739	0.146242	4.11467	3.87726e-05	0.00134202	1.51754
ZFPM1	90.8112	0.601329	0.212984	2.82336	0.00475233	0.0267327	1.51711
ARHGAP11B	355.496	0.601007	0.113035	5.31701	1.05487e-07	1.3797e-05	1.51677
GREB1	6858.59	0.59942	0.100926	5.93919	2.86442e-09	6.98737e-07	1.51511
RP11-342K2.1	82.6683	0.598705	0.206517	2.89906	0.00374279	0.0228795	1.51436
SEC63	1341.65	0.596882	0.217926	2.73892	0.00616413	0.0316824	1.51244
DTNBP1	183.878	0.596434	0.197446	3.02074	0.00252154	0.0178906	1.51197
WIPF2	723.801	0.596285	0.173214	3.44247	0.000576429	0.00715838	1.51182
RP11-690D19.3	68.6235	0.595393	0.194943	3.05419	0.00225668	0.0167375	1.51088
MAP2K5	168.964	0.592925	0.233296	2.54151	0.0110375	0.0466641	1.5083
PIP5K1C	273.916	0.592049	0.224862	2.63295	0.00846476	0.0387851	1.50739
ABCC1	719.206	0.591984	0.173221	3.41751	0.000631966	0.00751369	1.50732
F8A1	265.765	0.591968	0.224	2.64271	0.00822445	0.0380564	1.5073
CLPTM1	1505.81	0.591928	0.229245	2.58207	0.00982093	0.0429872	1.50726
KLF7	219.28	0.591046	0.129403	4.56749	4.93591e-06	0.000310882	1.50634
RP3-439F8.1	67.2097	0.590703	0.187177	3.15585	0.0016003	0.013337	1.50598
AP000432.3	91.892	0.590451	0.192035	3.0747	0.00210717	0.0160471	1.50572
AKR1B15	38.1167	0.589792	0.230204	2.56204	0.0104059	0.0447074	1.50503
PLXNB3	202.996	0.589756	0.209249	2.81845	0.00482565	0.0270068	1.50499
FMN1	2084.94	0.589198	0.121348	4.85542	1.2013e-06	0.000106101	1.50441
ASH2L	4889.99	0.587293	0.214733	2.73499	0.00623818	0.0318711	1.50243
NAV1	478.021	0.586234	0.219277	2.67348	0.00750684	0.0358946	1.50132
RAB4B	128.749	0.585899	0.184316	3.17878	0.00147896	0.0127419	1.50097
TRA2A	899.46	0.585785	0.218996	2.67487	0.00747583	0.0357908	1.50086
SULT1B1	139.276	0.585342	0.175525	3.3348	0.000853614	0.0089545	1.50039

## Sheet: down
Supplementary Table S3
Significantly downregulated genes in ULA versus 2D in SUM44 cells
Gene	baseMean	log2FoldChange	lfcSE	stat	pvalue	padj	linearFoldChange
BMS1P22	31.6294	-5.29105	1.24379	-4.25396	2.10021e-05	0.000884277	0.0255409
MEF2BNB-MEF2B	20.8026	-4.73106	1.32493	-3.5708	0.000355898	0.00538551	0.0376538
SNORD15A	64.9024	-3.4683	0.866288	-4.00363	6.23776e-05	0.00183996	0.0903522
YOD1	280.14	-3.34562	1.30068	-2.57221	0.0101051	0.0438191	0.0983712
SNORA64	25.1827	-2.91354	0.514581	-5.66196	1.49654e-08	2.91124e-06	0.13272
CTD-2651B20.7	114.181	-2.87758	0.298139	-9.65181	4.82969e-22	1.23704e-18	0.13607
SNORA23	100.273	-2.66772	0.31698	-8.41607	3.89335e-17	4.98608e-14	0.157375
SNORA53	27.5304	-2.61624	0.424754	-6.15944	7.30028e-10	2.15751e-07	0.163092
SNORA61	83.468	-2.589	0.550586	-4.70225	2.5731e-06	0.000181392	0.166201
SNORA76C	62.0707	-2.55381	0.599866	-4.2573	2.06913e-05	0.000875418	0.170305
U2	6578.28	-2.5464	0.358374	-7.10544	1.19944e-12	6.58319e-10	0.171182
SNORA24	41.6866	-2.5104	0.546864	-4.59055	4.4209e-06	0.000285464	0.175507
RNU2-2P	5756.28	-2.49666	0.313422	-7.96582	1.64128e-15	1.57645e-12	0.177186
SNORD22	44.6164	-2.45575	0.592479	-4.14487	3.40001e-05	0.00123234	0.182283
AC084082.3	146.647	-2.40309	0.232354	-10.3424	4.5319e-25	1.39293e-21	0.189059
SNORD3C	63.256	-2.32799	0.489838	-4.75257	2.00847e-06	0.000152685	0.199161
RNU4-2	1188.86	-2.22961	0.279078	-7.98921	1.35801e-15	1.39133e-12	0.213216
AC024995.1	20.9524	-2.20567	0.41329	-5.33685	9.45757e-08	1.26698e-05	0.216784
FBN2	31.13	-2.20517	0.576957	-3.82207	0.000132337	0.00298643	0.216859
SCARNA16	146.102	-2.19923	0.363991	-6.04199	1.52229e-09	4.25355e-07	0.217754
RNU4-1	568.456	-2.1499	0.285735	-7.52409	5.30907e-14	4.2942e-11	0.225329
SNORA52	172.696	-2.10948	0.291539	-7.23568	4.63197e-13	2.63645e-10	0.23173
SNORA62	26.6274	-2.09993	0.519934	-4.03884	5.37165e-05	0.00169859	0.23327
SNORA84	60.0249	-2.05977	0.473253	-4.35237	1.34676e-05	0.000652901	0.239854
SNORD17	1528.95	-1.97452	0.23827	-8.2869	1.1624e-16	1.27598e-13	0.254454
SNORA68	362.087	-1.92062	0.324585	-5.91716	3.27552e-09	7.627e-07	0.264141
SNORA71B	57.6218	-1.88631	0.389935	-4.83749	1.31488e-06	0.000112888	0.270499
SNORA57	640.442	-1.84365	0.398509	-4.62638	3.72105e-06	0.000246488	0.278615
SNORD15B	600.393	-1.83995	0.301253	-6.10766	1.011e-09	2.93152e-07	0.279331
SNORA76A	25.6466	-1.83126	0.455277	-4.02231	5.76308e-05	0.00175663	0.281018
SNORA63	1923.29	-1.79859	0.28512	-6.3082	2.82299e-10	9.43125e-08	0.287455
SNORD94	69.4327	-1.791	0.331555	-5.40181	6.59735e-08	9.30165e-06	0.288972
SNORA78	52.9142	-1.77323	0.550486	-3.2212	0.00127653	0.0115739	0.292553
SNORA71D	113.552	-1.76516	0.424903	-4.15428	3.2632e-05	0.0012055	0.294193
SNORA67	73.714	-1.75253	0.318569	-5.50125	3.77119e-08	5.9748e-06	0.296781
SNORA7B	82.6379	-1.74222	0.345752	-5.03894	4.68126e-07	4.733e-05	0.298909
SNORA37	38.632	-1.7416	0.313523	-5.55492	2.77732e-08	4.69031e-06	0.299038
SNORA7A	504.475	-1.73727	0.427671	-4.06216	4.86198e-05	0.00158047	0.299937
SNORD3A	53307.3	-1.73692	0.234594	-7.40394	1.322e-13	9.23477e-11	0.30001
SNORA54	366.176	-1.72443	0.426017	-4.04779	5.17043e-05	0.00164876	0.302619
RNU6ATAC	42.4035	-1.72007	0.495663	-3.47025	0.000519971	0.00675851	0.303533
SNORA70	418.043	-1.71216	0.387277	-4.42101	9.82392e-06	0.000524216	0.305203
SNORA38B	37.9475	-1.71165	0.455592	-3.75698	0.000171975	0.00346911	0.305311
SNORA14B	24.5429	-1.68505	0.584643	-2.88219	0.00394927	0.0237451	0.310992
SNORA9	41.7535	-1.6501	0.422572	-3.90491	9.42612e-05	0.00243463	0.318617
SNORA59A	43.7779	-1.63809	0.262322	-6.24459	4.24926e-10	1.30605e-07	0.321281
GALNT14	133.17	-1.59822	0.552044	-2.89509	0.00379049	0.0230702	0.330285
LINC00324	98.9714	-1.58118	0.249511	-6.33712	2.341e-10	8.56581e-08	0.334208
SNORA77	22.3064	-1.57809	0.400192	-3.94332	8.03599e-05	0.00218485	0.334926
SCARNA5	690.481	-1.5659	0.262269	-5.97059	2.36404e-09	6.15771e-07	0.337766
ZNF625-ZNF20	88.4914	-1.51056	0.350929	-4.30445	1.67402e-05	0.000767952	0.350976
SNORA2A	57.5149	-1.48387	0.444261	-3.34008	0.000837543	0.00888293	0.35753
KCNK15	83.6526	-1.48147	0.294939	-5.02296	5.08804e-07	5.01237e-05	0.358125
SCARNA6	375.329	-1.45592	0.230551	-6.31498	2.70201e-10	9.24499e-08	0.364522
CTD-2651B20.6	362.779	-1.45311	0.306382	-4.74281	2.10779e-06	0.000156486	0.365234
SNORD10	793.545	-1.44573	0.266023	-5.43459	5.49232e-08	8.03866e-06	0.367107
RP11-424M24.3	20.7926	-1.42721	0.475647	-3.00058	0.00269469	0.0186289	0.371848
SNORD3B-1	2615.88	-1.41516	0.225213	-6.28367	3.30682e-10	1.08126e-07	0.374968
SNORD3B-2	2745.81	-1.40006	0.221631	-6.31709	2.66536e-10	9.24499e-08	0.378913
SNORA31	80.848	-1.39438	0.313809	-4.44342	8.85419e-06	0.000489913	0.380407
SNORA10	93.6368	-1.39038	0.365794	-3.80099	0.00014412	0.00315193	0.381464
RNY3	926.234	-1.38158	0.334289	-4.13287	3.58255e-05	0.00127446	0.3838
MIR17HG	54.8332	-1.36704	0.240398	-5.68657	1.29617e-08	2.65594e-06	0.387686
RP11-473M20.16	112.441	-1.3409	0.245801	-5.45521	4.89163e-08	7.2985e-06	0.394775
SNORA73B	3710.62	-1.30784	0.193844	-6.7469	1.51041e-11	7.03392e-09	0.403924
DOCK3	46.0971	-1.269	0.396395	-3.20135	0.00136785	0.012088	0.414947
MSMB	60.3568	-1.26127	0.484292	-2.60436	0.00920464	0.041002	0.417177
SNORA48	866.494	-1.24912	0.228464	-5.46746	4.56525e-08	6.94641e-06	0.420706
RNU4ATAC	105.956	-1.24659	0.315908	-3.94604	7.94533e-05	0.00216881	0.421444
LDLRAD4	302.689	-1.2401	0.208901	-5.93631	2.91508e-09	6.99984e-07	0.423343
U1	3258.55	-1.23634	0.320149	-3.86176	0.000112571	0.00270132	0.424448
SNORA38	48.0297	-1.23024	0.287428	-4.28018	1.86746e-05	0.000815659	0.426246
RNU1-27P	1347.5	-1.2291	0.32659	-3.76344	0.000167592	0.00345543	0.426583
RNU1-3	1347.55	-1.22886	0.32669	-3.76156	0.000168858	0.00345543	0.426654
RNVU1-18	1347.5	-1.22886	0.326634	-3.7622	0.000168425	0.00345543	0.426654
RNU1-2	1347.59	-1.22886	0.32663	-3.76224	0.000168396	0.00345543	0.426654
RNU1-1	1347.46	-1.22886	0.326628	-3.76227	0.000168377	0.00345543	0.426654
RNU1-4	1347.46	-1.22861	0.32663	-3.76147	0.000168921	0.00345543	0.426729
RNU1-28P	1347.43	-1.22814	0.326684	-3.75941	0.000170317	0.00346702	0.426868
SNORA34	324.534	-1.21746	0.256302	-4.7501	2.03314e-06	0.000152685	0.430038
SNORA42	75.2673	-1.20831	0.285771	-4.22824	2.35531e-05	0.000952536	0.432776
VIM	193.041	-1.19434	0.403085	-2.96299	0.00304666	0.020123	0.436987
SNORA22	96.5942	-1.18945	0.399716	-2.97573	0.00292293	0.0196366	0.438471
RP5-875O13.1	155.943	-1.18904	0.297848	-3.99209	6.54926e-05	0.00189546	0.438596
SNORA72	28.7638	-1.18805	0.415302	-2.86068	0.00422733	0.0248339	0.438897
SNHG25	157.75	-1.17738	0.348605	-3.3774	0.000731752	0.0081254	0.442155
MT1X	117.346	-1.15836	0.15965	-7.25564	3.99768e-13	2.45745e-10	0.448022
SNORA26	45.2308	-1.14951	0.363366	-3.1635	0.00155885	0.0131268	0.450779
SCARNA10	2805.84	-1.14243	0.296244	-3.85639	0.000115074	0.0027351	0.452995
SNORA43	413.459	-1.10378	0.333172	-3.31294	0.00092321	0.00940936	0.465297
RBM14-RBM4	92.2063	-1.0877	0.281984	-3.85731	0.00011464	0.00273144	0.47051
SNORD97	878.906	-1.08065	0.163518	-6.60876	3.8756e-11	1.70172e-08	0.472816
RP11-318A15.2	29.1664	-1.07048	0.408752	-2.61889	0.00882159	0.0396752	0.476161
TMEM265	75.0617	-1.0628	0.419055	-2.53618	0.0112071	0.0471605	0.478703
SNORA76	41.4355	-1.06067	0.40163	-2.64091	0.00826836	0.0381815	0.479409
RNU5B-1	278.427	-1.03691	0.331127	-3.13144	0.00173949	0.0140772	0.487372
SNORA21	73.3058	-1.03497	0.334382	-3.09517	0.00196702	0.0152596	0.488026
OTOR	45.0377	-1.0173	0.289827	-3.51001	0.000448086	0.00621496	0.494041
C7orf55	114.588	-1.01571	0.26843	-3.78389	0.000154399	0.00329845	0.494586
ZMYM6NB	47.8761	-1.00371	0.38025	-2.63959	0.00830061	0.0382615	0.498717
SCARNA13	1799.38	-0.991925	0.269546	-3.67998	0.000233249	0.00419739	0.502807
SNORA16A	82.5736	-0.991642	0.387295	-2.56043	0.0104543	0.0448441	0.502905
SMG1P4	125.524	-0.99092	0.312259	-3.17339	0.00150668	0.0128637	0.503157
SNORA71A	346.884	-0.981221	0.288961	-3.39569	0.000684558	0.00781017	0.506551
RGS2	57.0932	-0.975514	0.250982	-3.88679	0.00010158	0.00253341	0.508559
RDM1	71.0328	-0.971969	0.265321	-3.66337	0.00024892	0.00440042	0.50981
SNORA59B	87.3044	-0.955886	0.218625	-4.37227	1.2296e-05	0.000612051	0.515525
PMEL	47.5114	-0.955829	0.268094	-3.56528	0.000363468	0.00548162	0.515545
BOLA2	111.198	-0.945678	0.337753	-2.79991	0.00511172	0.0280035	0.519186
RP11-160E2.6	141.06	-0.938893	0.34398	-2.7295	0.006343	0.0321625	0.521633
LAMB1	742.759	-0.935072	0.119871	-7.80064	6.15946e-15	5.56815e-12	0.523016
CTD-2270P14.5	90.4051	-0.931334	0.194987	-4.7764	1.78459e-06	0.000138513	0.524373
SNORA73A	5539.45	-0.928056	0.189913	-4.88676	1.02511e-06	9.26699e-05	0.525566
RNU12	118.453	-0.92732	0.281368	-3.29575	0.000981584	0.00983375	0.525834
MUM1L1	51.6433	-0.910888	0.213828	-4.25991	2.04512e-05	0.000870619	0.531858
HIST2H2AA4	2964.05	-0.90555	0.345578	-2.62039	0.00878289	0.039559	0.533829
VEPH1	273.271	-0.904517	0.165967	-5.44998	5.03757e-08	7.44398e-06	0.534211
AKR1C3	193.745	-0.902497	0.16335	-5.52494	3.29592e-08	5.42117e-06	0.53496
DHFRP1	197.314	-0.902155	0.235151	-3.83648	0.000124808	0.00287313	0.535087
CTD-2371O3.3	60.9663	-0.895914	0.244651	-3.662	0.000250249	0.00440168	0.537407
NELL2	43.7042	-0.892542	0.234825	-3.80088	0.000144183	0.00315193	0.538664
HIST2H3D	1045.29	-0.889873	0.238625	-3.72917	0.000192112	0.00370902	0.539662
LINC00152	127.473	-0.878674	0.150301	-5.8461	5.03218e-09	1.08922e-06	0.543867
RAB38	48.6465	-0.877033	0.209558	-4.18516	2.84966e-05	0.00108669	0.544486
TMEM45B	397.168	-0.87569	0.155305	-5.63852	1.71515e-08	3.17572e-06	0.544993
STON1	57.3742	-0.868712	0.216391	-4.01455	5.95589e-05	0.0017912	0.547635
AJUBA	616.443	-0.867126	0.0934777	-9.27629	1.75478e-20	2.99639e-17	0.548238
RP11-400K9.4	46.4601	-0.86295	0.225039	-3.83467	0.000125732	0.00288827	0.549827
HIST2H4A	6345.13	-0.847605	0.206179	-4.11102	3.93921e-05	0.00135735	0.555706
UGT1A5	30.4598	-0.846347	0.280294	-3.01949	0.00253198	0.0179233	0.556191
RDH16	97.5341	-0.843051	0.140209	-6.0128	1.82344e-09	5.00404e-07	0.557463
KCNK5	189.045	-0.841254	0.161688	-5.20294	1.96161e-07	2.24971e-05	0.558158
KLHDC7A	316.605	-0.840678	0.0912823	-9.20965	3.27194e-20	5.02832e-17	0.558381
SNORA49	326.47	-0.840179	0.31015	-2.70895	0.00674974	0.0335082	0.558574
SNORD13	298.415	-0.834371	0.288761	-2.88948	0.00385875	0.0233498	0.560827
AMOTL2	1303.39	-0.833319	0.0892454	-9.33739	9.87366e-21	1.89673e-17	0.561236
GPR143	70.7878	-0.830945	0.265427	-3.13059	0.00174453	0.0140883	0.562161
RPS29	5978.71	-0.824831	0.21173	-3.89568	9.79246e-05	0.00247517	0.564548
HIST1H4D	2170.27	-0.823719	0.209324	-3.93513	8.31522e-05	0.00222483	0.564984
CASP4	47.7055	-0.816964	0.2417	-3.38008	0.000724657	0.00806994	0.567635
MS4A7	45.3883	-0.804791	0.278514	-2.88959	0.00385746	0.0233498	0.572445
HIST1H3A	540.896	-0.790571	0.212487	-3.72055	0.000198786	0.00377409	0.578115
S100A9	42.5577	-0.788815	0.303481	-2.59923	0.0093434	0.0414638	0.578819
RP11-465N4.4	41.6526	-0.777373	0.202043	-3.84756	0.000119301	0.00278213	0.583428
TMEM191B	40.337	-0.776476	0.302626	-2.56579	0.0102941	0.0444131	0.583791
HSPB11	535.982	-0.766212	0.140017	-5.4723	4.44233e-08	6.89593e-06	0.587959
C4orf19	935.739	-0.764937	0.23021	-3.32278	0.000891258	0.00918635	0.588479
TSPO	606.659	-0.761613	0.217634	-3.49951	0.000466118	0.00637304	0.589836
BIK	146.304	-0.761601	0.175904	-4.32963	1.49359e-05	0.000706263	0.589842
HIST1H4J	4485.48	-0.760312	0.190382	-3.99361	6.50738e-05	0.00189004	0.590369
MIR4435-2HG	125.684	-0.759616	0.143167	-5.30581	1.12177e-07	1.43661e-05	0.590654
TMEM139	312.312	-0.759242	0.115261	-6.58714	4.48379e-11	1.91408e-08	0.590807
RP11-1017G21.5	52.1496	-0.752317	0.233237	-3.22555	0.00125731	0.011484	0.593649
METTL12	254.557	-0.750047	0.189416	-3.95979	7.50171e-05	0.00210376	0.594584
CTB-33O18.1	26.6486	-0.745913	0.286253	-2.60578	0.00916649	0.0409151	0.59629
RND3	874.107	-0.744279	0.155671	-4.78109	1.74347e-06	0.000137471	0.596966
HIST1H3F	2918.18	-0.736937	0.216375	-3.40584	0.000659609	0.00767945	0.600012
RNY1	425.03	-0.736537	0.254157	-2.89796	0.00375595	0.0229235	0.600178
RN7SL4P	1260.19	-0.735809	0.197714	-3.72159	0.000197973	0.00377409	0.600481
BATF	108.452	-0.734948	0.172652	-4.25683	2.07348e-05	0.000875418	0.60084
ENC1	331.669	-0.734558	0.118968	-6.17441	6.64089e-10	2.00112e-07	0.601002
SPTSSB	7365.47	-0.733393	0.173674	-4.22281	2.4128e-05	0.000965625	0.601488
TRAM1L1	94.4125	-0.731165	0.209139	-3.49608	0.00047215	0.00643263	0.602417
THAP3	149.521	-0.729246	0.185014	-3.94158	8.09461e-05	0.00218626	0.603219
HIST1H3H	1990.1	-0.72809	0.211072	-3.44949	0.000561657	0.00704616	0.603702
RP3-523K23.2	367.979	-0.72683	0.268863	-2.70334	0.00686458	0.0338776	0.60423
ALB	297.53	-0.722013	0.160096	-4.50986	6.48706e-06	0.000386407	0.606251
ROMO1	871.222	-0.72022	0.197992	-3.63762	0.000275168	0.00464736	0.607005
S100A4	98.6245	-0.7151	0.190339	-3.75698	0.000171975	0.00346911	0.609163
MRPL54	301.428	-0.714682	0.178844	-3.99612	6.43893e-05	0.00187768	0.60934
ARHGAP18	304.173	-0.714289	0.146071	-4.89003	1.00822e-06	9.16827e-05	0.609505
HIST1H3E	293.014	-0.712962	0.207165	-3.44152	0.000578456	0.00715838	0.610066
HIST1H3C	1317.36	-0.712823	0.184932	-3.85451	0.000115961	0.00274168	0.610125
SMIM3	165.363	-0.711772	0.185801	-3.83083	0.000127713	0.00292066	0.61057
DOK7	664.734	-0.71077	0.14414	-4.93112	8.17601e-07	7.68243e-05	0.610994
CGRRF1	309.63	-0.710089	0.161733	-4.39049	1.13093e-05	0.000577413	0.611283
HIST1H2AH	1445.4	-0.708336	0.174829	-4.05161	5.08673e-05	0.001632	0.612025
HIST1H4B	1909.94	-0.707235	0.188062	-3.76066	0.000169469	0.0034587	0.612493
PQLC3	488.353	-0.706504	0.138919	-5.08574	3.66195e-07	3.82835e-05	0.612803
TSPAN4	546.419	-0.699225	0.109627	-6.3782	1.79178e-10	7.06054e-08	0.615903
RARRES3	264.849	-0.699032	0.225257	-3.10327	0.00191396	0.0150001	0.615985
LINC00116	129.861	-0.69863	0.188124	-3.71368	0.000204268	0.00383764	0.616157
RPPH1	117152	-0.694719	0.199158	-3.48827	0.000486149	0.00653643	0.61783
HIST1H3G	2032.35	-0.690843	0.169571	-4.07407	4.61995e-05	0.00152359	0.619492
HSD17B7	278.095	-0.685618	0.179242	-3.82509	0.000130726	0.00296312	0.621739
SIVA1	1174.71	-0.683674	0.182867	-3.73863	0.000185022	0.00363145	0.622578
CHCHD2	5821.18	-0.683528	0.176615	-3.87016	0.000108762	0.00265497	0.622641
AP000439.3	518.932	-0.682783	0.122453	-5.57588	2.46287e-08	4.35051e-06	0.622963
PLEKHF1	49.8958	-0.680746	0.215551	-3.15817	0.00158761	0.0132619	0.623842
VPS37D	52.0814	-0.67882	0.267944	-2.53344	0.011295	0.0473624	0.624676
HIST1H2AB	853.864	-0.676411	0.168185	-4.02183	5.77489e-05	0.00175663	0.62572
HIST1H2BI	1529.18	-0.675934	0.209727	-3.22292	0.00126889	0.0115417	0.625927
TMSB4X	13116	-0.6723	0.130269	-5.16085	2.45827e-07	2.67934e-05	0.627505
ISOC2	630.573	-0.671319	0.172159	-3.89941	9.64266e-05	0.00245345	0.627932
FAM169A	178.711	-0.670201	0.212292	-3.15697	0.00159417	0.0133003	0.628419
SLC46A3	286.288	-0.669675	0.129052	-5.18919	2.11206e-07	2.37053e-05	0.628648
OVOL2	156.801	-0.667686	0.193227	-3.45544	0.000549389	0.00694898	0.629516
TMEM106C	3834.67	-0.666271	0.152711	-4.36296	1.28312e-05	0.00063202	0.630133
SOCS3	92.8089	-0.666139	0.229905	-2.89746	0.003762	0.0229422	0.630191
RMRP	79287.3	-0.665428	0.210043	-3.16806	0.00153461	0.0129867	0.630501
HIST1H4C	3042.68	-0.664826	0.172502	-3.85403	0.00011619	0.00274202	0.630765
HILPDA	695.214	-0.664381	0.134021	-4.95729	7.14831e-07	6.90914e-05	0.63096
DNASE1L2	88.8525	-0.66185	0.239996	-2.75775	0.00582011	0.0303507	0.632067
SERTAD1	227.687	-0.661448	0.154142	-4.29117	1.77731e-05	0.0007917	0.632243
SMYD2	935.507	-0.661238	0.142463	-4.64146	3.45956e-06	0.000236295	0.632336
RAMP1	95.2133	-0.661069	0.170097	-3.88641	0.000101736	0.00253341	0.63241
HIST1H2AJ	2291.64	-0.660797	0.182047	-3.62981	0.000283627	0.00471206	0.632529
TMEM126A	332.621	-0.660527	0.212388	-3.11001	0.00187083	0.0147668	0.632647
DDT	700.24	-0.66052	0.136611	-4.83503	1.33124e-06	0.000113658	0.63265
Metazoa_SRP	452961	-0.658015	0.185091	-3.55508	0.000377857	0.00563778	0.63375
RNF128	131.822	-0.657617	0.203466	-3.23208	0.00122894	0.011289	0.633924
SCO2	246.998	-0.65598	0.180094	-3.64243	0.00027008	0.00461094	0.634644
RPS19	7918.71	-0.653478	0.1814	-3.60241	0.000315282	0.00503196	0.635746
CMC4	190.052	-0.652861	0.208936	-3.1247	0.00177989	0.0143023	0.636018
HIST1H3J	720.836	-0.652429	0.183831	-3.54907	0.000386598	0.00570026	0.636208
ESCO2	705.213	-0.651682	0.140599	-4.63505	3.56851e-06	0.00024053	0.636538
C12orf45	246.261	-0.651646	0.167169	-3.89813	9.69381e-05	0.00245427	0.636554
RASGRP1	425.858	-0.651142	0.11054	-5.89054	3.84935e-09	8.64685e-07	0.636776
RPA3	1095.5	-0.650612	0.179352	-3.62756	0.000286111	0.00472199	0.63701
C6orf99	44.3266	-0.649333	0.229201	-2.83303	0.00461085	0.0262443	0.637575
RP11-573G6.4	24.3106	-0.649327	0.245976	-2.6398	0.00829544	0.0382606	0.637578
H2AFZ	6799.17	-0.648126	0.17472	-3.70951	0.000207663	0.00387301	0.638109
UQCRQ	2028.03	-0.644202	0.18153	-3.54874	0.000387078	0.00570026	0.639847
TCEB2	1722.68	-0.644159	0.167044	-3.85623	0.000115149	0.0027351	0.639866
TRIM16L	417.032	-0.640461	0.107804	-5.94095	2.83373e-09	6.98737e-07	0.641508
PRDX4	1822.19	-0.638847	0.18276	-3.49555	0.000473092	0.00643974	0.642226
RN7SL1	474549	-0.638118	0.196584	-3.24603	0.00117027	0.0109864	0.642551
ZBED8	185.583	-0.638077	0.188424	-3.38639	0.000708178	0.00795561	0.642569
COL9A2	142.151	-0.636304	0.143085	-4.44704	8.70636e-06	0.000486754	0.643359
U47924.27	44.3521	-0.635798	0.236372	-2.68982	0.00714908	0.0347681	0.643585
AIMP2	792.988	-0.633759	0.141341	-4.48391	7.32872e-06	0.000418691	0.644495
GTF2E2	347.07	-0.632587	0.150536	-4.20224	2.64284e-05	0.00103084	0.645019
TXNRD1	4885.52	-0.631988	0.120962	-5.2247	1.74442e-07	2.06217e-05	0.645286
ITGAE	240.342	-0.631796	0.127965	-4.93727	7.92232e-07	7.51545e-05	0.645373
C2orf44	340.158	-0.631448	0.125433	-5.03417	4.79936e-07	4.82069e-05	0.645528
SHQ1	546.849	-0.62756	0.147225	-4.2626	2.02061e-05	0.000864977	0.64727
NDUFB5	1952.55	-0.626997	0.166197	-3.77261	0.000161552	0.0033824	0.647523
DIO1	54.2174	-0.625252	0.229538	-2.72396	0.00645047	0.0324806	0.648307
C1orf109	367.313	-0.625184	0.117576	-5.31727	1.05337e-07	1.3797e-05	0.648337
SDHD	1417.75	-0.625034	0.157946	-3.95727	7.58128e-05	0.00211287	0.648405
GPX8	264.38	-0.623807	0.193906	-3.21706	0.00129513	0.0116942	0.648956
MATN3	229.023	-0.623326	0.128841	-4.83795	1.31185e-06	0.000112888	0.649173
RPL35A	7608.96	-0.622672	0.167114	-3.72604	0.000194512	0.00373924	0.649467
MRPL1	460.546	-0.622562	0.175167	-3.5541	0.000379271	0.00564243	0.649517
FASTKD2	1197.64	-0.622155	0.143914	-4.32311	1.53842e-05	0.000723012	0.6497
HIST1H2AG	2560.37	-0.621924	0.167178	-3.72012	0.000199125	0.00377409	0.649804
ZBED5-AS1	127.348	-0.621485	0.172868	-3.59514	0.000324218	0.00509119	0.650001
SRI	751.195	-0.621232	0.116409	-5.33665	9.46775e-08	1.26698e-05	0.650115
NDUFB6	792.947	-0.620872	0.173431	-3.57994	0.000343674	0.00526118	0.650278
ANXA3	254.312	-0.620532	0.136221	-4.55534	5.22998e-06	0.00032409	0.650431
VBP1	1744.46	-0.620509	0.190381	-3.25931	0.00111685	0.0106541	0.650441
RPS3A	17126.4	-0.619025	0.18213	-3.3988	0.000676815	0.00776796	0.651111
COL12A1	5486.01	-0.618706	0.0746012	-8.29351	1.09952e-16	1.27598e-13	0.651255
WSCD1	129.077	-0.618301	0.115609	-5.34823	8.88196e-08	1.21873e-05	0.651438
CTSV	191.826	-0.616973	0.18992	-3.2486	0.00115974	0.0109209	0.652038
CDK1	3535.41	-0.616086	0.148749	-4.14178	3.44619e-05	0.00124301	0.652439
MSMO1	1306	-0.615848	0.155913	-3.94996	7.81644e-05	0.00215661	0.652546
C11orf31	1113.44	-0.611083	0.160171	-3.81518	0.000136081	0.00303527	0.654705
TNFRSF12A	706.422	-0.608803	0.151763	-4.01153	6.03255e-05	0.00180366	0.65574
MB21D2	614.525	-0.608765	0.143339	-4.24704	2.16615e-05	0.000901775	0.655758
MCEE	194.542	-0.607023	0.17892	-3.3927	0.000692086	0.00785523	0.65655
CLP1	329.105	-0.606695	0.187116	-3.24234	0.00118551	0.0110606	0.656699
NDUFS4	781.52	-0.606354	0.177119	-3.42343	0.00061837	0.00740694	0.656855
AKR1C2	1037.29	-0.60472	0.111754	-5.41115	6.26198e-08	8.91057e-06	0.657599
HIST2H2AB	1083.44	-0.604686	0.188455	-3.20866	0.00133357	0.011893	0.657614
MAP2K6	56.3476	-0.604095	0.177386	-3.40554	0.000660322	0.00768193	0.657884
C11orf73	469.624	-0.603156	0.203912	-2.95792	0.00309721	0.0203236	0.658312
RABEPK	334.532	-0.60256	0.183346	-3.28645	0.00101457	0.0100399	0.658584
CLIP4	183.043	-0.60199	0.237731	-2.53223	0.0113339	0.0474734	0.658845
TXNIP	3201.7	-0.60093	0.0936349	-6.41781	1.38252e-10	5.59121e-08	0.659329
WDR83OS	1100.66	-0.599953	0.169363	-3.54241	0.000396495	0.00577567	0.659775
HES6	173.247	-0.598346	0.202448	-2.95555	0.00312107	0.0204018	0.660511
SQRDL	1350.79	-0.598027	0.171528	-3.48647	0.000489434	0.00656337	0.660657
TBPL1	217.898	-0.597388	0.173992	-3.43342	0.000596011	0.00725218	0.66095
HIST1H2BC	2935.88	-0.596076	0.175787	-3.39091	0.000696609	0.00788327	0.661551
ATP5A1	9674.27	-0.595728	0.154824	-3.84778	0.000119191	0.00278213	0.66171
ATP5F1	4328.25	-0.5954	0.167619	-3.5521	0.00038217	0.00565927	0.661861
SNRPB	3906.16	-0.594442	0.13903	-4.27564	1.90588e-05	0.000825056	0.6623
GCHFR	241.779	-0.593985	0.181455	-3.27345	0.00106242	0.0102924	0.66251
TRIB3	1248.99	-0.593894	0.138768	-4.27977	1.87089e-05	0.000815659	0.662552
PPP1R3C	162.883	-0.592799	0.149161	-3.97421	7.06129e-05	0.00201364	0.663055
JMJD4	727.743	-0.591519	0.152412	-3.88104	0.000104011	0.00256436	0.663644
C6orf165	138.313	-0.591386	0.197766	-2.99033	0.00278675	0.019102	0.663705
LIPT1	72.6174	-0.591138	0.220303	-2.6833	0.00728998	0.0351529	0.663819
YARS2	488.754	-0.589924	0.154837	-3.80997	0.000138982	0.00306878	0.664378
