# Supplementary material for: Proteomic and transcriptomic profiling identifies mediators of anchorage-independent growth and roles of inhibitor of differentiation proteins in invasive lobular carcinoma
Source: Sci Rep. 2020 Jul 13;10:11487. doi: 10.1038/s41598-020-68141-9 (PMC7359337; doi:10.1038/s41598-020-68141-9)
Supplement: Supplementary file 5 — Supplementary Table S4 [file 41598_2020_68141_MOESM5_ESM.xlsx]

## Sheet: MCF7
Supplementary Table S4.
Differentially regulated genes in ULA versus 2D in MCF7 cells
Gene	baseMean	log2FoldChange	lfcSE	stat	pvalue	padj
TNS3	1478.84	-2.41636	0.0916493	-26.3653	3.42894e-153	6.69226e-149
KIAA1324	4549.62	1.69822	0.0680588	24.9522	2.02223e-137	1.97339e-133
RASGRP1	425.858	-2.31868	0.0948088	-24.4564	4.30445e-132	2.80033e-128
MYO1B	2747.76	-1.4007	0.0650433	-21.5348	7.34621e-103	3.5844e-99
AJUBA	616.443	-1.67221	0.0833617	-20.0597	1.66205e-89	6.48763e-86
SLC26A2	851.069	1.57257	0.0802167	19.604	1.43027e-85	4.65244e-82
NDRG1	573.533	3.19018	0.163334	19.5316	5.91429e-85	1.64899e-81
EFEMP1	879.96	-2.47011	0.126593	-19.5122	8.64719e-85	2.10959e-81
KPNA2	7736.12	-0.844036	0.0447515	-18.8605	2.40907e-79	5.22421e-76
SLC5A6	2422.27	-1.01268	0.0555214	-18.2395	2.50944e-74	4.89767e-71
TRIP13	1223.28	-1.30866	0.0719118	-18.1981	5.34318e-74	9.48026e-71
TOMM40	1616.85	-1.15804	0.0646642	-17.9085	1.01232e-71	1.64645e-68
TCAF2	265.771	1.91934	0.108967	17.614	1.92435e-69	2.88904e-66
ELF3	1057.96	1.09021	0.0631969	17.251	1.09986e-66	1.53329e-63
CALCOCO1	409.496	1.86232	0.108193	17.2129	2.12539e-66	2.76542e-63
LAD1	1051.13	-0.824877	0.0490532	-16.816	1.86362e-63	2.27327e-60
SLC1A2	279.959	2.11066	0.125915	16.7626	4.58402e-63	5.26272e-60
UBE2C	1577.87	-0.92158	0.055301	-16.6648	2.36268e-62	2.5618e-59
MVP	622.054	1.59537	0.0969744	16.4515	8.18216e-61	8.4048e-58
MCM10	1418.21	-1.31117	0.0805823	-16.2712	1.57908e-59	1.54094e-56
KRT18	50471.1	-0.896188	0.0551047	-16.2634	1.79593e-59	1.66911e-56
CCNG2	803.05	1.46481	0.0904102	16.2018	4.89789e-59	4.3451e-56
FAM63A	539.184	1.18684	0.0737926	16.0835	3.33001e-58	2.82573e-55
GSN	3178.16	1.05455	0.0667728	15.7931	3.46852e-56	2.82063e-53
KLHL24	511.425	1.33378	0.0846472	15.7569	6.15359e-56	4.80399e-53
KLHL5	868.985	-1.54093	0.0985876	-15.6301	4.54279e-55	3.41007e-52
LACTB	409.532	-1.2784	0.0828623	-15.428	1.06094e-53	7.66903e-51
MBNL2	623.801	-1.13058	0.0735443	-15.3728	2.49064e-53	1.73607e-50
RORC	244.411	2.09421	0.138362	15.1358	9.40181e-52	6.32742e-49
YPEL2	310.067	1.66886	0.111022	15.0318	4.54413e-51	2.95626e-48
THBS1	10494.5	-0.58391	0.0392753	-14.8671	5.39007e-50	3.39348e-47
BUB1B	1781.38	-0.831673	0.0561292	-14.8171	1.13554e-49	6.92572e-47
STAT6	920.441	1.20202	0.0820316	14.6532	1.28581e-48	7.6046e-46
SUV39H2	819.575	-1.0098	0.0689979	-14.6353	1.67325e-48	9.60494e-46
AMOTL2	1303.39	-1.18694	0.0814513	-14.5724	4.21122e-48	2.3483e-45
MARS	2671.29	-0.920584	0.0636169	-14.4707	1.8548e-47	1.00556e-44
FAM111B	1709.99	-1.05813	0.0734696	-14.4023	5.00698e-47	2.64111e-44
ZWILCH	1322.16	-1.07102	0.0744189	-14.3917	5.83199e-47	2.99534e-44
GINS2	1334.63	-1.33816	0.093259	-14.3489	1.08283e-46	5.41887e-44
CDC25A	645.494	-1.26125	0.0880307	-14.3274	1.47539e-46	7.19878e-44
PNRC1	574.522	1.50582	0.106255	14.1717	1.37066e-45	6.52467e-43
TUBB	18860.5	-0.825146	0.0583443	-14.1427	2.07165e-45	9.62676e-43
PA2G4	4137	-0.812926	0.0579435	-14.0296	1.02683e-44	4.66062e-42
PARM1	503.983	1.42884	0.10186	14.0274	1.05965e-44	4.70026e-42
PNPLA7	103.459	2.80696	0.200348	14.0104	1.34697e-44	5.84196e-42
ANKZF1	462.696	1.36608	0.0975409	14.0052	1.4492e-44	6.14872e-42
MCM7	4865.99	-1.11519	0.0797209	-13.9887	1.8261e-44	7.58296e-42
CDK6	495.583	-1.00047	0.0718279	-13.9287	4.23891e-44	1.72356e-41
ZWINT	2543.14	-0.933209	0.0672239	-13.8821	8.1328e-44	3.23934e-41
KIF23	2365.23	-0.925469	0.0667502	-13.8647	1.03706e-43	4.04806e-41
TRAF3	696.256	-1.04681	0.0756691	-13.8341	1.58694e-43	6.073e-41
TCP11L2	164.637	1.8686	0.13542	13.7986	2.59926e-43	9.75574e-41
ALYREF	1849.23	-1.03202	0.074866	-13.7848	3.14443e-43	1.15792e-40
TRA2B	3438.25	-0.61086	0.0444892	-13.7305	6.66361e-43	2.4084e-40
NUCB2	3298.73	1.00402	0.0732423	13.7082	9.0693e-43	3.21828e-40
SLC2A10	1782.61	0.932118	0.0680278	13.702	9.87368e-43	3.44115e-40
MYO15B	199.507	2.25627	0.165039	13.6712	1.50955e-42	5.16874e-40
MELK	1275.45	-1.05198	0.0770501	-13.6532	1.93259e-42	6.50317e-40
PLK2	4962.56	-1.21011	0.0890118	-13.595	4.28937e-42	1.41891e-39
ACACB	775.555	1.62361	0.119774	13.5555	7.34622e-42	2.3896e-39
SFXN3	477.676	1.52641	0.112984	13.51	1.36594e-41	4.37035e-39
UTP20	2073.9	-0.747747	0.0554228	-13.4917	1.75071e-41	5.51107e-39
RAD51C	1253.44	-0.866014	0.0648329	-13.3576	1.06899e-40	3.31167e-38
TUBA1B	28202.6	-1.42079	0.106579	-13.3309	1.53041e-40	4.66704e-38
FLNB	20173.1	0.953695	0.0716173	13.3166	1.85477e-40	5.56916e-38
CDCA2	841.517	-0.912632	0.068643	-13.2953	2.46331e-40	7.28429e-38
ZNF367	852.616	-0.888293	0.0668365	-13.2905	2.62692e-40	7.65218e-38
CEP55	1844.61	-1.28706	0.0973878	-13.2158	7.11037e-40	2.04078e-37
TOP2A	12811.6	-0.643123	0.0486732	-13.2131	7.37581e-40	2.08628e-37
HJURP	866.483	-0.838887	0.0637087	-13.1675	1.34944e-39	3.76243e-37
FOSL2	1439.49	1.33447	0.10138	13.1631	1.43013e-39	3.87663e-37
RPS26	3259.97	-0.882613	0.0670496	-13.1636	1.42185e-39	3.87663e-37
BMP7	1760.71	-0.680718	0.0517755	-13.1475	1.75899e-39	4.63923e-37
KIF11	3787.15	-0.694556	0.0528247	-13.1483	1.7399e-39	4.63923e-37
CDK2	1372.71	-0.833713	0.063425	-13.1449	1.82114e-39	4.73908e-37
CDK2AP1	1789.09	-0.880766	0.06707	-13.132	2.15782e-39	5.46939e-37
FGD3	391.2	-1.81003	0.13783	-13.1323	2.14897e-39	5.46939e-37
CDC6	1543.21	-1.22162	0.0940636	-12.9872	1.44609e-38	3.61837e-36
ALDH1A3	95.4908	-2.05308	0.1583	-12.9695	1.82189e-38	4.501e-36
CDC20	1034.35	-1.03151	0.0795403	-12.9684	1.84953e-38	4.51216e-36
SPAG5	2516.38	-0.692864	0.053538	-12.9415	2.62311e-38	6.32041e-36
CMSS1	517.584	-1.20548	0.0932751	-12.924	3.29648e-38	7.84604e-36
AREG	817.018	-1.0832	0.0838878	-12.9125	3.82702e-38	8.99902e-36
PSMC3	2788.59	-0.998333	0.0773476	-12.9071	4.10549e-38	9.53892e-36
ISG20	174.851	1.68685	0.130889	12.8876	5.28783e-38	1.21415e-35
CRAT	603.821	1.52991	0.119054	12.8506	8.53224e-38	1.93632e-35
XPOT	4803.5	-0.890386	0.0696149	-12.7902	1.86076e-37	4.17431e-35
DDIT4	812.239	2.43743	0.190919	12.7668	2.5114e-37	5.56988e-35
TUBA1C	6324.17	-1.08495	0.0850653	-12.7543	2.95123e-37	6.47182e-35
NAA50	4215.23	-0.763468	0.0598891	-12.748	3.19767e-37	6.93433e-35
ASF1B	839.624	-0.919756	0.0721936	-12.7401	3.53819e-37	7.58844e-35
EIF5	6766.86	-0.736482	0.0578517	-12.7305	4.0019e-37	8.48969e-35
CDC45	656.441	-1.24197	0.0977162	-12.71	5.20369e-37	1.09205e-34
SNED1	199.701	1.86663	0.146914	12.7056	5.50574e-37	1.14314e-34
FEN1	2203.75	-1.07103	0.0843225	-12.7017	5.78949e-37	1.18941e-34
MTSS1	458.622	0.974547	0.0769732	12.6609	9.74237e-37	1.98064e-34
DSP	13289.1	1.03597	0.0821878	12.6049	1.98507e-36	3.99409e-34
TRIM16L	417.032	-1.48111	0.117584	-12.5962	2.21489e-36	4.41103e-34
CSE1L	8382.97	-0.9343	0.0742034	-12.5911	2.36457e-36	4.66155e-34
GEMIN5	1543.64	-0.693772	0.0552357	-12.5602	3.49439e-36	6.81999e-34
RIMS4	279.968	-1.35041	0.107855	-12.5206	5.7615e-36	1.11334e-33
BCAS1	576.39	0.830877	0.0664288	12.5078	6.76889e-36	1.29518e-33
MCM3	4371.89	-0.887559	0.0712413	-12.4585	1.2572e-35	2.38221e-33
NEAT1	3024.44	2.68279	0.216242	12.4064	2.41169e-35	4.52586e-33
TGFB2	78.2272	-2.35019	0.189908	-12.3754	3.55001e-35	6.59863e-33
BNIP3L	1339.67	0.899979	0.0728037	12.3617	4.21037e-35	7.75224e-33
POTEI	158.433	1.74114	0.140869	12.36	4.30347e-35	7.84961e-33
BUB1	1866.43	-0.878362	0.0710865	-12.3562	4.5077e-35	8.146e-33
AK4	1147.23	0.935515	0.0757346	12.3526	4.719e-35	8.4496e-33
FAM136A	1098.68	-0.777725	0.0630854	-12.3281	6.39187e-35	1.13409e-32
LARGE	1429.6	0.648356	0.0526113	12.3235	6.76859e-35	1.19011e-32
URB2	1002.1	-0.978746	0.0798601	-12.2557	1.56498e-34	2.72711e-32
SELENBP1	1083.99	1.44481	0.117991	12.2451	1.78519e-34	3.08333e-32
BRI3BP	3730.35	-0.55321	0.0452271	-12.2318	2.10144e-34	3.5977e-32
FANCI	3888.96	-0.70292	0.0574975	-12.2252	2.2793e-34	3.86827e-32
NUP205	4055.32	-0.77251	0.0632306	-12.2173	2.51151e-34	4.22561e-32
CEP78	1157.77	-0.695981	0.057252	-12.1564	5.30146e-34	8.76853e-32
DKK1	630.928	-1.2236	0.100654	-12.1564	5.30133e-34	8.76853e-32
HMGB3	3112.97	-0.735123	0.0605874	-12.1333	7.03828e-34	1.15434e-31
RP11-61L23.2	76.5094	2.18933	0.180606	12.1221	8.064e-34	1.31154e-31
TNFRSF12A	706.422	-1.81351	0.150546	-12.0462	2.03083e-33	3.27567e-31
MMD	202.607	-1.75115	0.145651	-12.023	2.69049e-33	4.30412e-31
CCT6A	7576.69	-0.906096	0.0753816	-12.0201	2.78576e-33	4.4203e-31
SPC24	802.649	-0.868928	0.072544	-11.9779	4.63656e-33	7.29771e-31
IMP4	971.096	-0.733773	0.0612838	-11.9734	4.90034e-33	7.6512e-31
COL12A1	5486.01	-0.854246	0.0713674	-11.9697	5.12078e-33	7.93193e-31
CA12	8368.58	-0.680173	0.0568962	-11.9546	6.14074e-33	9.43691e-31
TPD52L2	2627.81	-0.582513	0.0487624	-11.946	6.81571e-33	1.03924e-30
ANLN	5862.91	-0.802584	0.0672416	-11.9358	7.69854e-33	1.16475e-30
MRTO4	1041.61	-1.0383	0.0872177	-11.9047	1.11848e-32	1.67918e-30
ERBB3	5706.96	0.942412	0.0791785	11.9024	1.15035e-32	1.71385e-30
CNTD2	44.769	2.65799	0.22363	11.8857	1.40521e-32	2.07769e-30
NLN	1479.79	-0.664943	0.0559491	-11.8848	1.4201e-32	2.08392e-30
C14orf169	660.836	-0.777385	0.0654436	-11.8787	1.52722e-32	2.22438e-30
USP1	2160.73	-0.75422	0.0635742	-11.8636	1.82876e-32	2.64385e-30
CCNF	1497.68	-0.877426	0.074047	-11.8496	2.16257e-32	3.10344e-30
NOL11	2664.37	-0.838607	0.0707896	-11.8465	2.24441e-32	3.19738e-30
YWHAQ	6399.46	-0.724225	0.0612426	-11.8255	2.88152e-32	4.07526e-30
RAB30	820.773	0.876463	0.0742772	11.7999	3.90801e-32	5.48725e-30
ATAD2	6241.66	-0.874224	0.0742389	-11.7758	5.20134e-32	7.25104e-30
LXN	775.238	0.990345	0.084144	11.7696	5.59566e-32	7.74542e-30
FAM83D	1198.85	-0.887832	0.0756078	-11.7426	7.70768e-32	1.05937e-29
MCM5	1730.97	-0.937412	0.0798795	-11.7353	8.39976e-32	1.14642e-29
CASC5	2462.25	-0.886248	0.0757168	-11.7048	1.20494e-31	1.63311e-29
MIS18A	518.635	-0.8914	0.0762274	-11.694	1.36843e-31	1.84191e-29
SGMS2	451.836	-1.06581	0.0911651	-11.6909	1.41808e-31	1.89566e-29
ABHD2	2942.92	0.876991	0.0750374	11.6874	1.47877e-31	1.96334e-29
PPFIA4	45.6368	2.88349	0.24689	11.6792	1.62779e-31	2.14659e-29
NOP56	2490.37	-0.891425	0.0765028	-11.6522	2.23643e-31	2.90989e-29
PPIL1	1010.58	-1.20419	0.103341	-11.6526	2.2256e-31	2.90989e-29
ITGB6	119.255	-2.48358	0.213194	-11.6494	2.31121e-31	2.98728e-29
GINS1	1272.62	-0.942382	0.0811469	-11.6133	3.52785e-31	4.52981e-29
RNASEH1	400.215	-1.05673	0.0910357	-11.6078	3.76056e-31	4.79705e-29
ZSWIM8	978.242	0.91633	0.0791792	11.5729	5.65708e-31	7.16943e-29
FER1L4	184.141	1.38637	0.119898	11.5629	6.35264e-31	7.999e-29
ODC1	1136.08	-1.31666	0.114063	-11.5433	7.97927e-31	9.98278e-29
FARSB	1326.12	-0.801603	0.0695153	-11.5313	9.17402e-31	1.14044e-28
U3	123.73	-1.956	0.169652	-11.5294	9.37457e-31	1.158e-28
GMNN	687.436	-0.883991	0.0766852	-11.5275	9.58627e-31	1.1767e-28
GRPEL2	961.078	-0.757482	0.0657225	-11.5255	9.81816e-31	1.19763e-28
RFWD3	1511.6	-0.627242	0.0544502	-11.5196	1.05151e-30	1.27468e-28
IFRD1	765.242	-1.37496	0.119484	-11.5076	1.20847e-30	1.44698e-28
LYPD1	99.2253	-1.60402	0.139385	-11.5079	1.20429e-30	1.44698e-28
ABCF2	1210.02	-0.859133	0.074765	-11.4911	1.46218e-30	1.74009e-28
ETF1	4329.09	-0.797614	0.0694231	-11.4892	1.49531e-30	1.76872e-28
KCNK5	189.045	-1.30256	0.113382	-11.4883	1.5114e-30	1.77698e-28
RNF152	1021.9	1.08437	0.0945446	11.4694	1.88041e-30	2.19761e-28
NCS1	570.309	-0.877881	0.0767285	-11.4414	2.5968e-30	3.01678e-28
TP53INP1	837.258	1.10857	0.0971243	11.4139	3.56185e-30	4.11341e-28
STARD7	4274.6	-0.767445	0.0673392	-11.3967	4.34231e-30	4.98523e-28
PNO1	640.973	-1.0867	0.0954846	-11.3809	5.2089e-30	5.94515e-28
KLK11	44.5342	2.84161	0.250004	11.3663	6.15684e-30	6.98622e-28
PRMT5	2016.02	-0.643969	0.0566841	-11.3607	6.56481e-30	7.40609e-28
PRELID1	1811.12	-0.930767	0.0819341	-11.3599	6.6189e-30	7.4242e-28
EXO1	1033.01	-1.22438	0.108025	-11.3342	8.88103e-30	9.90463e-28
LARS2	884.977	-0.804834	0.0710151	-11.3333	8.9769e-30	9.95467e-28
XRCC6	9309.13	-0.799941	0.0706621	-11.3206	1.03709e-29	1.14355e-27
PHF19	832.182	-0.704343	0.0623246	-11.3012	1.2943e-29	1.41914e-27
CEBPG	938.398	-0.833537	0.0737715	-11.2989	1.32866e-29	1.44869e-27
TPM3	7743.35	-0.824784	0.0730011	-11.2982	1.33871e-29	1.45154e-27
POLDIP2	1568.11	-0.651476	0.0576732	-11.296	1.37347e-29	1.481e-27
FGFR4	1468.76	1.01958	0.0904865	11.2677	1.89383e-29	2.03087e-27
STON2	657.42	-0.947164	0.084234	-11.2444	2.46668e-29	2.63072e-27
RANBP1	1811.87	-1.31823	0.117263	-11.2417	2.54501e-29	2.69951e-27
INPP4B	2901.28	-1.09247	0.097393	-11.2171	3.36109e-29	3.54586e-27
ERCC6L	571.426	-1.01777	0.0907542	-11.2146	3.4582e-29	3.62869e-27
EIF2S1	4295.03	-0.818223	0.0731758	-11.1816	5.01725e-29	5.23646e-27
DSCC1	568.594	-0.964381	0.0862684	-11.1789	5.17563e-29	5.37302e-27
ATXN1	1127.82	0.666548	0.0596931	11.1662	5.9653e-29	6.16004e-27
BIRC5	2087.39	-1.22528	0.109794	-11.1598	6.41001e-29	6.58443e-27
AMD1	2938.82	-1.24108	0.111358	-11.145	7.57559e-29	7.74098e-27
DHFR	3491.17	-0.741073	0.0665056	-11.143	7.7453e-29	7.87318e-27
ENC1	331.669	-1.25536	0.112693	-11.1396	8.04582e-29	8.05283e-27
HIST1H2AE	2249.02	-1.0558	0.0947728	-11.1403	7.98348e-29	8.05283e-27
RUVBL1	1410.51	-1.08389	0.0973006	-11.1397	8.0432e-29	8.05283e-27
TYRO3	329.308	-1.03086	0.0927701	-11.112	1.09736e-28	1.09271e-26
PNPT1	1049.32	-1.12192	0.101059	-11.1017	1.23146e-28	1.22002e-26
ORC1	401.751	-1.11027	0.100075	-11.0944	1.33488e-28	1.3158e-26
POLD2	2483.32	-0.623435	0.0563139	-11.0707	1.74019e-28	1.7067e-26
NUP50	2343.38	-0.553514	0.0500057	-11.069	1.77331e-28	1.73049e-26
AHSA1	2972.35	-0.70243	0.063628	-11.0396	2.46039e-28	2.3772e-26
WDR76	1197.68	-1.0173	0.0921481	-11.0399	2.4544e-28	2.3772e-26
POLD3	1441.44	-0.789587	0.0716272	-11.0236	2.94201e-28	2.82853e-26
SYBU	211.395	1.11987	0.101682	11.0135	3.29146e-28	3.14899e-26
CDK4	1962.86	-0.707482	0.0642437	-11.0125	3.32789e-28	3.16831e-26
CD44	1057.33	1.83861	0.167081	11.0043	3.64241e-28	3.45092e-26
LBR	1544.7	-0.848214	0.0771294	-10.9973	3.93776e-28	3.71271e-26
MIR4435-2HG	125.684	-1.68215	0.153364	-10.9683	5.42618e-28	5.09148e-26
CENPA	598.514	-0.989159	0.0902844	-10.956	6.21627e-28	5.80492e-26
GPRIN1	362.225	-0.868836	0.07931	-10.9549	6.29273e-28	5.84834e-26
PRPF4	1393.48	-0.856664	0.0783067	-10.9399	7.43191e-28	6.87434e-26
PTP4A2	7508.84	-0.525327	0.048091	-10.9236	8.88954e-28	8.18383e-26
AURKB	529.366	-0.906608	0.0830423	-10.9174	9.51614e-28	8.67881e-26
IRS2	253.562	1.56196	0.143067	10.9177	9.48635e-28	8.67881e-26
SET	15080.8	-0.876228	0.0803809	-10.901	1.14057e-27	1.03537e-25
TIMP3	643.215	1.06938	0.0981215	10.8985	1.17162e-27	1.05864e-25
CHRNA5	516.128	-0.95079	0.0872991	-10.8912	1.26985e-27	1.13742e-25
SEPT11	2074.34	-0.652332	0.0598957	-10.8911	1.27047e-27	1.13742e-25
TOPBP1	2618.71	-0.604574	0.0556009	-10.8735	1.54233e-27	1.37451e-25
KIAA1109	2720.75	0.492144	0.0452778	10.8694	1.61199e-27	1.43006e-25
NIP7	579.929	-1.07778	0.0992792	-10.8561	1.86637e-27	1.64823e-25
HMCN1	1356.78	-0.799308	0.0736523	-10.8524	1.94151e-27	1.70687e-25
IDH3A	1309.69	-0.640052	0.0590088	-10.8467	2.06704e-27	1.80907e-25
SLC12A6	219.786	1.27981	0.118296	10.8187	2.80639e-27	2.4452e-25
pk	1284.75	-0.624182	0.0577126	-10.8153	2.91201e-27	2.52594e-25
CCNL2	1757.54	0.605023	0.0560013	10.8037	3.3052e-27	2.85431e-25
MAK16	704.788	-0.855749	0.0792614	-10.7965	3.57426e-27	3.07308e-25
BRCA1	1543.83	-0.636598	0.0592399	-10.7461	6.18163e-27	5.29153e-25
PTGES2	878.415	-0.689285	0.0643845	-10.7058	9.56529e-27	8.15222e-25
MTA2	3043.54	-0.619619	0.0578848	-10.7044	9.70986e-27	8.23945e-25
ANO7	36.7993	2.71127	0.25336	10.7013	1.00402e-26	8.48287e-25
DTL	1373.74	-1.07322	0.100306	-10.6994	1.02426e-26	8.61659e-25
FBXO5	744.047	-0.966026	0.0905087	-10.6733	1.35712e-26	1.13678e-24
TRIM16	656.669	-1.20796	0.113242	-10.667	1.45206e-26	1.2111e-24
TAP1	646.605	-1.26033	0.118196	-10.6631	1.51527e-26	1.25844e-24
CMYA5	304.321	1.52135	0.143089	10.6322	2.11068e-26	1.74552e-24
SOCS2-AS1	71.1803	1.7629	0.165845	10.6298	2.16538e-26	1.78319e-24
MBNL3	824.07	-0.635985	0.0598581	-10.6249	2.28309e-26	1.87223e-24
POLR1B	1070.66	-0.699054	0.0658954	-10.6085	2.71954e-26	2.2208e-24
LYAR	407.931	-1.1874	0.111951	-10.6064	2.78219e-26	2.2625e-24
WDR43	2016.93	-1.00477	0.0947564	-10.6037	2.86287e-26	2.31845e-24
TUBB2A	489.092	-1.46668	0.138596	-10.5824	3.59511e-26	2.89941e-24
AURKA	2159.69	-1.08946	0.102965	-10.5809	3.65518e-26	2.93572e-24
RFC2	1331.27	-0.983317	0.0929612	-10.5777	3.78042e-26	3.02387e-24
SRSF2	4060.42	-0.714633	0.0676474	-10.5641	4.37251e-26	3.48319e-24
PSMD1	3166.64	-0.889009	0.0841858	-10.5601	4.56277e-26	3.61999e-24
PFN2	1866.15	-0.550062	0.0521293	-10.5519	4.97949e-26	3.9346e-24
DNMT3B	447.927	-0.847609	0.0804476	-10.5362	5.88477e-26	4.63117e-24
NGRN	2922.13	-0.879916	0.0835994	-10.5254	6.59926e-26	5.1726e-24
KDM3A	1093.39	1.47691	0.140359	10.5224	6.81401e-26	5.31956e-24
VANGL1	1354.97	-0.530969	0.050467	-10.5211	6.90495e-26	5.36908e-24
SPRED1	463.959	-1.26363	0.120131	-10.5188	7.08054e-26	5.48377e-24
C9orf152	230.964	1.56667	0.149055	10.5107	7.71525e-26	5.95172e-24
SNRPC	1507.71	-0.735521	0.0700265	-10.5035	8.32689e-26	6.39826e-24
CLMN	1735.9	0.970721	0.0925067	10.4935	9.25083e-26	7.08033e-24
CENPL	631.381	-1.02633	0.0979037	-10.4831	1.033e-25	7.87539e-24
RRP36	1166.15	-1.05618	0.100771	-10.481	1.05641e-25	7.99144e-24
SRPK1	2135.83	-0.649561	0.0619738	-10.4812	1.05382e-25	7.99144e-24
SKA1	411.906	-1.02383	0.0978594	-10.4622	1.28766e-25	9.70318e-24
PGR	6803.45	1.03778	0.0992012	10.4613	1.3e-25	9.75851e-24
FANCD2	2154.85	-0.760247	0.072677	-10.4606	1.30975e-25	9.79401e-24
EHD1	955.374	-0.728221	0.0697762	-10.4365	1.68888e-25	1.25808e-23
SRSF1	7151.7	-0.727585	0.069878	-10.4122	2.18089e-25	1.61842e-23
C4orf19	935.739	-0.975026	0.0936883	-10.4071	2.30063e-25	1.69439e-23
SNRPD3	2159.3	-0.667454	0.0641321	-10.4075	2.29201e-25	1.69439e-23
TRAP1	2117.38	-0.693673	0.066756	-10.3912	2.71999e-25	1.99571e-23
KIAA1524	816.344	-0.867295	0.0835789	-10.377	3.15639e-25	2.30724e-23
GRWD1	791.574	-0.884424	0.0852547	-10.3739	3.259e-25	2.37335e-23
PPP1R3B	738.06	0.795689	0.0770403	10.3282	5.25275e-25	3.81107e-23
TFDP1	1425.3	-0.751966	0.0729586	-10.3068	6.56804e-25	4.74772e-23
CDKN2B	156.134	-1.43944	0.139841	-10.2934	7.54866e-25	5.43124e-23
PSMC1	3313.35	-0.976734	0.094892	-10.2931	7.56928e-25	5.43124e-23
NUP107	2231.95	-1.02527	0.0996657	-10.2871	8.05357e-25	5.75757e-23
GDF15	203.96	0.94595	0.0920384	10.2778	8.87509e-25	6.32172e-23
MCM2	3379.59	-1.06379	0.103606	-10.2676	9.86429e-25	7.00078e-23
NCAPG	1753.23	-0.886464	0.0864112	-10.2587	1.08195e-24	7.6509e-23
DEPDC1B	578.492	-0.770501	0.0751146	-10.2577	1.09317e-24	7.70234e-23
NUTF2	1187.49	-0.679749	0.06627	-10.2573	1.09759e-24	7.70563e-23
ZMPSTE24	2353.9	-0.98787	0.0963303	-10.255	1.1234e-24	7.85856e-23
GTPBP4	2649.12	-0.804857	0.0785129	-10.2513	1.16787e-24	8.14044e-23
UTP15	814.705	-1.01558	0.0990804	-10.2501	1.18243e-24	8.21262e-23
CDCA7	507.832	-1.09534	0.106952	-10.2414	1.29346e-24	8.95197e-23
PGAM5	1947.46	-1.10978	0.10843	-10.235	1.38191e-24	9.49677e-23
RACGAP1	3821.17	-0.793	0.0774781	-10.2352	1.3798e-24	9.49677e-23
GREB1	6858.59	1.01271	0.0989653	10.233	1.41036e-24	9.65825e-23
MCM8	1363.33	-0.84032	0.0822869	-10.2121	1.75083e-24	1.19479e-22
ASUN	806.393	-0.842771	0.0825321	-10.2114	1.76225e-24	1.19839e-22
CLCC1	888.727	-0.707205	0.0692988	-10.2052	1.87998e-24	1.27402e-22
EBNA1BP2	1213.52	-1.09448	0.107303	-10.1999	1.98551e-24	1.34087e-22
MCMBP	1783.84	-0.813445	0.0797857	-10.1954	2.0796e-24	1.39957e-22
SRSF7	2769.57	-0.8065	0.0791583	-10.1884	2.23317e-24	1.49776e-22
STAT2	960.447	0.604613	0.0593813	10.1819	2.38912e-24	1.59686e-22
SBDSP1	568.947	-1.3057	0.128246	-10.1812	2.40475e-24	1.60182e-22
HMGB1	8835.46	-0.785243	0.0771326	-10.1804	2.42475e-24	1.60965e-22
AUNIP	300.594	-1.43652	0.141136	-10.1783	2.47976e-24	1.63505e-22
FAXDC2	81.264	1.7799	0.174871	10.1784	2.47715e-24	1.63505e-22
PBXIP1	735.427	1.224	0.120393	10.1667	2.7908e-24	1.83394e-22
TACO1	633.714	-0.623308	0.0613731	-10.156	3.11456e-24	2.03983e-22
DBF4	1280.85	-1.11148	0.109492	-10.1512	3.27204e-24	2.1358e-22
ERI1	522.293	-0.860569	0.0847893	-10.1495	3.33083e-24	2.16692e-22
AHCTF1	3580.27	-0.414052	0.0408093	-10.146	3.45106e-24	2.23769e-22
PLEKHM1P	351.983	1.02811	0.101422	10.137	3.78502e-24	2.4461e-22
UBE2S	1449.09	-0.774914	0.0764774	-10.1326	3.95991e-24	2.55068e-22
GAB2	771.281	0.896697	0.0886468	10.1154	4.72149e-24	3.03123e-22
UFD1L	951.09	-0.844445	0.0835006	-10.113	4.83592e-24	3.09451e-22
NOL10	778.947	-0.746562	0.0738436	-10.1101	4.98581e-24	3.18e-22
ZNF516	448.457	0.949534	0.0940073	10.1006	5.48792e-24	3.48885e-22
NAA25	1531.79	-0.522543	0.051743	-10.0988	5.59103e-24	3.5314e-22
TMSB4X	13116	-1.31414	0.130125	-10.0991	5.57684e-24	3.5314e-22
KIF2C	1370.27	-0.96008	0.0953922	-10.0646	7.92442e-24	4.98906e-22
STT3A	4295.81	-0.518136	0.0515228	-10.0564	8.60665e-24	5.40116e-22
METTL2A	970.859	-0.853566	0.0849605	-10.0466	9.50705e-24	5.94709e-22
ARPC1A	2425.64	-0.504361	0.0502538	-10.0363	1.05589e-23	6.58394e-22
WDR77	881.77	-1.06739	0.106448	-10.0273	1.1563e-23	7.18711e-22
TAX1BP3	743.401	-0.826583	0.0824632	-10.0237	1.19975e-23	7.43353e-22
ADRM1	1758.28	-0.789176	0.078785	-10.0168	1.28569e-23	7.94076e-22
MEA1	1097.53	-0.6816	0.0680941	-10.0097	1.38197e-23	8.5085e-22
CYCS	4689.66	-1.11688	0.111593	-10.0085	1.39854e-23	8.5834e-22
SLC25A10	1039.39	-0.93126	0.0931131	-10.0014	1.50286e-23	9.19478e-22
FAM208B	4697.85	-0.479975	0.0480104	-9.99731	1.56585e-23	9.55024e-22
WARS	2011.77	-0.54711	0.054729	-9.99671	1.57541e-23	9.57859e-22
HN1	2841.03	-1.19562	0.119724	-9.98652	1.74612e-23	1.05836e-21
BRIX1	1185.87	-1.0064	0.100804	-9.98373	1.79589e-23	1.08515e-21
TRAF2	510.52	-0.72787	0.0729217	-9.98153	1.83613e-23	1.10604e-21
FAM46A	942.377	-0.741926	0.0743439	-9.97964	1.87141e-23	1.12382e-21
DNAJC9	1606.01	-1.26983	0.127321	-9.97348	1.99125e-23	1.19212e-21
AHNAK	40938.3	1.23269	0.123649	9.96926	2.07762e-23	1.24003e-21
IPO11	1373.19	-0.590521	0.0592578	-9.96529	2.16246e-23	1.28673e-21
SPEG	112.933	1.83917	0.184571	9.96457	2.17815e-23	1.29213e-21
FIGNL1	1321.44	-0.974218	0.0978003	-9.96131	2.25087e-23	1.33122e-21
DHX9	8206.57	-0.696065	0.0700267	-9.93999	2.78848e-23	1.64419e-21
CTNNAL1	913.394	-1.47194	0.148162	-9.93468	2.94115e-23	1.72899e-21
PLK4	808.704	-0.823688	0.0829905	-9.92509	3.23799e-23	1.89777e-21
BRWD3	844.242	1.17635	0.118566	9.92147	3.35789e-23	1.96215e-21
GOT1	1019.09	-0.74408	0.0750761	-9.91101	3.72872e-23	2.17234e-21
HIST1H2BE	755.791	-1.32535	0.13374	-9.90995	3.76849e-23	2.18898e-21
TUBD1	875.108	-0.642883	0.0648783	-9.90906	3.80192e-23	2.20184e-21
ATP8B1	1852.13	0.624824	0.0630648	9.90765	3.85594e-23	2.22652e-21
SLC16A1	508.81	-1.28257	0.129574	-9.89834	4.23222e-23	2.43658e-21
ATP8A1	470.722	1.2846	0.129815	9.89562	4.34917e-23	2.49655e-21
FKBP4	13826	-0.777883	0.0786322	-9.89268	4.47856e-23	2.56329e-21
KIFC2	768.436	0.850169	0.0859444	9.89208	4.50585e-23	2.57136e-21
GSTCD	760.772	-0.949374	0.0960485	-9.88432	4.86862e-23	2.77029e-21
TIMM50	878.042	-0.693168	0.0701595	-9.8799	5.08842e-23	2.88694e-21
CHD6	2956.03	0.602128	0.0610017	9.87066	5.57951e-23	3.15638e-21
UMPS	1198.85	-0.79961	0.0810702	-9.86317	6.01211e-23	3.39128e-21
CCT5	10630.5	-1.26391	0.128453	-9.83952	7.60705e-23	4.27858e-21
TRAK1	799.936	1.04223	0.105956	9.83638	7.84807e-23	4.40146e-21
MAPKAPK3	483.718	-0.915504	0.0930968	-9.83389	8.0449e-23	4.49892e-21
KDM1A	2220.13	-0.633238	0.06443	-9.82831	8.50374e-23	4.74193e-21
LAMB1	742.759	-1.32409	0.134765	-9.82516	8.77305e-23	4.87817e-21
TUBB6	494.855	-1.26437	0.128762	-9.81948	9.28191e-23	5.14645e-21
POGK	2419.45	-0.585801	0.0597798	-9.79932	1.13347e-22	6.26681e-21
GPER1	131.236	1.51061	0.154251	9.79321	1.20417e-22	6.63893e-21
RBL1	851.465	-0.817119	0.0835206	-9.78344	1.32621e-22	7.29117e-21
HIST1H4C	3042.68	-1.69127	0.172957	-9.77854	1.39201e-22	7.63145e-21
CAPN9	99.2212	1.45452	0.148839	9.77246	1.47821e-22	8.08128e-21
RAE1	1674.12	-0.786957	0.0805307	-9.77214	1.48293e-22	8.08444e-21
SF3A3	1754.73	-0.731974	0.0749872	-9.76131	1.65009e-22	8.97072e-21
UBE2H	1947.39	0.921232	0.094436	9.7551	1.75427e-22	9.51055e-21
AHSA2	438.71	0.844462	0.0865772	9.75386	1.77578e-22	9.60051e-21
XPO1	7429.64	-0.464655	0.0476422	-9.75302	1.79064e-22	9.65413e-21
FOXO4	180.276	2.15175	0.220676	9.75075	1.83112e-22	9.84518e-21
WDR46	859.388	-0.747735	0.0767026	-9.74849	1.87231e-22	1.0039e-20
ARHGAP19	724.313	-0.773274	0.0793807	-9.74133	2.00904e-22	1.07426e-20
EXOSC2	985.447	-0.697265	0.0716993	-9.72485	2.36242e-22	1.25976e-20
PSMC4	1543.46	-0.816854	0.0840397	-9.71986	2.48129e-22	1.31955e-20
SPDL1	667.327	-0.881705	0.0907238	-9.71857	2.51297e-22	1.33276e-20
HIST1H2BJ	1122.49	-1.57874	0.162451	-9.71826	2.52059e-22	1.33318e-20
NOP16	447.812	-0.86712	0.0892554	-9.71505	2.60117e-22	1.37208e-20
CAPN8	214.58	1.56825	0.161493	9.71099	2.70696e-22	1.42404e-20
BNIP3	965.039	0.951349	0.0980411	9.70358	2.9111e-22	1.52731e-20
PSMD7	1861.09	-0.553282	0.057086	-9.69208	3.25826e-22	1.70487e-20
RRP15	997.841	-0.906548	0.0936985	-9.67516	3.84492e-22	2.00645e-20
TEX30	222.886	-1.21705	0.125891	-9.66747	4.14515e-22	2.15736e-20
MASTL	988.634	-0.935291	0.0967572	-9.66637	4.18996e-22	2.17488e-20
PAQR6	143.024	1.8083	0.187365	9.65121	4.85779e-22	2.51484e-20
TARS	3224.44	-0.86979	0.0901681	-9.64631	5.09556e-22	2.63095e-20
FAM49B	1837.22	-0.994961	0.103162	-9.64467	5.17795e-22	2.65942e-20
RBM38	420.964	-0.689841	0.071524	-9.6449	5.16638e-22	2.65942e-20
RND3	874.107	-1.35792	0.140812	-9.64352	5.23633e-22	2.68235e-20
MAPRE1	2561.49	-0.487332	0.050555	-9.63963	5.43825e-22	2.77849e-20
PRC1	4179.14	-1.02267	0.1061	-9.63873	5.48626e-22	2.7957e-20
ABCE1	3067.14	-1.16246	0.120642	-9.63565	5.65358e-22	2.87346e-20
DNAJA3	1696.56	-0.705507	0.0732409	-9.63269	5.81871e-22	2.94971e-20
ITGA6	1611.41	-0.910244	0.0945003	-9.63219	5.84704e-22	2.95639e-20
NFKBIA	1292.24	-1.08917	0.113129	-9.62775	6.10517e-22	3.07893e-20
NCBP1	1809.8	-0.568045	0.0590206	-9.62452	6.30015e-22	3.16907e-20
PEF1	703.701	-0.640719	0.0665869	-9.6223	6.43752e-22	3.22985e-20
SYTL4	590.997	0.783086	0.081427	9.61703	6.77576e-22	3.39083e-20
RBM8A	4137.09	-0.61797	0.0643285	-9.60647	7.5081e-22	3.74771e-20
PSMD3	2095.5	-0.499163	0.0519729	-9.6043	7.66796e-22	3.81775e-20
CACYBP	3427.53	-1.14546	0.119276	-9.60347	7.73008e-22	3.83888e-20
MYO16	257.061	1.6322	0.170026	9.59968	8.01967e-22	3.96253e-20
ZNF724P	436.279	-0.766723	0.0798689	-9.59976	8.01329e-22	3.96253e-20
HSPA9	10771.7	-0.67216	0.0700254	-9.59881	8.08754e-22	3.98597e-20
RSPH3	385.731	0.947273	0.0986904	9.59843	8.117e-22	3.99042e-20
EVL	1786.49	0.982533	0.102533	9.58261	9.46264e-22	4.64026e-20
RAB23	430.047	-1.01599	0.106137	-9.57248	1.04371e-21	5.10528e-20
CPD	4164.83	0.51457	0.0537736	9.56919	1.07744e-21	5.25708e-20
CENPW	350.329	-1.12556	0.117735	-9.56008	1.17663e-21	5.71253e-20
FBN2	31.13	-3.05066	0.319097	-9.56027	1.17451e-21	5.71253e-20
SKP2	775.256	-0.862831	0.0903788	-9.54684	1.33717e-21	6.4758e-20
ANAPC1	2089.31	-0.652673	0.0684178	-9.53951	1.43513e-21	6.93305e-20
PPP4R1	1053.16	-0.948662	0.0994554	-9.53857	1.44821e-21	6.97896e-20
CDC27	2384.47	-0.520758	0.0547041	-9.51953	1.73961e-21	8.36257e-20
IMPDH1	1745.14	-0.566013	0.0595173	-9.51006	1.9055e-21	9.1375e-20
PDK1	344.429	1.13393	0.119272	9.50712	1.96007e-21	9.37617e-20
NACC2	715.933	-0.81546	0.0858118	-9.50289	2.04143e-21	9.74148e-20
E2F1	1163.23	-0.821444	0.0865047	-9.49594	2.18229e-21	1.03882e-19
HSPD1	12615	-0.632584	0.0666236	-9.49488	2.20458e-21	1.04688e-19
RFC5	1220.88	-1.0293	0.108513	-9.4855	2.41213e-21	1.14266e-19
TDG	1439.68	-0.670999	0.0707974	-9.47774	2.59844e-21	1.22793e-19
SEC14L5	60.4215	2.42819	0.256278	9.47483	2.67207e-21	1.25968e-19
POLQ	822.909	-0.678473	0.0716615	-9.46774	2.85973e-21	1.3449e-19
TCF19	1314.38	-0.665592	0.0703682	-9.4587	3.11793e-21	1.4628e-19
KLF9	351.578	1.16019	0.122726	9.45349	3.27702e-21	1.53376e-19
RP11-174G6.5	106.52	1.52243	0.161097	9.4504	3.37535e-21	1.576e-19
B3GALNT1	1470.28	-0.865241	0.0915933	-9.44654	3.50201e-21	1.63123e-19
HIST1H2BF	1310.69	-1.26202	0.133778	-9.43371	3.95822e-21	1.83935e-19
DEPTOR	352.861	1.00368	0.106398	9.43321	3.9771e-21	1.84373e-19
ATAD3A	811.141	-0.861826	0.0913655	-9.43273	3.99561e-21	1.84792e-19
PLEKHA6	1834.59	0.993384	0.105327	9.43144	4.04494e-21	1.86631e-19
DDIAS	573.801	-1.06932	0.113437	-9.42652	4.2394e-21	1.95142e-19
RPS6KA2	168.361	1.23042	0.130552	9.42478	4.31015e-21	1.97932e-19
FAM169A	178.711	-1.36036	0.144554	-9.41076	4.92552e-21	2.2566e-19
PAK1IP1	414.282	-1.16097	0.123433	-9.40565	5.17083e-21	2.36078e-19
RNASEH2A	889.482	-0.919311	0.0977416	-9.40553	5.17709e-21	2.36078e-19
SRPRB	1716.36	-1.0844	0.115359	-9.40021	5.44557e-21	2.47742e-19
KIF5B	8619.3	-0.441853	0.0470189	-9.39736	5.59489e-21	2.53943e-19
AGO4	375.155	1.02307	0.108929	9.39212	5.88032e-21	2.66279e-19
SAAL1	343.695	-1.03377	0.110093	-9.38996	6.00215e-21	2.71166e-19
SETD8	1323.55	-0.68252	0.0726938	-9.38898	6.05827e-21	2.7307e-19
LRR1	732.217	-1.35861	0.144732	-9.38705	6.17033e-21	2.7748e-19
CENPI	580.398	-1.01985	0.108828	-9.37114	7.17514e-21	3.21925e-19
CDCA4	773.838	-1.07201	0.114424	-9.3688	7.33645e-21	3.28407e-19
ANAPC7	1709.43	-0.959577	0.10249	-9.36266	7.77545e-21	3.47262e-19
ANKRD37	56.8259	3.73692	0.399194	9.36117	7.88564e-21	3.51379e-19
HSPA4	6081.76	-0.639458	0.0683168	-9.36018	7.95977e-21	3.53874e-19
BATF	108.452	-1.25559	0.134273	-9.35108	8.67605e-21	3.84842e-19
GABPB1-AS1	390.367	0.735774	0.0787036	9.34867	8.87564e-21	3.92802e-19
RFC3	961.641	-1.02613	0.109782	-9.34694	9.02162e-21	3.98359e-19
BORA	318.774	-0.881856	0.0944	-9.34169	9.48053e-21	4.16738e-19
PPP1R8	833.955	-0.763115	0.0816886	-9.34175	9.47554e-21	4.16738e-19
MTURN	653.264	0.841438	0.0901342	9.33539	1.00617e-20	4.41289e-19
CMC2	605.67	-0.729875	0.0783215	-9.31896	1.17488e-20	5.14127e-19
LRP1	340.59	2.06904	0.22217	9.31287	1.24426e-20	5.43273e-19
SLBP	1060.92	-0.820426	0.0881138	-9.31098	1.26658e-20	5.51783e-19
CEACAM5	110.329	1.66167	0.178492	9.30951	1.28427e-20	5.58242e-19
NINJ1	885.413	-0.567185	0.0609405	-9.30719	1.31255e-20	5.69268e-19
POMP	1252.48	-0.898242	0.0965393	-9.30442	1.34728e-20	5.83033e-19
SAE1	2918.76	-0.770373	0.0828771	-9.29536	1.46704e-20	6.33456e-19
NDUFB10	1319.97	-0.540744	0.0581823	-9.29396	1.48653e-20	6.40454e-19
HIST1H2AH	1445.4	-1.62664	0.175032	-9.29335	1.49513e-20	6.42742e-19
HIST1H2BM	755.961	-1.01879	0.10963	-9.29295	1.50074e-20	6.43736e-19
EPHA2	149.367	-1.35348	0.145718	-9.28837	1.56675e-20	6.70575e-19
FUCA2	1363.59	-0.773485	0.0833345	-9.28169	1.66812e-20	7.12402e-19
PBK	1098.05	-1.07752	0.116129	-9.27862	1.71686e-20	7.31616e-19
DNAAF1	55.2294	1.84094	0.198468	9.27575	1.76366e-20	7.4992e-19
CCNA2	1946.55	-1.09356	0.117909	-9.27456	1.78347e-20	7.56695e-19
CDV3	10031.1	-0.629472	0.0678729	-9.27428	1.78825e-20	7.57076e-19
NOC2L	2537.79	-0.724359	0.078118	-9.27263	1.81609e-20	7.67201e-19
EPCAM	5427.23	-0.519637	0.0561917	-9.24757	2.29647e-20	9.68041e-19
HYLS1	469.993	-0.954649	0.103247	-9.2463	2.32406e-20	9.77556e-19
HIST1H2AL	942.547	-1.08958	0.117884	-9.24284	2.4005e-20	1.00754e-18
UBE2L3	1626.25	-0.483353	0.0523007	-9.24181	2.42365e-20	1.01507e-18
PHB	3123.05	-1.09715	0.118724	-9.24121	2.43726e-20	1.01859e-18
SAP30BP	1222.56	-0.623749	0.0675189	-9.23814	2.50816e-20	1.04598e-18
RAB11FIP1	15545.4	0.593223	0.064234	9.23534	2.57458e-20	1.07139e-18
THSD4	2948.18	0.768551	0.0832673	9.22993	2.7082e-20	1.1246e-18
NUP155	3806.54	-0.747787	0.081026	-9.22899	2.73208e-20	1.1321e-18
TGM2	76.8187	-2.86414	0.31041	-9.22697	2.78396e-20	1.15115e-18
EI24	3062.47	-0.482965	0.0523711	-9.22197	2.9168e-20	1.20354e-18
KIF4A	1710.3	-0.546245	0.0592752	-9.21541	3.10086e-20	1.27678e-18
MSANTD3	248.132	-0.939249	0.102154	-9.19446	3.76895e-20	1.5486e-18
MXD4	682.637	0.809689	0.0881057	9.18998	3.92909e-20	1.61101e-18
RBBP8	967.597	-0.974884	0.106121	-9.18653	4.05733e-20	1.6601e-18
PTPRN2	257.491	1.90895	0.207822	9.18549	4.09654e-20	1.67264e-18
EIF3B	6348.91	-0.625938	0.0681613	-9.18318	4.18543e-20	1.70536e-18
CCT7	5213.07	-0.871118	0.0949418	-9.17528	4.50385e-20	1.83128e-18
HGH1	512.598	-0.742122	0.0809296	-9.16997	4.73165e-20	1.91991e-18
KIF15	1207.35	-0.855928	0.0933929	-9.16481	4.96359e-20	2.00568e-18
RPS6KA4	530.371	-0.775493	0.0846149	-9.16498	4.95584e-20	2.00568e-18
DSCAM	700.694	0.700498	0.0764783	9.15944	5.21665e-20	2.10358e-18
FADS1	1350.9	-0.625375	0.0683659	-9.14747	5.82807e-20	2.34529e-18
SNX5	2226.85	-0.506029	0.0553272	-9.14612	5.90137e-20	2.3699e-18
HDGF	7104.78	-0.495662	0.0542361	-9.13897	6.30488e-20	2.52674e-18
MLPH	3492.75	0.541204	0.0592335	9.13679	6.43321e-20	2.57289e-18
PYGL	677.179	-0.681348	0.0746006	-9.13328	6.64517e-20	2.65222e-18
JDP2	221.257	-1.5564	0.170507	-9.12804	6.97521e-20	2.77827e-18
TNFSF10	262.913	2.10863	0.231329	9.11529	7.84605e-20	3.11877e-18
NUP93	1089.24	-1.00563	0.110365	-9.11182	8.10141e-20	3.21372e-18
KLF4	373.418	0.805654	0.0884212	9.11155	8.12163e-20	3.21521e-18
EIF4G2	19110	-0.568495	0.0624447	-9.10397	8.70922e-20	3.44085e-18
SRP19	784.033	-0.923312	0.101436	-9.10242	8.83412e-20	3.48314e-18
DDX21	5617.71	-0.766922	0.0843662	-9.0904	9.86744e-20	3.88272e-18
MPZL1	2254.41	-0.607611	0.0668645	-9.08719	1.01632e-19	3.99107e-18
FAF2	1958.53	-0.456575	0.0502452	-9.08695	1.01855e-19	3.99177e-18
KAT2B	288.165	0.831937	0.0915951	9.08276	1.05857e-19	4.1403e-18
NDC80	674.214	-0.900355	0.0991473	-9.08098	1.07602e-19	4.20013e-18
TSEN15	807.9	-0.964838	0.106259	-9.08007	1.08507e-19	4.22702e-18
PSMG1	704.49	-0.90622	0.0998184	-9.07869	1.0989e-19	4.27237e-18
CCNB2	1744.91	-0.869868	0.0958203	-9.07812	1.10471e-19	4.2864e-18
ILF2	5801.47	-1.04531	0.115188	-9.07483	1.13858e-19	4.40908e-18
RNASE4	332.334	1.85749	0.204694	9.07443	1.1427e-19	4.41627e-18
PUS7	866.115	-0.809347	0.0892574	-9.06756	1.2171e-19	4.6945e-18
SPDEF	2834.57	0.712505	0.0786367	9.06072	1.29596e-19	4.9888e-18
TTC13	609.541	-0.762448	0.0841527	-9.06029	1.30109e-19	4.9987e-18
MARCH8	649.546	0.878386	0.0970403	9.05177	1.40671e-19	5.39386e-18
SLC16A14	973.893	-0.85882	0.0949471	-9.04525	1.49324e-19	5.71442e-18
PARL	1019.32	-0.643786	0.0711764	-9.04493	1.49761e-19	5.71992e-18
BAG5	2421.99	-0.47357	0.0523772	-9.04154	1.5448e-19	5.86907e-18
HSPE1	1928.09	-0.76332	0.0844214	-9.04178	1.54144e-19	5.86907e-18
PDIA6	3893.27	-0.712466	0.0788016	-9.04127	1.54869e-19	5.86907e-18
TMED2	10488.6	-0.629245	0.0695969	-9.04128	1.54849e-19	5.86907e-18
NFATC4	249.889	1.86776	0.206693	9.0364	1.6192e-19	6.12442e-18
PCNA	4060.66	-1.17555	0.130276	-9.02353	1.82132e-19	6.87557e-18
NDUFAF2	374.802	-0.803494	0.0890981	-9.01809	1.91403e-19	7.2116e-18
LRP8	589.452	-0.814251	0.090312	-9.01598	1.95122e-19	7.33755e-18
HEATR1	2527.51	-0.549525	0.0610028	-9.0082	2.09462e-19	7.86169e-18
TPM1	2564.82	-0.733329	0.0814376	-9.00479	2.16075e-19	8.0943e-18
LSG1	1678.14	-0.735178	0.0816561	-9.00335	2.18936e-19	8.18577e-18
HIST1H1B	6767.4	-1.25259	0.139172	-9.00033	2.25036e-19	8.39777e-18
DEK	4817.87	-0.833769	0.0926473	-8.99939	2.26977e-19	8.45401e-18
CCDC138	267.262	-0.869808	0.0966919	-8.99566	2.34818e-19	8.72942e-18
PDHA1	1625.17	-0.626465	0.0696659	-8.99241	2.41865e-19	8.9743e-18
LTB4R	219.447	1.04353	0.116079	8.98984	2.476e-19	9.16965e-18
CHEK1	1104.58	-0.998537	0.111178	-8.98143	2.67263e-19	9.8791e-18
RASA4	136.092	1.15146	0.128258	8.97767	2.7655e-19	1.02031e-17
SESN3	318.62	0.987644	0.110092	8.97106	2.93679e-19	1.08146e-17
BAG1	1190.65	0.709125	0.0790885	8.96622	3.06876e-19	1.12793e-17
CDKN3	998.406	-1.10115	0.122818	-8.96573	3.08233e-19	1.13079e-17
DLGAP5	2261.55	-1.00751	0.11239	-8.96443	3.1188e-19	1.14202e-17
FBXL20	509.744	1.00035	0.111603	8.96342	3.14775e-19	1.15046e-17
ABTB1	131.038	2.47528	0.276254	8.96016	3.24199e-19	1.18269e-17
MRPL3	2285.07	-0.926673	0.103457	-8.95712	3.33258e-19	1.21347e-17
TTLL3	128.833	1.25892	0.140615	8.95301	3.45908e-19	1.25719e-17
ORAI3	225.167	0.960971	0.10739	8.94845	3.60514e-19	1.30784e-17
ERBB2	2211.73	0.553138	0.0618227	8.94716	3.64751e-19	1.32075e-17
BCLAF1	6003.56	-0.443843	0.0496177	-8.94526	3.71064e-19	1.34112e-17
FBXO45	1639.91	-0.720226	0.0806152	-8.93411	4.10455e-19	1.48075e-17
HIST4H4	993.844	-0.909348	0.101831	-8.92997	4.26123e-19	1.53161e-17
POLE3	2109.92	-0.973941	0.109064	-8.93001	4.25976e-19	1.53161e-17
PLD1	247.555	0.9273	0.103906	8.92441	4.48091e-19	1.60761e-17
RNMTL1	255.308	-0.927497	0.103933	-8.92399	4.49797e-19	1.61077e-17
CUL1	1432.89	-0.54874	0.061519	-8.91985	4.66915e-19	1.66901e-17
CDCA5	1152.28	-0.691237	0.0775463	-8.91386	4.92847e-19	1.75848e-17
PRMT1	1883.12	-1.00323	0.112565	-8.91244	4.99208e-19	1.77793e-17
ARMC8	983.111	-0.668941	0.0750851	-8.90911	5.14428e-19	1.8288e-17
PSME2	1429.67	-0.827529	0.0928926	-8.90845	5.17528e-19	1.83647e-17
ATP5O	2039.06	-0.619589	0.0695535	-8.9081	5.19158e-19	1.83891e-17
WIPI1	832.704	0.696001	0.0781733	8.9033	5.42114e-19	1.91675e-17
THOC5	792.306	-0.516137	0.0579792	-8.9021	5.47989e-19	1.93402e-17
PSMB5	2422.48	-0.7865	0.0883894	-8.89812	5.68e-19	2.00102e-17
WDHD1	1489.39	-0.681999	0.0766827	-8.89378	5.90669e-19	2.07713e-17
SLF2	1916.87	-0.597306	0.0671963	-8.88896	6.16809e-19	2.16516e-17
CSTF2	587.073	-0.670716	0.0755208	-8.88121	6.61389e-19	2.31748e-17
YPEL3	320.499	1.35099	0.152492	8.85945	8.04122e-19	2.81255e-17
SSX2IP	666.352	-0.815926	0.0923329	-8.83678	9.85194e-19	3.43972e-17
IFRD2	859.255	-1.08968	0.123403	-8.83024	1.04456e-18	3.64046e-17
IGFBP5	9744.75	1.08954	0.123413	8.82839	1.06193e-18	3.69441e-17
RPF2	610.69	-1.00677	0.114072	-8.82575	1.08732e-18	3.77601e-17
HSF4	116.527	1.6924	0.191903	8.81906	1.1542e-18	4.00115e-17
CHN1	202.194	-1.04136	0.118092	-8.8182	1.16314e-18	4.02499e-17
IDE	2307.79	-0.728051	0.0826286	-8.81113	1.23893e-18	4.27967e-17
GPR37L1	167.932	1.12599	0.127854	8.80681	1.28762e-18	4.44003e-17
CCNB1	3756.9	-1.16627	0.132433	-8.80645	1.2917e-18	4.44624e-17
RRP1	649.48	-0.728209	0.0827089	-8.80448	1.31457e-18	4.51699e-17
SEPT8	1283.64	-0.496141	0.0564011	-8.79665	1.40966e-18	4.8352e-17
TRIP6	695.943	-0.600853	0.0683252	-8.79402	1.44303e-18	4.94097e-17
FAM214A	1276.56	1.02317	0.116354	8.79356	1.44892e-18	4.95245e-17
BCCIP	1040.66	-0.609486	0.0693841	-8.78424	1.57425e-18	5.37145e-17
IPO4	2106.94	-0.627906	0.0715555	-8.7751	1.70754e-18	5.81607e-17
MRPS9	629.675	-0.767845	0.087509	-8.77446	1.71722e-18	5.83885e-17
TTC1	915.475	-0.747485	0.0851943	-8.77389	1.72594e-18	5.85827e-17
ADNP2	1072.32	-0.522388	0.0595624	-8.77043	1.77987e-18	6.03086e-17
AK2	1911.53	-0.740766	0.0844757	-8.76898	1.80287e-18	6.09818e-17
XRCC5	9296.43	-0.83589	0.0954428	-8.75802	1.98708e-18	6.70968e-17
KARS	3012.72	-0.852669	0.0973824	-8.75589	2.025e-18	6.82384e-17
XRCC2	493.249	-0.730839	0.0834698	-8.75573	2.02789e-18	6.82384e-17
MRPL36	399.694	-0.878049	0.10035	-8.74984	2.13648e-18	7.17687e-17
MAD2L1	1503.67	-1.20323	0.137595	-8.74469	2.23628e-18	7.49921e-17
UNG	1899.97	-0.696678	0.0797104	-8.74011	2.32893e-18	7.79653e-17
HIST1H4A	917.426	-1.14967	0.131545	-8.73973	2.33674e-18	7.80927e-17
ZNF473	491.107	-0.645263	0.0738356	-8.73919	2.34784e-18	7.83294e-17
RP11-600F24.7	113.745	1.3114	0.150087	8.73761	2.38089e-18	7.92967e-17
PDCD5	874.898	-1.02949	0.117911	-8.73103	2.52371e-18	8.36251e-17
RAD1	960.701	-0.68081	0.0779744	-8.7312	2.51991e-18	8.36251e-17
WDR1	4245.59	-0.487625	0.0558476	-8.73135	2.51646e-18	8.36251e-17
LINC01087	82.0113	1.74697	0.200145	8.72851	2.58047e-18	8.5361e-17
LRRC59	4181.43	-0.698306	0.0800214	-8.72648	2.62711e-18	8.67568e-17
POLA1	1271.56	-0.636153	0.0729567	-8.7196	2.79182e-18	9.20404e-17
PRIM1	895.461	-1.02112	0.11721	-8.71186	2.98919e-18	9.83811e-17
NRBP1	2996.84	-0.357012	0.0409891	-8.70993	3.04067e-18	9.9907e-17
PTPMT1	1171.12	-1.11932	0.128555	-8.70694	3.12199e-18	1.02407e-16
DLAT	1777.35	-0.745401	0.0856596	-8.7019	3.26383e-18	1.0688e-16
CDH1	7568.55	0.485625	0.0558278	8.69862	3.35938e-18	1.09824e-16
C1orf109	367.313	-0.974933	0.112137	-8.69411	3.49558e-18	1.14086e-16
ODF2	1513.68	-0.44134	0.0507829	-8.69072	3.60141e-18	1.17344e-16
SBDS	2417.61	-0.641472	0.0738667	-8.68418	3.81475e-18	1.24088e-16
KRT15	267.074	1.20121	0.138354	8.68214	3.88399e-18	1.26129e-16
PIK3IP1	158.936	1.68403	0.194148	8.67396	4.17361e-18	1.35309e-16
AMOTL1	558.39	0.787292	0.0908416	8.66665	4.45027e-18	1.4404e-16
EME1	272.786	-0.89023	0.102762	-8.66301	4.59474e-18	1.48469e-16
CALU	3267.92	-0.644623	0.0744181	-8.66219	4.62794e-18	1.49125e-16
HIST1H2AB	853.864	-1.45813	0.168334	-8.66213	4.63031e-18	1.49125e-16
TTF2	1252.5	-0.742163	0.0857332	-8.65665	4.85813e-18	1.56204e-16
ARNTL2	294.733	-0.897262	0.10366	-8.65578	4.89558e-18	1.5715e-16
CHCHD3	1537.11	-0.887488	0.102548	-8.65439	4.95557e-18	1.58814e-16
SLC7A2	4768.26	0.547658	0.0633001	8.65177	5.07077e-18	1.6224e-16
RHNO1	952.186	-0.675627	0.0780992	-8.65088	5.11027e-18	1.63236e-16
EBP	1291.11	-0.940843	0.108773	-8.64963	5.16686e-18	1.64774e-16
RP11-34P13.13	133.141	1.60802	0.18597	8.64666	5.30299e-18	1.68839e-16
SEPW1	1517.04	-1.09181	0.126275	-8.64629	5.32011e-18	1.69108e-16
ADIRF-AS1	228.928	1.25913	0.145718	8.6409	5.57741e-18	1.76999e-16
SMC2	3122.19	-0.626012	0.0725271	-8.63142	6.0597e-18	1.91992e-16
PALLD	1123.12	-0.846775	0.0981448	-8.62781	6.25367e-18	1.97817e-16
TCEB1	1124.41	-0.564533	0.0654616	-8.62388	6.47243e-18	2.04405e-16
CORO2A	497.789	0.694041	0.0805124	8.6203	6.67781e-18	2.10551e-16
CYP51A1	5012.58	-0.746191	0.0865889	-8.61763	6.83556e-18	2.15177e-16
NME1	2875.22	-1.43619	0.166718	-8.6145	7.02475e-18	2.20776e-16
WDR5	1229.58	-0.6784	0.0787728	-8.61211	7.17249e-18	2.25057e-16
GINS3	268.363	-0.955955	0.111035	-8.60947	7.33978e-18	2.29937e-16
DPH2	460.231	-0.757379	0.088007	-8.6059	7.57213e-18	2.36835e-16
TM7SF3	1545.26	-1.05571	0.12271	-8.6033	7.74578e-18	2.41879e-16
SPAG4	69.296	1.78748	0.207913	8.59728	8.16281e-18	2.54495e-16
KNSTRN	1163.38	-1.1463	0.133653	-8.57666	9.76638e-18	3.04004e-16
ACLY	5635.11	-0.609738	0.0710961	-8.57625	9.80138e-18	3.04608e-16
QTRTD1	816.937	-0.622111	0.0726211	-8.56653	1.06647e-17	3.30912e-16
SPATA13	1010.38	0.477818	0.0557811	8.56595	1.07184e-17	3.32049e-16
PRPS2	844.535	-0.656309	0.076652	-8.56218	1.10753e-17	3.42561e-16
BHLHE40	1573.55	2.01599	0.235596	8.55698	1.15865e-17	3.57807e-16
SLC2A1	6187.16	0.539495	0.0630632	8.55484	1.18036e-17	3.63935e-16
RNF219	436.742	-0.849849	0.0995165	-8.53978	1.34481e-17	4.13984e-16
SLC35E2B	2131.99	0.694962	0.0813919	8.53846	1.36017e-17	4.18054e-16
KIAA0020	686.549	-0.99579	0.116662	-8.53567	1.39344e-17	4.27607e-16
MMS22L	849.796	-0.595468	0.0698078	-8.53011	1.46203e-17	4.4795e-16
YME1L1	5450.85	-0.609992	0.0715162	-8.52943	1.47073e-17	4.49911e-16
PRODH	218.853	1.46675	0.172061	8.52459	1.53356e-17	4.68396e-16
ATP5L	1975.9	-0.75937	0.089097	-8.52296	1.55523e-17	4.74273e-16
MRPL20	1251.1	-0.761544	0.0893768	-8.5206	1.58733e-17	4.83306e-16
HDAC5	471.837	0.975288	0.114468	8.5202	1.59282e-17	4.84222e-16
TK1	1621.14	-0.828551	0.0973059	-8.51491	1.66719e-17	5.06042e-16
KPNB1	9405.58	-0.632044	0.07428	-8.50894	1.75535e-17	5.31974e-16
DNM1L	2321.45	-0.761753	0.0895433	-8.50708	1.78362e-17	5.39704e-16
C7orf49	529.143	-0.760362	0.089416	-8.50365	1.83725e-17	5.55071e-16
NDUFS3	1010.95	-0.648925	0.0763532	-8.49899	1.91251e-17	5.76915e-16
GARS	2762.26	-0.557281	0.0655755	-8.49831	1.92372e-17	5.79401e-16
SSPO	80.1209	1.96571	0.231494	8.49141	2.04138e-17	6.12948e-16
ZBTB2	708.2	-0.696599	0.0820352	-8.49146	2.04055e-17	6.12948e-16
CSNK2A1	3049.56	-0.54155	0.063781	-8.49077	2.05274e-17	6.15411e-16
PIGU	560.68	-0.787993	0.0928519	-8.48656	2.12844e-17	6.37128e-16
MLEC	7040.57	-0.44137	0.0520696	-8.47654	2.31989e-17	6.93374e-16
FAM120AOS	1089.87	-0.525771	0.0620282	-8.47631	2.32439e-17	6.93657e-16
SMIM13	667.953	-0.744018	0.0878459	-8.46959	2.46264e-17	7.33791e-16
RRM1	4426.48	-0.890646	0.105185	-8.46739	2.50958e-17	7.46638e-16
NR4A1	169.377	1.8502	0.218523	8.46685	2.52124e-17	7.48967e-16
EIF3K	1873.57	-0.693415	0.0819024	-8.46636	2.53182e-17	7.50965e-16
EIF2B3	440.09	-1.29824	0.15342	-8.46196	2.62917e-17	7.78657e-16
AC084082.3	146.647	-2.10504	0.24892	-8.45667	2.75127e-17	8.13583e-16
DDX18	2181.72	-0.675766	0.0799382	-8.45361	2.82438e-17	8.3394e-16
FERMT2	846.724	-0.864503	0.102329	-8.44828	2.95626e-17	8.7156e-16
JAG1	341.252	0.747372	0.0884919	8.44565	3.0235e-17	8.90041e-16
PIGX	1102.23	-0.605063	0.0716482	-8.44492	3.04249e-17	8.94283e-16
DTYMK	788.694	-1.29569	0.153497	-8.44114	3.14256e-17	9.22306e-16
PPP2CA	3823.78	-0.493794	0.0585254	-8.43726	3.24868e-17	9.5202e-16
C20orf27	486.384	-0.875279	0.1038	-8.43238	3.38696e-17	9.90815e-16
TMX2	2073.76	-0.777567	0.0922136	-8.43224	3.39122e-17	9.90815e-16
PSMB6	1332.38	-0.855821	0.101548	-8.42775	3.5236e-17	1.02796e-15
PSMD13	1513.88	-0.645873	0.0767111	-8.41955	3.77927e-17	1.10089e-15
EIF2S2	3269.46	-0.948811	0.11284	-8.40847	4.15397e-17	1.20824e-15
SURF4	4986.22	-0.542603	0.0645406	-8.40715	4.20104e-17	1.22011e-15
RPL22L1	670.088	-1.2815	0.152486	-8.40403	4.3141e-17	1.25109e-15
POLR2C	796.447	-0.653558	0.0778034	-8.40011	4.46052e-17	1.29163e-15
MIR210HG	47.763	2.56481	0.305504	8.39535	4.64512e-17	1.34309e-15
HIST1H4B	1909.94	-1.58143	0.18846	-8.39135	4.806e-17	1.38755e-15
RAN	9825.66	-1.01569	0.121084	-8.38832	4.93154e-17	1.4217e-15
STOML2	1331.56	-0.752242	0.0897273	-8.38365	5.13106e-17	1.47703e-15
PYROXD2	145.03	1.02963	0.122873	8.37957	5.31226e-17	1.52694e-15
NBR1	2919.55	0.622472	0.0742861	8.37939	5.32042e-17	1.52704e-15
CA2	1236.45	0.499763	0.0596621	8.37656	5.44966e-17	1.56184e-15
GPN1	1090.89	-0.608376	0.0726585	-8.37308	5.61312e-17	1.60632e-15
HAT1	1624.07	-0.659151	0.0787461	-8.37058	5.73337e-17	1.63833e-15
TOMM22	1483.4	-0.925318	0.110553	-8.36988	5.76789e-17	1.64579e-15
GART	2122.14	-0.698869	0.0835492	-8.36476	6.02367e-17	1.71626e-15
ACAT2	1611.61	-1.0611	0.126862	-8.36418	6.05357e-17	1.72227e-15
ADIPOR2	1930.79	-0.631737	0.075577	-8.35885	6.33346e-17	1.79928e-15
SPIRE2	294.66	1.20412	0.144116	8.35523	6.53027e-17	1.85249e-15
POLA2	745.73	-0.784631	0.0939257	-8.35374	6.61344e-17	1.87336e-15
SDCCAG3	700.619	-0.823276	0.0985561	-8.35338	6.63377e-17	1.8764e-15
UTP18	1529.87	-0.92784	0.111094	-8.35188	6.71852e-17	1.89762e-15
NR2C2AP	405.852	-0.977899	0.117217	-8.34263	7.26593e-17	2.04926e-15
MAP3K1	4374.87	-0.59069	0.0708295	-8.3396	7.45394e-17	2.09926e-15
GINS4	871.459	-0.805287	0.0965811	-8.33794	7.55961e-17	2.12595e-15
ZBTB37	1329.07	0.46214	0.0554335	8.33684	7.6302e-17	2.14271e-15
ALDOC	306.041	1.34515	0.161379	8.33538	7.72465e-17	2.16612e-15
SLC39A14	899.988	-1.01041	0.121235	-8.33435	7.79234e-17	2.18197e-15
SERPINH1	1716.99	-0.602243	0.0722798	-8.33211	7.94169e-17	2.2206e-15
PDS5A	4582.43	-0.392883	0.0471876	-8.32598	8.36333e-17	2.33515e-15
CA5B	344.976	0.737296	0.0885791	8.3236	8.53342e-17	2.37924e-15
HSH2D	178.608	1.0327	0.124087	8.32235	8.62374e-17	2.40099e-15
NUP88	907.912	-0.801604	0.0963248	-8.32188	8.65784e-17	2.40705e-15
BOD1	1157.29	-0.638243	0.0767407	-8.31688	9.03088e-17	2.50719e-15
LAMA3	626.602	0.923823	0.111114	8.31416	9.24018e-17	2.56166e-15
HIST1H3D	1455.03	-0.77445	0.0931608	-8.31305	9.32733e-17	2.58215e-15
NDC1	2040.1	-0.980078	0.117912	-8.31197	9.41239e-17	2.60201e-15
CDK5RAP1	646.513	-0.734187	0.0883342	-8.31146	9.4532e-17	2.60959e-15
NETO2	583.164	-0.749978	0.0902431	-8.31064	9.51886e-17	2.624e-15
CLU	8699.58	0.610583	0.0734785	8.30968	9.59602e-17	2.64155e-15
ARFGEF3	3626.39	0.542107	0.0652602	8.30685	9.82759e-17	2.70148e-15
HSPA8	31543.2	-1.07421	0.129344	-8.30505	9.97779e-17	2.73891e-15
RUVBL2	1757.67	-0.800262	0.0963717	-8.30392	1.00733e-16	2.76126e-15
POP1	640.967	-0.84658	0.101961	-8.303	1.01513e-16	2.77873e-15
FOS	312.904	2.45156	0.295413	8.29874	1.05219e-16	2.87613e-15
HIST1H2BO	1603.98	-1.24862	0.150513	-8.29578	1.07873e-16	2.94091e-15
KRR1	1966.85	-0.758015	0.0913737	-8.29576	1.0789e-16	2.94091e-15
KNOP1	1072.8	-0.509399	0.0614406	-8.29092	1.12372e-16	3.05882e-15
BLOC1S2	863.733	-0.722249	0.0871701	-8.28552	1.17597e-16	3.19657e-15
RNF138	596.163	-0.737313	0.089024	-8.28218	1.20936e-16	3.28276e-15
CENPM	312.761	-0.894006	0.107956	-8.28118	1.21965e-16	3.3061e-15
C20orf24	1374.42	-0.947386	0.114448	-8.27788	1.25387e-16	3.39414e-15
C17orf89	342.976	-1.14009	0.137742	-8.27698	1.26334e-16	3.41505e-15
CSAD	243.347	1.43921	0.17399	8.27177	1.3198e-16	3.56272e-15
DDX31	555.102	-0.668274	0.0807915	-8.27159	1.32188e-16	3.56343e-15
HIST1H3G	2032.35	-1.40158	0.169501	-8.26886	1.35246e-16	3.64082e-15
TTK	1305.03	-1.0367	0.125485	-8.26156	1.43779e-16	3.8652e-15
PPARG	104.717	-1.11884	0.135607	-8.25058	1.57625e-16	4.2316e-15
RRP1B	1409.36	-0.615427	0.074609	-8.2487	1.60133e-16	4.29301e-15
ICT1	584.185	-0.941516	0.11421	-8.24376	1.66879e-16	4.46773e-15
MIA3	2220.16	0.691303	0.0838631	8.24323	1.67619e-16	4.48139e-15
RSL1D1	3588.17	-0.504164	0.0611629	-8.24297	1.67993e-16	4.48524e-15
ESCO2	705.213	-1.15133	0.139863	-8.23184	1.84362e-16	4.91556e-15
UBE2D2	1608.93	-0.597165	0.0725648	-8.2294	1.88149e-16	5.0097e-15
WTAP	1354.5	-0.536209	0.0651734	-8.22743	1.91276e-16	5.08601e-15
E2F4	566.393	-0.71464	0.0868931	-8.22436	1.96243e-16	5.21098e-15
CPSF2	3321.26	-0.579131	0.0704396	-8.22168	2.00677e-16	5.32148e-15
C1QBP	2242.84	-1.26218	0.153521	-8.22151	2.00962e-16	5.32181e-15
ZNF862	244.806	0.937529	0.114115	8.21563	2.11058e-16	5.58161e-15
PVR	550.69	-0.685801	0.0836731	-8.19619	2.48119e-16	6.55282e-15
KIAA0101	1221.88	-0.903684	0.110299	-8.19302	2.54759e-16	6.71909e-15
OPHN1	676.936	0.638319	0.0779221	8.19175	2.57453e-16	6.78099e-15
CLPB	552.943	-0.750158	0.0915817	-8.19113	2.58782e-16	6.8068e-15
GRPEL1	904.196	-0.692986	0.0846291	-8.18851	2.6449e-16	6.93867e-15
LMNB1	3181.99	-0.696876	0.085106	-8.18834	2.64862e-16	6.93867e-15
MRS2	1046.57	-0.721758	0.0881434	-8.18845	2.64611e-16	6.93867e-15
SRSF3	6792.52	-0.663905	0.0811368	-8.18255	2.7791e-16	7.27074e-15
EDF1	2841.82	-0.593439	0.0726239	-8.17141	3.04808e-16	7.96378e-15
CEP85	826.065	-0.615056	0.0752941	-8.16872	3.1169e-16	8.13269e-15
THBS3	255.354	0.915569	0.112089	8.16826	3.12863e-16	8.15241e-15
PRPS1	537.287	-0.858416	0.105107	-8.16708	3.15956e-16	8.22202e-15
RGS22	113.081	1.44167	0.176587	8.16409	3.23876e-16	8.41691e-15
NAA10	906.718	-0.640281	0.0784652	-8.16006	3.34864e-16	8.69087e-15
GLA	771.261	-1.26601	0.155285	-8.1528	3.55597e-16	9.21673e-15
LRBA	5309.75	0.333776	0.0409439	8.15203	3.57866e-16	9.26322e-15
UBE2V2	1343.04	-0.705461	0.0865553	-8.1504	3.62724e-16	9.37654e-15
HIST1H2AG	2560.37	-1.35842	0.166702	-8.14878	3.67615e-16	9.49041e-15
ADGRG6	1668.73	-0.482688	0.0592381	-8.14827	3.69155e-16	9.50577e-15
CDC7	424.196	-0.854678	0.104893	-8.1481	3.69672e-16	9.50577e-15
CTD-2651B20.7	114.181	-2.56855	0.31523	-8.14817	3.6946e-16	9.50577e-15
IPO5	2725	-0.547493	0.0672339	-8.1431	3.85274e-16	9.88284e-15
MAPKAP1	1744.2	-0.593088	0.0728334	-8.14308	3.85348e-16	9.88284e-15
NSUN5P1	548.249	0.715221	0.0878577	8.14067	3.93107e-16	1.00592e-14
TGS1	891.171	-0.603753	0.0741655	-8.14062	3.93257e-16	1.00592e-14
CCNE1	168.846	-1.20908	0.148529	-8.14036	3.94092e-16	1.00674e-14
RFC4	918.657	-0.959324	0.117868	-8.13897	3.98641e-16	1.01703e-14
CLPTM1L	2525.03	-0.737733	0.0906549	-8.13782	4.02462e-16	1.02544e-14
PRDX2	2603.18	-0.554278	0.0681178	-8.13706	4.04988e-16	1.03053e-14
CCNL1	1120.6	0.480164	0.0590176	8.13594	4.08751e-16	1.03875e-14
IFT140	769.951	0.767406	0.0943294	8.13538	4.10649e-16	1.04221e-14
GRB7	227.437	1.03986	0.127839	8.13416	4.14813e-16	1.05142e-14
KIF20A	1862.15	-0.803534	0.0988116	-8.13198	4.22349e-16	1.06913e-14
SHMT2	2088.59	-0.581225	0.0714825	-8.13101	4.25718e-16	1.07626e-14
SVIL	1220.68	0.820905	0.101071	8.12204	4.58402e-16	1.15739e-14
MB21D2	614.525	-1.04798	0.129062	-8.11997	4.66315e-16	1.17585e-14
SLC7A11	282.242	-0.880323	0.108525	-8.11174	4.99002e-16	1.25665e-14
IARS	5327.77	-1.06356	0.131124	-8.11114	5.01484e-16	1.26127e-14
FTSJ1	558.65	-0.963295	0.118782	-8.10976	5.07208e-16	1.27403e-14
ZNF267	519.584	-0.692664	0.0854646	-8.10468	5.28829e-16	1.32663e-14
MRPS23	1695.75	-0.809192	0.0999152	-8.0988	5.55062e-16	1.39065e-14
EMC8	567.717	-0.933813	0.115318	-8.09769	5.60128e-16	1.40154e-14
DDX39A	1574.62	-0.709213	0.087611	-8.09503	5.72496e-16	1.43065e-14
SDAD1	1018.15	-0.53608	0.0662258	-8.09474	5.73891e-16	1.4323e-14
SLIT1	413.93	1.95784	0.241927	8.09269	5.83605e-16	1.45469e-14
FAM214B	166.906	1.06083	0.131098	8.0919	5.87395e-16	1.46227e-14
SLC25A39	2185.36	-0.455088	0.0562444	-8.09126	5.90501e-16	1.46813e-14
SCNN1A	518.702	0.949522	0.117385	8.08896	6.01747e-16	1.49419e-14
TWISTNB	628.805	-0.758851	0.0938384	-8.08678	6.12608e-16	1.51922e-14
LSM3	1944.66	-0.967362	0.119644	-8.08533	6.19963e-16	1.53551e-14
KDM5B	3364.33	0.420661	0.0520912	8.07547	6.72167e-16	1.6627e-14
MSH6	3804.57	-0.612613	0.0758995	-8.07137	6.9513e-16	1.71732e-14
AP000439.3	518.932	-1.24517	0.154306	-8.06949	7.05916e-16	1.74177e-14
WDR3	1251.98	-0.88202	0.109321	-8.06816	7.13672e-16	1.75868e-14
P2RY2	350.711	-0.973449	0.120757	-8.06119	7.55543e-16	1.85951e-14
OGFOD1	700.428	-0.619908	0.0769027	-8.06094	7.57097e-16	1.86099e-14
RAD18	910.397	-0.667937	0.0828783	-8.05925	7.6763e-16	1.88451e-14
CCDC170	790.721	0.559184	0.0693957	8.05791	7.76118e-16	1.90295e-14
ORC6	539.319	-1.01825	0.126449	-8.05266	8.10155e-16	1.98391e-14
DIRAS2	25.9002	2.23642	0.277732	8.05242	8.11732e-16	1.98529e-14
ASF1A	752.353	-0.792548	0.0984624	-8.04924	8.33093e-16	2.03498e-14
NUP98	3103.28	-0.380658	0.0473058	-8.04675	8.50198e-16	2.07416e-14
BRCA2	1334.8	-0.697384	0.0866812	-8.04539	8.59703e-16	2.09473e-14
FAM175B	497.118	-0.58491	0.0727042	-8.04507	8.61974e-16	2.09765e-14
CKLF	194.53	-1.31524	0.163549	-8.04187	8.8476e-16	2.15042e-14
ZFP91	2647.39	-0.392393	0.0488406	-8.03415	9.42273e-16	2.28736e-14
HIST1H1E	5257.15	-1.03113	0.128384	-8.03161	9.6202e-16	2.33239e-14
BLM	885.524	-0.991029	0.123406	-8.03066	9.69491e-16	2.34759e-14
GEMIN2	380.837	-1.2943	0.161245	-8.02693	9.99429e-16	2.41708e-14
COQ2	344.39	-0.797399	0.0993599	-8.02536	1.01228e-15	2.44512e-14
AEN	772.249	-0.972838	0.121291	-8.02068	1.05163e-15	2.53391e-14
XPO6	1676.6	-0.359052	0.0447657	-8.0207	1.05142e-15	2.53391e-14
BOP1	1068.17	-0.630048	0.078585	-8.01742	1.07994e-15	2.5989e-14
YBX1	6999.31	-0.569003	0.0709735	-8.01712	1.08253e-15	2.60195e-14
PHTF2	1594.98	-0.49261	0.0615487	-8.00357	1.20861e-15	2.90141e-14
FRK	771.834	0.677884	0.0847085	8.00255	1.21868e-15	2.92199e-14
PSMC2	2178.55	-1.07173	0.133934	-8.00192	1.22497e-15	2.93346e-14
KIF20B	2161.43	-0.57161	0.0714438	-8.00084	1.23574e-15	2.95562e-14
KAZALD1	614.878	0.87064	0.108854	7.99824	1.26211e-15	3.0121e-14
OBSL1	955.697	0.518518	0.0648293	7.99821	1.26244e-15	3.0121e-14
NRAS	3927.19	-0.502334	0.0628777	-7.98907	1.3596e-15	3.23996e-14
TOMM5	990.117	-1.17873	0.147565	-7.98791	1.37249e-15	3.26668e-14
TBC1D9	2489.51	0.403388	0.0505198	7.98474	1.40816e-15	3.34751e-14
DNTTIP2	3435.16	-0.577965	0.0723886	-7.98419	1.41445e-15	3.35837e-14
EIF4E	2380.51	-0.894681	0.11207	-7.98324	1.42546e-15	3.3804e-14
TUBB3	915.833	-0.960303	0.120302	-7.98244	1.43473e-15	3.39827e-14
EIF4A1	11192.5	-0.727775	0.0912125	-7.9789	1.47642e-15	3.49277e-14
ZNF778	851.415	-0.576269	0.0722352	-7.97767	1.49122e-15	3.52349e-14
DNAJA1	4173.88	-0.78033	0.0978385	-7.97569	1.51531e-15	3.57609e-14
SPRY1	67.7644	2.4682	0.309532	7.97397	1.53658e-15	3.62192e-14
HIST1H3J	720.836	-1.44989	0.181868	-7.97219	1.55887e-15	3.67001e-14
ICMT	3128.81	-0.829339	0.104041	-7.97131	1.57002e-15	3.69181e-14
B4GALT2	605.82	-0.89671	0.112539	-7.96796	1.61317e-15	3.78871e-14
CREBRF	218.031	1.16686	0.146507	7.96457	1.65806e-15	3.88946e-14
BRIP1	3932.96	-0.746762	0.093796	-7.96155	1.69896e-15	3.98064e-14
NUF2	963.632	-0.970553	0.121925	-7.96027	1.71658e-15	4.01708e-14
SNX29	378.466	0.718187	0.0902479	7.95793	1.74941e-15	4.08902e-14
TEX10	643.542	-0.646493	0.0812413	-7.95769	1.75278e-15	4.09198e-14
TNS2	405.781	1.22322	0.153746	7.95611	1.77538e-15	4.13979e-14
SEC11C	943.679	-0.789513	0.0992703	-7.95317	1.81805e-15	4.23424e-14
OSGIN2	1472.75	-0.692537	0.0870974	-7.95129	1.84585e-15	4.29385e-14
TIPIN	389.82	-1.09583	0.137851	-7.94936	1.87478e-15	4.35596e-14
FBXO32	705.944	1.2006	0.15109	7.94623	1.92277e-15	4.46215e-14
NCAPH	784.057	-0.796862	0.100296	-7.94514	1.93971e-15	4.49612e-14
WASH5P	1444.07	0.676146	0.0851103	7.94434	1.95222e-15	4.51975e-14
H2BFS	582.424	-1.1287	0.142126	-7.94156	1.99654e-15	4.61688e-14
USP39	1171.86	-0.555006	0.0698925	-7.94085	2.00799e-15	4.63787e-14
MRPL16	682.148	-0.640022	0.0806128	-7.93946	2.0306e-15	4.68455e-14
PRDM4	865.847	-0.512293	0.0645264	-7.93928	2.03353e-15	4.68577e-14
CMBL	1609.34	1.08188	0.13629	7.93809	2.05322e-15	4.71999e-14
LINC01002	310.735	1.62382	0.204559	7.93817	2.05193e-15	4.71999e-14
FANCM	884.305	-0.706018	0.088953	-7.93698	2.07158e-15	4.7566e-14
ASCC3	2961	-0.623143	0.0785196	-7.93615	2.08558e-15	4.78311e-14
DDX20	867.915	-0.789693	0.0995334	-7.93395	2.12276e-15	4.86266e-14
KIAA0195	692.191	1.15342	0.145432	7.93105	2.173e-15	4.97192e-14
CENPN	973.509	-0.959144	0.120944	-7.93048	2.18308e-15	4.98912e-14
PDSS1	257.151	-1.10937	0.139919	-7.92867	2.21498e-15	5.05612e-14
SLC39A1	2343.22	-0.65912	0.0831369	-7.92812	2.22488e-15	5.07277e-14
PHTF1	396.523	-0.625988	0.0789907	-7.92482	2.28469e-15	5.20277e-14
PTDSS1	2002.02	-0.716629	0.09043	-7.92469	2.28722e-15	5.20277e-14
TSTA3	1123.74	-0.555391	0.0701556	-7.91656	2.4417e-15	5.54769e-14
PSMG3	717.033	-1.09993	0.13908	-7.90859	2.60319e-15	5.90774e-14
ANXA3	254.312	-0.990903	0.125314	-7.90737	2.62893e-15	5.95922e-14
SLC2A6	221.193	-1.21537	0.153781	-7.90327	2.71684e-15	6.15134e-14
CYB5B	1721.58	-0.904461	0.114457	-7.90216	2.74104e-15	6.19895e-14
RIF1	4401.69	-0.356699	0.0451411	-7.90186	2.74765e-15	6.2067e-14
DDX56	1907.01	-0.818091	0.103566	-7.89922	2.80659e-15	6.3325e-14
SLC25A13	1071.64	-0.741725	0.0939265	-7.89686	2.86008e-15	6.44575e-14
C9orf40	230.226	-0.980004	0.124103	-7.89668	2.86442e-15	6.44807e-14
UBR7	2236.52	-0.471681	0.0597387	-7.89573	2.88616e-15	6.48955e-14
LMAN2	2261.74	-0.448182	0.0567696	-7.89476	2.90866e-15	6.53261e-14
MED22	865.596	-0.584674	0.0740622	-7.89436	2.918e-15	6.54604e-14
SLC25A32	854.828	-0.944823	0.119709	-7.8927	2.95722e-15	6.62642e-14
LINC01089	134.259	1.06112	0.134518	7.88831	3.06316e-15	6.85592e-14
GSN-AS1	34.8589	2.22428	0.282042	7.88634	3.11178e-15	6.95678e-14
HIST1H2BI	1529.18	-1.65368	0.209711	-7.88552	3.13239e-15	6.99483e-14
CKS1B	1534.67	-0.974787	0.123623	-7.88515	3.14157e-15	7.0063e-14
MTCH2	2753.43	-0.755167	0.0957723	-7.88503	3.14471e-15	7.0063e-14
YRDC	365.075	-0.989989	0.125592	-7.88256	3.20732e-15	7.13765e-14
HIST1H2AJ	2291.64	-1.43004	0.181711	-7.86988	3.54982e-15	7.89087e-14
MYO19	1653.01	-0.514559	0.0653909	-7.86897	3.5758e-15	7.93957e-14
PRKRIR	8256	-0.918476	0.11679	-7.86436	3.70999e-15	8.22816e-14
KCTD5	759.993	-0.524614	0.0667409	-7.86046	3.8273e-15	8.47872e-14
SCO1	755.822	-0.776333	0.098767	-7.86024	3.83392e-15	8.48375e-14
TMA7	1925.21	-0.850381	0.108257	-7.85518	3.99214e-15	8.82385e-14
RFTN1	61.7825	1.31652	0.167612	7.85458	4.01105e-15	8.85562e-14
GTF3A	1439.39	-0.967911	0.123262	-7.8525	4.07831e-15	8.99394e-14
GOSR2	692.302	-0.532583	0.0678698	-7.84714	4.25646e-15	9.37622e-14
SHMT1	980.258	-0.42307	0.0539151	-7.84696	4.26233e-15	9.37858e-14
TMC4	339.333	0.908078	0.115747	7.84535	4.31753e-15	9.48932e-14
RP4-724E16.2	100.944	1.36829	0.174439	7.84395	4.36581e-15	9.57555e-14
TEP1	723.448	0.845559	0.107798	7.84393	4.36657e-15	9.57555e-14
GSG2	288.358	-0.74077	0.0944509	-7.84291	4.40228e-15	9.64301e-14
MRPS16	2747.19	-0.668575	0.0852955	-7.83834	4.56548e-15	9.9893e-14
MAPK9	1615.85	-0.456458	0.0582541	-7.83564	4.66469e-15	1.01949e-13
SRI	751.195	-0.844667	0.107846	-7.83216	4.79545e-15	1.0469e-13
CELSR2	3936.28	1.1337	0.14486	7.82622	5.0274e-15	1.09631e-13
OBSCN	545.383	1.15424	0.147553	7.82254	5.1768e-15	1.12763e-13
MIS12	577.931	-0.88943	0.113741	-7.81975	5.29287e-15	1.15035e-13
RPE	1351.54	-0.690127	0.0882536	-7.81981	5.29019e-15	1.15035e-13
SERHL2	133.112	1.41644	0.181205	7.81681	5.4178e-15	1.17619e-13
HAUS6	1117.13	-0.624725	0.0799358	-7.81534	5.48136e-15	1.18866e-13
NEDD1	1284.8	-0.786273	0.100631	-7.81345	5.56415e-15	1.20528e-13
VEZT	1927.45	-0.577754	0.0739453	-7.81326	5.57275e-15	1.2058e-13
DEPDC1	1362.07	-1.0038	0.128505	-7.81138	5.65668e-15	1.22261e-13
DARS2	2391.62	-0.527263	0.0675097	-7.81019	5.71025e-15	1.23282e-13
HIST1H2BK	2033.55	-1.02202	0.13088	-7.80878	5.7745e-15	1.24531e-13
NATD1	69.1572	1.94583	0.249242	7.80698	5.85748e-15	1.26181e-13
HIST1H2BB	555.204	-1.4876	0.190606	-7.80457	5.97037e-15	1.28472e-13
HIST2H2BF	2096.59	-1.31593	0.168662	-7.80217	6.08503e-15	1.30795e-13
SOCS2	435.744	0.744407	0.0954557	7.79846	6.26694e-15	1.34557e-13
ZFYVE1	416.152	1.06584	0.13669	7.79745	6.317e-15	1.35482e-13
KIF22	2766.33	-0.54334	0.0696842	-7.79717	6.33095e-15	1.35632e-13
LPIN3	426.161	0.864314	0.110859	7.79655	6.3623e-15	1.36155e-13
CALM1	9011.66	-0.530674	0.0680705	-7.79595	6.39249e-15	1.36501e-13
LRRC42	447.823	-0.714627	0.0916654	-7.79604	6.3878e-15	1.36501e-13
PRKD3	450.992	-0.731871	0.0939269	-7.79193	6.59948e-15	1.40767e-13
GNAI3	3924.17	-0.67428	0.0865396	-7.79157	6.61812e-15	1.41011e-13
SPRTN	478.51	-0.723809	0.0929309	-7.78868	6.77134e-15	1.44118e-13
MYLIP	799.987	0.552796	0.0710454	7.78088	7.20227e-15	1.53123e-13
KBTBD8	99.7088	-1.48805	0.191359	-7.77626	7.47019e-15	1.58646e-13
B3GALNT2	699.479	-0.686748	0.0883257	-7.77517	7.53454e-15	1.59839e-13
PIR	285.76	-0.951261	0.122505	-7.76508	8.15939e-15	1.72907e-13
CENPE	2310.52	-0.541651	0.0697904	-7.7611	8.41933e-15	1.78221e-13
CIART	143.286	1.15695	0.149073	7.76096	8.429e-15	1.78233e-13
IRAK1	2390.89	-0.570672	0.0735866	-7.7551	8.82715e-15	1.8645e-13
DOLPP1	670.589	-0.542789	0.0700047	-7.7536	8.93216e-15	1.88464e-13
GPS1	1563.21	-0.571548	0.0737266	-7.75226	9.02708e-15	1.90261e-13
FAF1	1230.54	-0.62163	0.0801902	-7.75194	9.05007e-15	1.9054e-13
RPRM	115.226	-1.55229	0.200434	-7.74464	9.58506e-15	2.01586e-13
POLR1E	493.719	-0.780289	0.100776	-7.74283	9.72246e-15	2.04255e-13
RRP9	305.87	-0.976519	0.126139	-7.7416	9.81768e-15	2.06034e-13
LSM2	611.284	-0.884732	0.114371	-7.73562	1.02904e-14	2.15723e-13
PMEPA1	840.272	-0.763503	0.0987844	-7.72898	1.08414e-14	2.27029e-13
ATP9B	752.22	0.643801	0.0833057	7.72817	1.09101e-14	2.28152e-13
NIPA2	1665.76	-0.900839	0.116567	-7.72808	1.09184e-14	2.28152e-13
CADM1	1336.97	-0.639881	0.0828486	-7.7235	1.13175e-14	2.3624e-13
HIST1H2BL	1299.49	-1.23955	0.160588	-7.71883	1.17403e-14	2.44802e-13
AC006548.28	1147.74	0.838672	0.108683	7.71669	1.19387e-14	2.48409e-13
SENP3	767.33	-0.841555	0.109055	-7.71678	1.1931e-14	2.48409e-13
XPO5	1857.72	-0.403222	0.0523143	-7.70769	1.28119e-14	2.66293e-13
PPAT	1323.56	-0.796784	0.103391	-7.70648	1.29333e-14	2.68532e-13
IDH2	4452.51	-0.560738	0.0727813	-7.70443	1.31433e-14	2.72601e-13
LINC00324	98.9714	-1.9261	0.250107	-7.7011	1.34897e-14	2.79488e-13
MRPS5	697.011	-0.450008	0.05846	-7.6977	1.38536e-14	2.86723e-13
HIST1H4D	2170.27	-1.61441	0.209737	-7.6973	1.38975e-14	2.87327e-13
GAS2L3	888.155	-0.6026	0.0782926	-7.69677	1.39552e-14	2.88215e-13
DEGS1	941.432	-0.763326	0.099178	-7.69652	1.39817e-14	2.88458e-13
PWP1	1477.63	-0.694781	0.0902838	-7.69552	1.40918e-14	2.90422e-13
HACD2	2447.71	-0.460134	0.0598039	-7.69404	1.42558e-14	2.93183e-13
KANSL2	923.52	-0.9803	0.127408	-7.69417	1.42415e-14	2.93183e-13
THOC7	1822.6	-0.597695	0.077699	-7.69244	1.44357e-14	2.96569e-13
MRPL47	1104.8	-1.05194	0.136803	-7.68946	1.47757e-14	3.03237e-13
RBMX	5403.42	-0.448703	0.0583564	-7.68901	1.48273e-14	3.03974e-13
CCT8	5494.57	-0.820936	0.106774	-7.68855	1.48812e-14	3.04525e-13
PKD1	964.421	0.727146	0.0945756	7.68851	1.48853e-14	3.04525e-13
KIF14	1623.17	-0.628643	0.0817899	-7.68608	1.51715e-14	3.10055e-13
ACTR3	3669.01	-0.636638	0.0828431	-7.68486	1.53168e-14	3.12369e-13
E2F2	637.64	-0.613844	0.0798768	-7.68488	1.53144e-14	3.12369e-13
CHD1	2194.53	-0.41627	0.0542153	-7.6781	1.61459e-14	3.28936e-13
MCM4	4548.75	-0.536885	0.0699571	-7.67449	1.66074e-14	3.37983e-13
DONSON	570.082	-0.956313	0.124612	-7.67434	1.66277e-14	3.38046e-13
EIF2B2	677.331	-0.561711	0.0731997	-7.67367	1.67142e-14	3.3945e-13
ATG2B	1455.29	0.444914	0.0580235	7.66782	1.74944e-14	3.54926e-13
ACTR1A	2384.08	-0.388723	0.0507089	-7.66577	1.77757e-14	3.60257e-13
HIST1H4J	4485.48	-1.45983	0.190445	-7.66536	1.78326e-14	3.61036e-13
PHF23	494.179	-0.570349	0.0744335	-7.66253	1.82303e-14	3.68705e-13
THEM5	26.6033	2.11049	0.275504	7.66048	1.85241e-14	3.74259e-13
GATS	185.455	0.930264	0.121443	7.66008	1.85818e-14	3.75037e-13
NRBP2	320.568	0.95909	0.125223	7.65908	1.87274e-14	3.77585e-13
MAGOHB	597.699	-0.915495	0.119546	-7.65808	1.8873e-14	3.80128e-13
UBA2	2421.69	-0.693639	0.090619	-7.65445	1.94134e-14	3.90609e-13
TOR1A	945.954	-0.565607	0.0738972	-7.65396	1.9488e-14	3.91708e-13
HARS	1449.56	-0.625546	0.0817455	-7.65236	1.97326e-14	3.96215e-13
DYRK2	1110.41	-0.557883	0.0729099	-7.65168	1.98372e-14	3.97907e-13
PNP	1108.16	-1.07228	0.140206	-7.64784	2.04379e-14	4.09534e-13
VDAC3	2217.69	-0.876638	0.114739	-7.64028	2.16753e-14	4.33885e-13
PSCA	37.5531	2.05498	0.269	7.63934	2.18331e-14	4.36596e-13
BOLA3	390.03	-1.10645	0.144867	-7.63766	2.212e-14	4.41316e-13
DBP	172.413	1.07822	0.141173	7.63756	2.2137e-14	4.41316e-13
SEC13	2262.63	-0.79787	0.104466	-7.63757	2.21352e-14	4.41316e-13
CRACR2B	314.813	1.49268	0.195474	7.63622	2.23687e-14	4.4548e-13
MRPS15	773.878	-0.740771	0.0970486	-7.633	2.2936e-14	4.56312e-13
AIMP2	792.988	-1.06911	0.14008	-7.6321	2.3096e-14	4.58387e-13
EEF2KMT	242.548	-0.943105	0.12357	-7.63215	2.30867e-14	4.58387e-13
SEPHS1	1807.4	-0.636694	0.0834241	-7.63202	2.31108e-14	4.58387e-13
C2orf44	340.158	-1.04513	0.136964	-7.63072	2.33443e-14	4.6255e-13
RPAP3	927.177	-0.491254	0.0644109	-7.62687	2.40529e-14	4.76105e-13
ZPR1	811.87	-0.708024	0.0929037	-7.62105	2.5162e-14	4.97554e-13
ZNF146	2239.67	-0.662295	0.0869251	-7.61915	2.5536e-14	5.0444e-13
PPP1R3C	162.883	1.03147	0.135405	7.61765	2.58328e-14	5.09785e-13
ATP5J2	1792.07	-0.578548	0.0760069	-7.61179	2.70328e-14	5.32684e-13
ZNF714	1059.59	-0.592851	0.0778866	-7.61172	2.70477e-14	5.32684e-13
PPIB	4487.96	-0.612975	0.0805384	-7.61096	2.72063e-14	5.35267e-13
SFXN4	394.73	-0.851731	0.111926	-7.6098	2.74521e-14	5.3956e-13
HIST1H2AM	2114.85	-1.1111	0.146015	-7.60947	2.75214e-14	5.40377e-13
GTF3C6	946.148	-0.853114	0.11215	-7.60689	2.80781e-14	5.50753e-13
FOXN2	533.074	-0.626862	0.0824916	-7.5991	2.98187e-14	5.84308e-13
HIST1H4H	2109.74	-0.930038	0.122394	-7.59872	2.99072e-14	5.85455e-13
S100A9	42.5577	-2.63308	0.346931	-7.58964	3.20806e-14	6.27373e-13
CCDC125	1191.13	0.615162	0.0810659	7.58842	3.23842e-14	6.32675e-13
C1orf112	659.776	-1.05124	0.138574	-7.58611	3.29663e-14	6.43403e-13
MAL2	4400.17	-0.460128	0.060657	-7.58574	3.30593e-14	6.44574e-13
DYNC2H1	1093.24	0.547721	0.0722053	7.5856	3.30947e-14	6.4462e-13
CNOT7	1954.34	-0.747361	0.0985506	-7.58352	3.36295e-14	6.54311e-13
CPSF3	1502.13	-0.82351	0.108594	-7.58341	3.36593e-14	6.54311e-13
PSMA7	4271.85	-1.08548	0.143155	-7.58257	3.38776e-14	6.579e-13
RNF114	2080.06	-0.708339	0.0934319	-7.58134	3.4201e-14	6.6352e-13
CENPU	1729.14	-0.929886	0.12275	-7.57545	3.57884e-14	6.93626e-13
HIST1H3B	4505.37	-1.32826	0.175416	-7.57206	3.67345e-14	7.11258e-13
CYB561	3267.33	-0.350539	0.0463002	-7.57101	3.70326e-14	7.16318e-13
CKAP5	5812.71	-0.362157	0.047836	-7.5708	3.70923e-14	7.16762e-13
LENG8	416.92	1.3558	0.179138	7.56849	3.77594e-14	7.28932e-13
LBHD1	114.521	0.981651	0.129743	7.5661	3.84597e-14	7.41717e-13
DDX47	928.51	-0.884541	0.116953	-7.56321	3.93227e-14	7.57612e-13
DNAJC8	1186.18	-0.651805	0.0862782	-7.55469	4.19864e-14	8.08136e-13
KREMEN1	365.163	0.852607	0.112904	7.55159	4.29982e-14	8.26794e-13
NIPAL3	944.288	0.918258	0.12162	7.55019	4.34625e-14	8.34899e-13
RPA2	768.873	-0.858311	0.113725	-7.54724	4.44584e-14	8.53191e-13
BRAF	950.311	0.523235	0.0693351	7.54646	4.47258e-14	8.5748e-13
MRPL1	460.546	-1.33055	0.176369	-7.54417	4.5518e-14	8.7181e-13
DIMT1	651.704	-0.568339	0.0753585	-7.5418	4.6353e-14	8.86934e-13
RAB37	76.1292	1.23586	0.163895	7.54061	4.67782e-14	8.94193e-13
ALG5	522.704	-0.817913	0.108481	-7.53972	4.70987e-14	8.99438e-13
HIST1H4F	366.491	-1.53232	0.203246	-7.53921	4.72822e-14	9.02059e-13
HS6ST2	201.167	-0.886437	0.117628	-7.53594	4.84836e-14	9.23249e-13
TSN	2432.53	-0.64965	0.0862071	-7.53593	4.84875e-14	9.23249e-13
RWDD1	719.837	-0.699066	0.0927666	-7.53575	4.85547e-14	9.23629e-13
GOLGB1	5688.07	0.695834	0.092371	7.53304	4.9574e-14	9.42099e-13
TIMM10	465.835	-0.78912	0.104757	-7.53284	4.96487e-14	9.42601e-13
AIF1L	1257.87	-0.3363	0.0446643	-7.52949	5.09404e-14	9.65972e-13
EIF4E2	951.839	-0.583015	0.0774319	-7.52939	5.09787e-14	9.65972e-13
RPN1	6642.25	-0.896381	0.119091	-7.52683	5.19855e-14	9.84094e-13
GLCCI1	524.108	0.82467	0.109572	7.52626	5.22149e-14	9.8748e-13
ARPC4	2064.22	-0.541203	0.0719314	-7.52389	5.31714e-14	1.00459e-12
PPIH	410.996	-1.02214	0.135871	-7.52289	5.35785e-14	1.01131e-12
STRBP	1930.52	-0.419985	0.0558379	-7.52151	5.41488e-14	1.02108e-12
RPP40	248.953	-1.10544	0.146973	-7.52136	5.42102e-14	1.02126e-12
C1orf226	303.131	1.54288	0.205171	7.51996	5.47929e-14	1.03124e-12
LINC00886	65.1786	1.27241	0.169386	7.51188	5.82837e-14	1.09588e-12
CDK1	3535.41	-1.12322	0.149574	-7.50942	5.93896e-14	1.1156e-12
ERBB4	847.717	0.554454	0.0738366	7.5092	5.94886e-14	1.11638e-12
MRPL18	891.864	-0.772622	0.102965	-7.50371	6.20376e-14	1.1631e-12
KCMF1	1035.97	-0.480032	0.0639761	-7.50331	6.22251e-14	1.1655e-12
C6orf62	4029.99	-0.384869	0.0513318	-7.49767	6.49606e-14	1.21557e-12
C12orf75	611.322	-0.9131	0.121796	-7.49693	6.53286e-14	1.22128e-12
KIAA0556	569.601	0.727009	0.0970606	7.49026	6.87383e-14	1.28379e-12
BTBD6	1092.48	-0.828868	0.110677	-7.48909	6.93532e-14	1.29404e-12
SUCLG1	1409.43	-0.837048	0.111821	-7.48559	7.12276e-14	1.32775e-12
RAD51AP1	540.063	-1.02489	0.136928	-7.48489	7.16091e-14	1.33358e-12
GIGYF1	875.632	0.734075	0.0980822	7.48428	7.19389e-14	1.33845e-12
LRRC8D	597.837	-0.596291	0.0796762	-7.48393	7.21336e-14	1.34079e-12
GBP2	128.823	1.47746	0.197542	7.4792	7.47749e-14	1.38856e-12
PAQR4	936.032	-0.636193	0.0850789	-7.47768	7.56475e-14	1.40343e-12
DBI	2574.59	-0.675698	0.0904095	-7.47375	7.79436e-14	1.44466e-12
FSTL3	120.212	-1.07605	0.143999	-7.47263	7.86086e-14	1.4556e-12
ATRIP	444.702	-0.68411	0.0915729	-7.47066	7.97929e-14	1.47613e-12
PABPC1L	193.03	1.06351	0.142368	7.47014	8.01101e-14	1.4806e-12
RP11-480A16.1	238.048	1.01392	0.135754	7.46881	8.09227e-14	1.4942e-12
SEZ6L2	719.987	1.24466	0.166663	7.46815	8.13309e-14	1.50032e-12
ATAD1	1386.12	-0.663625	0.0888637	-7.4679	8.14848e-14	1.50174e-12
MEST	1171.83	-0.822425	0.1102	-7.463	8.45729e-14	1.55718e-12
DPYSL4	89.8248	1.41701	0.189916	7.46121	8.57287e-14	1.57697e-12
COA7	795.405	-0.726554	0.0973992	-7.45955	8.682e-14	1.59554e-12
MRPS25	927.127	-0.491046	0.0658611	-7.45578	8.93371e-14	1.64026e-12
C8orf33	1324.56	-0.611883	0.0821002	-7.45289	9.13196e-14	1.67508e-12
PREB	1387.37	-0.547122	0.0734338	-7.45055	9.29504e-14	1.70339e-12
RPP30	571.786	-0.996885	0.133815	-7.44971	9.35481e-14	1.71274e-12
RPL7L1	4701.15	-0.73055	0.0980924	-7.44757	9.50775e-14	1.73911e-12
ATR	1658.86	-0.532476	0.0715116	-7.446	9.62102e-14	1.75818e-12
PSMD14	2161.54	-1.02856	0.138185	-7.44332	9.81836e-14	1.79256e-12
BZW2	2623.9	-0.771309	0.103626	-7.44319	9.82802e-14	1.79265e-12
TAF5	239.726	-0.86353	0.116093	-7.43825	1.02025e-13	1.85923e-12
SOCS3	92.8089	-1.29001	0.173483	-7.43594	1.03828e-13	1.89031e-12
ITGAE	240.342	-0.964264	0.129727	-7.43303	1.06138e-13	1.93056e-12
VCP	7601.38	-0.604134	0.0813177	-7.42931	1.09168e-13	1.98383e-12
SIDT2	534.443	0.997094	0.134239	7.42773	1.10479e-13	2.00578e-12
VRK1	1195.72	-0.876163	0.118027	-7.42343	1.14127e-13	2.07009e-12
ECT2	5616.54	-0.718161	0.0968014	-7.4189	1.18093e-13	2.14004e-12
PRNP	248.329	-0.818052	0.110292	-7.41715	1.19672e-13	2.16663e-12
HIST1H2BH	2749.83	-1.23043	0.165928	-7.4154	1.2126e-13	2.19335e-12
PTMA	16685.9	-0.501086	0.0675815	-7.41455	1.22042e-13	2.20547e-12
CHKA	805.654	-0.563143	0.0759653	-7.41315	1.23331e-13	2.22669e-12
MRPL19	1337.05	-0.798282	0.107726	-7.41027	1.26042e-13	2.27354e-12
VOPP1	995.131	-0.656037	0.0885661	-7.40732	1.28877e-13	2.32253e-12
PSMA4	3313.15	-0.988158	0.133601	-7.39632	1.4001e-13	2.52083e-12
C9orf106	81.7938	1.24122	0.16787	7.39394	1.42535e-13	2.56393e-12
SAPCD2	2086.49	-0.72183	0.0976451	-7.39238	1.44219e-13	2.59182e-12
KIAA1467	1084.45	0.745988	0.100936	7.39067	1.46094e-13	2.6231e-12
HTRA1	65.2098	-1.39589	0.188956	-7.38738	1.49754e-13	2.68634e-12
ZC3H15	1864.41	-0.640488	0.0867039	-7.38707	1.50105e-13	2.69018e-12
SNRNP40	859.167	-1.00788	0.136551	-7.38103	1.57065e-13	2.81233e-12
ZNF35	382.83	-1.16346	0.157663	-7.37941	1.58989e-13	2.84416e-12
TMPO	7804.39	-0.766145	0.103829	-7.3789	1.59601e-13	2.8525e-12
RPP25	393.959	-0.794785	0.107738	-7.377	1.61902e-13	2.89097e-12
WDR34	2752.1	-0.888715	0.120474	-7.3768	1.62141e-13	2.89261e-12
ATP5B	16149.2	-0.593312	0.0804381	-7.376	1.63111e-13	2.9055e-12
FAM174B	679.481	0.563256	0.0763638	7.37596	1.63162e-13	2.9055e-12
KDM7A	691.452	0.905322	0.122755	7.37504	1.64292e-13	2.92296e-12
CENPJ	429.037	-0.586734	0.079575	-7.37334	1.66403e-13	2.95782e-12
SNRNP25	787.293	-0.909597	0.123474	-7.36673	1.74863e-13	3.10537e-12
NUFIP1	210.989	-0.760623	0.103255	-7.36645	1.75234e-13	3.10631e-12
UBE2N	2121.44	-0.816788	0.110879	-7.36649	1.75175e-13	3.10631e-12
BAIAP3	108.272	1.10099	0.149715	7.35391	1.92495e-13	3.40919e-12
COQ3	198.801	-0.91939	0.125046	-7.3524	1.94685e-13	3.44485e-12
SLIRP	1344.41	-1.19096	0.161998	-7.35167	1.95738e-13	3.46035e-12
TRANK1	111.235	1.43795	0.19565	7.34957	1.98843e-13	3.51205e-12
EMG1	557.651	-1.06427	0.144839	-7.34795	2.01276e-13	3.5518e-12
AMMECR1	853.039	-0.427395	0.0581679	-7.34762	2.01774e-13	3.55737e-12
COX4I1	3027.46	-0.322193	0.0438558	-7.34664	2.03254e-13	3.58023e-12
DDX23	3412.05	-0.486244	0.0661992	-7.34516	2.0551e-13	3.61672e-12
XPO4	1018.88	-0.677923	0.0923035	-7.3445	2.06528e-13	3.63136e-12
INIP	983.431	-0.590668	0.0805014	-7.33736	2.17849e-13	3.82696e-12
HIST1H4E	2709.24	-0.990703	0.135143	-7.33078	2.28813e-13	4.01595e-12
HIST2H4A	6345.13	-1.50734	0.205641	-7.32998	2.30196e-13	4.03659e-12
SNHG16	3733.94	-0.538714	0.0735274	-7.32671	2.3588e-13	4.13255e-12
PGP	678.961	-0.647895	0.0884338	-7.32633	2.36535e-13	4.14031e-12
H2AFZ	6799.17	-1.278	0.174564	-7.32109	2.45969e-13	4.30159e-12
POLR2I	412.214	-0.823899	0.112545	-7.32062	2.46836e-13	4.31288e-12
DSN1	1010.84	-1.10709	0.151236	-7.32031	2.47402e-13	4.31891e-12
GFM1	2271.76	-0.560691	0.0766012	-7.31961	2.48696e-13	4.33762e-12
EIF4A3	2198.49	-0.694655	0.0949088	-7.31919	2.49476e-13	4.34733e-12
ZNF292	1418.78	0.398056	0.054435	7.31251	2.62206e-13	4.5651e-12
C15orf38-AP3S2	440.835	-1.02855	0.140668	-7.31187	2.63447e-13	4.58261e-12
FDPS	2221.83	-0.613703	0.0839563	-7.30979	2.67563e-13	4.65007e-12
SDR42E1	299.54	-0.808531	0.110614	-7.30951	2.68113e-13	4.65549e-12
COPS3	1268.63	-1.01865	0.139366	-7.30919	2.68749e-13	4.66239e-12
HIST1H2BC	2935.88	-1.28417	0.175772	-7.30588	2.75457e-13	4.77451e-12
TOMM6	1650.02	-0.549174	0.0751802	-7.30477	2.77742e-13	4.80985e-12
ZC3H6	403.544	0.981765	0.134423	7.30354	2.80286e-13	4.84959e-12
CCNE2	1278.8	-1.05029	0.143958	-7.2958	2.96894e-13	5.13168e-12
SKIV2L2	2768.75	-0.574268	0.0787133	-7.2957	2.97115e-13	5.13168e-12
ANAPC4	560.182	-0.757518	0.10384	-7.29503	2.98585e-13	5.1525e-12
LINC00152	127.473	-1.2524	0.171703	-7.29399	3.00898e-13	5.18783e-12
DCAF13	2059.69	-0.914559	0.125391	-7.29368	3.01608e-13	5.19549e-12
CENPF	10292.5	-0.396136	0.0543277	-7.29161	3.06281e-13	5.27134e-12
CCDC144B	342.176	0.837679	0.114899	7.29054	3.08724e-13	5.30869e-12
APITD1	336.565	-0.853352	0.117058	-7.28996	3.10045e-13	5.32671e-12
PRMT3	563.533	-0.759138	0.104172	-7.28736	3.16094e-13	5.42586e-12
ACSL3	5418.31	-0.693484	0.0951692	-7.28686	3.17266e-13	5.4412e-12
DHX37	701.145	-0.669065	0.0918228	-7.28648	3.18152e-13	5.4516e-12
ZNF195	535.793	-0.644302	0.0884549	-7.28396	3.24169e-13	5.54983e-12
RP11-196G18.22	393.732	0.958395	0.13158	7.28376	3.24643e-13	5.55307e-12
H2AFV	4114.52	-0.334084	0.0458693	-7.28339	3.25531e-13	5.56339e-12
CEBPZ	2029.8	-0.602102	0.0827226	-7.27857	3.37365e-13	5.76059e-12
PNPLA2	574.271	1.65563	0.227509	7.27721	3.40794e-13	5.81405e-12
CITED2	940.815	1.13898	0.156687	7.26914	3.61772e-13	6.16656e-12
METTL6	418.511	-0.695873	0.0957484	-7.26773	3.6559e-13	6.2262e-12
MRPL15	1124.45	-0.700403	0.0964701	-7.26031	3.86192e-13	6.57133e-12
MEGF6	452.103	0.842723	0.116089	7.25931	3.89075e-13	6.61462e-12
RELB	44.8668	-1.67272	0.230439	-7.25882	3.90478e-13	6.63269e-12
SULF1	396.13	-0.619946	0.085409	-7.25856	3.91236e-13	6.63978e-12
ANG	91.3239	1.674	0.230775	7.2538	4.05237e-13	6.87143e-12
NDUFB9	2454.15	-0.721632	0.0995161	-7.25141	4.12465e-13	6.98792e-12
DDX24	3136.25	-0.441753	0.0609439	-7.24852	4.21361e-13	7.12627e-12
SLMAP	1241.21	-0.396935	0.0547608	-7.24853	4.21313e-13	7.12627e-12
EMC1	1749.47	-0.556558	0.0768244	-7.24454	4.33903e-13	7.33202e-12
SLC52A2	1296.83	-0.720183	0.0994426	-7.2422	4.41478e-13	7.45357e-12
TMEM106C	3834.67	-1.11216	0.153624	-7.23947	4.50435e-13	7.59822e-12
DCLRE1A	624.367	-0.777702	0.107441	-7.23842	4.53935e-13	7.65064e-12
MAPK8IP3	476.132	0.808193	0.1117	7.23537	4.64246e-13	7.81768e-12
NHP2	1648.02	-0.594519	0.0822135	-7.23141	4.78013e-13	8.04257e-12
NAA20	1280.74	-0.464303	0.0642331	-7.22841	4.88694e-13	8.21519e-12
SLC46A1	498.579	-0.678687	0.0938956	-7.2281	4.89803e-13	8.22675e-12
RP11-390F4.3	81.8518	1.12768	0.156024	7.2276	4.91607e-13	8.24995e-12
BCS1L	396.653	-0.802835	0.111083	-7.22736	4.92459e-13	8.25714e-12
NPNT	899.363	-0.569417	0.0787951	-7.22655	4.95409e-13	8.29948e-12
GGCT	3235.96	-0.822998	0.113893	-7.22605	4.97237e-13	8.32297e-12
PYCR1	1043.44	-1.08249	0.149889	-7.22196	5.12426e-13	8.56985e-12
ASNS	528.91	-0.756352	0.10476	-7.21987	5.20357e-13	8.68164e-12
EED	499.781	-0.669675	0.0927546	-7.21986	5.20417e-13	8.68164e-12
GABARAP	993.022	0.535964	0.0742348	7.21985	5.20445e-13	8.68164e-12
HADHA	4879.66	-0.268669	0.0372138	-7.21962	5.21311e-13	8.68867e-12
COBL	816.752	1.25028	0.173203	7.21858	5.25346e-13	8.74844e-12
TTC4	394.144	-0.779185	0.107954	-7.21772	5.28678e-13	8.79643e-12
EXOSC3	554.625	-0.639272	0.0885831	-7.21664	5.32893e-13	8.859e-12
HIST1H2AD	1814.12	-1.20654	0.167573	-7.20011	6.01634e-13	9.99327e-12
LIN9	599.094	-0.997509	0.138621	-7.19596	6.2021e-13	1.02931e-11
RAB6C	67.0665	1.75293	0.243631	7.19501	6.24559e-13	1.03564e-11
HIST2H3C	3018.34	-1.15001	0.159883	-7.19283	6.34625e-13	1.05144e-11
YWHAH	1540.62	-0.498878	0.0693905	-7.18943	6.50626e-13	1.07704e-11
SENP1	903.037	-0.658164	0.0915587	-7.18844	6.55359e-13	1.08304e-11
TXNDC15	789.065	-0.612483	0.0852035	-7.18847	6.55201e-13	1.08304e-11
HIST2H3A	3015.31	-1.14995	0.159987	-7.18781	6.58384e-13	1.08711e-11
E2F6	518.108	-0.679455	0.0945403	-7.18694	6.62608e-13	1.09316e-11
CCT3	9894.33	-0.986053	0.137245	-7.18464	6.73826e-13	1.11073e-11
POLR3F	365.095	-1.02524	0.142707	-7.18425	6.7577e-13	1.113e-11
CDC42SE2	1261.06	-0.383066	0.053349	-7.18038	6.95178e-13	1.144e-11
SNRPG	1143.38	-1.22299	0.170329	-7.1802	6.96117e-13	1.14458e-11
PYCRL	612.999	-0.688395	0.095881	-7.17969	6.98716e-13	1.14788e-11
MCU	395.595	-0.571683	0.0796716	-7.17549	7.20487e-13	1.18265e-11
PARPBP	844.496	-0.903895	0.125973	-7.17529	7.21528e-13	1.18337e-11
GCSH	553.525	-0.62458	0.0870742	-7.17297	7.3389e-13	1.20263e-11
CHUK	1094.78	-0.898109	0.125231	-7.17162	7.41153e-13	1.2125e-11
PHF5A	646.879	-0.99544	0.138802	-7.17163	7.41097e-13	1.2125e-11
FLNA	18993	-0.679801	0.0948021	-7.17074	7.45942e-13	1.21931e-11
SERPINA5	884.005	0.935081	0.130422	7.16965	7.5188e-13	1.22799e-11
KDELC2	677.264	-0.608701	0.0849073	-7.16901	7.55412e-13	1.23272e-11
DYRK1B	154.35	1.44143	0.201098	7.1678	7.62101e-13	1.2426e-11
PSMD6	6905.78	-0.808875	0.1129	-7.16454	7.80477e-13	1.2715e-11
UBAC1	621.188	-0.610138	0.0851692	-7.16383	7.84519e-13	1.27702e-11
C11orf98	785.311	-0.70781	0.0988135	-7.16309	7.88797e-13	1.28291e-11
MIOS	808.777	-0.654948	0.0914381	-7.16275	7.90751e-13	1.28502e-11
PPP1R14B	1045.37	-0.994578	0.138983	-7.15612	8.29925e-13	1.34756e-11
C4orf3	1232.09	0.489314	0.0683912	7.15463	8.38974e-13	1.36112e-11
SYTL1	398.806	0.827881	0.115742	7.1528	8.5023e-13	1.37823e-11
TXLNG	949.865	-0.507356	0.0709377	-7.15213	8.544e-13	1.38384e-11
CRK	1579.99	-0.644879	0.0902082	-7.14878	8.75516e-13	1.41687e-11
SNHG15	492.859	-1.14385	0.160053	-7.14672	8.8874e-13	1.43708e-11
ABCG2	73.3072	-1.17789	0.164823	-7.14637	8.91022e-13	1.43958e-11
MRPL49	1542.68	-0.819378	0.114713	-7.14288	9.13946e-13	1.47539e-11
FAIM	341.233	-0.932868	0.130611	-7.14233	9.17651e-13	1.48015e-11
VDAC1	5680.63	-0.680367	0.0952658	-7.14177	9.21369e-13	1.48492e-11
CENPK	490.083	-0.928282	0.129992	-7.14109	9.25947e-13	1.49107e-11
TUFM	3550.79	-0.565833	0.0792723	-7.13784	9.48118e-13	1.52551e-11
UTP23	872.759	-0.846668	0.118668	-7.13475	9.69653e-13	1.55887e-11
TMEM97	2264.03	-0.905513	0.126945	-7.13309	9.81424e-13	1.5765e-11
NDUFAF4	328.873	-1.29116	0.181064	-7.13095	9.96816e-13	1.59991e-11
GPN3	771.05	-0.778646	0.109234	-7.12825	1.01656e-12	1.63026e-11
POTEF	27.7035	1.84718	0.259161	7.12752	1.02195e-12	1.63755e-11
CLTC	25958.8	-0.294359	0.0413087	-7.12583	1.03457e-12	1.65641e-11
ACTL6A	2058.32	-0.729577	0.102463	-7.12043	1.07594e-12	1.72123e-11
C2orf69	799.3	-0.567355	0.0796907	-7.11946	1.08352e-12	1.73195e-11
SKA3	447.412	-0.878584	0.123451	-7.11686	1.10411e-12	1.76341e-11
SERPINA1	606.233	1.36287	0.191541	7.11532	1.11654e-12	1.78181e-11
CGNL1	183.78	1.33693	0.187914	7.1146	1.12236e-12	1.78963e-11
FAM60A	1222.95	-0.754777	0.106149	-7.11055	1.15579e-12	1.84143e-11
BCAS2	2037.77	-0.893107	0.125622	-7.1095	1.16462e-12	1.85399e-11
PROSC	3336.98	-0.468753	0.0659528	-7.10739	1.18256e-12	1.88101e-11
SKA2	2810.34	-0.565117	0.0795414	-7.10469	1.20595e-12	1.91665e-11
RP11-609N14.4	121.686	1.11151	0.156458	7.10416	1.21059e-12	1.92094e-11
RTKN2	500.942	-0.796937	0.112179	-7.10415	1.21061e-12	1.92094e-11
RP4-717I23.3	199.621	1.18726	0.167148	7.10304	1.22041e-12	1.93491e-11
ADCY3	590.945	-0.648666	0.091361	-7.10004	1.24725e-12	1.97585e-11
SLC25A25	590.579	-0.745245	0.104975	-7.09924	1.25447e-12	1.98568e-11
RSRP1	519.039	0.732576	0.103205	7.09829	1.26312e-12	1.99775e-11
RAD54B	811.64	-0.874709	0.123247	-7.09721	1.27297e-12	2.01171e-11
SLC3A2	3394.13	-0.593761	0.0836915	-7.09464	1.2969e-12	2.04786e-11
BNIPL	434.664	1.41565	0.199548	7.0943	1.30009e-12	2.05124e-11
NCR3LG1	145.963	1.37473	0.193796	7.09369	1.30581e-12	2.05859e-11
ASPM	5189.84	-0.480957	0.0678418	-7.0894	1.34697e-12	2.12177e-11
FAM64A	355.374	-1.16422	0.164271	-7.08723	1.36822e-12	2.15351e-11
NUDT5	1475.86	-0.898823	0.12686	-7.08514	1.38905e-12	2.18453e-11
SNRPE	2726.5	-0.904252	0.127648	-7.08397	1.40086e-12	2.20133e-11
TSPAN4	546.419	-0.900348	0.127159	-7.08048	1.43657e-12	2.25563e-11
DDX49	862.308	-0.801847	0.113251	-7.08027	1.43874e-12	2.25722e-11
FYTTD1	3469.14	-0.596562	0.084276	-7.07867	1.45547e-12	2.28164e-11
ZNF37BP	504.38	0.659568	0.0931818	7.07828	1.4595e-12	2.28612e-11
APTX	445.648	-0.769731	0.108783	-7.07585	1.48531e-12	2.32468e-11
FOXO3	1743.76	0.331635	0.0468767	7.07462	1.49854e-12	2.34352e-11
GGH	1150.9	-0.994554	0.140627	-7.07229	1.52396e-12	2.38135e-11
M6PR	2277.4	-0.634979	0.0897977	-7.07121	1.53583e-12	2.39798e-11
ZDHHC6	623.424	-0.652558	0.0923056	-7.06954	1.55449e-12	2.42518e-11
ADHFE1	39.1386	2.47542	0.350293	7.06671	1.58648e-12	2.47284e-11
PLEC	8118.61	1.23481	0.174738	7.06662	1.58757e-12	2.47284e-11
C1orf132	299.827	1.27268	0.180112	7.06604	1.59416e-12	2.48112e-11
MST1	158.709	0.951209	0.134622	7.06579	1.5971e-12	2.48371e-11
DOCK4	102.394	-1.06738	0.151074	-7.06525	1.60329e-12	2.49136e-11
NOC3L	825.019	-1.10908	0.157107	-7.05941	1.67208e-12	2.59618e-11
SDAD1P1	29.9098	2.10501	0.298225	7.05847	1.68345e-12	2.61176e-11
BRMS1	730.513	-0.882037	0.124973	-7.05781	1.69148e-12	2.62005e-11
MSH2	2069.73	-0.677512	0.0959946	-7.05782	1.69136e-12	2.62005e-11
SNRPB	3906.16	-0.988684	0.140094	-7.05729	1.69785e-12	2.62783e-11
SMYD5	430.095	-0.735233	0.104193	-7.05642	1.70843e-12	2.6421e-11
SSBP1	1468.82	-0.90047	0.127615	-7.05614	1.71195e-12	2.64545e-11
CNBP	4831.74	-0.56303	0.079813	-7.05437	1.7339e-12	2.67725e-11
UTP14A	664.049	-0.477758	0.0677468	-7.0521	1.76232e-12	2.71899e-11
RCAN1	610.603	-0.974981	0.13827	-7.05129	1.77264e-12	2.73275e-11
EIF5A2	148.595	-1.04142	0.147739	-7.04904	1.80156e-12	2.77514e-11
BID	488.024	-0.931068	0.132101	-7.04815	1.81309e-12	2.7907e-11
ACADSB	842.9	0.700453	0.0994137	7.04584	1.84348e-12	2.83524e-11
PDGFA	190.042	-0.657841	0.0933891	-7.04408	1.8669e-12	2.86899e-11
SASS6	635.426	-0.741925	0.105365	-7.04145	1.9025e-12	2.92141e-11
GMPS	3356.21	-0.410395	0.0582897	-7.0406	1.91409e-12	2.9369e-11
EPRS	7273.35	-0.383061	0.054425	-7.03833	1.94553e-12	2.98279e-11
PACSIN3	811.376	-0.579393	0.0823698	-7.03405	2.00618e-12	3.07336e-11
RBBP7	4423.47	-0.560607	0.0797363	-7.03076	2.05411e-12	3.14432e-11
CCZ1	1701.83	-0.504859	0.0718273	-7.02879	2.08336e-12	3.18659e-11
PSMB7	2271.48	-0.57708	0.0821047	-7.02859	2.08632e-12	3.18863e-11
ZNF566	287.941	-0.778144	0.110746	-7.0264	2.11933e-12	3.23653e-11
TMEM237	644.145	-0.985905	0.140346	-7.02483	2.14324e-12	3.27049e-11
SLC35B1	1219.76	-0.89717	0.127742	-7.02331	2.16678e-12	3.30383e-11
NIFK	866.288	-0.83122	0.118391	-7.02098	2.20325e-12	3.35681e-11
FAM207A	248.067	-0.647317	0.0922377	-7.01793	2.2518e-12	3.42812e-11
NEMP1	1607.5	-0.412529	0.0588047	-7.01525	2.29544e-12	3.49182e-11
APOA1BP	1110.5	-0.995074	0.141876	-7.01367	2.32149e-12	3.52869e-11
CRELD1	297.677	0.784867	0.111948	7.01101	2.36596e-12	3.59349e-11
CTPS1	859.789	-0.790975	0.112828	-7.01046	2.37528e-12	3.60484e-11
ENPP1	1191.03	-0.382786	0.054604	-7.01022	2.37946e-12	3.60838e-11
RP11-473M20.16	112.441	-1.65348	0.235938	-7.00811	2.41556e-12	3.66028e-11
LLPH	853.619	-0.598648	0.0854243	-7.00794	2.41852e-12	3.66192e-11
FCHSD1	237.262	0.638246	0.0910761	7.00783	2.42041e-12	3.66195e-11
FGFR1OP2	720.291	-0.962231	0.137318	-7.0073	2.42954e-12	3.67291e-11
FSD1	115.286	-1.16495	0.166271	-7.00632	2.44665e-12	3.69591e-11
CUL2	1318.16	-0.487471	0.0695921	-7.00469	2.47541e-12	3.73647e-11
POLE2	420.651	-1.16268	0.165999	-7.00414	2.48507e-12	3.74815e-11
CHD1L	972.328	-0.524629	0.0749094	-7.00351	2.49631e-12	3.76219e-11
MSTO1	648.71	-0.584451	0.0834779	-7.00126	2.53674e-12	3.82018e-11
RMI2	609.311	-0.511857	0.0731542	-6.99696	2.61583e-12	3.93626e-11
TMEM70	590.928	-0.673846	0.0963122	-6.99647	2.62484e-12	3.94676e-11
RAB31	795.177	0.571527	0.0816949	6.99588	2.63603e-12	3.96053e-11
TTC27	455.649	-0.611154	0.0873733	-6.99475	2.65741e-12	3.98959e-11
CDCA3	423.759	-0.689683	0.0986034	-6.99452	2.66176e-12	3.99305e-11
MRPL28	865.493	-0.538257	0.0769983	-6.9905	2.73912e-12	4.10595e-11
DCP2	4030.78	-0.546355	0.0782138	-6.98541	2.84034e-12	4.2544e-11
FH	2679.93	-0.892875	0.127828	-6.98495	2.84965e-12	4.26508e-11
RP9	325.258	-0.779198	0.111678	-6.97719	3.01141e-12	4.50373e-11
SLC35B4	442.564	-0.57131	0.081891	-6.97648	3.02674e-12	4.5232e-11
ENTPD7	415.727	-0.614574	0.0880959	-6.9762	3.03272e-12	4.52866e-11
CLN3	865.837	0.595334	0.0853434	6.97575	3.0425e-12	4.53979e-11
NARS2	939.225	-0.713171	0.102239	-6.97556	3.04664e-12	4.54249e-11
PPT1	6735.47	-0.588957	0.0844858	-6.97108	3.14524e-12	4.68592e-11
WDR74	921.761	-0.837878	0.120202	-6.97061	3.15574e-12	4.69799e-11
BUD31	1164.73	-0.708193	0.101646	-6.96728	3.23131e-12	4.80682e-11
MB21D1	93.2995	-1.06773	0.153298	-6.96508	3.28223e-12	4.87885e-11
ASTN2	486.449	0.600445	0.0862658	6.96041	3.3929e-12	5.03952e-11
KCNQ1OT1	1295.37	0.887506	0.127514	6.96007	3.40096e-12	5.04765e-11
PSPH	460.05	-0.724422	0.104087	-6.9598	3.40747e-12	5.05347e-11
CFL1	9209.65	-0.51529	0.0740471	-6.95896	3.428e-12	5.07889e-11
MRPL17	888.703	-0.898067	0.129053	-6.95888	3.42982e-12	5.07889e-11
MICB	455.572	-0.766556	0.110206	-6.95566	3.50923e-12	5.19254e-11
MRPL35	1092.62	-0.902772	0.129793	-6.9555	3.51325e-12	5.19455e-11
SCFD1	1806.22	-0.677855	0.0974696	-6.95452	3.53763e-12	5.22664e-11
FLRT3	82.0494	-1.38198	0.198774	-6.95252	3.58818e-12	5.29732e-11
MRPS7	1390.15	-0.915351	0.131668	-6.95195	3.60262e-12	5.31462e-11
LCMT2	585.174	-0.790332	0.113777	-6.94632	3.74927e-12	5.52677e-11
HIST1H3C	1317.36	-1.28933	0.185633	-6.94558	3.76918e-12	5.55193e-11
CICP14	102.717	1.30922	0.188547	6.94373	3.81867e-12	5.62059e-11
STIL	853.195	-0.601849	0.086688	-6.9427	3.84679e-12	5.65771e-11
FASTKD5	456.313	-0.728291	0.10493	-6.94076	3.90001e-12	5.73167e-11
C14orf2	1887.45	-0.574258	0.0827811	-6.93706	4.00334e-12	5.8791e-11
LSM5	1430.62	-0.937451	0.135155	-6.93611	4.03049e-12	5.91452e-11
RPP14	849.271	-0.530364	0.076476	-6.93504	4.06103e-12	5.95485e-11
TMEM203	681.171	-0.536599	0.0773853	-6.93412	4.08768e-12	5.98943e-11
MARC1	556.169	-0.721704	0.104151	-6.92938	4.22696e-12	6.18886e-11
MAP6D1	555.635	-0.944312	0.136285	-6.92895	4.23963e-12	6.20277e-11
CALM2	9991.47	-1.08042	0.155958	-6.92763	4.27958e-12	6.25652e-11
COX11	1045.36	-0.614377	0.0887002	-6.92644	4.31552e-12	6.30434e-11
ATP2B4	700.046	0.994987	0.143762	6.92108	4.48208e-12	6.54276e-11
SMCHD1	1559.97	-0.436917	0.0631461	-6.91915	4.54372e-12	6.62778e-11
ZFR	2930.02	-0.491894	0.0711042	-6.91793	4.58293e-12	6.67999e-11
FADD	1805.72	-0.737425	0.106646	-6.91472	4.68791e-12	6.82791e-11
ITGB5	4152.87	-0.514908	0.0745072	-6.91085	4.81744e-12	7.01133e-11
PRIM2	752.092	-0.902295	0.130597	-6.90903	4.87995e-12	7.09702e-11
DRAP1	708.722	-0.594374	0.0860336	-6.90862	4.89381e-12	7.11187e-11
NEIL3	330.546	-0.844526	0.122268	-6.90715	4.94484e-12	7.18069e-11
KRT80	1127.42	-0.901648	0.13055	-6.90653	4.96654e-12	7.20684e-11
RBM47	1921.86	0.880827	0.127568	6.90478	5.02811e-12	7.29076e-11
EIF4H	8306.1	-0.437888	0.0634702	-6.89911	5.23295e-12	7.58215e-11
TRIAP1	668.395	-0.783581	0.113586	-6.89859	5.25197e-12	7.60406e-11
PFN1	4433.81	-0.49724	0.0720812	-6.89833	5.26177e-12	7.61259e-11
MBD4	846.088	-0.553009	0.0801928	-6.896	5.34874e-12	7.73269e-11
C1orf74	216.074	-1.10099	0.159709	-6.89373	5.43474e-12	7.85121e-11
NFYB	868.205	-0.651256	0.0944924	-6.89215	5.49553e-12	7.93315e-11
CTB-89H12.4	908.099	0.56145	0.0814707	6.89144	5.52322e-12	7.96723e-11
NMD3	4867.31	-0.453239	0.0657774	-6.8905	5.55986e-12	8.01416e-11
VDAC2	3954.3	-0.798705	0.11592	-6.89013	5.57401e-12	8.02863e-11
MEF2D	304.289	1.63483	0.237276	6.88997	5.58025e-12	8.0317e-11
POLR3H	821.756	-0.472887	0.0686506	-6.88831	5.64592e-12	8.12022e-11
UBE2T	1166.36	-1.04232	0.151337	-6.88743	5.68107e-12	8.16476e-11
BUD13	345.432	-0.78106	0.113407	-6.88723	5.68881e-12	8.16986e-11
HSPB11	535.982	-1.0219	0.148439	-6.88429	5.80784e-12	8.32855e-11
SH3BGRL2	258.828	0.627723	0.0911808	6.88438	5.80417e-12	8.32855e-11
ARMC1	1672.69	-0.726771	0.105609	-6.88168	5.91488e-12	8.47582e-11
SSR3	4455.85	-0.791348	0.115015	-6.8804	5.96833e-12	8.54614e-11
WDR75	1349.97	-0.765162	0.111262	-6.87711	6.10799e-12	8.73971e-11
TXNL4A	1064.7	-0.738923	0.10745	-6.8769	6.11703e-12	8.74624e-11
CBX3	8118.85	-0.771307	0.112166	-6.87648	6.13488e-12	8.76533e-11
VTA1	1258.09	-0.517579	0.075276	-6.87575	6.16625e-12	8.80371e-11
SNRPD1	1147.3	-0.526527	0.0765829	-6.87525	6.18802e-12	8.82833e-11
CBLB	280.987	1.00462	0.146193	6.8719	6.33537e-12	9.03196e-11
SFI1	479.371	0.633555	0.0922073	6.87099	6.37591e-12	9.08311e-11
TXNDC12	724.655	-0.557899	0.0812276	-6.86833	6.49556e-12	9.24682e-11
NABP2	872.081	-0.742493	0.108108	-6.86809	6.50663e-12	9.25583e-11
FOXN3	532.255	1.02712	0.149554	6.86785	6.51762e-12	9.26471e-11
FLAD1	680.289	-0.525099	0.0764721	-6.86654	6.57758e-12	9.33634e-11
GCC2	1248.16	0.574219	0.0836249	6.8666	6.5752e-12	9.33634e-11
FAM198B	356.566	-0.857743	0.124933	-6.86562	6.62046e-12	9.39037e-11
NBPF20	748.753	0.746522	0.108763	6.86374	6.70817e-12	9.50787e-11
DIS3L	1110.23	-0.605019	0.088163	-6.8625	6.76644e-12	9.58349e-11
NELFE	1212.51	-0.557044	0.0812446	-6.85639	7.06228e-12	9.99525e-11
MED6	710.429	-0.638655	0.0931577	-6.85563	7.0998e-12	1.00411e-10
NT5C3B	578.785	-0.64712	0.0944437	-6.85191	7.28685e-12	1.02982e-10
MALAT1	64182.3	2.60233	0.379833	6.85125	7.32056e-12	1.03383e-10
UBXN2A	880.999	-0.582856	0.085082	-6.85052	7.35799e-12	1.03836e-10
NUP54	833.462	-0.874002	0.127631	-6.84787	7.49583e-12	1.05705e-10
MRPL11	721.401	-1.10095	0.160817	-6.84597	7.59591e-12	1.07039e-10
MANF	519.74	-0.570574	0.0833522	-6.84534	7.62921e-12	1.07431e-10
STK38L	584.399	-0.59179	0.0864612	-6.84457	7.67059e-12	1.07936e-10
GALE	399.058	-0.940986	0.137513	-6.84289	7.76131e-12	1.09134e-10
MZF1	205.822	0.848555	0.12401	6.84262	7.77559e-12	1.09256e-10
BCYRN1	888.59	-1.43761	0.210123	-6.84176	7.8227e-12	1.09839e-10
DDR1	5820.05	0.474388	0.069348	6.84069	7.88121e-12	1.10581e-10
AUP1	1615.41	-0.409235	0.0598312	-6.83983	7.92865e-12	1.11166e-10
CLTB	924.553	-0.689521	0.10082	-6.83912	7.96836e-12	1.11643e-10
SMYD2	935.507	-1.03395	0.151188	-6.83885	7.98331e-12	1.11772e-10
HIST1H2BG	3266.76	-1.23733	0.181032	-6.83487	8.2078e-12	1.14833e-10
C14orf166	2576.39	-0.717962	0.105145	-6.82832	8.59133e-12	1.20112e-10
PSMA6	3769.87	-0.977563	0.143228	-6.82522	8.7789e-12	1.22647e-10
AAGAB	2387.11	-0.699727	0.102538	-6.82406	8.85035e-12	1.23557e-10
CLCN7	958.366	0.577822	0.0846883	6.82293	8.92024e-12	1.24443e-10
SAC3D1	286.513	-0.759943	0.111425	-6.82023	9.08945e-12	1.26713e-10
MAST4	635.889	0.86143	0.126312	6.81989	9.11117e-12	1.26926e-10
NAALADL2	351.881	0.94636	0.138768	6.81972	9.12182e-12	1.26983e-10
LRRC16A	761.961	0.435696	0.0639054	6.81782	9.24311e-12	1.2858e-10
MEGF8	587.461	0.822369	0.12065	6.81617	9.35011e-12	1.29976e-10
PLOD2	2191.1	-0.499086	0.073246	-6.81384	9.50279e-12	1.32004e-10
DYNC1LI1	1099.7	-0.637878	0.0936624	-6.81039	9.73351e-12	1.35113e-10
ZNF239	246.774	-0.890396	0.130777	-6.80849	9.8629e-12	1.36812e-10
TMEM120B	562.67	0.590312	0.0867108	6.80783	9.90818e-12	1.37342e-10
OSGIN1	511.887	0.974289	0.143123	6.80737	9.93989e-12	1.37684e-10
ADAMTS9	58.7371	1.25657	0.184606	6.80674	9.98376e-12	1.38194e-10
HK2	1091.37	1.52252	0.223711	6.80572	1.00544e-11	1.39072e-10
PKP2	551.614	-0.508253	0.0747117	-6.80285	1.02567e-11	1.4167e-10
POP5	496.242	-1.00651	0.147952	-6.80291	1.02526e-11	1.4167e-10
STUB1	1103.22	-0.539804	0.0793762	-6.80058	1.04197e-11	1.4382e-10
PALB2	651.056	-0.483964	0.0711983	-6.7974	1.06524e-11	1.46928e-10
SGMS1-AS1	120.362	1.18333	0.174179	6.79375	1.09256e-11	1.5059e-10
TRIM28	5346.9	-0.376894	0.0555122	-6.78939	1.12609e-11	1.55102e-10
PSMC6	2676.47	-0.973663	0.143464	-6.78679	1.14656e-11	1.5781e-10
NDUFA6	1357.29	-1.06419	0.156812	-6.78642	1.14949e-11	1.58102e-10
CPLX1	116.003	1.40559	0.207143	6.78563	1.1558e-11	1.58857e-10
FASTKD2	1197.64	-0.983364	0.144937	-6.78478	1.16261e-11	1.59681e-10
PRPF40A	3689.34	-0.542963	0.0800294	-6.78454	1.16456e-11	1.59836e-10
MYCBP	789.374	-0.82858	0.122137	-6.78405	1.16856e-11	1.60273e-10
ZNF93	386.514	-0.757694	0.111692	-6.78381	1.17047e-11	1.60422e-10
RNF103	1439.69	0.661645	0.0975638	6.78166	1.188e-11	1.62711e-10
RP11-480I12.5	235.712	-1.00139	0.147699	-6.77993	1.20231e-11	1.64555e-10
DPH3	474.317	-0.583452	0.0860581	-6.77975	1.20388e-11	1.64654e-10
MBTD1	806.865	0.705868	0.104154	6.77717	1.22556e-11	1.67502e-10
MROH1	715.188	0.644269	0.0950691	6.77685	1.22826e-11	1.67754e-10
RRP7A	1553.6	-0.791195	0.116764	-6.77603	1.2352e-11	1.68583e-10
SAR1A	2543.89	-0.575759	0.0850184	-6.77216	1.26872e-11	1.73037e-10
ZMYND11	3398.44	-0.493931	0.0729561	-6.77025	1.2856e-11	1.75217e-10
APEH	2156.63	-0.671123	0.0991311	-6.77005	1.28737e-11	1.75336e-10
TNPO1	6448.59	-0.65103	0.0962116	-6.76665	1.31801e-11	1.79383e-10
CDC5L	2218.55	-0.50146	0.0741193	-6.76558	1.32772e-11	1.80579e-10
SRSF10	2648.81	-0.513607	0.0759162	-6.76545	1.32897e-11	1.80624e-10
LAMB2	3618.78	0.544505	0.0804875	6.76509	1.33223e-11	1.8094e-10
GLI4	122.028	0.99289	0.146845	6.7615	1.36573e-11	1.85311e-10
GPAM	624.878	-0.75918	0.112281	-6.76144	1.36631e-11	1.85311e-10
ARSB	373.429	-0.738651	0.109247	-6.7613	1.36758e-11	1.85354e-10
NCAPG2	2059.41	-0.543722	0.0804183	-6.76118	1.36876e-11	1.85386e-10
AK6	493.441	-0.998786	0.147727	-6.76104	1.37001e-11	1.85426e-10
RAP2C	1740.18	-0.427407	0.0632428	-6.75819	1.39723e-11	1.88979e-10
SQLE	3618.65	-0.387686	0.0573672	-6.75797	1.39943e-11	1.89146e-10
CCT2	8368.7	-1.08518	0.160593	-6.75733	1.40558e-11	1.89846e-10
MESDC2	1468.73	-0.450257	0.0666483	-6.75572	1.42129e-11	1.91834e-10
POLR1C	470.213	-0.923846	0.136838	-6.75137	1.46458e-11	1.97541e-10
CCDC84	202.663	0.747195	0.110694	6.75009	1.47751e-11	1.99147e-10
RPN2	8476.28	-0.733686	0.108695	-6.74996	1.47882e-11	1.99187e-10
PPP1CA	6942.3	-0.512385	0.0759412	-6.74714	1.50791e-11	2.02965e-10
HSPA13	2228.22	-0.805746	0.119424	-6.74694	1.50994e-11	2.03098e-10
POLR2G	1317.57	-0.941904	0.139623	-6.74603	1.51947e-11	2.04223e-10
ZC3H12C	134.61	-0.968534	0.143573	-6.74594	1.5204e-11	2.04223e-10
NUMA1	6996.6	0.846404	0.125476	6.74554	1.52458e-11	2.04644e-10
GCLM	1995.17	-0.641436	0.0951064	-6.74441	1.53652e-11	2.06003e-10
VPS13B	2522.28	0.593914	0.0880605	6.74438	1.53681e-11	2.06003e-10
MRPL38	833.667	-0.636085	0.0943488	-6.74185	1.56382e-11	2.0948e-10
C6orf132	400.648	1.25905	0.186794	6.74032	1.58038e-11	2.11552e-10
NOS1AP	144.276	1.70196	0.25252	6.73992	1.58477e-11	2.11994e-10
HELLS	2291.92	-0.867887	0.12879	-6.73879	1.59716e-11	2.13506e-10
FARSA	1078.44	-0.710868	0.105493	-6.73854	1.59985e-11	2.13718e-10
CYC1	2306.55	-0.998547	0.148188	-6.73837	1.60171e-11	2.13821e-10
QSOX1	2207.73	0.504884	0.0749469	6.73656	1.62184e-11	2.1636e-10
LMO4	556.545	-0.837141	0.124275	-6.73618	1.62608e-11	2.16777e-10
THUMPD1	1799.64	-0.504868	0.0749621	-6.73497	1.63961e-11	2.18432e-10
ZNF850	601.483	-0.496385	0.0737376	-6.73177	1.67611e-11	2.23143e-10
KIAA1683	46.0826	2.39272	0.35545	6.73152	1.679e-11	2.23375e-10
HN1L	5222.41	-0.406078	0.060328	-6.73116	1.68311e-11	2.23769e-10
ZNF143	351.198	-0.829708	0.123273	-6.73065	1.68909e-11	2.24411e-10
UQCRFS1	1635.23	-0.816005	0.121284	-6.72806	1.71934e-11	2.28275e-10
SPTLC3	238.639	1.25916	0.187173	6.72725	1.72904e-11	2.29407e-10
FANCG	630.386	-0.504361	0.0749988	-6.72492	1.75688e-11	2.32942e-10
ZDHHC3	1508.93	-0.384219	0.0571538	-6.72256	1.78565e-11	2.36596e-10
FBXO28	1470.09	-0.565051	0.0840902	-6.71959	1.82241e-11	2.41303e-10
SRA1	594.205	-0.867533	0.12924	-6.7126	1.91192e-11	2.52983e-10
HSD17B10	1632.33	-0.782032	0.116522	-6.71145	1.92699e-11	2.54804e-10
NPM1	21291	-0.782641	0.116639	-6.70997	1.9467e-11	2.57236e-10
TAF2	1251.45	-0.537268	0.0800792	-6.70921	1.9568e-11	2.58396e-10
UBE2E1	1341.91	-0.685034	0.102109	-6.70887	1.96139e-11	2.58826e-10
HIST1H2BD	3772.48	-1.06685	0.159052	-6.70753	1.97947e-11	2.61036e-10
MRPL21	1303.52	-1.07049	0.159641	-6.70564	2.00531e-11	2.64265e-10
C9orf142	614.379	-0.764878	0.114067	-6.70549	2.00725e-11	2.64343e-10
CCDC59	653.192	-0.777292	0.115923	-6.70522	2.01101e-11	2.64658e-10
TMA16	471.544	-0.624905	0.0932424	-6.70194	2.05664e-11	2.70482e-10
UAP1L1	428.095	0.528003	0.0788193	6.69891	2.09978e-11	2.7597e-10
PITHD1	539.786	-0.906031	0.135352	-6.69388	2.17332e-11	2.85442e-10
CUL4B	1833.23	0.418477	0.0625563	6.6896	2.23786e-11	2.93523e-10
SLC39A8	806.979	-0.83058	0.12416	-6.68961	2.23766e-11	2.93523e-10
PCGF6	246.617	-0.898782	0.13437	-6.68887	2.24907e-11	2.94796e-10
RSU1	692.198	-0.635787	0.0950588	-6.68835	2.25696e-11	2.95631e-10
MTDH	5652.57	-0.597447	0.0893281	-6.68823	2.25889e-11	2.95686e-10
HMMR	1750.19	-0.738327	0.110399	-6.68783	2.26511e-11	2.96302e-10
EIF6	1768.64	-1.01508	0.151797	-6.68712	2.27605e-11	2.97533e-10
UTP6	930.674	-0.696966	0.104298	-6.68242	2.35026e-11	3.07029e-10
CCDC43	851.764	-0.652623	0.097678	-6.68138	2.36707e-11	3.09017e-10
Metazoa_SRP	452961	-1.23649	0.185092	-6.68039	2.38315e-11	3.10909e-10
PUF60	3059.95	-0.694211	0.103928	-6.67971	2.39417e-11	3.12137e-10
ADSL	1401.39	-0.959686	0.143696	-6.67859	2.41246e-11	3.13893e-10
JADE1	809.467	-0.521546	0.078091	-6.6787	2.41076e-11	3.13893e-10
PLIN2	356.592	-1.08669	0.162712	-6.67865	2.41151e-11	3.13893e-10
BARD1	1166.86	-0.626683	0.0938471	-6.6777	2.42718e-11	3.15598e-10
PLCD1	98.4894	1.09232	0.1636	6.67675	2.44298e-11	3.17441e-10
GEN1	1756.58	-0.617384	0.0924971	-6.67463	2.47854e-11	3.21848e-10
C5orf45	230.103	0.854938	0.128126	6.67265	2.51231e-11	3.26016e-10
FMN1	2084.94	0.816477	0.122377	6.67181	2.52675e-11	3.27454e-10
PSMD4	3029.34	-0.693664	0.103969	-6.67182	2.52649e-11	3.27454e-10
CHML	1404.21	-0.364576	0.0546502	-6.67108	2.53925e-11	3.28856e-10
SLC25A11	731.204	-0.646879	0.0969855	-6.66985	2.56063e-11	3.31404e-10
TFAM	1883.2	-0.767047	0.115016	-6.66902	2.57514e-11	3.33062e-10
IFNGR1	452.987	-0.848934	0.127303	-6.66858	2.58282e-11	3.33833e-10
HNRNPK	12124.8	-0.354663	0.0532091	-6.66546	2.6384e-11	3.40792e-10
RBM43	160.105	1.54343	0.231574	6.66497	2.64716e-11	3.41697e-10
BBS1	227.449	0.853274	0.128042	6.664	2.66468e-11	3.43731e-10
CH17-373J23.1	168.366	-0.990874	0.148751	-6.66129	2.71434e-11	3.4963e-10
KIAA1217	1007.82	1.66997	0.250701	6.66121	2.71578e-11	3.4963e-10
PSMD8	2248.05	-0.801287	0.120288	-6.6614	2.71239e-11	3.4963e-10
ZNF695	281.389	-0.977964	0.146838	-6.66017	2.73518e-11	3.51895e-10
BCL7C	505.727	-0.736069	0.110548	-6.65836	2.76902e-11	3.56014e-10
RBBP5	1241.24	-0.468917	0.0704295	-6.65796	2.77646e-11	3.56736e-10
SMIM15	1493.52	-0.506683	0.0761142	-6.65687	2.79712e-11	3.59153e-10
ZNF768	984.03	-0.466496	0.0700804	-6.65659	2.8025e-11	3.59608e-10
HIST2H2AC	2890.92	-1.25516	0.188583	-6.65572	2.8191e-11	3.615e-10
NPM3	425.806	-1.12266	0.168687	-6.65528	2.82763e-11	3.62356e-10
RBL2	3473.57	0.423784	0.063703	6.65249	2.88172e-11	3.69046e-10
MON1A	116.252	-0.987692	0.148573	-6.64784	2.97415e-11	3.80633e-10
MPHOSPH9	1580.95	-0.626434	0.0942405	-6.64718	2.98761e-11	3.82104e-10
DPYD	158.481	0.742741	0.111748	6.64657	3.00001e-11	3.8344e-10
STYXL1	693.202	-0.513622	0.077285	-6.64581	3.01551e-11	3.85168e-10
MAP3K12	285.383	0.728653	0.109651	6.6452	3.02801e-11	3.86512e-10
CCM2	602.919	-0.513579	0.0773006	-6.64392	3.05456e-11	3.89646e-10
GDI2	8335.04	-0.631918	0.0951301	-6.64267	3.0805e-11	3.92698e-10
CYP4F11	40.9283	1.25303	0.188657	6.64186	3.09751e-11	3.94609e-10
RICTOR	1509.37	0.416059	0.0627274	6.6328	3.29377e-11	4.19337e-10
KLHL42	1269.57	-0.382665	0.0577159	-6.63015	3.35345e-11	4.26657e-10
SCCPDH	1652.24	-0.858501	0.1295	-6.62937	3.37114e-11	4.28628e-10
YES1	1928.35	-0.455914	0.068782	-6.62839	3.39363e-11	4.31207e-10
EPHA4	381.89	-0.635519	0.0958972	-6.62709	3.42363e-11	4.34736e-10
BSCL2	707.197	-0.992783	0.149824	-6.62634	3.44113e-11	4.36674e-10
PDZK1	919.58	0.827214	0.124853	6.6255	3.46085e-11	4.38891e-10
GOLGA2P7	1069.03	0.390768	0.0590409	6.61859	3.62648e-11	4.59597e-10
PCMTD1	829.627	0.71736	0.108424	6.61626	3.68394e-11	4.66577e-10
TXNIP	3201.7	0.611722	0.0924932	6.61369	3.74852e-11	4.74448e-10
SEPT2	5907.98	-0.434254	0.0656671	-6.61296	3.76711e-11	4.76491e-10
ALG8	4814.99	-0.571128	0.08637	-6.61257	3.77698e-11	4.7743e-10
EIF2B5	1293	-0.486149	0.0735258	-6.61195	3.79282e-11	4.79123e-10
ADCY6	1853.21	0.399472	0.0604216	6.61141	3.8067e-11	4.80254e-10
FAM117B	322.56	0.744524	0.112611	6.61149	3.80475e-11	4.80254e-10
ALDH1B1	393.644	-0.785112	0.118827	-6.6072	3.91654e-11	4.93792e-10
POP4	576.57	-0.862098	0.130523	-6.60496	3.97627e-11	5.01e-10
H2AFY	5229.45	-0.365447	0.0553302	-6.60484	3.97943e-11	5.01075e-10
KIAA0319L	1331.56	0.51186	0.0775002	6.60463	3.98522e-11	5.01479e-10
MRPL9	1175.32	-0.805999	0.122097	-6.60127	4.07641e-11	5.12625e-10
RP11-486O12.2	103.466	1.05164	0.159328	6.60046	4.0989e-11	5.15121e-10
PLA2G6	139.294	1.15837	0.175507	6.60012	4.10827e-11	5.15966e-10
TAF11	898.202	-0.730127	0.110713	-6.59478	4.25896e-11	5.34547e-10
RP11-496I9.1	76.2671	1.6767	0.254325	6.59276	4.31718e-11	5.41506e-10
HELLPAR	2736.53	0.746746	0.113305	6.59059	4.38073e-11	5.49124e-10
RALGAPA2	772.961	0.693929	0.10534	6.58751	4.47275e-11	5.603e-10
TTL	1177.7	-0.517257	0.0785295	-6.58678	4.49469e-11	5.62687e-10
MICAL1	190.426	0.787406	0.119548	6.58654	4.50193e-11	5.62871e-10
SPIN1	2084.73	-0.46736	0.0709566	-6.58656	4.50123e-11	5.62871e-10
SURF2	309.747	-0.666934	0.101271	-6.58565	4.52893e-11	5.65885e-10
AL589743.1	171.289	0.848798	0.128949	6.58242	4.62838e-11	5.7794e-10
ATP5G1	875.137	-0.658015	0.0999838	-6.58122	4.66614e-11	5.82283e-10
RAB3IP	854.338	-0.516894	0.0785615	-6.57948	4.72093e-11	5.88743e-10
AFG3L2	1607.14	-0.615035	0.0935527	-6.57421	4.89121e-11	6.09262e-10
NXT1	308.197	-1.10125	0.167512	-6.5742	4.8917e-11	6.09262e-10
BAK1	457.357	-0.851723	0.129567	-6.57361	4.9111e-11	6.11288e-10
PTPN2	465.992	-0.612103	0.0931221	-6.57312	4.9273e-11	6.12913e-10
ATP7A	750.409	0.626844	0.0953667	6.57298	4.93166e-11	6.13065e-10
BHLHE41	61.9269	1.86522	0.283819	6.57188	4.96851e-11	6.17253e-10
PIGK	798.523	-0.892479	0.136052	-6.55982	5.38718e-11	6.6884e-10
PCMT1	2199.06	-0.61306	0.0934718	-6.55877	5.42528e-11	6.7281e-10
TMEM45B	397.168	-1.16121	0.177048	-6.55875	5.42605e-11	6.7281e-10
AGPAT5	868.915	-0.877298	0.13389	-6.55238	5.66281e-11	7.01722e-10
LIG1	1266.27	-0.431355	0.0658341	-6.55216	5.67118e-11	7.02312e-10
METTL7A	1289.21	1.13572	0.173372	6.55078	5.72369e-11	7.08366e-10
WDR81	359.645	0.684488	0.104508	6.5496	5.76909e-11	7.13532e-10
PDCD2L	150.157	-0.917369	0.140068	-6.54945	5.77478e-11	7.13784e-10
KCTD20	2345.01	-0.547555	0.0836259	-6.54767	5.84412e-11	7.21896e-10
MRPS18C	556.059	-0.982287	0.150085	-6.54489	5.95409e-11	7.34961e-10
NEURL1B	1575.9	-0.511916	0.0782171	-6.5448	5.95742e-11	7.34961e-10
MTHFD2	4346.87	-0.864409	0.132112	-6.54299	6.02992e-11	7.43437e-10
HMGN1	6577.78	-0.67468	0.103128	-6.54214	6.06433e-11	7.47206e-10
RPUSD2	204.933	-1.00513	0.15366	-6.54125	6.10053e-11	7.51193e-10
BSG	4389.89	-0.348049	0.0532205	-6.53974	6.16252e-11	7.58348e-10
DUS1L	1293.95	-0.635403	0.097217	-6.53593	6.32167e-11	7.77442e-10
HIST1H1D	4532.57	-1.12096	0.171527	-6.53517	6.3539e-11	7.80914e-10
BAZ2B	816.342	0.506086	0.0774504	6.53432	6.38971e-11	7.84821e-10
HS3ST5	76.8642	1.21562	0.186043	6.53408	6.40006e-11	7.85598e-10
GLRX5	1144.59	-0.579426	0.0887189	-6.53103	6.53182e-11	8.01267e-10
NUDT21	2787.8	-0.565697	0.0866405	-6.52924	6.6104e-11	8.10397e-10
SEC61A1	4247.33	-0.347173	0.0531809	-6.52815	6.65866e-11	8.15801e-10
AKIRIN1	836.486	-0.550923	0.0844089	-6.52683	6.71758e-11	8.22503e-10
MRPL39	516.16	-0.975566	0.149512	-6.525	6.8002e-11	8.32097e-10
CDC42	5675.55	-0.716995	0.109896	-6.52433	6.83039e-11	8.35268e-10
RP11-159D12.2	176.322	1.01344	0.155355	6.52339	6.8736e-11	8.40026e-10
GTF2F2	454.502	-0.872533	0.133759	-6.52317	6.88355e-11	8.40641e-10
SFXN1	1687.58	-0.538558	0.0825618	-6.52309	6.88725e-11	8.40641e-10
RNF34	811.698	-0.519692	0.0797103	-6.51976	7.04189e-11	8.58979e-10
SLF1	559.989	-0.840986	0.129039	-6.5173	7.15832e-11	8.72636e-10
DYNLL1	2525.68	-0.380569	0.0584077	-6.51574	7.23341e-11	8.81239e-10
MFHAS1	422.055	-0.567963	0.0872038	-6.51305	7.36406e-11	8.96569e-10
ZNF138	400.072	-0.683854	0.104999	-6.51296	7.36843e-11	8.96569e-10
SHPK	488.692	-0.658827	0.101161	-6.51263	7.38438e-11	8.9795e-10
TPCN1	649.367	1.30897	0.201016	6.51178	7.42652e-11	9.0195e-10
ZKSCAN1	2778.72	0.642353	0.0986445	6.5118	7.42553e-11	9.0195e-10
SIKE1	1773.12	-0.517302	0.0794424	-6.51166	7.43238e-11	9.021e-10
YPEL5	773.345	0.559546	0.0859481	6.51028	7.50097e-11	9.0986e-10
KHK	252.106	-0.929711	0.142863	-6.5077	7.63111e-11	9.25071e-10
UBE3C	2745.22	-0.42917	0.0659534	-6.50716	7.65845e-11	9.27809e-10
SOCS6	780.936	-0.713289	0.109655	-6.50483	7.77791e-11	9.41697e-10
LMNB2	1961.19	-0.668903	0.102841	-6.50427	7.80708e-11	9.44642e-10
PPP1CC	4371.52	-0.458351	0.0704881	-6.50253	7.89792e-11	9.55042e-10
CASP3	646.16	-1.04348	0.160495	-6.50163	7.94529e-11	9.60175e-10
IDUA	100.228	1.13226	0.174179	6.50052	8.00445e-11	9.66725e-10
PFDN1	732.858	-0.720569	0.11085	-6.50039	8.01133e-11	9.66958e-10
GNL2	1259.25	-0.581466	0.0894601	-6.49972	8.04683e-11	9.70643e-10
MXD1	368.462	0.816197	0.125586	6.49909	8.08085e-11	9.74145e-10
LSM4	1751.2	-0.792583	0.121969	-6.49825	8.12578e-11	9.78956e-10
CHCHD4	411.358	-0.858561	0.132134	-6.49766	8.15775e-11	9.82202e-10
POC5	325.264	-0.842582	0.129693	-6.49676	8.20659e-11	9.87472e-10
WDR36	1332.69	-0.560017	0.0862214	-6.49511	8.29731e-11	9.97773e-10
ATP6V0A2	736.37	-0.617622	0.0951175	-6.49326	8.40013e-11	1.00952e-09
HAUS2	921.101	-0.891135	0.137251	-6.49275	8.42848e-11	1.0123e-09
MIER3	1190.75	-0.682951	0.105212	-6.49116	8.51765e-11	1.02238e-09
TSEN2	325.227	-0.60674	0.0934934	-6.48966	8.60321e-11	1.03202e-09
ERCC8	351.207	-1.14249	0.176052	-6.48953	8.61046e-11	1.03225e-09
TIFA	436.812	0.551209	0.0849507	6.48858	8.665e-11	1.03815e-09
MRPL51	1829.08	-0.867189	0.133725	-6.48486	8.88171e-11	1.06346e-09
NMT1	1871.04	-0.360644	0.0556595	-6.47947	9.20425e-11	1.10141e-09
CERS4	270.501	0.698171	0.107763	6.47878	9.24692e-11	1.10583e-09
C6orf141	617.548	0.477458	0.0737108	6.47744	9.32919e-11	1.11499e-09
HIST1H3F	2918.18	-1.4024	0.216517	-6.47708	9.35122e-11	1.11694e-09
RCN2	1692.45	-0.620288	0.0957961	-6.47509	9.47561e-11	1.1311e-09
KRT7	1879	-0.771774	0.119243	-6.47228	9.65367e-11	1.15165e-09
IRF3	498.337	-0.497548	0.0768782	-6.4719	9.67801e-11	1.15385e-09
CADPS2	872.913	-0.806139	0.124565	-6.47163	9.69534e-11	1.15521e-09
ENOPH1	1335.99	-0.848265	0.1311	-6.47036	9.77678e-11	1.16421e-09
SFPQ	5960.78	-0.463131	0.0715847	-6.46969	9.8205e-11	1.1687e-09
PPP2R4	3352.45	-0.406423	0.06287	-6.4645	1.01634e-10	1.20877e-09
SART3	1790.06	-0.463725	0.0717443	-6.46358	1.02252e-10	1.21538e-09
UBL4A	1195.08	-0.886522	0.137179	-6.4625	1.0299e-10	1.2234e-09
PSMA1	2772.72	-0.789631	0.122203	-6.46166	1.03562e-10	1.22946e-09
CCT4	5405.74	-0.884163	0.136849	-6.46087	1.041e-10	1.23509e-09
AC159540.1	185.255	1.14631	0.177496	6.4582	1.05958e-10	1.25637e-09
DNAJC3	1979.9	-0.335954	0.0520779	-6.451	1.11116e-10	1.31673e-09
INTS8	1369.59	-0.771874	0.119714	-6.44766	1.13594e-10	1.34527e-09
RP3-323A16.1	422.258	0.704428	0.109275	6.44636	1.14566e-10	1.35596e-09
DNASE1	605.542	0.499103	0.0774332	6.4456	1.15143e-10	1.36196e-09
USP5	2527.79	-0.527547	0.0818672	-6.44394	1.16408e-10	1.37609e-09
RPLP2	5500.79	-0.499016	0.0774737	-6.44111	1.18606e-10	1.40123e-09
HIST1H1C	7363.67	-0.924213	0.143551	-6.43823	1.20877e-10	1.4272e-09
PDXDC2P	507.684	0.670238	0.104111	6.43774	1.21267e-10	1.43094e-09
CUTC	228.605	-0.90579	0.140715	-6.43707	1.21803e-10	1.43639e-09
PMM2	933.797	-0.572161	0.0889138	-6.435	1.23473e-10	1.45491e-09
ZW10	869.752	-0.787123	0.12232	-6.43494	1.23522e-10	1.45491e-09
TGFB3	1297.44	0.628351	0.0976559	6.43433	1.24017e-10	1.45986e-09
DNAJB1	1793.33	-0.577467	0.089761	-6.43339	1.24791e-10	1.46808e-09
RP11-96K19.4	152.169	0.920864	0.143144	6.43313	1.25002e-10	1.46968e-09
SLC6A14	749.097	-0.678428	0.105462	-6.43291	1.25187e-10	1.47097e-09
FAM35A	1585	-0.673356	0.104692	-6.43181	1.26093e-10	1.48072e-09
LRPAP1	1624.38	-0.525	0.0816488	-6.42997	1.27629e-10	1.49785e-09
TMEM38B	1101.98	-0.951924	0.148074	-6.42872	1.28681e-10	1.5093e-09
POLD1	712.488	-0.546155	0.0849947	-6.42575	1.31222e-10	1.53817e-09
CDC123	1514.76	-0.737762	0.114847	-6.42389	1.32832e-10	1.55518e-09
ECHDC2	330.81	0.635226	0.0988845	6.42392	1.32807e-10	1.55518e-09
ERH	3316.02	-0.680394	0.105975	-6.42033	1.35984e-10	1.59112e-09
BTF3L4	1238.9	-0.479139	0.074662	-6.41745	1.3858e-10	1.62053e-09
OTUD6B	918.146	-0.72866	0.11355	-6.41708	1.3891e-10	1.62342e-09
HIST1H2BN	1148.52	-0.456714	0.0711741	-6.41686	1.39114e-10	1.62483e-09
ST3GAL4	617.499	0.794113	0.123757	6.41673	1.3923e-10	1.62521e-09
TFB2M	491.915	-0.936061	0.145889	-6.41626	1.39662e-10	1.62928e-09
CEMIP	70.7438	1.06934	0.166674	6.41577	1.40109e-10	1.63254e-09
VPS54	852.814	-0.557098	0.0868316	-6.41584	1.40049e-10	1.63254e-09
DAZAP1	1602.25	-0.380064	0.0592488	-6.41471	1.41095e-10	1.64299e-09
WDR12	758.101	-0.564549	0.0880098	-6.41462	1.41174e-10	1.64299e-09
LINC00284	8.68521	-3.9025	0.608414	-6.41422	1.41549e-10	1.64637e-09
CD3EAP	421.506	-0.960035	0.149705	-6.41283	1.42847e-10	1.66048e-09
TGFBR1	1781.14	-0.409678	0.0638862	-6.41262	1.43044e-10	1.66178e-09
DLC1	337.894	-0.745682	0.116293	-6.41211	1.43522e-10	1.66634e-09
OSTF1	731.146	-0.457031	0.0712813	-6.41165	1.43951e-10	1.67032e-09
COL11A2	30.9763	1.59265	0.248446	6.41044	1.45098e-10	1.68263e-09
SLC27A1	113.957	1.07742	0.168095	6.40961	1.4589e-10	1.68981e-09
UTP11L	671.351	-0.713536	0.111322	-6.40968	1.45828e-10	1.68981e-09
SEPT7	3788.84	-0.567047	0.0884777	-6.40893	1.46545e-10	1.69639e-09
EFTUD2	2645.8	-0.440099	0.0686738	-6.40854	1.46919e-10	1.69971e-09
PSMB3	1594.44	-1.08577	0.169478	-6.40653	1.48868e-10	1.72125e-09
IL6ST	8655.29	-0.464089	0.0724566	-6.40507	1.50304e-10	1.73682e-09
BEND3	310.489	-0.647411	0.101117	-6.40256	1.52789e-10	1.76448e-09
TIMM23	1337.49	-0.498381	0.0778884	-6.39866	1.56746e-10	1.80911e-09
SGOL1	503.049	-0.641743	0.100315	-6.39728	1.58166e-10	1.82442e-09
AP2M1	5293.98	-0.502085	0.0784879	-6.39698	1.58485e-10	1.82702e-09
ZNF48	393.569	-0.736986	0.115216	-6.39654	1.58939e-10	1.83118e-09
ADCY1	1161.89	0.634041	0.0991567	6.39434	1.61246e-10	1.85666e-09
OPA1	4368.6	-0.572761	0.0896048	-6.39207	1.6365e-10	1.88323e-09
MPDU1	848.282	-0.871656	0.136368	-6.39193	1.63808e-10	1.88394e-09
HAUS7	333.542	-0.913561	0.142933	-6.39152	1.6425e-10	1.88791e-09
CAMTA1	473.59	-0.670452	0.104937	-6.38912	1.66846e-10	1.91549e-09
GPSM2	1935.93	-0.618774	0.096848	-6.38912	1.66838e-10	1.91549e-09
FJX1	326.97	-1.0884	0.170398	-6.38741	1.68719e-10	1.93585e-09
RPL22	8182.75	-0.354986	0.0555838	-6.3865	1.69721e-10	1.9462e-09
QKI	796.306	-0.794059	0.124352	-6.3856	1.70732e-10	1.95665e-09
NUP85	1139.48	-0.60029	0.0940409	-6.38328	1.73334e-10	1.98531e-09
DHRS2	262.167	-0.849831	0.13319	-6.38061	1.76382e-10	2.01903e-09
GEMIN6	333.125	-0.845263	0.132505	-6.37909	1.78142e-10	2.0373e-09
USP15	1658.48	-0.462047	0.072432	-6.37905	1.78187e-10	2.0373e-09
KLHL11	688.694	-0.446361	0.0699752	-6.37885	1.78427e-10	2.03885e-09
MPHOSPH6	642.421	-0.7527	0.118052	-6.37598	1.818e-10	2.07618e-09
SNX33	419.567	0.640526	0.100497	6.37356	1.84694e-10	2.10799e-09
PPP1R3D	1699.25	-0.457586	0.0718208	-6.37122	1.87535e-10	2.13917e-09
EIF3I	2610.01	-0.916727	0.143896	-6.37077	1.88078e-10	2.14411e-09
PSMA3	2111.18	-0.722434	0.113423	-6.36937	1.89802e-10	2.1625e-09
XRN1	1487.04	0.392617	0.061648	6.36868	1.90664e-10	2.17106e-09
DDOST	4344.45	-0.524695	0.0823942	-6.3681	1.91378e-10	2.17792e-09
XXYLT1	415.941	-0.626229	0.0983698	-6.36607	1.93934e-10	2.20571e-09
RRAS2	367.499	-0.771594	0.121222	-6.36516	1.95091e-10	2.21758e-09
SFN	535.978	-0.542401	0.0852182	-6.36485	1.95479e-10	2.2207e-09
CBFB	857.505	-0.667457	0.104897	-6.36295	1.97918e-10	2.2471e-09
NAE1	999.189	-0.931334	0.146378	-6.36251	1.98478e-10	2.25214e-09
TALDO1	2297.45	-0.644114	0.101268	-6.36047	2.01135e-10	2.28097e-09
HSPH1	2941.34	-0.639855	0.10068	-6.35533	2.07979e-10	2.35722e-09
NUP35	474.053	-0.895293	0.140884	-6.35482	2.0867e-10	2.36368e-09
ARPP19	5803.92	-0.375562	0.0591011	-6.35457	2.09013e-10	2.36619e-09
MRPS12	478.649	-0.839031	0.132057	-6.35355	2.10405e-10	2.38057e-09
NUDCD1	1236.84	-1.00091	0.157568	-6.35227	2.12162e-10	2.39906e-09
NUPL1	1431.89	-0.724779	0.114121	-6.35097	2.13959e-10	2.41797e-09
FMO5	165.756	0.756905	0.119227	6.34843	2.17526e-10	2.45686e-09
TIMM44	465.813	-0.690107	0.108744	-6.34615	2.20769e-10	2.49205e-09
FAM133B	781.179	-0.596735	0.0940434	-6.34532	2.21968e-10	2.50413e-09
CCDC64B	186.786	0.679333	0.107063	6.34515	2.2221e-10	2.50541e-09
DDX19A	825.457	-0.431322	0.0679786	-6.34496	2.22479e-10	2.50699e-09
RHOB	12095.6	-0.603513	0.0951208	-6.3447	2.22859e-10	2.50983e-09
LAPTM4B	5934.3	-0.768827	0.121189	-6.34404	2.23819e-10	2.51805e-09
MAZ	4252.49	-0.382519	0.060296	-6.34402	2.23847e-10	2.51805e-09
VPS39	950.805	0.579619	0.0913961	6.34184	2.27043e-10	2.55253e-09
TOE1	264.577	-0.804775	0.12691	-6.34131	2.27813e-10	2.55972e-09
TMEM43	1228.4	-0.491281	0.0774762	-6.34105	2.282e-10	2.56259e-09
CAP1	3997.36	-0.655002	0.103315	-6.33988	2.29951e-10	2.58076e-09
AKAP13	1823.1	0.471044	0.074314	6.33855	2.31931e-10	2.60149e-09
NOP2	642.796	-0.669825	0.105679	-6.33829	2.32327e-10	2.60444e-09
SLC24A3	561.625	0.847242	0.133678	6.33791	2.32898e-10	2.60934e-09
ATMIN	1995.25	-0.554642	0.0875398	-6.33589	2.35977e-10	2.64232e-09
WSB1	964.716	0.522438	0.0824622	6.33548	2.36602e-10	2.6478e-09
SYNE2	7762.77	0.336544	0.0531517	6.33177	2.42366e-10	2.70985e-09
TCP1	6422.04	-0.860934	0.135971	-6.33173	2.42425e-10	2.70985e-09
SEC61B	1036.66	-0.716954	0.113318	-6.32694	2.50066e-10	2.79367e-09
FAM210B	1176.56	0.624727	0.0987611	6.32564	2.52185e-10	2.81573e-09
GALNT6	2597.37	-0.576823	0.0911987	-6.3249	2.53399e-10	2.82767e-09
ZNF260	734.087	-0.425499	0.067291	-6.32327	2.56092e-10	2.85609e-09
TCERG1	1651.05	-0.45477	0.0719334	-6.3221	2.58031e-10	2.87607e-09
MRGBP	725.422	-0.597501	0.0945337	-6.32051	2.60707e-10	2.90424e-09
CA11	57.2236	1.59973	0.253214	6.31768	2.65527e-10	2.95624e-09
ALDH18A1	2525.95	-0.400323	0.0633725	-6.31699	2.66705e-10	2.96766e-09
DNA2	881.316	-0.836823	0.132492	-6.31602	2.68381e-10	2.98461e-09
SREBF1	2761.42	0.440865	0.0698273	6.31364	2.7254e-10	3.02913e-09
HIST2H3D	1045.29	-1.45761	0.230874	-6.31344	2.72905e-10	3.03147e-09
THOP1	796.967	-0.667632	0.105786	-6.31118	2.76923e-10	3.07435e-09
TRAIP	205.883	-0.746903	0.118399	-6.30837	2.8199e-10	3.12883e-09
LETMD1	578.027	0.479462	0.0760129	6.30764	2.83322e-10	3.14019e-09
VPS13D	3626.21	0.579435	0.0918626	6.30763	2.83336e-10	3.14019e-09
MRPL48	1020.56	-0.962834	0.152678	-6.3063	2.85776e-10	3.16543e-09
ADAMTS13	47.2796	1.43609	0.22782	6.3036	2.90804e-10	3.2193e-09
RAB8B	340.195	-0.536213	0.0851046	-6.30064	2.96425e-10	3.27966e-09
AK1	421.279	-0.686996	0.109042	-6.30031	2.97059e-10	3.28296e-09
TIMM17A	1712.15	-0.846764	0.1344	-6.30034	2.96985e-10	3.28296e-09
FAM58A	305.708	-1.00642	0.159839	-6.29647	3.04503e-10	3.36332e-09
NAA15	2648.56	-0.661745	0.105132	-6.29445	3.08495e-10	3.40548e-09
TRMT5	663.48	-0.549709	0.0873758	-6.29132	3.14779e-10	3.47289e-09
CDC23	1432.19	-0.642562	0.102206	-6.28695	3.23757e-10	3.56992e-09
GIPC1	1297.63	-0.598977	0.0952762	-6.28675	3.24189e-10	3.57023e-09
RAI14	330.131	-0.787894	0.125328	-6.28668	3.24334e-10	3.57023e-09
ZNF680	798.657	-0.674698	0.107319	-6.28684	3.23987e-10	3.57023e-09
CXCR4	367.298	0.793251	0.126187	6.28633	3.25056e-10	3.57616e-09
FOXP1	1080.22	0.833693	0.132624	6.28614	3.25459e-10	3.57858e-09
MYDGF	842.808	-0.628428	0.0999956	-6.28456	3.28792e-10	3.6132e-09
CENPH	521.014	-0.964631	0.153502	-6.28416	3.29624e-10	3.6203e-09
ZNF92	694.727	-0.66966	0.106626	-6.28044	3.37625e-10	3.70609e-09
PRKAR1B	376.387	-0.629878	0.100305	-6.2796	3.39447e-10	3.72399e-09
HBS1L	2115.82	-0.585507	0.0932608	-6.27817	3.42585e-10	3.75631e-09
LINC00506	403.47	0.798882	0.127269	6.27714	3.44862e-10	3.77916e-09
AQP3	240.053	0.747217	0.11904	6.277	3.45158e-10	3.78027e-09
NRCAM	2594.8	0.397405	0.0633482	6.27334	3.53387e-10	3.86823e-09
AGFG1	2010.33	-0.420579	0.0670443	-6.27315	3.5382e-10	3.86973e-09
OSBPL7	195.062	0.620936	0.0989839	6.2731	3.53921e-10	3.86973e-09
CCND3	702.815	-0.498385	0.079461	-6.27207	3.56286e-10	3.89341e-09
SH3BP5	1351.44	0.880698	0.140528	6.26707	3.67908e-10	4.01816e-09
LARS	3389.76	-0.506422	0.0808105	-6.26678	3.68593e-10	4.02339e-09
SGSM3	1284.72	0.505145	0.0806136	6.26625	3.6985e-10	4.03486e-09
CACNA1H	1445.98	0.49776	0.079446	6.26538	3.71916e-10	4.05513e-09
NOP58	1881.85	-0.5102	0.0814874	-6.2611	3.82278e-10	4.16578e-09
PCSK1N	104.525	1.06048	0.169435	6.25892	3.87648e-10	4.22194e-09
HEG1	499.211	-1.2846	0.20538	-6.25475	3.9816e-10	4.33402e-09
STAG1	1897.8	-0.51168	0.0818131	-6.25426	3.99416e-10	4.34526e-09
FUBP1	2819.31	-0.48259	0.0771657	-6.25395	4.00204e-10	4.35141e-09
GLB1L2	223.527	-0.927055	0.148243	-6.25361	4.01073e-10	4.356e-09
RAB32	335.279	-1.49653	0.239303	-6.25368	4.00895e-10	4.356e-09
TMEM19	886.95	-0.754231	0.120669	-6.25043	4.09331e-10	4.44322e-09
IPO9	2871.33	-0.394692	0.0631505	-6.25003	4.10371e-10	4.45204e-09
GAPVD1	3105.35	-0.275007	0.0440082	-6.24899	4.13123e-10	4.4794e-09
CINP	710.057	-0.680823	0.108952	-6.24883	4.13546e-10	4.4815e-09
MGAT4A	3080.65	-0.557812	0.0892785	-6.248	4.15746e-10	4.50284e-09
RNF6	999.272	-0.444502	0.0711447	-6.24785	4.16131e-10	4.5045e-09
GCH1	640.181	-0.569962	0.0912491	-6.24622	4.20513e-10	4.54942e-09
DPM1	1378.15	-0.845237	0.135325	-6.24596	4.21215e-10	4.55449e-09
MINA	464.684	-0.587107	0.0940018	-6.2457	4.21916e-10	4.55954e-09
SUMO3	2232.54	-0.547007	0.087623	-6.24273	4.30001e-10	4.64434e-09
SYAP1	3475.14	-0.378942	0.0607033	-6.24252	4.30572e-10	4.64794e-09
ABCA2	1786.76	0.744212	0.119267	6.23988	4.3791e-10	4.72454e-09
ITGB1	6613.65	-0.553402	0.088724	-6.23734	4.45075e-10	4.79919e-09
BOLA2B	487.973	-1.16028	0.186035	-6.23691	4.46286e-10	4.80958e-09
CNOT10	876.428	-0.445623	0.0714609	-6.2359	4.49199e-10	4.83831e-09
TLK2	1815.78	-0.315478	0.0506065	-6.23395	4.54804e-10	4.89598e-09
ASNA1	1151.96	-0.453272	0.072751	-6.23045	4.65094e-10	5.00399e-09
NOL7	953.562	-0.607568	0.0975272	-6.22973	4.67237e-10	5.02428e-09
RP11-463O12.5	158.827	1.06799	0.17146	6.2288	4.70036e-10	5.05159e-09
DCLRE1B	653.117	-0.400264	0.0642621	-6.22861	4.70585e-10	5.0547e-09
RHEB	1290.25	-0.551199	0.0884963	-6.2285	4.70925e-10	5.05558e-09
ALG2	589.689	-0.561644	0.0901787	-6.22812	4.72057e-10	5.06494e-09
MAEA	946.898	-0.424055	0.068097	-6.22723	4.74767e-10	5.09122e-09
SLC25A15	336.3	-0.928057	0.149044	-6.22673	4.76256e-10	5.10439e-09
CDK5RAP3	1492.95	0.588786	0.0945611	6.22652	4.76917e-10	5.10866e-09
CHAC2	141.315	-1.1855	0.190406	-6.22616	4.77998e-10	5.11744e-09
KLHL18	420.548	-0.598122	0.0960742	-6.22562	4.79654e-10	5.13235e-09
BZW1	9020.95	-0.641003	0.102982	-6.2244	4.83407e-10	5.16967e-09
DCUN1D5	529.386	-0.589828	0.0948208	-6.22045	4.95741e-10	5.29867e-09
ABAT	1793.14	-0.41638	0.0669574	-6.21858	5.0168e-10	5.35922e-09
LINC00957	74.0374	1.28312	0.206362	6.21784	5.04046e-10	5.38155e-09
PPP2R5C	3381.12	-0.316815	0.0509661	-6.21619	5.09379e-10	5.43552e-09
DFNB31	179.968	1.50087	0.2415	6.21476	5.14027e-10	5.48211e-09
PPP4R2	2842.37	-0.720855	0.116009	-6.21379	5.17208e-10	5.51302e-09
ZNF480	829.369	-0.457824	0.0736974	-6.21222	5.22398e-10	5.56531e-09
SSSCA1	282.386	-0.915043	0.147357	-6.20968	5.30915e-10	5.65296e-09
EDN1	608.316	-1.1146	0.179541	-6.20804	5.36488e-10	5.70918e-09
KIAA0430	698.523	0.964063	0.155325	6.20675	5.4092e-10	5.75321e-09
GLMP	353.757	0.627603	0.101133	6.2057	5.44537e-10	5.78537e-09
PPID	798.994	-0.629776	0.101482	-6.20576	5.44326e-10	5.78537e-09
NDUFC1	967.705	-0.634725	0.102293	-6.20497	5.47068e-10	5.80911e-09
RANGAP1	3023.2	-0.495502	0.0798702	-6.20385	5.5099e-10	5.84756e-09
NUSAP1	3146.67	-0.800782	0.129095	-6.20305	5.53794e-10	5.87413e-09
PARP6	750.745	0.427172	0.0688708	6.20252	5.5567e-10	5.89083e-09
PAPSS2	1240.59	-0.531057	0.085632	-6.20162	5.58865e-10	5.92148e-09
SASH1	918.303	0.815592	0.131555	6.19964	5.65927e-10	5.99305e-09
LY6E	2508.52	-0.489936	0.0790329	-6.19914	5.67708e-10	6.00865e-09
PITPNM2	136.79	1.00179	0.161633	6.19797	5.71975e-10	6.05054e-09
C1QTNF6	340.456	0.84814	0.136892	6.19568	5.80335e-10	6.13564e-09
EXOSC8	445.966	-0.813744	0.131449	-6.19055	5.9954e-10	6.33354e-09
MAFB	144.164	1.05456	0.17035	6.19051	5.99702e-10	6.33354e-09
GLRX3	1259.06	-0.621617	0.100425	-6.18987	6.02155e-10	6.35601e-09
SPDYE16	65.415	1.47816	0.238829	6.1892	6.04686e-10	6.37928e-09
DICER1-AS1	85.5561	1.1351	0.183422	6.18845	6.07586e-10	6.40641e-09
DCK	632.515	-0.770684	0.124542	-6.18816	6.08708e-10	6.41477e-09
FAM228B	302.37	0.744103	0.120249	6.18803	6.09217e-10	6.41667e-09
PODXL	1208.99	0.872533	0.141008	6.18784	6.09944e-10	6.42086e-09
RNGTT	849.288	-0.761105	0.123065	-6.18456	6.2274e-10	6.55204e-09
SLC30A6	907.506	-0.651195	0.105312	-6.18347	6.27075e-10	6.59408e-09
SNW1	1809.47	-0.446248	0.0721907	-6.18152	6.3488e-10	6.67256e-09
PRPF31	731.379	-0.629421	0.101891	-6.17739	6.51693e-10	6.84558e-09
RHOC	2914.52	-0.731402	0.118422	-6.17626	6.56391e-10	6.89122e-09
ZNF891	267.507	0.67048	0.108562	6.176	6.57471e-10	6.89885e-09
BTG3	84.6437	-0.983237	0.159208	-6.1758	6.58282e-10	6.90365e-09
SYT15	112.334	1.37681	0.222941	6.17568	6.58799e-10	6.90536e-09
POLL	311.956	0.698249	0.113069	6.17543	6.59817e-10	6.91231e-09
MEX3A	237.243	-0.973158	0.157644	-6.17312	6.69563e-10	7.01066e-09
ZNF121	2149.53	-0.335723	0.0543924	-6.17225	6.73253e-10	7.04551e-09
NSUN5	706.264	-0.830503	0.134556	-6.17216	6.73648e-10	7.04587e-09
CTBP1	1839.5	-0.373316	0.0605022	-6.17029	6.81629e-10	7.12553e-09
ZFYVE26	844.853	0.420651	0.0681981	6.16807	6.91291e-10	7.22266e-09
PAIP1	2702.59	-0.773445	0.12542	-6.16683	6.96746e-10	7.27576e-09
RCC1	1273.03	-0.5977	0.0969563	-6.16463	7.06482e-10	7.37348e-09
MRPS17	496.756	-0.875573	0.142047	-6.16396	7.09493e-10	7.40095e-09
STIP1	3651.44	-0.620956	0.100742	-6.16383	7.10052e-10	7.40283e-09
CELSR1	4393.7	1.05202	0.17069	6.16337	7.12122e-10	7.42044e-09
ZNF30	122.589	-0.930707	0.151096	-6.15971	7.28789e-10	7.59006e-09
TACC1	4353.75	-0.375378	0.0609539	-6.15839	7.34896e-10	7.64958e-09
RYK	1102.03	-0.657438	0.106764	-6.15787	7.37278e-10	7.67028e-09
ERCC4	574.33	-0.468124	0.0760216	-6.15778	7.37725e-10	7.67085e-09
RP11-160E2.6	141.06	-1.94339	0.315795	-6.15397	7.55666e-10	7.84486e-09
SEC23B	2575.06	-0.551455	0.0896074	-6.15412	7.5496e-10	7.84486e-09
TMCC3	164.539	0.9705	0.157702	6.15402	7.55412e-10	7.84486e-09
HNRNPDL	4197.49	-0.529695	0.0861054	-6.15171	7.66527e-10	7.95338e-09
CNPY2	1348.62	-0.775251	0.126024	-6.15162	7.66972e-10	7.95377e-09
RPS6KA1	503.41	-0.454277	0.0738785	-6.14898	7.79828e-10	8.0828e-09
G2E3	1137.35	-0.555581	0.0903819	-6.14704	7.89423e-10	8.1779e-09
HDGFRP3	1772.27	-0.472733	0.0769364	-6.14446	8.02342e-10	8.30465e-09
RTN4IP1	217.68	-0.850772	0.138462	-6.14443	8.02509e-10	8.30465e-09
SACS	468.082	-0.623828	0.101535	-6.14398	8.0481e-10	8.32404e-09
NEIL1	131.171	1.08898	0.177254	6.14361	8.06686e-10	8.33903e-09
SCNN1B	49.0151	2.4352	0.39648	6.14205	8.14625e-10	8.41664e-09
GLRX2	373.715	-0.877667	0.142925	-6.14077	8.21218e-10	8.48027e-09
ZNF443	263.016	-0.859322	0.139961	-6.13974	8.26554e-10	8.53086e-09
RWDD2B	353.86	-0.600358	0.097787	-6.13944	8.28104e-10	8.54234e-09
BAHCC1	135.89	1.234	0.201139	6.13503	8.51412e-10	8.77813e-09
SMC6	2070.8	-0.376809	0.0614216	-6.1348	8.52645e-10	8.7862e-09
DDX52	1020.17	-0.602194	0.0981709	-6.13414	8.562e-10	8.81819e-09
FBXO22	1044.86	-0.764171	0.124591	-6.13343	8.60043e-10	8.8531e-09
C9orf114	773.612	-0.465941	0.0759757	-6.13276	8.63674e-10	8.88579e-09
ZDHHC8P1	56.3816	1.86599	0.30428	6.13248	8.65215e-10	8.89695e-09
MKNK2	1181.89	0.855655	0.139593	6.12964	8.80775e-10	9.05218e-09
ATP1B3	1271.21	-0.609279	0.0994074	-6.1291	8.83753e-10	9.07322e-09
RPL36	3628.27	-0.595478	0.0971547	-6.12918	8.83349e-10	9.07322e-09
POLG	1365.01	-0.434624	0.0709193	-6.12844	8.87462e-10	9.10651e-09
TBC1D2	180.355	0.665103	0.108545	6.12741	8.93191e-10	9.16049e-09
TMEM126B	549.75	-0.933871	0.152419	-6.12702	8.95415e-10	9.17847e-09
DHTKD1	4710.84	-0.303224	0.0495209	-6.12315	9.17437e-10	9.39927e-09
STMN1	4902.59	-0.58477	0.0955206	-6.12193	9.24513e-10	9.4668e-09
GABPB1	1079.24	-0.786253	0.128464	-6.12042	9.33263e-10	9.55139e-09
ZFP1	478.076	-0.57102	0.0933477	-6.11713	9.5276e-10	9.74582e-09
DLL1	107.956	0.839292	0.137225	6.11617	9.58493e-10	9.79783e-09
RORA	250.095	0.997217	0.163047	6.11611	9.58849e-10	9.79783e-09
TSPAN1	223.843	1.1338	0.185409	6.11512	9.64851e-10	9.854e-09
CKS2	1159.45	-1.0392	0.169956	-6.11456	9.68266e-10	9.88371e-09
DFFA	1257.3	-0.52839	0.0864491	-6.11215	9.82961e-10	1.00285e-08
CLDN3	833.556	0.939582	0.153754	6.11095	9.90389e-10	1.0099e-08
ZNF100	462.568	-0.692133	0.113282	-6.1098	9.97565e-10	1.01668e-08
TMEM198B	65.9049	1.58658	0.259711	6.10905	1.00227e-09	1.02095e-08
C2orf47	364.776	-0.899476	0.14724	-6.10889	1.00327e-09	1.02143e-08
HMOX2	722.185	-0.840357	0.137619	-6.10638	1.01915e-09	1.03706e-08
SEMA6C	37.0861	2.18509	0.358036	6.10299	1.04101e-09	1.05875e-08
SETD3	2302.22	-0.584183	0.0957266	-6.10262	1.04342e-09	1.06065e-08
SERTAD4	1329.06	-0.749833	0.122876	-6.10237	1.0451e-09	1.06181e-08
ADAT1	631.894	-0.51982	0.0851951	-6.10152	1.05062e-09	1.0663e-08
SDC1	3800.23	-0.432928	0.0709534	-6.10157	1.05029e-09	1.0663e-08
RAB26	138.677	0.854259	0.140013	6.10126	1.05234e-09	1.06749e-08
STRN4	1018.9	-0.434537	0.0712436	-6.09932	1.06521e-09	1.07998e-08
SAMD12	160.175	0.701824	0.115153	6.09469	1.09649e-09	1.11112e-08
SNORD17	1528.95	-1.44518	0.237141	-6.09419	1.09996e-09	1.11406e-08
GRB2	3274.29	-0.298059	0.0489157	-6.09333	1.10587e-09	1.11947e-08
HNRNPC	11011	-0.596881	0.0980076	-6.09014	1.1281e-09	1.14137e-08
LONRF2	1557.15	0.499817	0.0820752	6.08974	1.13091e-09	1.14363e-08
TCTN3	1045.89	-0.456282	0.074965	-6.08659	1.15339e-09	1.16576e-08
U2SURP	3849.25	-0.469677	0.0772334	-6.08126	1.19241e-09	1.20457e-08
SS18L2	270.362	-0.87396	0.143724	-6.08081	1.19579e-09	1.20736e-08
MAPK15	288.922	1.13556	0.186768	6.08006	1.20135e-09	1.21234e-08
NGDN	675.291	-0.79786	0.131233	-6.07972	1.20393e-09	1.21432e-08
GOLGA8A	106.135	1.03765	0.170724	6.07797	1.21712e-09	1.2267e-08
WAPAL	3397.35	-0.394539	0.0649135	-6.07793	1.21747e-09	1.2267e-08
TRMT10C	791.411	-0.808312	0.133035	-6.07595	1.23252e-09	1.24123e-08
L3MBTL2	750.501	-0.548504	0.0903586	-6.07031	1.27666e-09	1.28502e-08
STAG3	138.264	1.02863	0.169485	6.06914	1.28599e-09	1.29375e-08
CD47	2169.38	-0.597507	0.0984531	-6.06895	1.28749e-09	1.29393e-08
RIC8A	1456.03	-0.462006	0.0761257	-6.06899	1.28713e-09	1.29393e-08
KHNYN	1794.89	0.369409	0.0608781	6.06801	1.29508e-09	1.30087e-08
HSPA14	1335.89	-0.898699	0.148174	-6.06516	1.31818e-09	1.3234e-08
ORC3	967.264	-0.700403	0.115511	-6.06352	1.33175e-09	1.33634e-08
AHCY	4461.66	-0.386503	0.063761	-6.06175	1.34645e-09	1.35039e-08
JTB	2384.73	-0.940481	0.155162	-6.0613	1.35027e-09	1.35353e-08
SYTL2	4149.2	0.463588	0.0765269	6.05785	1.37954e-09	1.38216e-08
SMARCD2	4320.21	-0.497816	0.0821814	-6.05753	1.38226e-09	1.38417e-08
VPS72	914.782	-0.575649	0.0950354	-6.05721	1.38506e-09	1.38626e-08
LYPD6	381.841	-0.609717	0.10067	-6.05661	1.39024e-09	1.39074e-08
MRPS10	1360.32	-0.804204	0.132791	-6.05616	1.39407e-09	1.39386e-08
LGMN	775.668	-0.470188	0.0776418	-6.05586	1.39666e-09	1.39574e-08
RN7SL4P	1260.19	-1.19876	0.198044	-6.05299	1.42182e-09	1.42015e-08
NSUN2	2169.57	-0.498173	0.0823095	-6.05244	1.42671e-09	1.4243e-08
CMAHP	34.1954	1.4738	0.24359	6.05034	1.44538e-09	1.4422e-08
MOB1A	3636.25	-0.531702	0.0879004	-6.04891	1.45826e-09	1.45431e-08
CEP41	250.64	-0.595695	0.0984819	-6.04878	1.45947e-09	1.45478e-08
SMIM3	165.363	-1.27011	0.210032	-6.04721	1.47373e-09	1.46824e-08
PELO	535.904	-0.89127	0.147427	-6.04549	1.4896e-09	1.48329e-08
POLR2J3	553.944	0.626211	0.103588	6.04519	1.49235e-09	1.48528e-08
PDIA4	3823.2	-0.399045	0.0660359	-6.04284	1.51425e-09	1.5063e-08
SOD1	3851.23	-0.789191	0.130631	-6.04139	1.52788e-09	1.51908e-08
FAM21A	1375.86	0.633822	0.104918	6.04113	1.53041e-09	1.52082e-08
SOCS5	419.986	-0.527338	0.0873166	-6.03938	1.54706e-09	1.53659e-08
ELOF1	439.919	-0.474904	0.0786357	-6.03929	1.54792e-09	1.53666e-08
KLHL23	221.138	-0.743687	0.123147	-6.03902	1.55055e-09	1.53771e-08
MARK3	1731.77	-0.364032	0.0602798	-6.03904	1.55029e-09	1.53771e-08
LIG4	200.506	-0.696408	0.115352	-6.03726	1.56754e-09	1.55377e-08
PCSK6	203.935	-0.662352	0.109713	-6.03713	1.56881e-09	1.55424e-08
C19orf54	74.6033	1.68109	0.278684	6.03225	1.61697e-09	1.60114e-08
NRBF2	372.739	-0.679667	0.112685	-6.03157	1.62375e-09	1.60703e-08
CNN2	992.706	-0.719383	0.119277	-6.03119	1.62757e-09	1.61e-08
CDH3	512.463	-0.655094	0.108634	-6.03031	1.63646e-09	1.61797e-08
PHYKPL	273.495	0.636255	0.105528	6.02926	1.64715e-09	1.62771e-08
ELF5	512.725	1.53194	0.25415	6.02769	1.66325e-09	1.64279e-08
CRY1	483.008	-0.438923	0.0728231	-6.02726	1.66764e-09	1.6463e-08
RHOA	6086.33	-0.338789	0.0562128	-6.02691	1.67123e-09	1.64901e-08
CPT1B	227.833	0.957109	0.158824	6.02621	1.67847e-09	1.65532e-08
AP3M2	507.599	-0.825866	0.137094	-6.02406	1.70091e-09	1.6766e-08
POGLUT1	427.049	-0.527893	0.0876366	-6.02366	1.70521e-09	1.67999e-08
GOLGA6L9	156.221	0.90282	0.149886	6.02338	1.70814e-09	1.68203e-08
SNX3	1602.31	-0.377642	0.0627106	-6.02198	1.72301e-09	1.69581e-08
BMF	251.631	0.766557	0.127354	6.01913	1.75361e-09	1.72506e-08
DNAJC15	536.812	-0.958967	0.159328	-6.01881	1.75699e-09	1.72752e-08
PLA2G16	979.53	0.650167	0.108031	6.01836	1.76197e-09	1.73154e-08
NINL	259.081	0.562492	0.0934787	6.01733	1.77321e-09	1.7417e-08
CGRRF1	309.63	-0.943566	0.156905	-6.01362	1.81427e-09	1.78115e-08
SPTSSB	7365.47	-0.526945	0.0876326	-6.01311	1.81993e-09	1.7858e-08
KAT6B	1186.31	1.09886	0.182772	6.01215	1.83079e-09	1.79556e-08
HIST1H3H	1990.1	-1.26705	0.210829	-6.00986	1.85684e-09	1.82019e-08
SRFBP1	498.293	-0.637168	0.106045	-6.00849	1.87255e-09	1.83466e-08
PIGW	510.122	-0.82895	0.138044	-6.00498	1.91352e-09	1.87387e-08
THOC1	425.2	-0.605444	0.100897	-6.00063	1.96557e-09	1.92291e-08
VMA21	2029.65	-0.689228	0.114859	-6.00065	1.96524e-09	1.92291e-08
APBB3	158.025	0.930473	0.155096	5.99933	1.98137e-09	1.93642e-08
CH507-9B2.5	688.898	-0.741744	0.123637	-5.99935	1.98107e-09	1.93642e-08
[truncated: 17,544 more rows]

## Sheet: significant
Supplementary Table S4.
Significantly differentially regulated genes in ULA versus 2D in MCF7 cells
Gene	baseMean	log2FoldChange	lfcSE	stat	pvalue	padj	linearFoldChange
TNS3	1478.84	-2.41636	0.0916493	-26.3653	3.42894e-153	6.69226e-149	0.187328
KIAA1324	4549.62	1.69822	0.0680588	24.9522	2.02223e-137	1.97339e-133	3.245
RASGRP1	425.858	-2.31868	0.0948088	-24.4564	4.30445e-132	2.80033e-128	0.200451
MYO1B	2747.76	-1.4007	0.0650433	-21.5348	7.34621e-103	3.5844e-99	0.378746
AJUBA	616.443	-1.67221	0.0833617	-20.0597	1.66205e-89	6.48763e-86	0.313773
SLC26A2	851.069	1.57257	0.0802167	19.604	1.43027e-85	4.65244e-82	2.97433
NDRG1	573.533	3.19018	0.163334	19.5316	5.91429e-85	1.64899e-81	9.12722
EFEMP1	879.96	-2.47011	0.126593	-19.5122	8.64719e-85	2.10959e-81	0.180478
KPNA2	7736.12	-0.844036	0.0447515	-18.8605	2.40907e-79	5.22421e-76	0.557083
SLC5A6	2422.27	-1.01268	0.0555214	-18.2395	2.50944e-74	4.89767e-71	0.495624
TRIP13	1223.28	-1.30866	0.0719118	-18.1981	5.34318e-74	9.48026e-71	0.403696
TOMM40	1616.85	-1.15804	0.0646642	-17.9085	1.01232e-71	1.64645e-68	0.448122
TCAF2	265.771	1.91934	0.108967	17.614	1.92435e-69	2.88904e-66	3.78249
ELF3	1057.96	1.09021	0.0631969	17.251	1.09986e-66	1.53329e-63	2.12905
CALCOCO1	409.496	1.86232	0.108193	17.2129	2.12539e-66	2.76542e-63	3.63592
LAD1	1051.13	-0.824877	0.0490532	-16.816	1.86362e-63	2.27327e-60	0.56453
SLC1A2	279.959	2.11066	0.125915	16.7626	4.58402e-63	5.26272e-60	4.3189
UBE2C	1577.87	-0.92158	0.055301	-16.6648	2.36268e-62	2.5618e-59	0.527931
MVP	622.054	1.59537	0.0969744	16.4515	8.18216e-61	8.4048e-58	3.02173
MCM10	1418.21	-1.31117	0.0805823	-16.2712	1.57908e-59	1.54094e-56	0.402993
KRT18	50471.1	-0.896188	0.0551047	-16.2634	1.79593e-59	1.66911e-56	0.537304
CCNG2	803.05	1.46481	0.0904102	16.2018	4.89789e-59	4.3451e-56	2.76027
FAM63A	539.184	1.18684	0.0737926	16.0835	3.33001e-58	2.82573e-55	2.27654
GSN	3178.16	1.05455	0.0667728	15.7931	3.46852e-56	2.82063e-53	2.07707
KLHL24	511.425	1.33378	0.0846472	15.7569	6.15359e-56	4.80399e-53	2.52062
KLHL5	868.985	-1.54093	0.0985876	-15.6301	4.54279e-55	3.41007e-52	0.343664
LACTB	409.532	-1.2784	0.0828623	-15.428	1.06094e-53	7.66903e-51	0.412252
MBNL2	623.801	-1.13058	0.0735443	-15.3728	2.49064e-53	1.73607e-50	0.456731
RORC	244.411	2.09421	0.138362	15.1358	9.40181e-52	6.32742e-49	4.26993
YPEL2	310.067	1.66886	0.111022	15.0318	4.54413e-51	2.95626e-48	3.17963
THBS1	10494.5	-0.58391	0.0392753	-14.8671	5.39007e-50	3.39348e-47	0.667153
BUB1B	1781.38	-0.831673	0.0561292	-14.8171	1.13554e-49	6.92572e-47	0.561877
STAT6	920.441	1.20202	0.0820316	14.6532	1.28581e-48	7.6046e-46	2.30062
SUV39H2	819.575	-1.0098	0.0689979	-14.6353	1.67325e-48	9.60494e-46	0.496614
AMOTL2	1303.39	-1.18694	0.0814513	-14.5724	4.21122e-48	2.3483e-45	0.439235
MARS	2671.29	-0.920584	0.0636169	-14.4707	1.8548e-47	1.00556e-44	0.528295
FAM111B	1709.99	-1.05813	0.0734696	-14.4023	5.00698e-47	2.64111e-44	0.480254
ZWILCH	1322.16	-1.07102	0.0744189	-14.3917	5.83199e-47	2.99534e-44	0.475983
GINS2	1334.63	-1.33816	0.093259	-14.3489	1.08283e-46	5.41887e-44	0.395524
CDC25A	645.494	-1.26125	0.0880307	-14.3274	1.47539e-46	7.19878e-44	0.417182
PNRC1	574.522	1.50582	0.106255	14.1717	1.37066e-45	6.52467e-43	2.83987
TUBB	18860.5	-0.825146	0.0583443	-14.1427	2.07165e-45	9.62676e-43	0.564425
PA2G4	4137	-0.812926	0.0579435	-14.0296	1.02683e-44	4.66062e-42	0.569226
PARM1	503.983	1.42884	0.10186	14.0274	1.05965e-44	4.70026e-42	2.6923
PNPLA7	103.459	2.80696	0.200348	14.0104	1.34697e-44	5.84196e-42	6.99807
ANKZF1	462.696	1.36608	0.0975409	14.0052	1.4492e-44	6.14872e-42	2.57769
MCM7	4865.99	-1.11519	0.0797209	-13.9887	1.8261e-44	7.58296e-42	0.461629
CDK6	495.583	-1.00047	0.0718279	-13.9287	4.23891e-44	1.72356e-41	0.499837
ZWINT	2543.14	-0.933209	0.0672239	-13.8821	8.1328e-44	3.23934e-41	0.523692
KIF23	2365.23	-0.925469	0.0667502	-13.8647	1.03706e-43	4.04806e-41	0.526509
TRAF3	696.256	-1.04681	0.0756691	-13.8341	1.58694e-43	6.073e-41	0.484036
TCP11L2	164.637	1.8686	0.13542	13.7986	2.59926e-43	9.75574e-41	3.65178
ALYREF	1849.23	-1.03202	0.074866	-13.7848	3.14443e-43	1.15792e-40	0.489026
TRA2B	3438.25	-0.61086	0.0444892	-13.7305	6.66361e-43	2.4084e-40	0.654806
NUCB2	3298.73	1.00402	0.0732423	13.7082	9.0693e-43	3.21828e-40	2.00558
SLC2A10	1782.61	0.932118	0.0680278	13.702	9.87368e-43	3.44115e-40	1.90808
MYO15B	199.507	2.25627	0.165039	13.6712	1.50955e-42	5.16874e-40	4.77755
MELK	1275.45	-1.05198	0.0770501	-13.6532	1.93259e-42	6.50317e-40	0.482306
PLK2	4962.56	-1.21011	0.0890118	-13.595	4.28937e-42	1.41891e-39	0.432235
ACACB	775.555	1.62361	0.119774	13.5555	7.34622e-42	2.3896e-39	3.08145
SFXN3	477.676	1.52641	0.112984	13.51	1.36594e-41	4.37035e-39	2.88068
UTP20	2073.9	-0.747747	0.0554228	-13.4917	1.75071e-41	5.51107e-39	0.595533
RAD51C	1253.44	-0.866014	0.0648329	-13.3576	1.06899e-40	3.31167e-38	0.548661
TUBA1B	28202.6	-1.42079	0.106579	-13.3309	1.53041e-40	4.66704e-38	0.373507
FLNB	20173.1	0.953695	0.0716173	13.3166	1.85477e-40	5.56916e-38	1.93683
CDCA2	841.517	-0.912632	0.068643	-13.2953	2.46331e-40	7.28429e-38	0.531215
ZNF367	852.616	-0.888293	0.0668365	-13.2905	2.62692e-40	7.65218e-38	0.540253
CEP55	1844.61	-1.28706	0.0973878	-13.2158	7.11037e-40	2.04078e-37	0.409785
TOP2A	12811.6	-0.643123	0.0486732	-13.2131	7.37581e-40	2.08628e-37	0.640326
HJURP	866.483	-0.838887	0.0637087	-13.1675	1.34944e-39	3.76243e-37	0.559075
FOSL2	1439.49	1.33447	0.10138	13.1631	1.43013e-39	3.87663e-37	2.52183
RPS26	3259.97	-0.882613	0.0670496	-13.1636	1.42185e-39	3.87663e-37	0.542384
BMP7	1760.71	-0.680718	0.0517755	-13.1475	1.75899e-39	4.63923e-37	0.623855
KIF11	3787.15	-0.694556	0.0528247	-13.1483	1.7399e-39	4.63923e-37	0.6179
CDK2	1372.71	-0.833713	0.063425	-13.1449	1.82114e-39	4.73908e-37	0.561083
CDK2AP1	1789.09	-0.880766	0.06707	-13.132	2.15782e-39	5.46939e-37	0.543079
FGD3	391.2	-1.81003	0.13783	-13.1323	2.14897e-39	5.46939e-37	0.285185
CDC6	1543.21	-1.22162	0.0940636	-12.9872	1.44609e-38	3.61837e-36	0.4288
ALDH1A3	95.4908	-2.05308	0.1583	-12.9695	1.82189e-38	4.501e-36	0.24097
CDC20	1034.35	-1.03151	0.0795403	-12.9684	1.84953e-38	4.51216e-36	0.489199
SPAG5	2516.38	-0.692864	0.053538	-12.9415	2.62311e-38	6.32041e-36	0.618624
CMSS1	517.584	-1.20548	0.0932751	-12.924	3.29648e-38	7.84604e-36	0.433624
AREG	817.018	-1.0832	0.0838878	-12.9125	3.82702e-38	8.99902e-36	0.471981
PSMC3	2788.59	-0.998333	0.0773476	-12.9071	4.10549e-38	9.53892e-36	0.500578
ISG20	174.851	1.68685	0.130889	12.8876	5.28783e-38	1.21415e-35	3.21952
CRAT	603.821	1.52991	0.119054	12.8506	8.53224e-38	1.93632e-35	2.88769
XPOT	4803.5	-0.890386	0.0696149	-12.7902	1.86076e-37	4.17431e-35	0.53947
DDIT4	812.239	2.43743	0.190919	12.7668	2.5114e-37	5.56988e-35	5.41677
TUBA1C	6324.17	-1.08495	0.0850653	-12.7543	2.95123e-37	6.47182e-35	0.47141
NAA50	4215.23	-0.763468	0.0598891	-12.748	3.19767e-37	6.93433e-35	0.589079
ASF1B	839.624	-0.919756	0.0721936	-12.7401	3.53819e-37	7.58844e-35	0.528599
EIF5	6766.86	-0.736482	0.0578517	-12.7305	4.0019e-37	8.48969e-35	0.600201
CDC45	656.441	-1.24197	0.0977162	-12.71	5.20369e-37	1.09205e-34	0.422794
SNED1	199.701	1.86663	0.146914	12.7056	5.50574e-37	1.14314e-34	3.64678
FEN1	2203.75	-1.07103	0.0843225	-12.7017	5.78949e-37	1.18941e-34	0.475978
MTSS1	458.622	0.974547	0.0769732	12.6609	9.74237e-37	1.98064e-34	1.96502
DSP	13289.1	1.03597	0.0821878	12.6049	1.98507e-36	3.99409e-34	2.05049
TRIM16L	417.032	-1.48111	0.117584	-12.5962	2.21489e-36	4.41103e-34	0.358212
CSE1L	8382.97	-0.9343	0.0742034	-12.5911	2.36457e-36	4.66155e-34	0.523296
GEMIN5	1543.64	-0.693772	0.0552357	-12.5602	3.49439e-36	6.81999e-34	0.618235
RIMS4	279.968	-1.35041	0.107855	-12.5206	5.7615e-36	1.11334e-33	0.392181
BCAS1	576.39	0.830877	0.0664288	12.5078	6.76889e-36	1.29518e-33	1.77877
MCM3	4371.89	-0.887559	0.0712413	-12.4585	1.2572e-35	2.38221e-33	0.540528
NEAT1	3024.44	2.68279	0.216242	12.4064	2.41169e-35	4.52586e-33	6.42096
TGFB2	78.2272	-2.35019	0.189908	-12.3754	3.55001e-35	6.59863e-33	0.196121
BNIP3L	1339.67	0.899979	0.0728037	12.3617	4.21037e-35	7.75224e-33	1.86604
POTEI	158.433	1.74114	0.140869	12.36	4.30347e-35	7.84961e-33	3.34298
BUB1	1866.43	-0.878362	0.0710865	-12.3562	4.5077e-35	8.146e-33	0.543985
AK4	1147.23	0.935515	0.0757346	12.3526	4.719e-35	8.4496e-33	1.91257
FAM136A	1098.68	-0.777725	0.0630854	-12.3281	6.39187e-35	1.13409e-32	0.583286
LARGE	1429.6	0.648356	0.0526113	12.3235	6.76859e-35	1.19011e-32	1.56738
URB2	1002.1	-0.978746	0.0798601	-12.2557	1.56498e-34	2.72711e-32	0.507421
SELENBP1	1083.99	1.44481	0.117991	12.2451	1.78519e-34	3.08333e-32	2.72228
BRI3BP	3730.35	-0.55321	0.0452271	-12.2318	2.10144e-34	3.5977e-32	0.681502
FANCI	3888.96	-0.70292	0.0574975	-12.2252	2.2793e-34	3.86827e-32	0.614327
NUP205	4055.32	-0.77251	0.0632306	-12.2173	2.51151e-34	4.22561e-32	0.585398
CEP78	1157.77	-0.695981	0.057252	-12.1564	5.30146e-34	8.76853e-32	0.617289
DKK1	630.928	-1.2236	0.100654	-12.1564	5.30133e-34	8.76853e-32	0.428214
HMGB3	3112.97	-0.735123	0.0605874	-12.1333	7.03828e-34	1.15434e-31	0.600767
RP11-61L23.2	76.5094	2.18933	0.180606	12.1221	8.064e-34	1.31154e-31	4.56094
TNFRSF12A	706.422	-1.81351	0.150546	-12.0462	2.03083e-33	3.27567e-31	0.284499
MMD	202.607	-1.75115	0.145651	-12.023	2.69049e-33	4.30412e-31	0.297064
CCT6A	7576.69	-0.906096	0.0753816	-12.0201	2.78576e-33	4.4203e-31	0.533627
SPC24	802.649	-0.868928	0.072544	-11.9779	4.63656e-33	7.29771e-31	0.547553
IMP4	971.096	-0.733773	0.0612838	-11.9734	4.90034e-33	7.6512e-31	0.601329
COL12A1	5486.01	-0.854246	0.0713674	-11.9697	5.12078e-33	7.93193e-31	0.553154
CA12	8368.58	-0.680173	0.0568962	-11.9546	6.14074e-33	9.43691e-31	0.62409
TPD52L2	2627.81	-0.582513	0.0487624	-11.946	6.81571e-33	1.03924e-30	0.667799
ANLN	5862.91	-0.802584	0.0672416	-11.9358	7.69854e-33	1.16475e-30	0.573321
MRTO4	1041.61	-1.0383	0.0872177	-11.9047	1.11848e-32	1.67918e-30	0.4869
ERBB3	5706.96	0.942412	0.0791785	11.9024	1.15035e-32	1.71385e-30	1.92174
CNTD2	44.769	2.65799	0.22363	11.8857	1.40521e-32	2.07769e-30	6.31154
NLN	1479.79	-0.664943	0.0559491	-11.8848	1.4201e-32	2.08392e-30	0.630714
C14orf169	660.836	-0.777385	0.0654436	-11.8787	1.52722e-32	2.22438e-30	0.583423
USP1	2160.73	-0.75422	0.0635742	-11.8636	1.82876e-32	2.64385e-30	0.592867
CCNF	1497.68	-0.877426	0.074047	-11.8496	2.16257e-32	3.10344e-30	0.544338
NOL11	2664.37	-0.838607	0.0707896	-11.8465	2.24441e-32	3.19738e-30	0.559183
YWHAQ	6399.46	-0.724225	0.0612426	-11.8255	2.88152e-32	4.07526e-30	0.605322
RAB30	820.773	0.876463	0.0742772	11.7999	3.90801e-32	5.48725e-30	1.83587
ATAD2	6241.66	-0.874224	0.0742389	-11.7758	5.20134e-32	7.25104e-30	0.545547
LXN	775.238	0.990345	0.084144	11.7696	5.59566e-32	7.74542e-30	1.98666
FAM83D	1198.85	-0.887832	0.0756078	-11.7426	7.70768e-32	1.05937e-29	0.540426
MCM5	1730.97	-0.937412	0.0798795	-11.7353	8.39976e-32	1.14642e-29	0.522169
CASC5	2462.25	-0.886248	0.0757168	-11.7048	1.20494e-31	1.63311e-29	0.541019
MIS18A	518.635	-0.8914	0.0762274	-11.694	1.36843e-31	1.84191e-29	0.539091
SGMS2	451.836	-1.06581	0.0911651	-11.6909	1.41808e-31	1.89566e-29	0.477706
ABHD2	2942.92	0.876991	0.0750374	11.6874	1.47877e-31	1.96334e-29	1.83654
PPFIA4	45.6368	2.88349	0.24689	11.6792	1.62779e-31	2.14659e-29	7.37932
NOP56	2490.37	-0.891425	0.0765028	-11.6522	2.23643e-31	2.90989e-29	0.539081
PPIL1	1010.58	-1.20419	0.103341	-11.6526	2.2256e-31	2.90989e-29	0.434013
ITGB6	119.255	-2.48358	0.213194	-11.6494	2.31121e-31	2.98728e-29	0.1788
GINS1	1272.62	-0.942382	0.0811469	-11.6133	3.52785e-31	4.52981e-29	0.520373
RNASEH1	400.215	-1.05673	0.0910357	-11.6078	3.76056e-31	4.79705e-29	0.480722
ZSWIM8	978.242	0.91633	0.0791792	11.5729	5.65708e-31	7.16943e-29	1.88731
FER1L4	184.141	1.38637	0.119898	11.5629	6.35264e-31	7.999e-29	2.6142
ODC1	1136.08	-1.31666	0.114063	-11.5433	7.97927e-31	9.98278e-29	0.401463
FARSB	1326.12	-0.801603	0.0695153	-11.5313	9.17402e-31	1.14044e-28	0.573711
U3	123.73	-1.956	0.169652	-11.5294	9.37457e-31	1.158e-28	0.257743
GMNN	687.436	-0.883991	0.0766852	-11.5275	9.58627e-31	1.1767e-28	0.541866
GRPEL2	961.078	-0.757482	0.0657225	-11.5255	9.81816e-31	1.19763e-28	0.591528
RFWD3	1511.6	-0.627242	0.0544502	-11.5196	1.05151e-30	1.27468e-28	0.647413
IFRD1	765.242	-1.37496	0.119484	-11.5076	1.20847e-30	1.44698e-28	0.385562
LYPD1	99.2253	-1.60402	0.139385	-11.5079	1.20429e-30	1.44698e-28	0.328958
ABCF2	1210.02	-0.859133	0.074765	-11.4911	1.46218e-30	1.74009e-28	0.551284
ETF1	4329.09	-0.797614	0.0694231	-11.4892	1.49531e-30	1.76872e-28	0.5753
KCNK5	189.045	-1.30256	0.113382	-11.4883	1.5114e-30	1.77698e-28	0.405407
RNF152	1021.9	1.08437	0.0945446	11.4694	1.88041e-30	2.19761e-28	2.12044
NCS1	570.309	-0.877881	0.0767285	-11.4414	2.5968e-30	3.01678e-28	0.544166
TP53INP1	837.258	1.10857	0.0971243	11.4139	3.56185e-30	4.11341e-28	2.15632
STARD7	4274.6	-0.767445	0.0673392	-11.3967	4.34231e-30	4.98523e-28	0.587457
PNO1	640.973	-1.0867	0.0954846	-11.3809	5.2089e-30	5.94515e-28	0.470838
KLK11	44.5342	2.84161	0.250004	11.3663	6.15684e-30	6.98622e-28	7.16819
PRMT5	2016.02	-0.643969	0.0566841	-11.3607	6.56481e-30	7.40609e-28	0.63995
PRELID1	1811.12	-0.930767	0.0819341	-11.3599	6.6189e-30	7.4242e-28	0.52458
EXO1	1033.01	-1.22438	0.108025	-11.3342	8.88103e-30	9.90463e-28	0.427981
LARS2	884.977	-0.804834	0.0710151	-11.3333	8.9769e-30	9.95467e-28	0.572428
XRCC6	9309.13	-0.799941	0.0706621	-11.3206	1.03709e-29	1.14355e-27	0.574373
PHF19	832.182	-0.704343	0.0623246	-11.3012	1.2943e-29	1.41914e-27	0.613722
CEBPG	938.398	-0.833537	0.0737715	-11.2989	1.32866e-29	1.44869e-27	0.561152
TPM3	7743.35	-0.824784	0.0730011	-11.2982	1.33871e-29	1.45154e-27	0.564567
POLDIP2	1568.11	-0.651476	0.0576732	-11.296	1.37347e-29	1.481e-27	0.636629
FGFR4	1468.76	1.01958	0.0904865	11.2677	1.89383e-29	2.03087e-27	2.02733
STON2	657.42	-0.947164	0.084234	-11.2444	2.46668e-29	2.63072e-27	0.518651
RANBP1	1811.87	-1.31823	0.117263	-11.2417	2.54501e-29	2.69951e-27	0.401026
INPP4B	2901.28	-1.09247	0.097393	-11.2171	3.36109e-29	3.54586e-27	0.468959
ERCC6L	571.426	-1.01777	0.0907542	-11.2146	3.4582e-29	3.62869e-27	0.493879
EIF2S1	4295.03	-0.818223	0.0731758	-11.1816	5.01725e-29	5.23646e-27	0.56714
DSCC1	568.594	-0.964381	0.0862684	-11.1789	5.17563e-29	5.37302e-27	0.512498
ATXN1	1127.82	0.666548	0.0596931	11.1662	5.9653e-29	6.16004e-27	1.58727
BIRC5	2087.39	-1.22528	0.109794	-11.1598	6.41001e-29	6.58443e-27	0.427713
AMD1	2938.82	-1.24108	0.111358	-11.145	7.57559e-29	7.74098e-27	0.423056
DHFR	3491.17	-0.741073	0.0665056	-11.143	7.7453e-29	7.87318e-27	0.598294
HIST1H2AE	2249.02	-1.0558	0.0947728	-11.1403	7.98348e-29	8.05283e-27	0.481031
RUVBL1	1410.51	-1.08389	0.0973006	-11.1397	8.0432e-29	8.05283e-27	0.471753
ENC1	331.669	-1.25536	0.112693	-11.1396	8.04582e-29	8.05283e-27	0.41889
TYRO3	329.308	-1.03086	0.0927701	-11.112	1.09736e-28	1.09271e-26	0.489419
PNPT1	1049.32	-1.12192	0.101059	-11.1017	1.23146e-28	1.22002e-26	0.459481
ORC1	401.751	-1.11027	0.100075	-11.0944	1.33488e-28	1.3158e-26	0.463206
POLD2	2483.32	-0.623435	0.0563139	-11.0707	1.74019e-28	1.7067e-26	0.649124
NUP50	2343.38	-0.553514	0.0500057	-11.069	1.77331e-28	1.73049e-26	0.681359
AHSA1	2972.35	-0.70243	0.063628	-11.0396	2.46039e-28	2.3772e-26	0.614536
WDR76	1197.68	-1.0173	0.0921481	-11.0399	2.4544e-28	2.3772e-26	0.49404
POLD3	1441.44	-0.789587	0.0716272	-11.0236	2.94201e-28	2.82853e-26	0.57851
SYBU	211.395	1.11987	0.101682	11.0135	3.29146e-28	3.14899e-26	2.17327
CDK4	1962.86	-0.707482	0.0642437	-11.0125	3.32789e-28	3.16831e-26	0.612388
CD44	1057.33	1.83861	0.167081	11.0043	3.64241e-28	3.45092e-26	3.57665
LBR	1544.7	-0.848214	0.0771294	-10.9973	3.93776e-28	3.71271e-26	0.555472
MIR4435-2HG	125.684	-1.68215	0.153364	-10.9683	5.42618e-28	5.09148e-26	0.311619
CENPA	598.514	-0.989159	0.0902844	-10.956	6.21627e-28	5.80492e-26	0.503771
GPRIN1	362.225	-0.868836	0.07931	-10.9549	6.29273e-28	5.84834e-26	0.547589
PRPF4	1393.48	-0.856664	0.0783067	-10.9399	7.43191e-28	6.87434e-26	0.552228
PTP4A2	7508.84	-0.525327	0.048091	-10.9236	8.88954e-28	8.18383e-26	0.694802
IRS2	253.562	1.56196	0.143067	10.9177	9.48635e-28	8.67881e-26	2.95255
AURKB	529.366	-0.906608	0.0830423	-10.9174	9.51614e-28	8.67881e-26	0.533438
SET	15080.8	-0.876228	0.0803809	-10.901	1.14057e-27	1.03537e-25	0.54479
TIMP3	643.215	1.06938	0.0981215	10.8985	1.17162e-27	1.05864e-25	2.09853
SEPT11	2074.34	-0.652332	0.0598957	-10.8911	1.27047e-27	1.13742e-25	0.636251
CHRNA5	516.128	-0.95079	0.0872991	-10.8912	1.26985e-27	1.13742e-25	0.517349
TOPBP1	2618.71	-0.604574	0.0556009	-10.8735	1.54233e-27	1.37451e-25	0.657665
KIAA1109	2720.75	0.492144	0.0452778	10.8694	1.61199e-27	1.43006e-25	1.40653
NIP7	579.929	-1.07778	0.0992792	-10.8561	1.86637e-27	1.64823e-25	0.473757
HMCN1	1356.78	-0.799308	0.0736523	-10.8524	1.94151e-27	1.70687e-25	0.574625
IDH3A	1309.69	-0.640052	0.0590088	-10.8467	2.06704e-27	1.80907e-25	0.64169
SLC12A6	219.786	1.27981	0.118296	10.8187	2.80639e-27	2.4452e-25	2.42808
pk	1284.75	-0.624182	0.0577126	-10.8153	2.91201e-27	2.52594e-25	0.648788
CCNL2	1757.54	0.605023	0.0560013	10.8037	3.3052e-27	2.85431e-25	1.521
MAK16	704.788	-0.855749	0.0792614	-10.7965	3.57426e-27	3.07308e-25	0.552578
BRCA1	1543.83	-0.636598	0.0592399	-10.7461	6.18163e-27	5.29153e-25	0.643228
PTGES2	878.415	-0.689285	0.0643845	-10.7058	9.56529e-27	8.15222e-25	0.620161
MTA2	3043.54	-0.619619	0.0578848	-10.7044	9.70986e-27	8.23945e-25	0.650843
ANO7	36.7993	2.71127	0.25336	10.7013	1.00402e-26	8.48287e-25	6.54899
DTL	1373.74	-1.07322	0.100306	-10.6994	1.02426e-26	8.61659e-25	0.475257
FBXO5	744.047	-0.966026	0.0905087	-10.6733	1.35712e-26	1.13678e-24	0.511914
TRIM16	656.669	-1.20796	0.113242	-10.667	1.45206e-26	1.2111e-24	0.432882
TAP1	646.605	-1.26033	0.118196	-10.6631	1.51527e-26	1.25844e-24	0.417449
CMYA5	304.321	1.52135	0.143089	10.6322	2.11068e-26	1.74552e-24	2.8706
SOCS2-AS1	71.1803	1.7629	0.165845	10.6298	2.16538e-26	1.78319e-24	3.39379
MBNL3	824.07	-0.635985	0.0598581	-10.6249	2.28309e-26	1.87223e-24	0.643501
POLR1B	1070.66	-0.699054	0.0658954	-10.6085	2.71954e-26	2.2208e-24	0.615976
LYAR	407.931	-1.1874	0.111951	-10.6064	2.78219e-26	2.2625e-24	0.439095
WDR43	2016.93	-1.00477	0.0947564	-10.6037	2.86287e-26	2.31845e-24	0.498349
TUBB2A	489.092	-1.46668	0.138596	-10.5824	3.59511e-26	2.89941e-24	0.361814
AURKA	2159.69	-1.08946	0.102965	-10.5809	3.65518e-26	2.93572e-24	0.469939
RFC2	1331.27	-0.983317	0.0929612	-10.5777	3.78042e-26	3.02387e-24	0.505815
SRSF2	4060.42	-0.714633	0.0676474	-10.5641	4.37251e-26	3.48319e-24	0.60936
PSMD1	3166.64	-0.889009	0.0841858	-10.5601	4.56277e-26	3.61999e-24	0.539985
PFN2	1866.15	-0.550062	0.0521293	-10.5519	4.97949e-26	3.9346e-24	0.682991
DNMT3B	447.927	-0.847609	0.0804476	-10.5362	5.88477e-26	4.63117e-24	0.555705
NGRN	2922.13	-0.879916	0.0835994	-10.5254	6.59926e-26	5.1726e-24	0.543399
KDM3A	1093.39	1.47691	0.140359	10.5224	6.81401e-26	5.31956e-24	2.78351
VANGL1	1354.97	-0.530969	0.050467	-10.5211	6.90495e-26	5.36908e-24	0.69209
SPRED1	463.959	-1.26363	0.120131	-10.5188	7.08054e-26	5.48377e-24	0.416496
C9orf152	230.964	1.56667	0.149055	10.5107	7.71525e-26	5.95172e-24	2.9622
SNRPC	1507.71	-0.735521	0.0700265	-10.5035	8.32689e-26	6.39826e-24	0.600601
CLMN	1735.9	0.970721	0.0925067	10.4935	9.25083e-26	7.08033e-24	1.95982
CENPL	631.381	-1.02633	0.0979037	-10.4831	1.033e-25	7.87539e-24	0.490956
SRPK1	2135.83	-0.649561	0.0619738	-10.4812	1.05382e-25	7.99144e-24	0.637474
RRP36	1166.15	-1.05618	0.100771	-10.481	1.05641e-25	7.99144e-24	0.480903
SKA1	411.906	-1.02383	0.0978594	-10.4622	1.28766e-25	9.70318e-24	0.491809
PGR	6803.45	1.03778	0.0992012	10.4613	1.3e-25	9.75851e-24	2.05306
FANCD2	2154.85	-0.760247	0.072677	-10.4606	1.30975e-25	9.79401e-24	0.590395
EHD1	955.374	-0.728221	0.0697762	-10.4365	1.68888e-25	1.25808e-23	0.603648
SRSF1	7151.7	-0.727585	0.069878	-10.4122	2.18089e-25	1.61842e-23	0.603914
SNRPD3	2159.3	-0.667454	0.0641321	-10.4075	2.29201e-25	1.69439e-23	0.629617
C4orf19	935.739	-0.975026	0.0936883	-10.4071	2.30063e-25	1.69439e-23	0.508731
TRAP1	2117.38	-0.693673	0.066756	-10.3912	2.71999e-25	1.99571e-23	0.618278
KIAA1524	816.344	-0.867295	0.0835789	-10.377	3.15639e-25	2.30724e-23	0.548174
GRWD1	791.574	-0.884424	0.0852547	-10.3739	3.259e-25	2.37335e-23	0.541704
PPP1R3B	738.06	0.795689	0.0770403	10.3282	5.25275e-25	3.81107e-23	1.73591
TFDP1	1425.3	-0.751966	0.0729586	-10.3068	6.56804e-25	4.74772e-23	0.593794
PSMC1	3313.35	-0.976734	0.094892	-10.2931	7.56928e-25	5.43124e-23	0.508129
CDKN2B	156.134	-1.43944	0.139841	-10.2934	7.54866e-25	5.43124e-23	0.368711
NUP107	2231.95	-1.02527	0.0996657	-10.2871	8.05357e-25	5.75757e-23	0.491317
GDF15	203.96	0.94595	0.0920384	10.2778	8.87509e-25	6.32172e-23	1.92646
MCM2	3379.59	-1.06379	0.103606	-10.2676	9.86429e-25	7.00078e-23	0.478375
NCAPG	1753.23	-0.886464	0.0864112	-10.2587	1.08195e-24	7.6509e-23	0.540938
DEPDC1B	578.492	-0.770501	0.0751146	-10.2577	1.09317e-24	7.70234e-23	0.586214
NUTF2	1187.49	-0.679749	0.06627	-10.2573	1.09759e-24	7.70563e-23	0.624274
ZMPSTE24	2353.9	-0.98787	0.0963303	-10.255	1.1234e-24	7.85856e-23	0.504221
GTPBP4	2649.12	-0.804857	0.0785129	-10.2513	1.16787e-24	8.14044e-23	0.572419
UTP15	814.705	-1.01558	0.0990804	-10.2501	1.18243e-24	8.21262e-23	0.494628
CDCA7	507.832	-1.09534	0.106952	-10.2414	1.29346e-24	8.95197e-23	0.468027
RACGAP1	3821.17	-0.793	0.0774781	-10.2352	1.3798e-24	9.49677e-23	0.577143
PGAM5	1947.46	-1.10978	0.10843	-10.235	1.38191e-24	9.49677e-23	0.463364
GREB1	6858.59	1.01271	0.0989653	10.233	1.41036e-24	9.65825e-23	2.0177
MCM8	1363.33	-0.84032	0.0822869	-10.2121	1.75083e-24	1.19479e-22	0.55852
ASUN	806.393	-0.842771	0.0825321	-10.2114	1.76225e-24	1.19839e-22	0.557571
CLCC1	888.727	-0.707205	0.0692988	-10.2052	1.87998e-24	1.27402e-22	0.612505
EBNA1BP2	1213.52	-1.09448	0.107303	-10.1999	1.98551e-24	1.34087e-22	0.468305
MCMBP	1783.84	-0.813445	0.0797857	-10.1954	2.0796e-24	1.39957e-22	0.569022
SRSF7	2769.57	-0.8065	0.0791583	-10.1884	2.23317e-24	1.49776e-22	0.571767
STAT2	960.447	0.604613	0.0593813	10.1819	2.38912e-24	1.59686e-22	1.52057
SBDSP1	568.947	-1.3057	0.128246	-10.1812	2.40475e-24	1.60182e-22	0.404524
HMGB1	8835.46	-0.785243	0.0771326	-10.1804	2.42475e-24	1.60965e-22	0.580254
FAXDC2	81.264	1.7799	0.174871	10.1784	2.47715e-24	1.63505e-22	3.43402
AUNIP	300.594	-1.43652	0.141136	-10.1783	2.47976e-24	1.63505e-22	0.369457
PBXIP1	735.427	1.224	0.120393	10.1667	2.7908e-24	1.83394e-22	2.33594
TACO1	633.714	-0.623308	0.0613731	-10.156	3.11456e-24	2.03983e-22	0.649181
DBF4	1280.85	-1.11148	0.109492	-10.1512	3.27204e-24	2.1358e-22	0.462819
ERI1	522.293	-0.860569	0.0847893	-10.1495	3.33083e-24	2.16692e-22	0.550735
AHCTF1	3580.27	-0.414052	0.0408093	-10.146	3.45106e-24	2.23769e-22	0.750512
PLEKHM1P	351.983	1.02811	0.101422	10.137	3.78502e-24	2.4461e-22	2.03936
UBE2S	1449.09	-0.774914	0.0764774	-10.1326	3.95991e-24	2.55068e-22	0.584423
GAB2	771.281	0.896697	0.0886468	10.1154	4.72149e-24	3.03123e-22	1.8618
UFD1L	951.09	-0.844445	0.0835006	-10.113	4.83592e-24	3.09451e-22	0.556925
NOL10	778.947	-0.746562	0.0738436	-10.1101	4.98581e-24	3.18e-22	0.596022
ZNF516	448.457	0.949534	0.0940073	10.1006	5.48792e-24	3.48885e-22	1.93125
NAA25	1531.79	-0.522543	0.051743	-10.0988	5.59103e-24	3.5314e-22	0.696144
TMSB4X	13116	-1.31414	0.130125	-10.0991	5.57684e-24	3.5314e-22	0.402164
KIF2C	1370.27	-0.96008	0.0953922	-10.0646	7.92442e-24	4.98906e-22	0.514028
STT3A	4295.81	-0.518136	0.0515228	-10.0564	8.60665e-24	5.40116e-22	0.698274
METTL2A	970.859	-0.853566	0.0849605	-10.0466	9.50705e-24	5.94709e-22	0.553415
ARPC1A	2425.64	-0.504361	0.0502538	-10.0363	1.05589e-23	6.58394e-22	0.704973
WDR77	881.77	-1.06739	0.106448	-10.0273	1.1563e-23	7.18711e-22	0.477182
TAX1BP3	743.401	-0.826583	0.0824632	-10.0237	1.19975e-23	7.43353e-22	0.563863
ADRM1	1758.28	-0.789176	0.078785	-10.0168	1.28569e-23	7.94076e-22	0.578675
MEA1	1097.53	-0.6816	0.0680941	-10.0097	1.38197e-23	8.5085e-22	0.623474
CYCS	4689.66	-1.11688	0.111593	-10.0085	1.39854e-23	8.5834e-22	0.46109
SLC25A10	1039.39	-0.93126	0.0931131	-10.0014	1.50286e-23	9.19478e-22	0.5244
FAM208B	4697.85	-0.479975	0.0480104	-9.99731	1.56585e-23	9.55024e-22	0.71699
WARS	2011.77	-0.54711	0.054729	-9.99671	1.57541e-23	9.57859e-22	0.68439
HN1	2841.03	-1.19562	0.119724	-9.98652	1.74612e-23	1.05836e-21	0.436599
BRIX1	1185.87	-1.0064	0.100804	-9.98373	1.79589e-23	1.08515e-21	0.497786
TRAF2	510.52	-0.72787	0.0729217	-9.98153	1.83613e-23	1.10604e-21	0.603795
FAM46A	942.377	-0.741926	0.0743439	-9.97964	1.87141e-23	1.12382e-21	0.597941
DNAJC9	1606.01	-1.26983	0.127321	-9.97348	1.99125e-23	1.19212e-21	0.414709
AHNAK	40938.3	1.23269	0.123649	9.96926	2.07762e-23	1.24003e-21	2.35005
IPO11	1373.19	-0.590521	0.0592578	-9.96529	2.16246e-23	1.28673e-21	0.664103
SPEG	112.933	1.83917	0.184571	9.96457	2.17815e-23	1.29213e-21	3.57804
FIGNL1	1321.44	-0.974218	0.0978003	-9.96131	2.25087e-23	1.33122e-21	0.509016
DHX9	8206.57	-0.696065	0.0700267	-9.93999	2.78848e-23	1.64419e-21	0.617254
CTNNAL1	913.394	-1.47194	0.148162	-9.93468	2.94115e-23	1.72899e-21	0.360497
PLK4	808.704	-0.823688	0.0829905	-9.92509	3.23799e-23	1.89777e-21	0.564996
BRWD3	844.242	1.17635	0.118566	9.92147	3.35789e-23	1.96215e-21	2.26004
GOT1	1019.09	-0.74408	0.0750761	-9.91101	3.72872e-23	2.17234e-21	0.597049
HIST1H2BE	755.791	-1.32535	0.13374	-9.90995	3.76849e-23	2.18898e-21	0.399051
TUBD1	875.108	-0.642883	0.0648783	-9.90906	3.80192e-23	2.20184e-21	0.640432
ATP8B1	1852.13	0.624824	0.0630648	9.90765	3.85594e-23	2.22652e-21	1.54202
SLC16A1	508.81	-1.28257	0.129574	-9.89834	4.23222e-23	2.43658e-21	0.411062
ATP8A1	470.722	1.2846	0.129815	9.89562	4.34917e-23	2.49655e-21	2.43614
FKBP4	13826	-0.777883	0.0786322	-9.89268	4.47856e-23	2.56329e-21	0.583222
KIFC2	768.436	0.850169	0.0859444	9.89208	4.50585e-23	2.57136e-21	1.80271
GSTCD	760.772	-0.949374	0.0960485	-9.88432	4.86862e-23	2.77029e-21	0.517857
TIMM50	878.042	-0.693168	0.0701595	-9.8799	5.08842e-23	2.88694e-21	0.618494
CHD6	2956.03	0.602128	0.0610017	9.87066	5.57951e-23	3.15638e-21	1.51795
UMPS	1198.85	-0.79961	0.0810702	-9.86317	6.01211e-23	3.39128e-21	0.574505
CCT5	10630.5	-1.26391	0.128453	-9.83952	7.60705e-23	4.27858e-21	0.416412
TRAK1	799.936	1.04223	0.105956	9.83638	7.84807e-23	4.40146e-21	2.05941
MAPKAPK3	483.718	-0.915504	0.0930968	-9.83389	8.0449e-23	4.49892e-21	0.530159
KDM1A	2220.13	-0.633238	0.06443	-9.82831	8.50374e-23	4.74193e-21	0.644728
LAMB1	742.759	-1.32409	0.134765	-9.82516	8.77305e-23	4.87817e-21	0.399401
TUBB6	494.855	-1.26437	0.128762	-9.81948	9.28191e-23	5.14645e-21	0.41628
POGK	2419.45	-0.585801	0.0597798	-9.79932	1.13347e-22	6.26681e-21	0.666279
GPER1	131.236	1.51061	0.154251	9.79321	1.20417e-22	6.63893e-21	2.84931
RBL1	851.465	-0.817119	0.0835206	-9.78344	1.32621e-22	7.29117e-21	0.567574
HIST1H4C	3042.68	-1.69127	0.172957	-9.77854	1.39201e-22	7.63145e-21	0.309654
CAPN9	99.2212	1.45452	0.148839	9.77246	1.47821e-22	8.08128e-21	2.74066
RAE1	1674.12	-0.786957	0.0805307	-9.77214	1.48293e-22	8.08444e-21	0.579565
SF3A3	1754.73	-0.731974	0.0749872	-9.76131	1.65009e-22	8.97072e-21	0.60208
UBE2H	1947.39	0.921232	0.094436	9.7551	1.75427e-22	9.51055e-21	1.89373
AHSA2	438.71	0.844462	0.0865772	9.75386	1.77578e-22	9.60051e-21	1.79559
XPO1	7429.64	-0.464655	0.0476422	-9.75302	1.79064e-22	9.65413e-21	0.724644
FOXO4	180.276	2.15175	0.220676	9.75075	1.83112e-22	9.84518e-21	4.44368
WDR46	859.388	-0.747735	0.0767026	-9.74849	1.87231e-22	1.0039e-20	0.595538
ARHGAP19	724.313	-0.773274	0.0793807	-9.74133	2.00904e-22	1.07426e-20	0.585088
EXOSC2	985.447	-0.697265	0.0716993	-9.72485	2.36242e-22	1.25976e-20	0.61674
PSMC4	1543.46	-0.816854	0.0840397	-9.71986	2.48129e-22	1.31955e-20	0.567678
SPDL1	667.327	-0.881705	0.0907238	-9.71857	2.51297e-22	1.33276e-20	0.542726
HIST1H2BJ	1122.49	-1.57874	0.162451	-9.71826	2.52059e-22	1.33318e-20	0.334773
NOP16	447.812	-0.86712	0.0892554	-9.71505	2.60117e-22	1.37208e-20	0.54824
CAPN8	214.58	1.56825	0.161493	9.71099	2.70696e-22	1.42404e-20	2.96545
BNIP3	965.039	0.951349	0.0980411	9.70358	2.9111e-22	1.52731e-20	1.93368
PSMD7	1861.09	-0.553282	0.057086	-9.69208	3.25826e-22	1.70487e-20	0.681468
RRP15	997.841	-0.906548	0.0936985	-9.67516	3.84492e-22	2.00645e-20	0.53346
TEX30	222.886	-1.21705	0.125891	-9.66747	4.14515e-22	2.15736e-20	0.430162
MASTL	988.634	-0.935291	0.0967572	-9.66637	4.18996e-22	2.17488e-20	0.522937
PAQR6	143.024	1.8083	0.187365	9.65121	4.85779e-22	2.51484e-20	3.5023
TARS	3224.44	-0.86979	0.0901681	-9.64631	5.09556e-22	2.63095e-20	0.547227
RBM38	420.964	-0.689841	0.071524	-9.6449	5.16638e-22	2.65942e-20	0.619922
FAM49B	1837.22	-0.994961	0.103162	-9.64467	5.17795e-22	2.65942e-20	0.501749
RND3	874.107	-1.35792	0.140812	-9.64352	5.23633e-22	2.68235e-20	0.390143
MAPRE1	2561.49	-0.487332	0.050555	-9.63963	5.43825e-22	2.77849e-20	0.713343
PRC1	4179.14	-1.02267	0.1061	-9.63873	5.48626e-22	2.7957e-20	0.492205
ABCE1	3067.14	-1.16246	0.120642	-9.63565	5.65358e-22	2.87346e-20	0.446749
DNAJA3	1696.56	-0.705507	0.0732409	-9.63269	5.81871e-22	2.94971e-20	0.613227
ITGA6	1611.41	-0.910244	0.0945003	-9.63219	5.84704e-22	2.95639e-20	0.532095
NFKBIA	1292.24	-1.08917	0.113129	-9.62775	6.10517e-22	3.07893e-20	0.47003
NCBP1	1809.8	-0.568045	0.0590206	-9.62452	6.30015e-22	3.16907e-20	0.67453
PEF1	703.701	-0.640719	0.0665869	-9.6223	6.43752e-22	3.22985e-20	0.641393
SYTL4	590.997	0.783086	0.081427	9.61703	6.77576e-22	3.39083e-20	1.72081
RBM8A	4137.09	-0.61797	0.0643285	-9.60647	7.5081e-22	3.74771e-20	0.651587
PSMD3	2095.5	-0.499163	0.0519729	-9.6043	7.66796e-22	3.81775e-20	0.707517
CACYBP	3427.53	-1.14546	0.119276	-9.60347	7.73008e-22	3.83888e-20	0.452046
MYO16	257.061	1.6322	0.170026	9.59968	8.01967e-22	3.96253e-20	3.09985
ZNF724P	436.279	-0.766723	0.0798689	-9.59976	8.01329e-22	3.96253e-20	0.587751
HSPA9	10771.7	-0.67216	0.0700254	-9.59881	8.08754e-22	3.98597e-20	0.627566
RSPH3	385.731	0.947273	0.0986904	9.59843	8.117e-22	3.99042e-20	1.92822
EVL	1786.49	0.982533	0.102533	9.58261	9.46264e-22	4.64026e-20	1.97593
RAB23	430.047	-1.01599	0.106137	-9.57248	1.04371e-21	5.10528e-20	0.494488
CPD	4164.83	0.51457	0.0537736	9.56919	1.07744e-21	5.25708e-20	1.42857
CENPW	350.329	-1.12556	0.117735	-9.56008	1.17663e-21	5.71253e-20	0.458326
FBN2	31.13	-3.05066	0.319097	-9.56027	1.17451e-21	5.71253e-20	0.120687
SKP2	775.256	-0.862831	0.0903788	-9.54684	1.33717e-21	6.4758e-20	0.549872
ANAPC1	2089.31	-0.652673	0.0684178	-9.53951	1.43513e-21	6.93305e-20	0.636101
PPP4R1	1053.16	-0.948662	0.0994554	-9.53857	1.44821e-21	6.97896e-20	0.518113
CDC27	2384.47	-0.520758	0.0547041	-9.51953	1.73961e-21	8.36257e-20	0.697006
IMPDH1	1745.14	-0.566013	0.0595173	-9.51006	1.9055e-21	9.1375e-20	0.675481
PDK1	344.429	1.13393	0.119272	9.50712	1.96007e-21	9.37617e-20	2.19456
NACC2	715.933	-0.81546	0.0858118	-9.50289	2.04143e-21	9.74148e-20	0.568227
E2F1	1163.23	-0.821444	0.0865047	-9.49594	2.18229e-21	1.03882e-19	0.565875
HSPD1	12615	-0.632584	0.0666236	-9.49488	2.20458e-21	1.04688e-19	0.64502
RFC5	1220.88	-1.0293	0.108513	-9.4855	2.41213e-21	1.14266e-19	0.489948
TDG	1439.68	-0.670999	0.0707974	-9.47774	2.59844e-21	1.22793e-19	0.628071
SEC14L5	60.4215	2.42819	0.256278	9.47483	2.67207e-21	1.25968e-19	5.38217
POLQ	822.909	-0.678473	0.0716615	-9.46774	2.85973e-21	1.3449e-19	0.624826
TCF19	1314.38	-0.665592	0.0703682	-9.4587	3.11793e-21	1.4628e-19	0.63043
KLF9	351.578	1.16019	0.122726	9.45349	3.27702e-21	1.53376e-19	2.23487
RP11-174G6.5	106.52	1.52243	0.161097	9.4504	3.37535e-21	1.576e-19	2.87274
B3GALNT1	1470.28	-0.865241	0.0915933	-9.44654	3.50201e-21	1.63123e-19	0.548955
HIST1H2BF	1310.69	-1.26202	0.133778	-9.43371	3.95822e-21	1.83935e-19	0.416959
DEPTOR	352.861	1.00368	0.106398	9.43321	3.9771e-21	1.84373e-19	2.0051
ATAD3A	811.141	-0.861826	0.0913655	-9.43273	3.99561e-21	1.84792e-19	0.550256
PLEKHA6	1834.59	0.993384	0.105327	9.43144	4.04494e-21	1.86631e-19	1.99085
DDIAS	573.801	-1.06932	0.113437	-9.42652	4.2394e-21	1.95142e-19	0.476544
RPS6KA2	168.361	1.23042	0.130552	9.42478	4.31015e-21	1.97932e-19	2.34636
FAM169A	178.711	-1.36036	0.144554	-9.41076	4.92552e-21	2.2566e-19	0.389485
RNASEH2A	889.482	-0.919311	0.0977416	-9.40553	5.17709e-21	2.36078e-19	0.528761
PAK1IP1	414.282	-1.16097	0.123433	-9.40565	5.17083e-21	2.36078e-19	0.447213
SRPRB	1716.36	-1.0844	0.115359	-9.40021	5.44557e-21	2.47742e-19	0.471589
KIF5B	8619.3	-0.441853	0.0470189	-9.39736	5.59489e-21	2.53943e-19	0.736188
AGO4	375.155	1.02307	0.108929	9.39212	5.88032e-21	2.66279e-19	2.03224
SAAL1	343.695	-1.03377	0.110093	-9.38996	6.00215e-21	2.71166e-19	0.488431
SETD8	1323.55	-0.68252	0.0726938	-9.38898	6.05827e-21	2.7307e-19	0.623076
LRR1	732.217	-1.35861	0.144732	-9.38705	6.17033e-21	2.7748e-19	0.389958
CENPI	580.398	-1.01985	0.108828	-9.37114	7.17514e-21	3.21925e-19	0.493169
CDCA4	773.838	-1.07201	0.114424	-9.3688	7.33645e-21	3.28407e-19	0.475655
ANAPC7	1709.43	-0.959577	0.10249	-9.36266	7.77545e-21	3.47262e-19	0.514208
ANKRD37	56.8259	3.73692	0.399194	9.36117	7.88564e-21	3.51379e-19	13.3329
HSPA4	6081.76	-0.639458	0.0683168	-9.36018	7.95977e-21	3.53874e-19	0.641954
BATF	108.452	-1.25559	0.134273	-9.35108	8.67605e-21	3.84842e-19	0.418821
GABPB1-AS1	390.367	0.735774	0.0787036	9.34867	8.87564e-21	3.92802e-19	1.66529
RFC3	961.641	-1.02613	0.109782	-9.34694	9.02162e-21	3.98359e-19	0.491026
PPP1R8	833.955	-0.763115	0.0816886	-9.34175	9.47554e-21	4.16738e-19	0.589223
BORA	318.774	-0.881856	0.0944	-9.34169	9.48053e-21	4.16738e-19	0.542669
MTURN	653.264	0.841438	0.0901342	9.33539	1.00617e-20	4.41289e-19	1.79184
CMC2	605.67	-0.729875	0.0783215	-9.31896	1.17488e-20	5.14127e-19	0.602956
LRP1	340.59	2.06904	0.22217	9.31287	1.24426e-20	5.43273e-19	4.19609
SLBP	1060.92	-0.820426	0.0881138	-9.31098	1.26658e-20	5.51783e-19	0.566275
CEACAM5	110.329	1.66167	0.178492	9.30951	1.28427e-20	5.58242e-19	3.16383
NINJ1	885.413	-0.567185	0.0609405	-9.30719	1.31255e-20	5.69268e-19	0.674933
POMP	1252.48	-0.898242	0.0965393	-9.30442	1.34728e-20	5.83033e-19	0.53654
SAE1	2918.76	-0.770373	0.0828771	-9.29536	1.46704e-20	6.33456e-19	0.586266
NDUFB10	1319.97	-0.540744	0.0581823	-9.29396	1.48653e-20	6.40454e-19	0.687416
HIST1H2AH	1445.4	-1.62664	0.175032	-9.29335	1.49513e-20	6.42742e-19	0.323842
HIST1H2BM	755.961	-1.01879	0.10963	-9.29295	1.50074e-20	6.43736e-19	0.493531
EPHA2	149.367	-1.35348	0.145718	-9.28837	1.56675e-20	6.70575e-19	0.391347
FUCA2	1363.59	-0.773485	0.0833345	-9.28169	1.66812e-20	7.12402e-19	0.585003
PBK	1098.05	-1.07752	0.116129	-9.27862	1.71686e-20	7.31616e-19	0.473842
DNAAF1	55.2294	1.84094	0.198468	9.27575	1.76366e-20	7.4992e-19	3.58244
CCNA2	1946.55	-1.09356	0.117909	-9.27456	1.78347e-20	7.56695e-19	0.468605
CDV3	10031.1	-0.629472	0.0678729	-9.27428	1.78825e-20	7.57076e-19	0.646413
NOC2L	2537.79	-0.724359	0.078118	-9.27263	1.81609e-20	7.67201e-19	0.605266
EPCAM	5427.23	-0.519637	0.0561917	-9.24757	2.29647e-20	9.68041e-19	0.697548
HYLS1	469.993	-0.954649	0.103247	-9.2463	2.32406e-20	9.77556e-19	0.515967
HIST1H2AL	942.547	-1.08958	0.117884	-9.24284	2.4005e-20	1.00754e-18	0.469898
UBE2L3	1626.25	-0.483353	0.0523007	-9.24181	2.42365e-20	1.01507e-18	0.715313
PHB	3123.05	-1.09715	0.118724	-9.24121	2.43726e-20	1.01859e-18	0.467439
SAP30BP	1222.56	-0.623749	0.0675189	-9.23814	2.50816e-20	1.04598e-18	0.648982
RAB11FIP1	15545.4	0.593223	0.064234	9.23534	2.57458e-20	1.07139e-18	1.50861
THSD4	2948.18	0.768551	0.0832673	9.22993	2.7082e-20	1.1246e-18	1.70356
NUP155	3806.54	-0.747787	0.081026	-9.22899	2.73208e-20	1.1321e-18	0.595516
TGM2	76.8187	-2.86414	0.31041	-9.22697	2.78396e-20	1.15115e-18	0.137343
EI24	3062.47	-0.482965	0.0523711	-9.22197	2.9168e-20	1.20354e-18	0.715506
KIF4A	1710.3	-0.546245	0.0592752	-9.21541	3.10086e-20	1.27678e-18	0.6848
MSANTD3	248.132	-0.939249	0.102154	-9.19446	3.76895e-20	1.5486e-18	0.521504
MXD4	682.637	0.809689	0.0881057	9.18998	3.92909e-20	1.61101e-18	1.75283
RBBP8	967.597	-0.974884	0.106121	-9.18653	4.05733e-20	1.6601e-18	0.508781
PTPRN2	257.491	1.90895	0.207822	9.18549	4.09654e-20	1.67264e-18	3.75535
EIF3B	6348.91	-0.625938	0.0681613	-9.18318	4.18543e-20	1.70536e-18	0.647998
CCT7	5213.07	-0.871118	0.0949418	-9.17528	4.50385e-20	1.83128e-18	0.546723
HGH1	512.598	-0.742122	0.0809296	-9.16997	4.73165e-20	1.91991e-18	0.597859
RPS6KA4	530.371	-0.775493	0.0846149	-9.16498	4.95584e-20	2.00568e-18	0.584189
KIF15	1207.35	-0.855928	0.0933929	-9.16481	4.96359e-20	2.00568e-18	0.55251
DSCAM	700.694	0.700498	0.0764783	9.15944	5.21665e-20	2.10358e-18	1.62507
FADS1	1350.9	-0.625375	0.0683659	-9.14747	5.82807e-20	2.34529e-18	0.648251
SNX5	2226.85	-0.506029	0.0553272	-9.14612	5.90137e-20	2.3699e-18	0.704158
HDGF	7104.78	-0.495662	0.0542361	-9.13897	6.30488e-20	2.52674e-18	0.709236
MLPH	3492.75	0.541204	0.0592335	9.13679	6.43321e-20	2.57289e-18	1.45519
PYGL	677.179	-0.681348	0.0746006	-9.13328	6.64517e-20	2.65222e-18	0.623582
JDP2	221.257	-1.5564	0.170507	-9.12804	6.97521e-20	2.77827e-18	0.339999
TNFSF10	262.913	2.10863	0.231329	9.11529	7.84605e-20	3.11877e-18	4.31282
NUP93	1089.24	-1.00563	0.110365	-9.11182	8.10141e-20	3.21372e-18	0.498053
KLF4	373.418	0.805654	0.0884212	9.11155	8.12163e-20	3.21521e-18	1.74794
EIF4G2	19110	-0.568495	0.0624447	-9.10397	8.70922e-20	3.44085e-18	0.67432
SRP19	784.033	-0.923312	0.101436	-9.10242	8.83412e-20	3.48314e-18	0.527297
DDX21	5617.71	-0.766922	0.0843662	-9.0904	9.86744e-20	3.88272e-18	0.58767
MPZL1	2254.41	-0.607611	0.0668645	-9.08719	1.01632e-19	3.99107e-18	0.656283
FAF2	1958.53	-0.456575	0.0502452	-9.08695	1.01855e-19	3.99177e-18	0.728714
KAT2B	288.165	0.831937	0.0915951	9.08276	1.05857e-19	4.1403e-18	1.78007
NDC80	674.214	-0.900355	0.0991473	-9.08098	1.07602e-19	4.20013e-18	0.535755
TSEN15	807.9	-0.964838	0.106259	-9.08007	1.08507e-19	4.22702e-18	0.512336
PSMG1	704.49	-0.90622	0.0998184	-9.07869	1.0989e-19	4.27237e-18	0.533581
CCNB2	1744.91	-0.869868	0.0958203	-9.07812	1.10471e-19	4.2864e-18	0.547197
ILF2	5801.47	-1.04531	0.115188	-9.07483	1.13858e-19	4.40908e-18	0.484539
RNASE4	332.334	1.85749	0.204694	9.07443	1.1427e-19	4.41627e-18	3.62376
PUS7	866.115	-0.809347	0.0892574	-9.06756	1.2171e-19	4.6945e-18	0.57064
SPDEF	2834.57	0.712505	0.0786367	9.06072	1.29596e-19	4.9888e-18	1.63865
TTC13	609.541	-0.762448	0.0841527	-9.06029	1.30109e-19	4.9987e-18	0.589495
MARCH8	649.546	0.878386	0.0970403	9.05177	1.40671e-19	5.39386e-18	1.83832
SLC16A14	973.893	-0.85882	0.0949471	-9.04525	1.49324e-19	5.71442e-18	0.551403
PARL	1019.32	-0.643786	0.0711764	-9.04493	1.49761e-19	5.71992e-18	0.640031
BAG5	2421.99	-0.47357	0.0523772	-9.04154	1.5448e-19	5.86907e-18	0.72018
TMED2	10488.6	-0.629245	0.0695969	-9.04128	1.54849e-19	5.86907e-18	0.646515
PDIA6	3893.27	-0.712466	0.0788016	-9.04127	1.54869e-19	5.86907e-18	0.610276
HSPE1	1928.09	-0.76332	0.0844214	-9.04178	1.54144e-19	5.86907e-18	0.589139
NFATC4	249.889	1.86776	0.206693	9.0364	1.6192e-19	6.12442e-18	3.64965
PCNA	4060.66	-1.17555	0.130276	-9.02353	1.82132e-19	6.87557e-18	0.442714
NDUFAF2	374.802	-0.803494	0.0890981	-9.01809	1.91403e-19	7.2116e-18	0.57296
LRP8	589.452	-0.814251	0.090312	-9.01598	1.95122e-19	7.33755e-18	0.568704
HEATR1	2527.51	-0.549525	0.0610028	-9.0082	2.09462e-19	7.86169e-18	0.683245
TPM1	2564.82	-0.733329	0.0814376	-9.00479	2.16075e-19	8.0943e-18	0.601514
LSG1	1678.14	-0.735178	0.0816561	-9.00335	2.18936e-19	8.18577e-18	0.600744
HIST1H1B	6767.4	-1.25259	0.139172	-9.00033	2.25036e-19	8.39777e-18	0.419693
DEK	4817.87	-0.833769	0.0926473	-8.99939	2.26977e-19	8.45401e-18	0.561062
CCDC138	267.262	-0.869808	0.0966919	-8.99566	2.34818e-19	8.72942e-18	0.54722
PDHA1	1625.17	-0.626465	0.0696659	-8.99241	2.41865e-19	8.9743e-18	0.647762
LTB4R	219.447	1.04353	0.116079	8.98984	2.476e-19	9.16965e-18	2.06126
CHEK1	1104.58	-0.998537	0.111178	-8.98143	2.67263e-19	9.8791e-18	0.500507
RASA4	136.092	1.15146	0.128258	8.97767	2.7655e-19	1.02031e-17	2.22138
SESN3	318.62	0.987644	0.110092	8.97106	2.93679e-19	1.08146e-17	1.98294
BAG1	1190.65	0.709125	0.0790885	8.96622	3.06876e-19	1.12793e-17	1.63481
CDKN3	998.406	-1.10115	0.122818	-8.96573	3.08233e-19	1.13079e-17	0.466145
DLGAP5	2261.55	-1.00751	0.11239	-8.96443	3.1188e-19	1.14202e-17	0.497403
FBXL20	509.744	1.00035	0.111603	8.96342	3.14775e-19	1.15046e-17	2.00048
ABTB1	131.038	2.47528	0.276254	8.96016	3.24199e-19	1.18269e-17	5.56074
MRPL3	2285.07	-0.926673	0.103457	-8.95712	3.33258e-19	1.21347e-17	0.52607
TTLL3	128.833	1.25892	0.140615	8.95301	3.45908e-19	1.25719e-17	2.39317
ORAI3	225.167	0.960971	0.10739	8.94845	3.60514e-19	1.30784e-17	1.94662
ERBB2	2211.73	0.553138	0.0618227	8.94716	3.64751e-19	1.32075e-17	1.46727
BCLAF1	6003.56	-0.443843	0.0496177	-8.94526	3.71064e-19	1.34112e-17	0.735174
FBXO45	1639.91	-0.720226	0.0806152	-8.93411	4.10455e-19	1.48075e-17	0.607003
HIST4H4	993.844	-0.909348	0.101831	-8.92997	4.26123e-19	1.53161e-17	0.532426
POLE3	2109.92	-0.973941	0.109064	-8.93001	4.25976e-19	1.53161e-17	0.509113
PLD1	247.555	0.9273	0.103906	8.92441	4.48091e-19	1.60761e-17	1.90171
RNMTL1	255.308	-0.927497	0.103933	-8.92399	4.49797e-19	1.61077e-17	0.52577
CUL1	1432.89	-0.54874	0.061519	-8.91985	4.66915e-19	1.66901e-17	0.683617
CDCA5	1152.28	-0.691237	0.0775463	-8.91386	4.92847e-19	1.75848e-17	0.619323
PRMT1	1883.12	-1.00323	0.112565	-8.91244	4.99208e-19	1.77793e-17	0.498881
ARMC8	983.111	-0.668941	0.0750851	-8.90911	5.14428e-19	1.8288e-17	0.628968
PSME2	1429.67	-0.827529	0.0928926	-8.90845	5.17528e-19	1.83647e-17	0.563494
ATP5O	2039.06	-0.619589	0.0695535	-8.9081	5.19158e-19	1.83891e-17	0.650856
WIPI1	832.704	0.696001	0.0781733	8.9033	5.42114e-19	1.91675e-17	1.62001
THOC5	792.306	-0.516137	0.0579792	-8.9021	5.47989e-19	1.93402e-17	0.699242
PSMB5	2422.48	-0.7865	0.0883894	-8.89812	5.68e-19	2.00102e-17	0.579749
WDHD1	1489.39	-0.681999	0.0766827	-8.89378	5.90669e-19	2.07713e-17	0.623301
SLF2	1916.87	-0.597306	0.0671963	-8.88896	6.16809e-19	2.16516e-17	0.660987
CSTF2	587.073	-0.670716	0.0755208	-8.88121	6.61389e-19	2.31748e-17	0.628195
YPEL3	320.499	1.35099	0.152492	8.85945	8.04122e-19	2.81255e-17	2.55088
SSX2IP	666.352	-0.815926	0.0923329	-8.83678	9.85194e-19	3.43972e-17	0.568044
IFRD2	859.255	-1.08968	0.123403	-8.83024	1.04456e-18	3.64046e-17	0.469866
IGFBP5	9744.75	1.08954	0.123413	8.82839	1.06193e-18	3.69441e-17	2.12806
RPF2	610.69	-1.00677	0.114072	-8.82575	1.08732e-18	3.77601e-17	0.497659
HSF4	116.527	1.6924	0.191903	8.81906	1.1542e-18	4.00115e-17	3.23195
CHN1	202.194	-1.04136	0.118092	-8.8182	1.16314e-18	4.02499e-17	0.485869
IDE	2307.79	-0.728051	0.0826286	-8.81113	1.23893e-18	4.27967e-17	0.603719
GPR37L1	167.932	1.12599	0.127854	8.80681	1.28762e-18	4.44003e-17	2.18251
CCNB1	3756.9	-1.16627	0.132433	-8.80645	1.2917e-18	4.44624e-17	0.445573
RRP1	649.48	-0.728209	0.0827089	-8.80448	1.31457e-18	4.51699e-17	0.603653
SEPT8	1283.64	-0.496141	0.0564011	-8.79665	1.40966e-18	4.8352e-17	0.709001
TRIP6	695.943	-0.600853	0.0683252	-8.79402	1.44303e-18	4.94097e-17	0.659364
FAM214A	1276.56	1.02317	0.116354	8.79356	1.44892e-18	4.95245e-17	2.03238
BCCIP	1040.66	-0.609486	0.0693841	-8.78424	1.57425e-18	5.37145e-17	0.65543
IPO4	2106.94	-0.627906	0.0715555	-8.7751	1.70754e-18	5.81607e-17	0.647115
MRPS9	629.675	-0.767845	0.087509	-8.77446	1.71722e-18	5.83885e-17	0.587294
TTC1	915.475	-0.747485	0.0851943	-8.77389	1.72594e-18	5.85827e-17	0.595641
ADNP2	1072.32	-0.522388	0.0595624	-8.77043	1.77987e-18	6.03086e-17	0.696218
AK2	1911.53	-0.740766	0.0844757	-8.76898	1.80287e-18	6.09818e-17	0.598422
XRCC5	9296.43	-0.83589	0.0954428	-8.75802	1.98708e-18	6.70968e-17	0.560237
XRCC2	493.249	-0.730839	0.0834698	-8.75573	2.02789e-18	6.82384e-17	0.602554
KARS	3012.72	-0.852669	0.0973824	-8.75589	2.025e-18	6.82384e-17	0.553759
MRPL36	399.694	-0.878049	0.10035	-8.74984	2.13648e-18	7.17687e-17	0.544103
MAD2L1	1503.67	-1.20323	0.137595	-8.74469	2.23628e-18	7.49921e-17	0.434302
UNG	1899.97	-0.696678	0.0797104	-8.74011	2.32893e-18	7.79653e-17	0.616991
HIST1H4A	917.426	-1.14967	0.131545	-8.73973	2.33674e-18	7.80927e-17	0.450728
ZNF473	491.107	-0.645263	0.0738356	-8.73919	2.34784e-18	7.83294e-17	0.639376
RP11-600F24.7	113.745	1.3114	0.150087	8.73761	2.38089e-18	7.92967e-17	2.48182
WDR1	4245.59	-0.487625	0.0558476	-8.73135	2.51646e-18	8.36251e-17	0.713198
RAD1	960.701	-0.68081	0.0779744	-8.7312	2.51991e-18	8.36251e-17	0.623815
PDCD5	874.898	-1.02949	0.117911	-8.73103	2.52371e-18	8.36251e-17	0.489884
LINC01087	82.0113	1.74697	0.200145	8.72851	2.58047e-18	8.5361e-17	3.35652
LRRC59	4181.43	-0.698306	0.0800214	-8.72648	2.62711e-18	8.67568e-17	0.616296
POLA1	1271.56	-0.636153	0.0729567	-8.7196	2.79182e-18	9.20404e-17	0.643426
PRIM1	895.461	-1.02112	0.11721	-8.71186	2.98919e-18	9.83811e-17	0.492734
NRBP1	2996.84	-0.357012	0.0409891	-8.70993	3.04067e-18	9.9907e-17	0.78078
PTPMT1	1171.12	-1.11932	0.128555	-8.70694	3.12199e-18	1.02407e-16	0.460309
DLAT	1777.35	-0.745401	0.0856596	-8.7019	3.26383e-18	1.0688e-16	0.596502
CDH1	7568.55	0.485625	0.0558278	8.69862	3.35938e-18	1.09824e-16	1.40019
C1orf109	367.313	-0.974933	0.112137	-8.69411	3.49558e-18	1.14086e-16	0.508763
ODF2	1513.68	-0.44134	0.0507829	-8.69072	3.60141e-18	1.17344e-16	0.73645
SBDS	2417.61	-0.641472	0.0738667	-8.68418	3.81475e-18	1.24088e-16	0.641059
KRT15	267.074	1.20121	0.138354	8.68214	3.88399e-18	1.26129e-16	2.29932
PIK3IP1	158.936	1.68403	0.194148	8.67396	4.17361e-18	1.35309e-16	3.21325
AMOTL1	558.39	0.787292	0.0908416	8.66665	4.45027e-18	1.4404e-16	1.72583
EME1	272.786	-0.89023	0.102762	-8.66301	4.59474e-18	1.48469e-16	0.539528
CALU	3267.92	-0.644623	0.0744181	-8.66219	4.62794e-18	1.49125e-16	0.63966
HIST1H2AB	853.864	-1.45813	0.168334	-8.66213	4.63031e-18	1.49125e-16	0.363965
TTF2	1252.5	-0.742163	0.0857332	-8.65665	4.85813e-18	1.56204e-16	0.597843
ARNTL2	294.733	-0.897262	0.10366	-8.65578	4.89558e-18	1.5715e-16	0.536905
CHCHD3	1537.11	-0.887488	0.102548	-8.65439	4.95557e-18	1.58814e-16	0.540554
SLC7A2	4768.26	0.547658	0.0633001	8.65177	5.07077e-18	1.6224e-16	1.46171
RHNO1	952.186	-0.675627	0.0780992	-8.65088	5.11027e-18	1.63236e-16	0.62606
EBP	1291.11	-0.940843	0.108773	-8.64963	5.16686e-18	1.64774e-16	0.520928
RP11-34P13.13	133.141	1.60802	0.18597	8.64666	5.30299e-18	1.68839e-16	3.04832
SEPW1	1517.04	-1.09181	0.126275	-8.64629	5.32011e-18	1.69108e-16	0.469171
ADIRF-AS1	228.928	1.25913	0.145718	8.6409	5.57741e-18	1.76999e-16	2.39351
SMC2	3122.19	-0.626012	0.0725271	-8.63142	6.0597e-18	1.91992e-16	0.647965
PALLD	1123.12	-0.846775	0.0981448	-8.62781	6.25367e-18	1.97817e-16	0.556026
TCEB1	1124.41	-0.564533	0.0654616	-8.62388	6.47243e-18	2.04405e-16	0.676174
CORO2A	497.789	0.694041	0.0805124	8.6203	6.67781e-18	2.10551e-16	1.61781
CYP51A1	5012.58	-0.746191	0.0865889	-8.61763	6.83556e-18	2.15177e-16	0.596176
NME1	2875.22	-1.43619	0.166718	-8.6145	7.02475e-18	2.20776e-16	0.369541
WDR5	1229.58	-0.6784	0.0787728	-8.61211	7.17249e-18	2.25057e-16	0.624858
GINS3	268.363	-0.955955	0.111035	-8.60947	7.33978e-18	2.29937e-16	0.5155
DPH2	460.231	-0.757379	0.088007	-8.6059	7.57213e-18	2.36835e-16	0.59157
TM7SF3	1545.26	-1.05571	0.12271	-8.6033	7.74578e-18	2.41879e-16	0.481059
SPAG4	69.296	1.78748	0.207913	8.59728	8.16281e-18	2.54495e-16	3.45212
KNSTRN	1163.38	-1.1463	0.133653	-8.57666	9.76638e-18	3.04004e-16	0.451784
ACLY	5635.11	-0.609738	0.0710961	-8.57625	9.80138e-18	3.04608e-16	0.655316
QTRTD1	816.937	-0.622111	0.0726211	-8.56653	1.06647e-17	3.30912e-16	0.649719
SPATA13	1010.38	0.477818	0.0557811	8.56595	1.07184e-17	3.32049e-16	1.39264
PRPS2	844.535	-0.656309	0.076652	-8.56218	1.10753e-17	3.42561e-16	0.6345
BHLHE40	1573.55	2.01599	0.235596	8.55698	1.15865e-17	3.57807e-16	4.04458
SLC2A1	6187.16	0.539495	0.0630632	8.55484	1.18036e-17	3.63935e-16	1.45346
RNF219	436.742	-0.849849	0.0995165	-8.53978	1.34481e-17	4.13984e-16	0.554843
SLC35E2B	2131.99	0.694962	0.0813919	8.53846	1.36017e-17	4.18054e-16	1.61884
KIAA0020	686.549	-0.99579	0.116662	-8.53567	1.39344e-17	4.27607e-16	0.501461
MMS22L	849.796	-0.595468	0.0698078	-8.53011	1.46203e-17	4.4795e-16	0.66183
YME1L1	5450.85	-0.609992	0.0715162	-8.52943	1.47073e-17	4.49911e-16	0.6552
PRODH	218.853	1.46675	0.172061	8.52459	1.53356e-17	4.68396e-16	2.76399
ATP5L	1975.9	-0.75937	0.089097	-8.52296	1.55523e-17	4.74273e-16	0.590754
MRPL20	1251.1	-0.761544	0.0893768	-8.5206	1.58733e-17	4.83306e-16	0.589865
HDAC5	471.837	0.975288	0.114468	8.5202	1.59282e-17	4.84222e-16	1.96603
TK1	1621.14	-0.828551	0.0973059	-8.51491	1.66719e-17	5.06042e-16	0.563095
KPNB1	9405.58	-0.632044	0.07428	-8.50894	1.75535e-17	5.31974e-16	0.645262
DNM1L	2321.45	-0.761753	0.0895433	-8.50708	1.78362e-17	5.39704e-16	0.589779
C7orf49	529.143	-0.760362	0.089416	-8.50365	1.83725e-17	5.55071e-16	0.590348
NDUFS3	1010.95	-0.648925	0.0763532	-8.49899	1.91251e-17	5.76915e-16	0.637756
GARS	2762.26	-0.557281	0.0655755	-8.49831	1.92372e-17	5.79401e-16	0.679582
SSPO	80.1209	1.96571	0.231494	8.49141	2.04138e-17	6.12948e-16	3.90605
ZBTB2	708.2	-0.696599	0.0820352	-8.49146	2.04055e-17	6.12948e-16	0.617025
CSNK2A1	3049.56	-0.54155	0.063781	-8.49077	2.05274e-17	6.15411e-16	0.687033
PIGU	560.68	-0.787993	0.0928519	-8.48656	2.12844e-17	6.37128e-16	0.579149
MLEC	7040.57	-0.44137	0.0520696	-8.47654	2.31989e-17	6.93374e-16	0.736435
FAM120AOS	1089.87	-0.525771	0.0620282	-8.47631	2.32439e-17	6.93657e-16	0.694588
SMIM13	667.953	-0.744018	0.0878459	-8.46959	2.46264e-17	7.33791e-16	0.597074
RRM1	4426.48	-0.890646	0.105185	-8.46739	2.50958e-17	7.46638e-16	0.539373
NR4A1	169.377	1.8502	0.218523	8.46685	2.52124e-17	7.48967e-16	3.60551
EIF3K	1873.57	-0.693415	0.0819024	-8.46636	2.53182e-17	7.50965e-16	0.618388
EIF2B3	440.09	-1.29824	0.15342	-8.46196	2.62917e-17	7.78657e-16	0.406623
AC084082.3	146.647	-2.10504	0.24892	-8.45667	2.75127e-17	8.13583e-16	0.232445
DDX18	2181.72	-0.675766	0.0799382	-8.45361	2.82438e-17	8.3394e-16	0.626
FERMT2	846.724	-0.864503	0.102329	-8.44828	2.95626e-17	8.7156e-16	0.549235
JAG1	341.252	0.747372	0.0884919	8.44565	3.0235e-17	8.90041e-16	1.67873
PIGX	1102.23	-0.605063	0.0716482	-8.44492	3.04249e-17	8.94283e-16	0.657443
DTYMK	788.694	-1.29569	0.153497	-8.44114	3.14256e-17	9.22306e-16	0.407342
PPP2CA	3823.78	-0.493794	0.0585254	-8.43726	3.24868e-17	9.5202e-16	0.710155
TMX2	2073.76	-0.777567	0.0922136	-8.43224	3.39122e-17	9.90815e-16	0.58335
C20orf27	486.384	-0.875279	0.1038	-8.43238	3.38696e-17	9.90815e-16	0.545148
PSMB6	1332.38	-0.855821	0.101548	-8.42775	3.5236e-17	1.02796e-15	0.552551
PSMD13	1513.88	-0.645873	0.0767111	-8.41955	3.77927e-17	1.10089e-15	0.639106
EIF2S2	3269.46	-0.948811	0.11284	-8.40847	4.15397e-17	1.20824e-15	0.518059
SURF4	4986.22	-0.542603	0.0645406	-8.40715	4.20104e-17	1.22011e-15	0.686531
RPL22L1	670.088	-1.2815	0.152486	-8.40403	4.3141e-17	1.25109e-15	0.411369
POLR2C	796.447	-0.653558	0.0778034	-8.40011	4.46052e-17	1.29163e-15	0.635711
MIR210HG	47.763	2.56481	0.305504	8.39535	4.64512e-17	1.34309e-15	5.91677
HIST1H4B	1909.94	-1.58143	0.18846	-8.39135	4.806e-17	1.38755e-15	0.33415
RAN	9825.66	-1.01569	0.121084	-8.38832	4.93154e-17	1.4217e-15	0.49459
STOML2	1331.56	-0.752242	0.0897273	-8.38365	5.13106e-17	1.47703e-15	0.59368
PYROXD2	145.03	1.02963	0.122873	8.37957	5.31226e-17	1.52694e-15	2.0415
NBR1	2919.55	0.622472	0.0742861	8.37939	5.32042e-17	1.52704e-15	1.53951
CA2	1236.45	0.499763	0.0596621	8.37656	5.44966e-17	1.56184e-15	1.41398
GPN1	1090.89	-0.608376	0.0726585	-8.37308	5.61312e-17	1.60632e-15	0.655935
HAT1	1624.07	-0.659151	0.0787461	-8.37058	5.73337e-17	1.63833e-15	0.633251
TOMM22	1483.4	-0.925318	0.110553	-8.36988	5.76789e-17	1.64579e-15	0.526564
GART	2122.14	-0.698869	0.0835492	-8.36476	6.02367e-17	1.71626e-15	0.616055
ACAT2	1611.61	-1.0611	0.126862	-8.36418	6.05357e-17	1.72227e-15	0.479267
ADIPOR2	1930.79	-0.631737	0.075577	-8.35885	6.33346e-17	1.79928e-15	0.645399
SPIRE2	294.66	1.20412	0.144116	8.35523	6.53027e-17	1.85249e-15	2.30397
POLA2	745.73	-0.784631	0.0939257	-8.35374	6.61344e-17	1.87336e-15	0.580501
SDCCAG3	700.619	-0.823276	0.0985561	-8.35338	6.63377e-17	1.8764e-15	0.565157
UTP18	1529.87	-0.92784	0.111094	-8.35188	6.71852e-17	1.89762e-15	0.525645
NR2C2AP	405.852	-0.977899	0.117217	-8.34263	7.26593e-17	2.04926e-15	0.507719
MAP3K1	4374.87	-0.59069	0.0708295	-8.3396	7.45394e-17	2.09926e-15	0.664025
GINS4	871.459	-0.805287	0.0965811	-8.33794	7.55961e-17	2.12595e-15	0.572248
ZBTB37	1329.07	0.46214	0.0554335	8.33684	7.6302e-17	2.14271e-15	1.37758
ALDOC	306.041	1.34515	0.161379	8.33538	7.72465e-17	2.16612e-15	2.54057
SLC39A14	899.988	-1.01041	0.121235	-8.33435	7.79234e-17	2.18197e-15	0.496404
SERPINH1	1716.99	-0.602243	0.0722798	-8.33211	7.94169e-17	2.2206e-15	0.658729
PDS5A	4582.43	-0.392883	0.0471876	-8.32598	8.36333e-17	2.33515e-15	0.761606
CA5B	344.976	0.737296	0.0885791	8.3236	8.53342e-17	2.37924e-15	1.66705
HSH2D	178.608	1.0327	0.124087	8.32235	8.62374e-17	2.40099e-15	2.04585
NUP88	907.912	-0.801604	0.0963248	-8.32188	8.65784e-17	2.40705e-15	0.573711
BOD1	1157.29	-0.638243	0.0767407	-8.31688	9.03088e-17	2.50719e-15	0.642495
LAMA3	626.602	0.923823	0.111114	8.31416	9.24018e-17	2.56166e-15	1.89714
HIST1H3D	1455.03	-0.77445	0.0931608	-8.31305	9.32733e-17	2.58215e-15	0.584611
NDC1	2040.1	-0.980078	0.117912	-8.31197	9.41239e-17	2.60201e-15	0.506952
CDK5RAP1	646.513	-0.734187	0.0883342	-8.31146	9.4532e-17	2.60959e-15	0.601157
NETO2	583.164	-0.749978	0.0902431	-8.31064	9.51886e-17	2.624e-15	0.594613
CLU	8699.58	0.610583	0.0734785	8.30968	9.59602e-17	2.64155e-15	1.52688
ARFGEF3	3626.39	0.542107	0.0652602	8.30685	9.82759e-17	2.70148e-15	1.4561
HSPA8	31543.2	-1.07421	0.129344	-8.30505	9.97779e-17	2.73891e-15	0.474931
RUVBL2	1757.67	-0.800262	0.0963717	-8.30392	1.00733e-16	2.76126e-15	0.574245
POP1	640.967	-0.84658	0.101961	-8.303	1.01513e-16	2.77873e-15	0.556101
FOS	312.904	2.45156	0.295413	8.29874	1.05219e-16	2.87613e-15	5.47005
KRR1	1966.85	-0.758015	0.0913737	-8.29576	1.0789e-16	2.94091e-15	0.591309
HIST1H2BO	1603.98	-1.24862	0.150513	-8.29578	1.07873e-16	2.94091e-15	0.42085
KNOP1	1072.8	-0.509399	0.0614406	-8.29092	1.12372e-16	3.05882e-15	0.702515
BLOC1S2	863.733	-0.722249	0.0871701	-8.28552	1.17597e-16	3.19657e-15	0.606152
RNF138	596.163	-0.737313	0.089024	-8.28218	1.20936e-16	3.28276e-15	0.599855
CENPM	312.761	-0.894006	0.107956	-8.28118	1.21965e-16	3.3061e-15	0.538118
C20orf24	1374.42	-0.947386	0.114448	-8.27788	1.25387e-16	3.39414e-15	0.518571
C17orf89	342.976	-1.14009	0.137742	-8.27698	1.26334e-16	3.41505e-15	0.453732
CSAD	243.347	1.43921	0.17399	8.27177	1.3198e-16	3.56272e-15	2.71172
DDX31	555.102	-0.668274	0.0807915	-8.27159	1.32188e-16	3.56343e-15	0.629259
HIST1H3G	2032.35	-1.40158	0.169501	-8.26886	1.35246e-16	3.64082e-15	0.378514
TTK	1305.03	-1.0367	0.125485	-8.26156	1.43779e-16	3.8652e-15	0.487441
PPARG	104.717	-1.11884	0.135607	-8.25058	1.57625e-16	4.2316e-15	0.460464
RRP1B	1409.36	-0.615427	0.074609	-8.2487	1.60133e-16	4.29301e-15	0.652737
ICT1	584.185	-0.941516	0.11421	-8.24376	1.66879e-16	4.46773e-15	0.520685
MIA3	2220.16	0.691303	0.0838631	8.24323	1.67619e-16	4.48139e-15	1.61474
RSL1D1	3588.17	-0.504164	0.0611629	-8.24297	1.67993e-16	4.48524e-15	0.705069
ESCO2	705.213	-1.15133	0.139863	-8.23184	1.84362e-16	4.91556e-15	0.450209
UBE2D2	1608.93	-0.597165	0.0725648	-8.2294	1.88149e-16	5.0097e-15	0.661052
WTAP	1354.5	-0.536209	0.0651734	-8.22743	1.91276e-16	5.08601e-15	0.68958
E2F4	566.393	-0.71464	0.0868931	-8.22436	1.96243e-16	5.21098e-15	0.609357
CPSF2	3321.26	-0.579131	0.0704396	-8.22168	2.00677e-16	5.32148e-15	0.669367
C1QBP	2242.84	-1.26218	0.153521	-8.22151	2.00962e-16	5.32181e-15	0.416914
ZNF862	244.806	0.937529	0.114115	8.21563	2.11058e-16	5.58161e-15	1.91524
PVR	550.69	-0.685801	0.0836731	-8.19619	2.48119e-16	6.55282e-15	0.621661
KIAA0101	1221.88	-0.903684	0.110299	-8.19302	2.54759e-16	6.71909e-15	0.53452
OPHN1	676.936	0.638319	0.0779221	8.19175	2.57453e-16	6.78099e-15	1.55651
CLPB	552.943	-0.750158	0.0915817	-8.19113	2.58782e-16	6.8068e-15	0.594539
GRPEL1	904.196	-0.692986	0.0846291	-8.18851	2.6449e-16	6.93867e-15	0.618572
LMNB1	3181.99	-0.696876	0.085106	-8.18834	2.64862e-16	6.93867e-15	0.616906
MRS2	1046.57	-0.721758	0.0881434	-8.18845	2.64611e-16	6.93867e-15	0.606358
SRSF3	6792.52	-0.663905	0.0811368	-8.18255	2.7791e-16	7.27074e-15	0.631167
EDF1	2841.82	-0.593439	0.0726239	-8.17141	3.04808e-16	7.96378e-15	0.662761
CEP85	826.065	-0.615056	0.0752941	-8.16872	3.1169e-16	8.13269e-15	0.652905
THBS3	255.354	0.915569	0.112089	8.16826	3.12863e-16	8.15241e-15	1.88631
PRPS1	537.287	-0.858416	0.105107	-8.16708	3.15956e-16	8.22202e-15	0.551558
RGS22	113.081	1.44167	0.176587	8.16409	3.23876e-16	8.41691e-15	2.71636
NAA10	906.718	-0.640281	0.0784652	-8.16006	3.34864e-16	8.69087e-15	0.641588
GLA	771.261	-1.26601	0.155285	-8.1528	3.55597e-16	9.21673e-15	0.415809
LRBA	5309.75	0.333776	0.0409439	8.15203	3.57866e-16	9.26322e-15	1.26031
UBE2V2	1343.04	-0.705461	0.0865553	-8.1504	3.62724e-16	9.37654e-15	0.613247
HIST1H2AG	2560.37	-1.35842	0.166702	-8.14878	3.67615e-16	9.49041e-15	0.39001
ADGRG6	1668.73	-0.482688	0.0592381	-8.14827	3.69155e-16	9.50577e-15	0.715643
CDC7	424.196	-0.854678	0.104893	-8.1481	3.69672e-16	9.50577e-15	0.552989
CTD-2651B20.7	114.181	-2.56855	0.31523	-8.14817	3.6946e-16	9.50577e-15	0.168574
IPO5	2725	-0.547493	0.0672339	-8.1431	3.85274e-16	9.88284e-15	0.684208
MAPKAP1	1744.2	-0.593088	0.0728334	-8.14308	3.85348e-16	9.88284e-15	0.662922
NSUN5P1	548.249	0.715221	0.0878577	8.14067	3.93107e-16	1.00592e-14	1.64173
TGS1	891.171	-0.603753	0.0741655	-8.14062	3.93257e-16	1.00592e-14	0.65804
CCNE1	168.846	-1.20908	0.148529	-8.14036	3.94092e-16	1.00674e-14	0.432543
RFC4	918.657	-0.959324	0.117868	-8.13897	3.98641e-16	1.01703e-14	0.514298
CLPTM1L	2525.03	-0.737733	0.0906549	-8.13782	4.02462e-16	1.02544e-14	0.599681
PRDX2	2603.18	-0.554278	0.0681178	-8.13706	4.04988e-16	1.03053e-14	0.680998
CCNL1	1120.6	0.480164	0.0590176	8.13594	4.08751e-16	1.03875e-14	1.3949
IFT140	769.951	0.767406	0.0943294	8.13538	4.10649e-16	1.04221e-14	1.70221
GRB7	227.437	1.03986	0.127839	8.13416	4.14813e-16	1.05142e-14	2.05603
KIF20A	1862.15	-0.803534	0.0988116	-8.13198	4.22349e-16	1.06913e-14	0.572944
SHMT2	2088.59	-0.581225	0.0714825	-8.13101	4.25718e-16	1.07626e-14	0.668396
SVIL	1220.68	0.820905	0.101071	8.12204	4.58402e-16	1.15739e-14	1.76651
MB21D2	614.525	-1.04798	0.129062	-8.11997	4.66315e-16	1.17585e-14	0.483646
SLC7A11	282.242	-0.880323	0.108525	-8.11174	4.99002e-16	1.25665e-14	0.543246
IARS	5327.77	-1.06356	0.131124	-8.11114	5.01484e-16	1.26127e-14	0.47845
FTSJ1	558.65	-0.963295	0.118782	-8.10976	5.07208e-16	1.27403e-14	0.512884
ZNF267	519.584	-0.692664	0.0854646	-8.10468	5.28829e-16	1.32663e-14	0.61871
MRPS23	1695.75	-0.809192	0.0999152	-8.0988	5.55062e-16	1.39065e-14	0.570701
EMC8	567.717	-0.933813	0.115318	-8.09769	5.60128e-16	1.40154e-14	0.523473
DDX39A	1574.62	-0.709213	0.087611	-8.09503	5.72496e-16	1.43065e-14	0.611654
SDAD1	1018.15	-0.53608	0.0662258	-8.09474	5.73891e-16	1.4323e-14	0.689642
SLIT1	413.93	1.95784	0.241927	8.09269	5.83605e-16	1.45469e-14	3.8848
FAM214B	166.906	1.06083	0.131098	8.0919	5.87395e-16	1.46227e-14	2.08613
SLC25A39	2185.36	-0.455088	0.0562444	-8.09126	5.90501e-16	1.46813e-14	0.729466
SCNN1A	518.702	0.949522	0.117385	8.08896	6.01747e-16	1.49419e-14	1.93123
TWISTNB	628.805	-0.758851	0.0938384	-8.08678	6.12608e-16	1.51922e-14	0.590967
LSM3	1944.66	-0.967362	0.119644	-8.08533	6.19963e-16	1.53551e-14	0.51144
KDM5B	3364.33	0.420661	0.0520912	8.07547	6.72167e-16	1.6627e-14	1.33854
MSH6	3804.57	-0.612613	0.0758995	-8.07137	6.9513e-16	1.71732e-14	0.654011
AP000439.3	518.932	-1.24517	0.154306	-8.06949	7.05916e-16	1.74177e-14	0.421858
WDR3	1251.98	-0.88202	0.109321	-8.06816	7.13672e-16	1.75868e-14	0.542607
P2RY2	350.711	-0.973449	0.120757	-8.06119	7.55543e-16	1.85951e-14	0.509287
OGFOD1	700.428	-0.619908	0.0769027	-8.06094	7.57097e-16	1.86099e-14	0.650712
RAD18	910.397	-0.667937	0.0828783	-8.05925	7.6763e-16	1.88451e-14	0.629406
CCDC170	790.721	0.559184	0.0693957	8.05791	7.76118e-16	1.90295e-14	1.47344
ORC6	539.319	-1.01825	0.126449	-8.05266	8.10155e-16	1.98391e-14	0.493714
DIRAS2	25.9002	2.23642	0.277732	8.05242	8.11732e-16	1.98529e-14	4.71225
ASF1A	752.353	-0.792548	0.0984624	-8.04924	8.33093e-16	2.03498e-14	0.577324
NUP98	3103.28	-0.380658	0.0473058	-8.04675	8.50198e-16	2.07416e-14	0.768087
BRCA2	1334.8	-0.697384	0.0866812	-8.04539	8.59703e-16	2.09473e-14	0.616689
FAM175B	497.118	-0.58491	0.0727042	-8.04507	8.61974e-16	2.09765e-14	0.666691
CKLF	194.53	-1.31524	0.163549	-8.04187	8.8476e-16	2.15042e-14	0.401858
ZFP91	2647.39	-0.392393	0.0488406	-8.03415	9.42273e-16	2.28736e-14	0.761865
HIST1H1E	5257.15	-1.03113	0.128384	-8.03161	9.6202e-16	2.33239e-14	0.489328
BLM	885.524	-0.991029	0.123406	-8.03066	9.69491e-16	2.34759e-14	0.503119
GEMIN2	380.837	-1.2943	0.161245	-8.02693	9.99429e-16	2.41708e-14	0.407733
COQ2	344.39	-0.797399	0.0993599	-8.02536	1.01228e-15	2.44512e-14	0.575385
XPO6	1676.6	-0.359052	0.0447657	-8.0207	1.05142e-15	2.53391e-14	0.779676
AEN	772.249	-0.972838	0.121291	-8.02068	1.05163e-15	2.53391e-14	0.509503
BOP1	1068.17	-0.630048	0.078585	-8.01742	1.07994e-15	2.5989e-14	0.646155
YBX1	6999.31	-0.569003	0.0709735	-8.01712	1.08253e-15	2.60195e-14	0.674083
PHTF2	1594.98	-0.49261	0.0615487	-8.00357	1.20861e-15	2.90141e-14	0.710738
FRK	771.834	0.677884	0.0847085	8.00255	1.21868e-15	2.92199e-14	1.59979
PSMC2	2178.55	-1.07173	0.133934	-8.00192	1.22497e-15	2.93346e-14	0.475748
KIF20B	2161.43	-0.57161	0.0714438	-8.00084	1.23574e-15	2.95562e-14	0.672865
KAZALD1	614.878	0.87064	0.108854	7.99824	1.26211e-15	3.0121e-14	1.82847
OBSL1	955.697	0.518518	0.0648293	7.99821	1.26244e-15	3.0121e-14	1.43248
NRAS	3927.19	-0.502334	0.0628777	-7.98907	1.3596e-15	3.23996e-14	0.705964
TOMM5	990.117	-1.17873	0.147565	-7.98791	1.37249e-15	3.26668e-14	0.441739
TBC1D9	2489.51	0.403388	0.0505198	7.98474	1.40816e-15	3.34751e-14	1.32261
DNTTIP2	3435.16	-0.577965	0.0723886	-7.98419	1.41445e-15	3.35837e-14	0.669908
EIF4E	2380.51	-0.894681	0.11207	-7.98324	1.42546e-15	3.3804e-14	0.537866
TUBB3	915.833	-0.960303	0.120302	-7.98244	1.43473e-15	3.39827e-14	0.513949
EIF4A1	11192.5	-0.727775	0.0912125	-7.9789	1.47642e-15	3.49277e-14	0.603834
ZNF778	851.415	-0.576269	0.0722352	-7.97767	1.49122e-15	3.52349e-14	0.670696
DNAJA1	4173.88	-0.78033	0.0978385	-7.97569	1.51531e-15	3.57609e-14	0.582234
SPRY1	67.7644	2.4682	0.309532	7.97397	1.53658e-15	3.62192e-14	5.53353
HIST1H3J	720.836	-1.44989	0.181868	-7.97219	1.55887e-15	3.67001e-14	0.36605
ICMT	3128.81	-0.829339	0.104041	-7.97131	1.57002e-15	3.69181e-14	0.562787
B4GALT2	605.82	-0.89671	0.112539	-7.96796	1.61317e-15	3.78871e-14	0.53711
CREBRF	218.031	1.16686	0.146507	7.96457	1.65806e-15	3.88946e-14	2.24523
BRIP1	3932.96	-0.746762	0.093796	-7.96155	1.69896e-15	3.98064e-14	0.59594
NUF2	963.632	-0.970553	0.121925	-7.96027	1.71658e-15	4.01708e-14	0.510311
SNX29	378.466	0.718187	0.0902479	7.95793	1.74941e-15	4.08902e-14	1.64511
TEX10	643.542	-0.646493	0.0812413	-7.95769	1.75278e-15	4.09198e-14	0.638831
TNS2	405.781	1.22322	0.153746	7.95611	1.77538e-15	4.13979e-14	2.33467
SEC11C	943.679	-0.789513	0.0992703	-7.95317	1.81805e-15	4.23424e-14	0.578539
OSGIN2	1472.75	-0.692537	0.0870974	-7.95129	1.84585e-15	4.29385e-14	0.618765
TIPIN	389.82	-1.09583	0.137851	-7.94936	1.87478e-15	4.35596e-14	0.467867
FBXO32	705.944	1.2006	0.15109	7.94623	1.92277e-15	4.46215e-14	2.29835
NCAPH	784.057	-0.796862	0.100296	-7.94514	1.93971e-15	4.49612e-14	0.5756
WASH5P	1444.07	0.676146	0.0851103	7.94434	1.95222e-15	4.51975e-14	1.59787
H2BFS	582.424	-1.1287	0.142126	-7.94156	1.99654e-15	4.61688e-14	0.457328
USP39	1171.86	-0.555006	0.0698925	-7.94085	2.00799e-15	4.63787e-14	0.680654
MRPL16	682.148	-0.640022	0.0806128	-7.93946	2.0306e-15	4.68455e-14	0.641703
PRDM4	865.847	-0.512293	0.0645264	-7.93928	2.03353e-15	4.68577e-14	0.701107
LINC01002	310.735	1.62382	0.204559	7.93817	2.05193e-15	4.71999e-14	3.0819
CMBL	1609.34	1.08188	0.13629	7.93809	2.05322e-15	4.71999e-14	2.1168
FANCM	884.305	-0.706018	0.088953	-7.93698	2.07158e-15	4.7566e-14	0.61301
ASCC3	2961	-0.623143	0.0785196	-7.93615	2.08558e-15	4.78311e-14	0.649255
DDX20	867.915	-0.789693	0.0995334	-7.93395	2.12276e-15	4.86266e-14	0.578467
KIAA0195	692.191	1.15342	0.145432	7.93105	2.173e-15	4.97192e-14	2.22441
CENPN	973.509	-0.959144	0.120944	-7.93048	2.18308e-15	4.98912e-14	0.514362
PDSS1	257.151	-1.10937	0.139919	-7.92867	2.21498e-15	5.05612e-14	0.463497
SLC39A1	2343.22	-0.65912	0.0831369	-7.92812	2.22488e-15	5.07277e-14	0.633265
PHTF1	396.523	-0.625988	0.0789907	-7.92482	2.28469e-15	5.20277e-14	0.647976
PTDSS1	2002.02	-0.716629	0.09043	-7.92469	2.28722e-15	5.20277e-14	0.608518
TSTA3	1123.74	-0.555391	0.0701556	-7.91656	2.4417e-15	5.54769e-14	0.680473
PSMG3	717.033	-1.09993	0.13908	-7.90859	2.60319e-15	5.90774e-14	0.46654
ANXA3	254.312	-0.990903	0.125314	-7.90737	2.62893e-15	5.95922e-14	0.503163
SLC2A6	221.193	-1.21537	0.153781	-7.90327	2.71684e-15	6.15134e-14	0.430662
CYB5B	1721.58	-0.904461	0.114457	-7.90216	2.74104e-15	6.19895e-14	0.534232
RIF1	4401.69	-0.356699	0.0451411	-7.90186	2.74765e-15	6.2067e-14	0.780949
DDX56	1907.01	-0.818091	0.103566	-7.89922	2.80659e-15	6.3325e-14	0.567192
SLC25A13	1071.64	-0.741725	0.0939265	-7.89686	2.86008e-15	6.44575e-14	0.598024
C9orf40	230.226	-0.980004	0.124103	-7.89668	2.86442e-15	6.44807e-14	0.506978
UBR7	2236.52	-0.471681	0.0597387	-7.89573	2.88616e-15	6.48955e-14	0.721124
LMAN2	2261.74	-0.448182	0.0567696	-7.89476	2.90866e-15	6.53261e-14	0.732966
MED22	865.596	-0.584674	0.0740622	-7.89436	2.918e-15	6.54604e-14	0.6668
SLC25A32	854.828	-0.944823	0.119709	-7.8927	2.95722e-15	6.62642e-14	0.519493
LINC01089	134.259	1.06112	0.134518	7.88831	3.06316e-15	6.85592e-14	2.08655
GSN-AS1	34.8589	2.22428	0.282042	7.88634	3.11178e-15	6.95678e-14	4.67277
HIST1H2BI	1529.18	-1.65368	0.209711	-7.88552	3.13239e-15	6.99483e-14	0.317829
MTCH2	2753.43	-0.755167	0.0957723	-7.88503	3.14471e-15	7.0063e-14	0.592478
CKS1B	1534.67	-0.974787	0.123623	-7.88515	3.14157e-15	7.0063e-14	0.508815
YRDC	365.075	-0.989989	0.125592	-7.88256	3.20732e-15	7.13765e-14	0.503482
HIST1H2AJ	2291.64	-1.43004	0.181711	-7.86988	3.54982e-15	7.89087e-14	0.37112
MYO19	1653.01	-0.514559	0.0653909	-7.86897	3.5758e-15	7.93957e-14	0.700007
PRKRIR	8256	-0.918476	0.11679	-7.86436	3.70999e-15	8.22816e-14	0.529067
KCTD5	759.993	-0.524614	0.0667409	-7.86046	3.8273e-15	8.47872e-14	0.695145
SCO1	755.822	-0.776333	0.098767	-7.86024	3.83392e-15	8.48375e-14	0.583849
TMA7	1925.21	-0.850381	0.108257	-7.85518	3.99214e-15	8.82385e-14	0.554638
RFTN1	61.7825	1.31652	0.167612	7.85458	4.01105e-15	8.85562e-14	2.49064
GTF3A	1439.39	-0.967911	0.123262	-7.8525	4.07831e-15	8.99394e-14	0.511246
GOSR2	692.302	-0.532583	0.0678698	-7.84714	4.25646e-15	9.37622e-14	0.691316
SHMT1	980.258	-0.42307	0.0539151	-7.84696	4.26233e-15	9.37858e-14	0.745836
TMC4	339.333	0.908078	0.115747	7.84535	4.31753e-15	9.48932e-14	1.87654
RP4-724E16.2	100.944	1.36829	0.174439	7.84395	4.36581e-15	9.57555e-14	2.58165
TEP1	723.448	0.845559	0.107798	7.84393	4.36657e-15	9.57555e-14	1.79696
GSG2	288.358	-0.74077	0.0944509	-7.84291	4.40228e-15	9.64301e-14	0.59842
MRPS16	2747.19	-0.668575	0.0852955	-7.83834	4.56548e-15	9.9893e-14	0.629128
MAPK9	1615.85	-0.456458	0.0582541	-7.83564	4.66469e-15	1.01949e-13	0.728773
SRI	751.195	-0.844667	0.107846	-7.83216	4.79545e-15	1.0469e-13	0.556839
CELSR2	3936.28	1.1337	0.14486	7.82622	5.0274e-15	1.09631e-13	2.19421
OBSCN	545.383	1.15424	0.147553	7.82254	5.1768e-15	1.12763e-13	2.22567
RPE	1351.54	-0.690127	0.0882536	-7.81981	5.29019e-15	1.15035e-13	0.619799
MIS12	577.931	-0.88943	0.113741	-7.81975	5.29287e-15	1.15035e-13	0.539827
SERHL2	133.112	1.41644	0.181205	7.81681	5.4178e-15	1.17619e-13	2.66926
HAUS6	1117.13	-0.624725	0.0799358	-7.81534	5.48136e-15	1.18866e-13	0.648543
NEDD1	1284.8	-0.786273	0.100631	-7.81345	5.56415e-15	1.20528e-13	0.57984
VEZT	1927.45	-0.577754	0.0739453	-7.81326	5.57275e-15	1.2058e-13	0.670006
DEPDC1	1362.07	-1.0038	0.128505	-7.81138	5.65668e-15	1.22261e-13	0.498684
DARS2	2391.62	-0.527263	0.0675097	-7.81019	5.71025e-15	1.23282e-13	0.69387
HIST1H2BK	2033.55	-1.02202	0.13088	-7.80878	5.7745e-15	1.24531e-13	0.492428
NATD1	69.1572	1.94583	0.249242	7.80698	5.85748e-15	1.26181e-13	3.85259
HIST1H2BB	555.204	-1.4876	0.190606	-7.80457	5.97037e-15	1.28472e-13	0.356606
HIST2H2BF	2096.59	-1.31593	0.168662	-7.80217	6.08503e-15	1.30795e-13	0.401667
SOCS2	435.744	0.744407	0.0954557	7.79846	6.26694e-15	1.34557e-13	1.67529
ZFYVE1	416.152	1.06584	0.13669	7.79745	6.317e-15	1.35482e-13	2.09338
KIF22	2766.33	-0.54334	0.0696842	-7.79717	6.33095e-15	1.35632e-13	0.686181
LPIN3	426.161	0.864314	0.110859	7.79655	6.3623e-15	1.36155e-13	1.82047
CALM1	9011.66	-0.530674	0.0680705	-7.79595	6.39249e-15	1.36501e-13	0.692231
LRRC42	447.823	-0.714627	0.0916654	-7.79604	6.3878e-15	1.36501e-13	0.609362
PRKD3	450.992	-0.731871	0.0939269	-7.79193	6.59948e-15	1.40767e-13	0.602122
GNAI3	3924.17	-0.67428	0.0865396	-7.79157	6.61812e-15	1.41011e-13	0.626645
SPRTN	478.51	-0.723809	0.0929309	-7.78868	6.77134e-15	1.44118e-13	0.605497
MYLIP	799.987	0.552796	0.0710454	7.78088	7.20227e-15	1.53123e-13	1.46693
KBTBD8	99.7088	-1.48805	0.191359	-7.77626	7.47019e-15	1.58646e-13	0.356493
B3GALNT2	699.479	-0.686748	0.0883257	-7.77517	7.53454e-15	1.59839e-13	0.621253
PIR	285.76	-0.951261	0.122505	-7.76508	8.15939e-15	1.72907e-13	0.51718
CENPE	2310.52	-0.541651	0.0697904	-7.7611	8.41933e-15	1.78221e-13	0.686984
CIART	143.286	1.15695	0.149073	7.76096	8.429e-15	1.78233e-13	2.22985
IRAK1	2390.89	-0.570672	0.0735866	-7.7551	8.82715e-15	1.8645e-13	0.673303
DOLPP1	670.589	-0.542789	0.0700047	-7.7536	8.93216e-15	1.88464e-13	0.686443
GPS1	1563.21	-0.571548	0.0737266	-7.75226	9.02708e-15	1.90261e-13	0.672894
FAF1	1230.54	-0.62163	0.0801902	-7.75194	9.05007e-15	1.9054e-13	0.649936
RPRM	115.226	-1.55229	0.200434	-7.74464	9.58506e-15	2.01586e-13	0.340969
POLR1E	493.719	-0.780289	0.100776	-7.74283	9.72246e-15	2.04255e-13	0.58225
RRP9	305.87	-0.976519	0.126139	-7.7416	9.81768e-15	2.06034e-13	0.508205
LSM2	611.284	-0.884732	0.114371	-7.73562	1.02904e-14	2.15723e-13	0.541588
PMEPA1	840.272	-0.763503	0.0987844	-7.72898	1.08414e-14	2.27029e-13	0.589064
ATP9B	752.22	0.643801	0.0833057	7.72817	1.09101e-14	2.28152e-13	1.56244
NIPA2	1665.76	-0.900839	0.116567	-7.72808	1.09184e-14	2.28152e-13	0.535575
CADM1	1336.97	-0.639881	0.0828486	-7.7235	1.13175e-14	2.3624e-13	0.641766
HIST1H2BL	1299.49	-1.23955	0.160588	-7.71883	1.17403e-14	2.44802e-13	0.423505
AC006548.28	1147.74	0.838672	0.108683	7.71669	1.19387e-14	2.48409e-13	1.7884
SENP3	767.33	-0.841555	0.109055	-7.71678	1.1931e-14	2.48409e-13	0.558042
XPO5	1857.72	-0.403222	0.0523143	-7.70769	1.28119e-14	2.66293e-13	0.756167
PPAT	1323.56	-0.796784	0.103391	-7.70648	1.29333e-14	2.68532e-13	0.575631
IDH2	4452.51	-0.560738	0.0727813	-7.70443	1.31433e-14	2.72601e-13	0.677955
LINC00324	98.9714	-1.9261	0.250107	-7.7011	1.34897e-14	2.79488e-13	0.26314
MRPS5	697.011	-0.450008	0.05846	-7.6977	1.38536e-14	2.86723e-13	0.732039
HIST1H4D	2170.27	-1.61441	0.209737	-7.6973	1.38975e-14	2.87327e-13	0.326598
GAS2L3	888.155	-0.6026	0.0782926	-7.69677	1.39552e-14	2.88215e-13	0.658566
DEGS1	941.432	-0.763326	0.099178	-7.69652	1.39817e-14	2.88458e-13	0.589137
PWP1	1477.63	-0.694781	0.0902838	-7.69552	1.40918e-14	2.90422e-13	0.617803
HACD2	2447.71	-0.460134	0.0598039	-7.69404	1.42558e-14	2.93183e-13	0.726919
KANSL2	923.52	-0.9803	0.127408	-7.69417	1.42415e-14	2.93183e-13	0.506874
THOC7	1822.6	-0.597695	0.077699	-7.69244	1.44357e-14	2.96569e-13	0.660809
MRPL47	1104.8	-1.05194	0.136803	-7.68946	1.47757e-14	3.03237e-13	0.482319
RBMX	5403.42	-0.448703	0.0583564	-7.68901	1.48273e-14	3.03974e-13	0.732701
PKD1	964.421	0.727146	0.0945756	7.68851	1.48853e-14	3.04525e-13	1.65536
CCT8	5494.57	-0.820936	0.106774	-7.68855	1.48812e-14	3.04525e-13	0.566075
KIF14	1623.17	-0.628643	0.0817899	-7.68608	1.51715e-14	3.10055e-13	0.646784
E2F2	637.64	-0.613844	0.0798768	-7.68488	1.53144e-14	3.12369e-13	0.653453
ACTR3	3669.01	-0.636638	0.0828431	-7.68486	1.53168e-14	3.12369e-13	0.64321
CHD1	2194.53	-0.41627	0.0542153	-7.6781	1.61459e-14	3.28936e-13	0.749359
MCM4	4548.75	-0.536885	0.0699571	-7.67449	1.66074e-14	3.37983e-13	0.689257
DONSON	570.082	-0.956313	0.124612	-7.67434	1.66277e-14	3.38046e-13	0.515372
EIF2B2	677.331	-0.561711	0.0731997	-7.67367	1.67142e-14	3.3945e-13	0.677498
ATG2B	1455.29	0.444914	0.0580235	7.66782	1.74944e-14	3.54926e-13	1.36123
ACTR1A	2384.08	-0.388723	0.0507089	-7.66577	1.77757e-14	3.60257e-13	0.763805
HIST1H4J	4485.48	-1.45983	0.190445	-7.66536	1.78326e-14	3.61036e-13	0.363536
PHF23	494.179	-0.570349	0.0744335	-7.66253	1.82303e-14	3.68705e-13	0.673454
THEM5	26.6033	2.11049	0.275504	7.66048	1.85241e-14	3.74259e-13	4.31838
GATS	185.455	0.930264	0.121443	7.66008	1.85818e-14	3.75037e-13	1.90562
NRBP2	320.568	0.95909	0.125223	7.65908	1.87274e-14	3.77585e-13	1.94408
MAGOHB	597.699	-0.915495	0.119546	-7.65808	1.8873e-14	3.80128e-13	0.530162
UBA2	2421.69	-0.693639	0.090619	-7.65445	1.94134e-14	3.90609e-13	0.618292
TOR1A	945.954	-0.565607	0.0738972	-7.65396	1.9488e-14	3.91708e-13	0.675671
HARS	1449.56	-0.625546	0.0817455	-7.65236	1.97326e-14	3.96215e-13	0.648174
DYRK2	1110.41	-0.557883	0.0729099	-7.65168	1.98372e-14	3.97907e-13	0.679298
PNP	1108.16	-1.07228	0.140206	-7.64784	2.04379e-14	4.09534e-13	0.475568
VDAC3	2217.69	-0.876638	0.114739	-7.64028	2.16753e-14	4.33885e-13	0.544635
PSCA	37.5531	2.05498	0.269	7.63934	2.18331e-14	4.36596e-13	4.15539
DBP	172.413	1.07822	0.141173	7.63756	2.2137e-14	4.41316e-13	2.11143
SEC13	2262.63	-0.79787	0.104466	-7.63757	2.21352e-14	4.41316e-13	0.575198
BOLA3	390.03	-1.10645	0.144867	-7.63766	2.212e-14	4.41316e-13	0.464437
CRACR2B	314.813	1.49268	0.195474	7.63622	2.23687e-14	4.4548e-13	2.81412
MRPS15	773.878	-0.740771	0.0970486	-7.633	2.2936e-14	4.56312e-13	0.598419
SEPHS1	1807.4	-0.636694	0.0834241	-7.63202	2.31108e-14	4.58387e-13	0.643185
EEF2KMT	242.548	-0.943105	0.12357	-7.63215	2.30867e-14	4.58387e-13	0.520112
AIMP2	792.988	-1.06911	0.14008	-7.6321	2.3096e-14	4.58387e-13	0.476614
C2orf44	340.158	-1.04513	0.136964	-7.63072	2.33443e-14	4.6255e-13	0.484601
RPAP3	927.177	-0.491254	0.0644109	-7.62687	2.40529e-14	4.76105e-13	0.711407
ZPR1	811.87	-0.708024	0.0929037	-7.62105	2.5162e-14	4.97554e-13	0.612158
ZNF146	2239.67	-0.662295	0.0869251	-7.61915	2.5536e-14	5.0444e-13	0.631873
PPP1R3C	162.883	1.03147	0.135405	7.61765	2.58328e-14	5.09785e-13	2.0441
ATP5J2	1792.07	-0.578548	0.0760069	-7.61179	2.70328e-14	5.32684e-13	0.669637
ZNF714	1059.59	-0.592851	0.0778866	-7.61172	2.70477e-14	5.32684e-13	0.663031
PPIB	4487.96	-0.612975	0.0805384	-7.61096	2.72063e-14	5.35267e-13	0.653847
SFXN4	394.73	-0.851731	0.111926	-7.6098	2.74521e-14	5.3956e-13	0.554119
HIST1H2AM	2114.85	-1.1111	0.146015	-7.60947	2.75214e-14	5.40377e-13	0.462942
GTF3C6	946.148	-0.853114	0.11215	-7.60689	2.80781e-14	5.50753e-13	0.553589
FOXN2	533.074	-0.626862	0.0824916	-7.5991	2.98187e-14	5.84308e-13	0.647583
HIST1H4H	2109.74	-0.930038	0.122394	-7.59872	2.99072e-14	5.85455e-13	0.524844
S100A9	42.5577	-2.63308	0.346931	-7.58964	3.20806e-14	6.27373e-13	0.161199
CCDC125	1191.13	0.615162	0.0810659	7.58842	3.23842e-14	6.32675e-13	1.53173
C1orf112	659.776	-1.05124	0.138574	-7.58611	3.29663e-14	6.43403e-13	0.482555
MAL2	4400.17	-0.460128	0.060657	-7.58574	3.30593e-14	6.44574e-13	0.726922
DYNC2H1	1093.24	0.547721	0.0722053	7.5856	3.30947e-14	6.4462e-13	1.46177
CNOT7	1954.34	-0.747361	0.0985506	-7.58352	3.36295e-14	6.54311e-13	0.595692
CPSF3	1502.13	-0.82351	0.108594	-7.58341	3.36593e-14	6.54311e-13	0.565065
PSMA7	4271.85	-1.08548	0.143155	-7.58257	3.38776e-14	6.579e-13	0.471234
RNF114	2080.06	-0.708339	0.0934319	-7.58134	3.4201e-14	6.6352e-13	0.612024
CENPU	1729.14	-0.929886	0.12275	-7.57545	3.57884e-14	6.93626e-13	0.5249
HIST1H3B	4505.37	-1.32826	0.175416	-7.57206	3.67345e-14	7.11258e-13	0.398247
CYB561	3267.33	-0.350539	0.0463002	-7.57101	3.70326e-14	7.16318e-13	0.784291
CKAP5	5812.71	-0.362157	0.047836	-7.5708	3.70923e-14	7.16762e-13	0.778001
LENG8	416.92	1.3558	0.179138	7.56849	3.77594e-14	7.28932e-13	2.55939
LBHD1	114.521	0.981651	0.129743	7.5661	3.84597e-14	7.41717e-13	1.97472
DDX47	928.51	-0.884541	0.116953	-7.56321	3.93227e-14	7.57612e-13	0.54166
DNAJC8	1186.18	-0.651805	0.0862782	-7.55469	4.19864e-14	8.08136e-13	0.636483
KREMEN1	365.163	0.852607	0.112904	7.55159	4.29982e-14	8.26794e-13	1.80576
NIPAL3	944.288	0.918258	0.12162	7.55019	4.34625e-14	8.34899e-13	1.88983
RPA2	768.873	-0.858311	0.113725	-7.54724	4.44584e-14	8.53191e-13	0.551598
BRAF	950.311	0.523235	0.0693351	7.54646	4.47258e-14	8.5748e-13	1.43717
MRPL1	460.546	-1.33055	0.176369	-7.54417	4.5518e-14	8.7181e-13	0.397615
DIMT1	651.704	-0.568339	0.0753585	-7.5418	4.6353e-14	8.86934e-13	0.674393
RAB37	76.1292	1.23586	0.163895	7.54061	4.67782e-14	8.94193e-13	2.35522
ALG5	522.704	-0.817913	0.108481	-7.53972	4.70987e-14	8.99438e-13	0.567262
HIST1H4F	366.491	-1.53232	0.203246	-7.53921	4.72822e-14	9.02059e-13	0.345722
TSN	2432.53	-0.64965	0.0862071	-7.53593	4.84875e-14	9.23249e-13	0.637435
HS6ST2	201.167	-0.886437	0.117628	-7.53594	4.84836e-14	9.23249e-13	0.540948
RWDD1	719.837	-0.699066	0.0927666	-7.53575	4.85547e-14	9.23629e-13	0.615971
GOLGB1	5688.07	0.695834	0.092371	7.53304	4.9574e-14	9.42099e-13	1.61982
TIMM10	465.835	-0.78912	0.104757	-7.53284	4.96487e-14	9.42601e-13	0.578697
AIF1L	1257.87	-0.3363	0.0446643	-7.52949	5.09404e-14	9.65972e-13	0.79207
EIF4E2	951.839	-0.583015	0.0774319	-7.52939	5.09787e-14	9.65972e-13	0.667567
RPN1	6642.25	-0.896381	0.119091	-7.52683	5.19855e-14	9.84094e-13	0.537233
GLCCI1	524.108	0.82467	0.109572	7.52626	5.22149e-14	9.8748e-13	1.77113
ARPC4	2064.22	-0.541203	0.0719314	-7.52389	5.31714e-14	1.00459e-12	0.687197
PPIH	410.996	-1.02214	0.135871	-7.52289	5.35785e-14	1.01131e-12	0.492385
STRBP	1930.52	-0.419985	0.0558379	-7.52151	5.41488e-14	1.02108e-12	0.747433
RPP40	248.953	-1.10544	0.146973	-7.52136	5.42102e-14	1.02126e-12	0.464762
C1orf226	303.131	1.54288	0.205171	7.51996	5.47929e-14	1.03124e-12	2.91376
LINC00886	65.1786	1.27241	0.169386	7.51188	5.82837e-14	1.09588e-12	2.41565
CDK1	3535.41	-1.12322	0.149574	-7.50942	5.93896e-14	1.1156e-12	0.459069
ERBB4	847.717	0.554454	0.0738366	7.5092	5.94886e-14	1.11638e-12	1.46861
MRPL18	891.864	-0.772622	0.102965	-7.50371	6.20376e-14	1.1631e-12	0.585353
KCMF1	1035.97	-0.480032	0.0639761	-7.50331	6.22251e-14	1.1655e-12	0.716962
C6orf62	4029.99	-0.384869	0.0513318	-7.49767	6.49606e-14	1.21557e-12	0.765849
C12orf75	611.322	-0.9131	0.121796	-7.49693	6.53286e-14	1.22128e-12	0.531043
KIAA0556	569.601	0.727009	0.0970606	7.49026	6.87383e-14	1.28379e-12	1.6552
BTBD6	1092.48	-0.828868	0.110677	-7.48909	6.93532e-14	1.29404e-12	0.562971
SUCLG1	1409.43	-0.837048	0.111821	-7.48559	7.12276e-14	1.32775e-12	0.559788
RAD51AP1	540.063	-1.02489	0.136928	-7.48489	7.16091e-14	1.33358e-12	0.491449
GIGYF1	875.632	0.734075	0.0980822	7.48428	7.19389e-14	1.33845e-12	1.66333
LRRC8D	597.837	-0.596291	0.0796762	-7.48393	7.21336e-14	1.34079e-12	0.661452
GBP2	128.823	1.47746	0.197542	7.4792	7.47749e-14	1.38856e-12	2.78458
PAQR4	936.032	-0.636193	0.0850789	-7.47768	7.56475e-14	1.40343e-12	0.643409
DBI	2574.59	-0.675698	0.0904095	-7.47375	7.79436e-14	1.44466e-12	0.626029
FSTL3	120.212	-1.07605	0.143999	-7.47263	7.86086e-14	1.4556e-12	0.474325
ATRIP	444.702	-0.68411	0.0915729	-7.47066	7.97929e-14	1.47613e-12	0.62239
PABPC1L	193.03	1.06351	0.142368	7.47014	8.01101e-14	1.4806e-12	2.09
RP11-480A16.1	238.048	1.01392	0.135754	7.46881	8.09227e-14	1.4942e-12	2.01939
SEZ6L2	719.987	1.24466	0.166663	7.46815	8.13309e-14	1.50032e-12	2.36963
ATAD1	1386.12	-0.663625	0.0888637	-7.4679	8.14848e-14	1.50174e-12	0.63129
MEST	1171.83	-0.822425	0.1102	-7.463	8.45729e-14	1.55718e-12	0.565491
DPYSL4	89.8248	1.41701	0.189916	7.46121	8.57287e-14	1.57697e-12	2.67031
COA7	795.405	-0.726554	0.0973992	-7.45955	8.682e-14	1.59554e-12	0.604346
MRPS25	927.127	-0.491046	0.0658611	-7.45578	8.93371e-14	1.64026e-12	0.711509
C8orf33	1324.56	-0.611883	0.0821002	-7.45289	9.13196e-14	1.67508e-12	0.654342
PREB	1387.37	-0.547122	0.0734338	-7.45055	9.29504e-14	1.70339e-12	0.684384
RPP30	571.786	-0.996885	0.133815	-7.44971	9.35481e-14	1.71274e-12	0.501081
RPL7L1	4701.15	-0.73055	0.0980924	-7.44757	9.50775e-14	1.73911e-12	0.602674
ATR	1658.86	-0.532476	0.0715116	-7.446	9.62102e-14	1.75818e-12	0.691367
PSMD14	2161.54	-1.02856	0.138185	-7.44332	9.81836e-14	1.79256e-12	0.490201
BZW2	2623.9	-0.771309	0.103626	-7.44319	9.82802e-14	1.79265e-12	0.585886
TAF5	239.726	-0.86353	0.116093	-7.43825	1.02025e-13	1.85923e-12	0.549606
SOCS3	92.8089	-1.29001	0.173483	-7.43594	1.03828e-13	1.89031e-12	0.408948
ITGAE	240.342	-0.964264	0.129727	-7.43303	1.06138e-13	1.93056e-12	0.51254
VCP	7601.38	-0.604134	0.0813177	-7.42931	1.09168e-13	1.98383e-12	0.657866
SIDT2	534.443	0.997094	0.134239	7.42773	1.10479e-13	2.00578e-12	1.99597
VRK1	1195.72	-0.876163	0.118027	-7.42343	1.14127e-13	2.07009e-12	0.544814
ECT2	5616.54	-0.718161	0.0968014	-7.4189	1.18093e-13	2.14004e-12	0.607872
PRNP	248.329	-0.818052	0.110292	-7.41715	1.19672e-13	2.16663e-12	0.567207
HIST1H2BH	2749.83	-1.23043	0.165928	-7.4154	1.2126e-13	2.19335e-12	0.426192
PTMA	16685.9	-0.501086	0.0675815	-7.41455	1.22042e-13	2.20547e-12	0.706575
CHKA	805.654	-0.563143	0.0759653	-7.41315	1.23331e-13	2.22669e-12	0.676826
MRPL19	1337.05	-0.798282	0.107726	-7.41027	1.26042e-13	2.27354e-12	0.575034
VOPP1	995.131	-0.656037	0.0885661	-7.40732	1.28877e-13	2.32253e-12	0.634619
PSMA4	3313.15	-0.988158	0.133601	-7.39632	1.4001e-13	2.52083e-12	0.504121
C9orf106	81.7938	1.24122	0.16787	7.39394	1.42535e-13	2.56393e-12	2.36399
SAPCD2	2086.49	-0.72183	0.0976451	-7.39238	1.44219e-13	2.59182e-12	0.606328
KIAA1467	1084.45	0.745988	0.100936	7.39067	1.46094e-13	2.6231e-12	1.67712
HTRA1	65.2098	-1.39589	0.188956	-7.38738	1.49754e-13	2.68634e-12	0.380009
ZC3H15	1864.41	-0.640488	0.0867039	-7.38707	1.50105e-13	2.69018e-12	0.641496
SNRNP40	859.167	-1.00788	0.136551	-7.38103	1.57065e-13	2.81233e-12	0.497275
ZNF35	382.83	-1.16346	0.157663	-7.37941	1.58989e-13	2.84416e-12	0.446439
TMPO	7804.39	-0.766145	0.103829	-7.3789	1.59601e-13	2.8525e-12	0.587986
RPP25	393.959	-0.794785	0.107738	-7.377	1.61902e-13	2.89097e-12	0.576429
WDR34	2752.1	-0.888715	0.120474	-7.3768	1.62141e-13	2.89261e-12	0.540095
FAM174B	679.481	0.563256	0.0763638	7.37596	1.63162e-13	2.9055e-12	1.4776
ATP5B	16149.2	-0.593312	0.0804381	-7.376	1.63111e-13	2.9055e-12	0.66282
KDM7A	691.452	0.905322	0.122755	7.37504	1.64292e-13	2.92296e-12	1.87296
CENPJ	429.037	-0.586734	0.079575	-7.37334	1.66403e-13	2.95782e-12	0.665849
SNRNP25	787.293	-0.909597	0.123474	-7.36673	1.74863e-13	3.10537e-12	0.532334
NUFIP1	210.989	-0.760623	0.103255	-7.36645	1.75234e-13	3.10631e-12	0.590241
UBE2N	2121.44	-0.816788	0.110879	-7.36649	1.75175e-13	3.10631e-12	0.567704
BAIAP3	108.272	1.10099	0.149715	7.35391	1.92495e-13	3.40919e-12	2.14502
COQ3	198.801	-0.91939	0.125046	-7.3524	1.94685e-13	3.44485e-12	0.528733
SLIRP	1344.41	-1.19096	0.161998	-7.35167	1.95738e-13	3.46035e-12	0.438012
TRANK1	111.235	1.43795	0.19565	7.34957	1.98843e-13	3.51205e-12	2.70935
EMG1	557.651	-1.06427	0.144839	-7.34795	2.01276e-13	3.5518e-12	0.478214
AMMECR1	853.039	-0.427395	0.0581679	-7.34762	2.01774e-13	3.55737e-12	0.743603
COX4I1	3027.46	-0.322193	0.0438558	-7.34664	2.03254e-13	3.58023e-12	0.799853
DDX23	3412.05	-0.486244	0.0661992	-7.34516	2.0551e-13	3.61672e-12	0.713881
XPO4	1018.88	-0.677923	0.0923035	-7.3445	2.06528e-13	3.63136e-12	0.625064
INIP	983.431	-0.590668	0.0805014	-7.33736	2.17849e-13	3.82696e-12	0.664036
HIST1H4E	2709.24	-0.990703	0.135143	-7.33078	2.28813e-13	4.01595e-12	0.503232
HIST2H4A	6345.13	-1.50734	0.205641	-7.32998	2.30196e-13	4.03659e-12	0.351758
SNHG16	3733.94	-0.538714	0.0735274	-7.32671	2.3588e-13	4.13255e-12	0.688384
PGP	678.961	-0.647895	0.0884338	-7.32633	2.36535e-13	4.14031e-12	0.638211
H2AFZ	6799.17	-1.278	0.174564	-7.32109	2.45969e-13	4.30159e-12	0.412367
POLR2I	412.214	-0.823899	0.112545	-7.32062	2.46836e-13	4.31288e-12	0.564913
DSN1	1010.84	-1.10709	0.151236	-7.32031	2.47402e-13	4.31891e-12	0.464229
GFM1	2271.76	-0.560691	0.0766012	-7.31961	2.48696e-13	4.33762e-12	0.677977
EIF4A3	2198.49	-0.694655	0.0949088	-7.31919	2.49476e-13	4.34733e-12	0.617857
ZNF292	1418.78	0.398056	0.054435	7.31251	2.62206e-13	4.5651e-12	1.31773
C15orf38-AP3S2	440.835	-1.02855	0.140668	-7.31187	2.63447e-13	4.58261e-12	0.490203
FDPS	2221.83	-0.613703	0.0839563	-7.30979	2.67563e-13	4.65007e-12	0.653517
SDR42E1	299.54	-0.808531	0.110614	-7.30951	2.68113e-13	4.65549e-12	0.570963
COPS3	1268.63	-1.01865	0.139366	-7.30919	2.68749e-13	4.66239e-12	0.493578
HIST1H2BC	2935.88	-1.28417	0.175772	-7.30588	2.75457e-13	4.77451e-12	0.410607
TOMM6	1650.02	-0.549174	0.0751802	-7.30477	2.77742e-13	4.80985e-12	0.683411
ZC3H6	403.544	0.981765	0.134423	7.30354	2.80286e-13	4.84959e-12	1.97488
SKIV2L2	2768.75	-0.574268	0.0787133	-7.2957	2.97115e-13	5.13168e-12	0.671627
CCNE2	1278.8	-1.05029	0.143958	-7.2958	2.96894e-13	5.13168e-12	0.482872
ANAPC4	560.182	-0.757518	0.10384	-7.29503	2.98585e-13	5.1525e-12	0.591513
LINC00152	127.473	-1.2524	0.171703	-7.29399	3.00898e-13	5.18783e-12	0.419749
DCAF13	2059.69	-0.914559	0.125391	-7.29368	3.01608e-13	5.19549e-12	0.530506
CENPF	10292.5	-0.396136	0.0543277	-7.29161	3.06281e-13	5.27134e-12	0.759891
CCDC144B	342.176	0.837679	0.114899	7.29054	3.08724e-13	5.30869e-12	1.78717
APITD1	336.565	-0.853352	0.117058	-7.28996	3.10045e-13	5.32671e-12	0.553497
PRMT3	563.533	-0.759138	0.104172	-7.28736	3.16094e-13	5.42586e-12	0.590849
ACSL3	5418.31	-0.693484	0.0951692	-7.28686	3.17266e-13	5.4412e-12	0.618359
DHX37	701.145	-0.669065	0.0918228	-7.28648	3.18152e-13	5.4516e-12	0.628914
ZNF195	535.793	-0.644302	0.0884549	-7.28396	3.24169e-13	5.54983e-12	0.639802
RP11-196G18.22	393.732	0.958395	0.13158	7.28376	3.24643e-13	5.55307e-12	1.94315
H2AFV	4114.52	-0.334084	0.0458693	-7.28339	3.25531e-13	5.56339e-12	0.793288
CEBPZ	2029.8	-0.602102	0.0827226	-7.27857	3.37365e-13	5.76059e-12	0.658793
PNPLA2	574.271	1.65563	0.227509	7.27721	3.40794e-13	5.81405e-12	3.15061
CITED2	940.815	1.13898	0.156687	7.26914	3.61772e-13	6.16656e-12	2.20225
METTL6	418.511	-0.695873	0.0957484	-7.26773	3.6559e-13	6.2262e-12	0.617336
MRPL15	1124.45	-0.700403	0.0964701	-7.26031	3.86192e-13	6.57133e-12	0.6154
MEGF6	452.103	0.842723	0.116089	7.25931	3.89075e-13	6.61462e-12	1.79343
RELB	44.8668	-1.67272	0.230439	-7.25882	3.90478e-13	6.63269e-12	0.313662
SULF1	396.13	-0.619946	0.085409	-7.25856	3.91236e-13	6.63978e-12	0.650695
ANG	91.3239	1.674	0.230775	7.2538	4.05237e-13	6.87143e-12	3.19097
NDUFB9	2454.15	-0.721632	0.0995161	-7.25141	4.12465e-13	6.98792e-12	0.606411
SLMAP	1241.21	-0.396935	0.0547608	-7.24853	4.21313e-13	7.12627e-12	0.75947
DDX24	3136.25	-0.441753	0.0609439	-7.24852	4.21361e-13	7.12627e-12	0.73624
EMC1	1749.47	-0.556558	0.0768244	-7.24454	4.33903e-13	7.33202e-12	0.679923
SLC52A2	1296.83	-0.720183	0.0994426	-7.2422	4.41478e-13	7.45357e-12	0.60702
TMEM106C	3834.67	-1.11216	0.153624	-7.23947	4.50435e-13	7.59822e-12	0.462601
DCLRE1A	624.367	-0.777702	0.107441	-7.23842	4.53935e-13	7.65064e-12	0.583295
MAPK8IP3	476.132	0.808193	0.1117	7.23537	4.64246e-13	7.81768e-12	1.75102
NHP2	1648.02	-0.594519	0.0822135	-7.23141	4.78013e-13	8.04257e-12	0.662265
NAA20	1280.74	-0.464303	0.0642331	-7.22841	4.88694e-13	8.21519e-12	0.724821
SLC46A1	498.579	-0.678687	0.0938956	-7.2281	4.89803e-13	8.22675e-12	0.624734
RP11-390F4.3	81.8518	1.12768	0.156024	7.2276	4.91607e-13	8.24995e-12	2.18507
BCS1L	396.653	-0.802835	0.111083	-7.22736	4.92459e-13	8.25714e-12	0.573222
NPNT	899.363	-0.569417	0.0787951	-7.22655	4.95409e-13	8.29948e-12	0.673889
GGCT	3235.96	-0.822998	0.113893	-7.22605	4.97237e-13	8.32297e-12	0.565266
PYCR1	1043.44	-1.08249	0.149889	-7.22196	5.12426e-13	8.56985e-12	0.472213
GABARAP	993.022	0.535964	0.0742348	7.21985	5.20445e-13	8.68164e-12	1.44991
EED	499.781	-0.669675	0.0927546	-7.21986	5.20417e-13	8.68164e-12	0.628648
ASNS	528.91	-0.756352	0.10476	-7.21987	5.20357e-13	8.68164e-12	0.591991
HADHA	4879.66	-0.268669	0.0372138	-7.21962	5.21311e-13	8.68867e-12	0.830085
COBL	816.752	1.25028	0.173203	7.21858	5.25346e-13	8.74844e-12	2.37888
TTC4	394.144	-0.779185	0.107954	-7.21772	5.28678e-13	8.79643e-12	0.582696
EXOSC3	554.625	-0.639272	0.0885831	-7.21664	5.32893e-13	8.859e-12	0.642037
HIST1H2AD	1814.12	-1.20654	0.167573	-7.20011	6.01634e-13	9.99327e-12	0.433305
LIN9	599.094	-0.997509	0.138621	-7.19596	6.2021e-13	1.02931e-11	0.500864
RAB6C	67.0665	1.75293	0.243631	7.19501	6.24559e-13	1.03564e-11	3.37042
HIST2H3C	3018.34	-1.15001	0.159883	-7.19283	6.34625e-13	1.05144e-11	0.450621
YWHAH	1540.62	-0.498878	0.0693905	-7.18943	6.50626e-13	1.07704e-11	0.707657
TXNDC15	789.065	-0.612483	0.0852035	-7.18847	6.55201e-13	1.08304e-11	0.65407
SENP1	903.037	-0.658164	0.0915587	-7.18844	6.55359e-13	1.08304e-11	0.633684
HIST2H3A	3015.31	-1.14995	0.159987	-7.18781	6.58384e-13	1.08711e-11	0.450639
E2F6	518.108	-0.679455	0.0945403	-7.18694	6.62608e-13	1.09316e-11	0.624401
CCT3	9894.33	-0.986053	0.137245	-7.18464	6.73826e-13	1.11073e-11	0.504857
POLR3F	365.095	-1.02524	0.142707	-7.18425	6.7577e-13	1.113e-11	0.491328
CDC42SE2	1261.06	-0.383066	0.053349	-7.18038	6.95178e-13	1.144e-11	0.766806
SNRPG	1143.38	-1.22299	0.170329	-7.1802	6.96117e-13	1.14458e-11	0.428393
PYCRL	612.999	-0.688395	0.095881	-7.17969	6.98716e-13	1.14788e-11	0.620544
MCU	395.595	-0.571683	0.0796716	-7.17549	7.20487e-13	1.18265e-11	0.672831
PARPBP	844.496	-0.903895	0.125973	-7.17529	7.21528e-13	1.18337e-11	0.534442
GCSH	553.525	-0.62458	0.0870742	-7.17297	7.3389e-13	1.20263e-11	0.648608
CHUK	1094.78	-0.898109	0.125231	-7.17162	7.41153e-13	1.2125e-11	0.53659
PHF5A	646.879	-0.99544	0.138802	-7.17163	7.41097e-13	1.2125e-11	0.501583
FLNA	18993	-0.679801	0.0948021	-7.17074	7.45942e-13	1.21931e-11	0.624251
SERPINA5	884.005	0.935081	0.130422	7.16965	7.5188e-13	1.22799e-11	1.912
KDELC2	677.264	-0.608701	0.0849073	-7.16901	7.55412e-13	1.23272e-11	0.655787
DYRK1B	154.35	1.44143	0.201098	7.1678	7.62101e-13	1.2426e-11	2.7159
PSMD6	6905.78	-0.808875	0.1129	-7.16454	7.80477e-13	1.2715e-11	0.570827
UBAC1	621.188	-0.610138	0.0851692	-7.16383	7.84519e-13	1.27702e-11	0.655134
C11orf98	785.311	-0.70781	0.0988135	-7.16309	7.88797e-13	1.28291e-11	0.612249
MIOS	808.777	-0.654948	0.0914381	-7.16275	7.90751e-13	1.28502e-11	0.635098
PPP1R14B	1045.37	-0.994578	0.138983	-7.15612	8.29925e-13	1.34756e-11	0.501883
C4orf3	1232.09	0.489314	0.0683912	7.15463	8.38974e-13	1.36112e-11	1.40378
SYTL1	398.806	0.827881	0.115742	7.1528	8.5023e-13	1.37823e-11	1.77508
TXLNG	949.865	-0.507356	0.0709377	-7.15213	8.544e-13	1.38384e-11	0.703511
CRK	1579.99	-0.644879	0.0902082	-7.14878	8.75516e-13	1.41687e-11	0.639547
SNHG15	492.859	-1.14385	0.160053	-7.14672	8.8874e-13	1.43708e-11	0.452549
ABCG2	73.3072	-1.17789	0.164823	-7.14637	8.91022e-13	1.43958e-11	0.441998
MRPL49	1542.68	-0.819378	0.114713	-7.14288	9.13946e-13	1.47539e-11	0.566686
FAIM	341.233	-0.932868	0.130611	-7.14233	9.17651e-13	1.48015e-11	0.523816
VDAC1	5680.63	-0.680367	0.0952658	-7.14177	9.21369e-13	1.48492e-11	0.624007
CENPK	490.083	-0.928282	0.129992	-7.14109	9.25947e-13	1.49107e-11	0.525484
TUFM	3550.79	-0.565833	0.0792723	-7.13784	9.48118e-13	1.52551e-11	0.675565
UTP23	872.759	-0.846668	0.118668	-7.13475	9.69653e-13	1.55887e-11	0.556067
TMEM97	2264.03	-0.905513	0.126945	-7.13309	9.81424e-13	1.5765e-11	0.533843
NDUFAF4	328.873	-1.29116	0.181064	-7.13095	9.96816e-13	1.59991e-11	0.408624
GPN3	771.05	-0.778646	0.109234	-7.12825	1.01656e-12	1.63026e-11	0.582914
POTEF	27.7035	1.84718	0.259161	7.12752	1.02195e-12	1.63755e-11	3.59795
CLTC	25958.8	-0.294359	0.0413087	-7.12583	1.03457e-12	1.65641e-11	0.815435
ACTL6A	2058.32	-0.729577	0.102463	-7.12043	1.07594e-12	1.72123e-11	0.603081
C2orf69	799.3	-0.567355	0.0796907	-7.11946	1.08352e-12	1.73195e-11	0.674853
SKA3	447.412	-0.878584	0.123451	-7.11686	1.10411e-12	1.76341e-11	0.543901
SERPINA1	606.233	1.36287	0.191541	7.11532	1.11654e-12	1.78181e-11	2.57197
CGNL1	183.78	1.33693	0.187914	7.1146	1.12236e-12	1.78963e-11	2.52614
FAM60A	1222.95	-0.754777	0.106149	-7.11055	1.15579e-12	1.84143e-11	0.592638
BCAS2	2037.77	-0.893107	0.125622	-7.1095	1.16462e-12	1.85399e-11	0.538453
PROSC	3336.98	-0.468753	0.0659528	-7.10739	1.18256e-12	1.88101e-11	0.722589
SKA2	2810.34	-0.565117	0.0795414	-7.10469	1.20595e-12	1.91665e-11	0.675901
RP11-609N14.4	121.686	1.11151	0.156458	7.10416	1.21059e-12	1.92094e-11	2.16071
RTKN2	500.942	-0.796937	0.112179	-7.10415	1.21061e-12	1.92094e-11	0.57557
RP4-717I23.3	199.621	1.18726	0.167148	7.10304	1.22041e-12	1.93491e-11	2.27719
ADCY3	590.945	-0.648666	0.091361	-7.10004	1.24725e-12	1.97585e-11	0.63787
SLC25A25	590.579	-0.745245	0.104975	-7.09924	1.25447e-12	1.98568e-11	0.596567
RSRP1	519.039	0.732576	0.103205	7.09829	1.26312e-12	1.99775e-11	1.6616
RAD54B	811.64	-0.874709	0.123247	-7.09721	1.27297e-12	2.01171e-11	0.545364
SLC3A2	3394.13	-0.593761	0.0836915	-7.09464	1.2969e-12	2.04786e-11	0.662613
BNIPL	434.664	1.41565	0.199548	7.0943	1.30009e-12	2.05124e-11	2.66781
NCR3LG1	145.963	1.37473	0.193796	7.09369	1.30581e-12	2.05859e-11	2.5932
ASPM	5189.84	-0.480957	0.0678418	-7.0894	1.34697e-12	2.12177e-11	0.716502
FAM64A	355.374	-1.16422	0.164271	-7.08723	1.36822e-12	2.15351e-11	0.446204
NUDT5	1475.86	-0.898823	0.12686	-7.08514	1.38905e-12	2.18453e-11	0.536324
SNRPE	2726.5	-0.904252	0.127648	-7.08397	1.40086e-12	2.20133e-11	0.53431
TSPAN4	546.419	-0.900348	0.127159	-7.08048	1.43657e-12	2.25563e-11	0.535758
DDX49	862.308	-0.801847	0.113251	-7.08027	1.43874e-12	2.25722e-11	0.573614
FYTTD1	3469.14	-0.596562	0.084276	-7.07867	1.45547e-12	2.28164e-11	0.661328
ZNF37BP	504.38	0.659568	0.0931818	7.07828	1.4595e-12	2.28612e-11	1.57961
APTX	445.648	-0.769731	0.108783	-7.07585	1.48531e-12	2.32468e-11	0.586527
FOXO3	1743.76	0.331635	0.0468767	7.07462	1.49854e-12	2.34352e-11	1.25844
GGH	1150.9	-0.994554	0.140627	-7.07229	1.52396e-12	2.38135e-11	0.501891
M6PR	2277.4	-0.634979	0.0897977	-7.07121	1.53583e-12	2.39798e-11	0.64395
ZDHHC6	623.424	-0.652558	0.0923056	-7.06954	1.55449e-12	2.42518e-11	0.636151
ADHFE1	39.1386	2.47542	0.350293	7.06671	1.58648e-12	2.47284e-11	5.56128
PLEC	8118.61	1.23481	0.174738	7.06662	1.58757e-12	2.47284e-11	2.3535
C1orf132	299.827	1.27268	0.180112	7.06604	1.59416e-12	2.48112e-11	2.4161
MST1	158.709	0.951209	0.134622	7.06579	1.5971e-12	2.48371e-11	1.93349
DOCK4	102.394	-1.06738	0.151074	-7.06525	1.60329e-12	2.49136e-11	0.477185
NOC3L	825.019	-1.10908	0.157107	-7.05941	1.67208e-12	2.59618e-11	0.463589
SDAD1P1	29.9098	2.10501	0.298225	7.05847	1.68345e-12	2.61176e-11	4.30201
MSH2	2069.73	-0.677512	0.0959946	-7.05782	1.69136e-12	2.62005e-11	0.625242
BRMS1	730.513	-0.882037	0.124973	-7.05781	1.69148e-12	2.62005e-11	0.542601
SNRPB	3906.16	-0.988684	0.140094	-7.05729	1.69785e-12	2.62783e-11	0.503937
SMYD5	430.095	-0.735233	0.104193	-7.05642	1.70843e-12	2.6421e-11	0.600721
SSBP1	1468.82	-0.90047	0.127615	-7.05614	1.71195e-12	2.64545e-11	0.535712
CNBP	4831.74	-0.56303	0.079813	-7.05437	1.7339e-12	2.67725e-11	0.676879
UTP14A	664.049	-0.477758	0.0677468	-7.0521	1.76232e-12	2.71899e-11	0.718093
RCAN1	610.603	-0.974981	0.13827	-7.05129	1.77264e-12	2.73275e-11	0.508747
EIF5A2	148.595	-1.04142	0.147739	-7.04904	1.80156e-12	2.77514e-11	0.48585
BID	488.024	-0.931068	0.132101	-7.04815	1.81309e-12	2.7907e-11	0.52447
ACADSB	842.9	0.700453	0.0994137	7.04584	1.84348e-12	2.83524e-11	1.62501
PDGFA	190.042	-0.657841	0.0933891	-7.04408	1.8669e-12	2.86899e-11	0.633826
SASS6	635.426	-0.741925	0.105365	-7.04145	1.9025e-12	2.92141e-11	0.597941
GMPS	3356.21	-0.410395	0.0582897	-7.0406	1.91409e-12	2.9369e-11	0.752417
EPRS	7273.35	-0.383061	0.054425	-7.03833	1.94553e-12	2.98279e-11	0.766809
PACSIN3	811.376	-0.579393	0.0823698	-7.03405	2.00618e-12	3.07336e-11	0.669245
RBBP7	4423.47	-0.560607	0.0797363	-7.03076	2.05411e-12	3.14432e-11	0.678017
CCZ1	1701.83	-0.504859	0.0718273	-7.02879	2.08336e-12	3.18659e-11	0.704729
PSMB7	2271.48	-0.57708	0.0821047	-7.02859	2.08632e-12	3.18863e-11	0.670319
ZNF566	287.941	-0.778144	0.110746	-7.0264	2.11933e-12	3.23653e-11	0.583116
TMEM237	644.145	-0.985905	0.140346	-7.02483	2.14324e-12	3.27049e-11	0.504909
SLC35B1	1219.76	-0.89717	0.127742	-7.02331	2.16678e-12	3.30383e-11	0.536939
NIFK	866.288	-0.83122	0.118391	-7.02098	2.20325e-12	3.35681e-11	0.562054
FAM207A	248.067	-0.647317	0.0922377	-7.01793	2.2518e-12	3.42812e-11	0.638466
NEMP1	1607.5	-0.412529	0.0588047	-7.01525	2.29544e-12	3.49182e-11	0.751305
APOA1BP	1110.5	-0.995074	0.141876	-7.01367	2.32149e-12	3.52869e-11	0.50171
CRELD1	297.677	0.784867	0.111948	7.01101	2.36596e-12	3.59349e-11	1.72293
CTPS1	859.789	-0.790975	0.112828	-7.01046	2.37528e-12	3.60484e-11	0.577953
ENPP1	1191.03	-0.382786	0.054604	-7.01022	2.37946e-12	3.60838e-11	0.766955
RP11-473M20.16	112.441	-1.65348	0.235938	-7.00811	2.41556e-12	3.66028e-11	0.317872
LLPH	853.619	-0.598648	0.0854243	-7.00794	2.41852e-12	3.66192e-11	0.660372
FCHSD1	237.262	0.638246	0.0910761	7.00783	2.42041e-12	3.66195e-11	1.55644
FGFR1OP2	720.291	-0.962231	0.137318	-7.0073	2.42954e-12	3.67291e-11	0.513263
FSD1	115.286	-1.16495	0.166271	-7.00632	2.44665e-12	3.69591e-11	0.445981
CUL2	1318.16	-0.487471	0.0695921	-7.00469	2.47541e-12	3.73647e-11	0.713274
POLE2	420.651	-1.16268	0.165999	-7.00414	2.48507e-12	3.74815e-11	0.446681
CHD1L	972.328	-0.524629	0.0749094	-7.00351	2.49631e-12	3.76219e-11	0.695138
MSTO1	648.71	-0.584451	0.0834779	-7.00126	2.53674e-12	3.82018e-11	0.666903
RMI2	609.311	-0.511857	0.0731542	-6.99696	2.61583e-12	3.93626e-11	0.701319
TMEM70	590.928	-0.673846	0.0963122	-6.99647	2.62484e-12	3.94676e-11	0.626834
RAB31	795.177	0.571527	0.0816949	6.99588	2.63603e-12	3.96053e-11	1.4861
TTC27	455.649	-0.611154	0.0873733	-6.99475	2.65741e-12	3.98959e-11	0.654673
CDCA3	423.759	-0.689683	0.0986034	-6.99452	2.66176e-12	3.99305e-11	0.61999
MRPL28	865.493	-0.538257	0.0769983	-6.9905	2.73912e-12	4.10595e-11	0.688603
DCP2	4030.78	-0.546355	0.0782138	-6.98541	2.84034e-12	4.2544e-11	0.684748
FH	2679.93	-0.892875	0.127828	-6.98495	2.84965e-12	4.26508e-11	0.53854
RP9	325.258	-0.779198	0.111678	-6.97719	3.01141e-12	4.50373e-11	0.58269
SLC35B4	442.564	-0.57131	0.081891	-6.97648	3.02674e-12	4.5232e-11	0.673005
ENTPD7	415.727	-0.614574	0.0880959	-6.9762	3.03272e-12	4.52866e-11	0.653123
CLN3	865.837	0.595334	0.0853434	6.97575	3.0425e-12	4.53979e-11	1.51082
NARS2	939.225	-0.713171	0.102239	-6.97556	3.04664e-12	4.54249e-11	0.609978
PPT1	6735.47	-0.588957	0.0844858	-6.97108	3.14524e-12	4.68592e-11	0.664823
WDR74	921.761	-0.837878	0.120202	-6.97061	3.15574e-12	4.69799e-11	0.559466
BUD31	1164.73	-0.708193	0.101646	-6.96728	3.23131e-12	4.80682e-11	0.612086
MB21D1	93.2995	-1.06773	0.153298	-6.96508	3.28223e-12	4.87885e-11	0.477069
ASTN2	486.449	0.600445	0.0862658	6.96041	3.3929e-12	5.03952e-11	1.51618
KCNQ1OT1	1295.37	0.887506	0.127514	6.96007	3.40096e-12	5.04765e-11	1.84998
PSPH	460.05	-0.724422	0.104087	-6.9598	3.40747e-12	5.05347e-11	0.60524
CFL1	9209.65	-0.51529	0.0740471	-6.95896	3.428e-12	5.07889e-11	0.699652
MRPL17	888.703	-0.898067	0.129053	-6.95888	3.42982e-12	5.07889e-11	0.536605
MICB	455.572	-0.766556	0.110206	-6.95566	3.50923e-12	5.19254e-11	0.587819
MRPL35	1092.62	-0.902772	0.129793	-6.9555	3.51325e-12	5.19455e-11	0.534858
SCFD1	1806.22	-0.677855	0.0974696	-6.95452	3.53763e-12	5.22664e-11	0.625094
FLRT3	82.0494	-1.38198	0.198774	-6.95252	3.58818e-12	5.29732e-11	0.383692
MRPS7	1390.15	-0.915351	0.131668	-6.95195	3.60262e-12	5.31462e-11	0.530215
LCMT2	585.174	-0.790332	0.113777	-6.94632	3.74927e-12	5.52677e-11	0.578211
HIST1H3C	1317.36	-1.28933	0.185633	-6.94558	3.76918e-12	5.55193e-11	0.409142
CICP14	102.717	1.30922	0.188547	6.94373	3.81867e-12	5.62059e-11	2.47808
STIL	853.195	-0.601849	0.086688	-6.9427	3.84679e-12	5.65771e-11	0.658909
FASTKD5	456.313	-0.728291	0.10493	-6.94076	3.90001e-12	5.73167e-11	0.603618
C14orf2	1887.45	-0.574258	0.0827811	-6.93706	4.00334e-12	5.8791e-11	0.671632
LSM5	1430.62	-0.937451	0.135155	-6.93611	4.03049e-12	5.91452e-11	0.522155
RPP14	849.271	-0.530364	0.076476	-6.93504	4.06103e-12	5.95485e-11	0.69238
TMEM203	681.171	-0.536599	0.0773853	-6.93412	4.08768e-12	5.98943e-11	0.689394
MARC1	556.169	-0.721704	0.104151	-6.92938	4.22696e-12	6.18886e-11	0.606381
MAP6D1	555.635	-0.944312	0.136285	-6.92895	4.23963e-12	6.20277e-11	0.519677
CALM2	9991.47	-1.08042	0.155958	-6.92763	4.27958e-12	6.25652e-11	0.472891
COX11	1045.36	-0.614377	0.0887002	-6.92644	4.31552e-12	6.30434e-11	0.653212
ATP2B4	700.046	0.994987	0.143762	6.92108	4.48208e-12	6.54276e-11	1.99306
SMCHD1	1559.97	-0.436917	0.0631461	-6.91915	4.54372e-12	6.62778e-11	0.738711
ZFR	2930.02	-0.491894	0.0711042	-6.91793	4.58293e-12	6.67999e-11	0.711091
FADD	1805.72	-0.737425	0.106646	-6.91472	4.68791e-12	6.82791e-11	0.599809
ITGB5	4152.87	-0.514908	0.0745072	-6.91085	4.81744e-12	7.01133e-11	0.699838
PRIM2	752.092	-0.902295	0.130597	-6.90903	4.87995e-12	7.09702e-11	0.535035
DRAP1	708.722	-0.594374	0.0860336	-6.90862	4.89381e-12	7.11187e-11	0.662332
NEIL3	330.546	-0.844526	0.122268	-6.90715	4.94484e-12	7.18069e-11	0.556894
KRT80	1127.42	-0.901648	0.13055	-6.90653	4.96654e-12	7.20684e-11	0.535275
RBM47	1921.86	0.880827	0.127568	6.90478	5.02811e-12	7.29076e-11	1.84143
EIF4H	8306.1	-0.437888	0.0634702	-6.89911	5.23295e-12	7.58215e-11	0.738215
TRIAP1	668.395	-0.783581	0.113586	-6.89859	5.25197e-12	7.60406e-11	0.580923
PFN1	4433.81	-0.49724	0.0720812	-6.89833	5.26177e-12	7.61259e-11	0.708461
MBD4	846.088	-0.553009	0.0801928	-6.896	5.34874e-12	7.73269e-11	0.681597
C1orf74	216.074	-1.10099	0.159709	-6.89373	5.43474e-12	7.85121e-11	0.466197
NFYB	868.205	-0.651256	0.0944924	-6.89215	5.49553e-12	7.93315e-11	0.636726
CTB-89H12.4	908.099	0.56145	0.0814707	6.89144	5.52322e-12	7.96723e-11	1.47575
NMD3	4867.31	-0.453239	0.0657774	-6.8905	5.55986e-12	8.01416e-11	0.730401
VDAC2	3954.3	-0.798705	0.11592	-6.89013	5.57401e-12	8.02863e-11	0.574865
MEF2D	304.289	1.63483	0.237276	6.88997	5.58025e-12	8.0317e-11	3.1055
POLR3H	821.756	-0.472887	0.0686506	-6.88831	5.64592e-12	8.12022e-11	0.720522
UBE2T	1166.36	-1.04232	0.151337	-6.88743	5.68107e-12	8.16476e-11	0.485545
BUD13	345.432	-0.78106	0.113407	-6.88723	5.68881e-12	8.16986e-11	0.581939
SH3BGRL2	258.828	0.627723	0.0911808	6.88438	5.80417e-12	8.32855e-11	1.54512
HSPB11	535.982	-1.0219	0.148439	-6.88429	5.80784e-12	8.32855e-11	0.492468
ARMC1	1672.69	-0.726771	0.105609	-6.88168	5.91488e-12	8.47582e-11	0.604255
SSR3	4455.85	-0.791348	0.115015	-6.8804	5.96833e-12	8.54614e-11	0.577804
WDR75	1349.97	-0.765162	0.111262	-6.87711	6.10799e-12	8.73971e-11	0.588387
TXNL4A	1064.7	-0.738923	0.10745	-6.8769	6.11703e-12	8.74624e-11	0.599187
CBX3	8118.85	-0.771307	0.112166	-6.87648	6.13488e-12	8.76533e-11	0.585886
VTA1	1258.09	-0.517579	0.075276	-6.87575	6.16625e-12	8.80371e-11	0.698543
SNRPD1	1147.3	-0.526527	0.0765829	-6.87525	6.18802e-12	8.82833e-11	0.694224
CBLB	280.987	1.00462	0.146193	6.8719	6.33537e-12	9.03196e-11	2.00642
SFI1	479.371	0.633555	0.0922073	6.87099	6.37591e-12	9.08311e-11	1.55138
TXNDC12	724.655	-0.557899	0.0812276	-6.86833	6.49556e-12	9.24682e-11	0.679291
NABP2	872.081	-0.742493	0.108108	-6.86809	6.50663e-12	9.25583e-11	0.597706
FOXN3	532.255	1.02712	0.149554	6.86785	6.51762e-12	9.26471e-11	2.03795
GCC2	1248.16	0.574219	0.0836249	6.8666	6.5752e-12	9.33634e-11	1.48887
FLAD1	680.289	-0.525099	0.0764721	-6.86654	6.57758e-12	9.33634e-11	0.694912
FAM198B	356.566	-0.857743	0.124933	-6.86562	6.62046e-12	9.39037e-11	0.551815
NBPF20	748.753	0.746522	0.108763	6.86374	6.70817e-12	9.50787e-11	1.67774
DIS3L	1110.23	-0.605019	0.088163	-6.8625	6.76644e-12	9.58349e-11	0.657463
NELFE	1212.51	-0.557044	0.0812446	-6.85639	7.06228e-12	9.99525e-11	0.679693
MED6	710.429	-0.638655	0.0931577	-6.85563	7.0998e-12	1.00411e-10	0.642311
NT5C3B	578.785	-0.64712	0.0944437	-6.85191	7.28685e-12	1.02982e-10	0.638554
MALAT1	64182.3	2.60233	0.379833	6.85125	7.32056e-12	1.03383e-10	6.07267
UBXN2A	880.999	-0.582856	0.085082	-6.85052	7.35799e-12	1.03836e-10	0.667641
NUP54	833.462	-0.874002	0.127631	-6.84787	7.49583e-12	1.05705e-10	0.545631
MRPL11	721.401	-1.10095	0.160817	-6.84597	7.59591e-12	1.07039e-10	0.466209
MANF	519.74	-0.570574	0.0833522	-6.84534	7.62921e-12	1.07431e-10	0.673349
STK38L	584.399	-0.59179	0.0864612	-6.84457	7.67059e-12	1.07936e-10	0.663519
GALE	399.058	-0.940986	0.137513	-6.84289	7.76131e-12	1.09134e-10	0.520877
MZF1	205.822	0.848555	0.12401	6.84262	7.77559e-12	1.09256e-10	1.8007
BCYRN1	888.59	-1.43761	0.210123	-6.84176	7.8227e-12	1.09839e-10	0.369178
DDR1	5820.05	0.474388	0.069348	6.84069	7.88121e-12	1.10581e-10	1.38933
AUP1	1615.41	-0.409235	0.0598312	-6.83983	7.92865e-12	1.11166e-10	0.753022
CLTB	924.553	-0.689521	0.10082	-6.83912	7.96836e-12	1.11643e-10	0.62006
SMYD2	935.507	-1.03395	0.151188	-6.83885	7.98331e-12	1.11772e-10	0.48837
HIST1H2BG	3266.76	-1.23733	0.181032	-6.83487	8.2078e-12	1.14833e-10	0.424157
C14orf166	2576.39	-0.717962	0.105145	-6.82832	8.59133e-12	1.20112e-10	0.607956
PSMA6	3769.87	-0.977563	0.143228	-6.82522	8.7789e-12	1.22647e-10	0.507837
AAGAB	2387.11	-0.699727	0.102538	-6.82406	8.85035e-12	1.23557e-10	0.615689
CLCN7	958.366	0.577822	0.0846883	6.82293	8.92024e-12	1.24443e-10	1.49259
SAC3D1	286.513	-0.759943	0.111425	-6.82023	9.08945e-12	1.26713e-10	0.590519
MAST4	635.889	0.86143	0.126312	6.81989	9.11117e-12	1.26926e-10	1.81684
NAALADL2	351.881	0.94636	0.138768	6.81972	9.12182e-12	1.26983e-10	1.927
LRRC16A	761.961	0.435696	0.0639054	6.81782	9.24311e-12	1.2858e-10	1.35256
MEGF8	587.461	0.822369	0.12065	6.81617	9.35011e-12	1.29976e-10	1.76831
PLOD2	2191.1	-0.499086	0.073246	-6.81384	9.50279e-12	1.32004e-10	0.707555
DYNC1LI1	1099.7	-0.637878	0.0936624	-6.81039	9.73351e-12	1.35113e-10	0.642658
ZNF239	246.774	-0.890396	0.130777	-6.80849	9.8629e-12	1.36812e-10	0.539466
TMEM120B	562.67	0.590312	0.0867108	6.80783	9.90818e-12	1.37342e-10	1.50557
OSGIN1	511.887	0.974289	0.143123	6.80737	9.93989e-12	1.37684e-10	1.96467
ADAMTS9	58.7371	1.25657	0.184606	6.80674	9.98376e-12	1.38194e-10	2.38926
HK2	1091.37	1.52252	0.223711	6.80572	1.00544e-11	1.39072e-10	2.87292
PKP2	551.614	-0.508253	0.0747117	-6.80285	1.02567e-11	1.4167e-10	0.703074
POP5	496.242	-1.00651	0.147952	-6.80291	1.02526e-11	1.4167e-10	0.49775
STUB1	1103.22	-0.539804	0.0793762	-6.80058	1.04197e-11	1.4382e-10	0.687864
PALB2	651.056	-0.483964	0.0711983	-6.7974	1.06524e-11	1.46928e-10	0.715011
SGMS1-AS1	120.362	1.18333	0.174179	6.79375	1.09256e-11	1.5059e-10	2.271
TRIM28	5346.9	-0.376894	0.0555122	-6.78939	1.12609e-11	1.55102e-10	0.770094
PSMC6	2676.47	-0.973663	0.143464	-6.78679	1.14656e-11	1.5781e-10	0.509212
NDUFA6	1357.29	-1.06419	0.156812	-6.78642	1.14949e-11	1.58102e-10	0.47824
CPLX1	116.003	1.40559	0.207143	6.78563	1.1558e-11	1.58857e-10	2.64927
FASTKD2	1197.64	-0.983364	0.144937	-6.78478	1.16261e-11	1.59681e-10	0.505799
PRPF40A	3689.34	-0.542963	0.0800294	-6.78454	1.16456e-11	1.59836e-10	0.68636
MYCBP	789.374	-0.82858	0.122137	-6.78405	1.16856e-11	1.60273e-10	0.563083
ZNF93	386.514	-0.757694	0.111692	-6.78381	1.17047e-11	1.60422e-10	0.591441
RNF103	1439.69	0.661645	0.0975638	6.78166	1.188e-11	1.62711e-10	1.58189
RP11-480I12.5	235.712	-1.00139	0.147699	-6.77993	1.20231e-11	1.64555e-10	0.499519
DPH3	474.317	-0.583452	0.0860581	-6.77975	1.20388e-11	1.64654e-10	0.667365
MBTD1	806.865	0.705868	0.104154	6.77717	1.22556e-11	1.67502e-10	1.63113
MROH1	715.188	0.644269	0.0950691	6.77685	1.22826e-11	1.67754e-10	1.56295
RRP7A	1553.6	-0.791195	0.116764	-6.77603	1.2352e-11	1.68583e-10	0.577865
SAR1A	2543.89	-0.575759	0.0850184	-6.77216	1.26872e-11	1.73037e-10	0.670933
ZMYND11	3398.44	-0.493931	0.0729561	-6.77025	1.2856e-11	1.75217e-10	0.710088
APEH	2156.63	-0.671123	0.0991311	-6.77005	1.28737e-11	1.75336e-10	0.628018
TNPO1	6448.59	-0.65103	0.0962116	-6.76665	1.31801e-11	1.79383e-10	0.636826
CDC5L	2218.55	-0.50146	0.0741193	-6.76558	1.32772e-11	1.80579e-10	0.706392
SRSF10	2648.81	-0.513607	0.0759162	-6.76545	1.32897e-11	1.80624e-10	0.700469
LAMB2	3618.78	0.544505	0.0804875	6.76509	1.33223e-11	1.8094e-10	1.45852
GLI4	122.028	0.99289	0.146845	6.7615	1.36573e-11	1.85311e-10	1.99017
GPAM	624.878	-0.75918	0.112281	-6.76144	1.36631e-11	1.85311e-10	0.590832
ARSB	373.429	-0.738651	0.109247	-6.7613	1.36758e-11	1.85354e-10	0.5993
NCAPG2	2059.41	-0.543722	0.0804183	-6.76118	1.36876e-11	1.85386e-10	0.685999
AK6	493.441	-0.998786	0.147727	-6.76104	1.37001e-11	1.85426e-10	0.500421
RAP2C	1740.18	-0.427407	0.0632428	-6.75819	1.39723e-11	1.88979e-10	0.743597
SQLE	3618.65	-0.387686	0.0573672	-6.75797	1.39943e-11	1.89146e-10	0.764355
CCT2	8368.7	-1.08518	0.160593	-6.75733	1.40558e-11	1.89846e-10	0.471333
MESDC2	1468.73	-0.450257	0.0666483	-6.75572	1.42129e-11	1.91834e-10	0.731912
POLR1C	470.213	-0.923846	0.136838	-6.75137	1.46458e-11	1.97541e-10	0.527102
CCDC84	202.663	0.747195	0.110694	6.75009	1.47751e-11	1.99147e-10	1.67853
RPN2	8476.28	-0.733686	0.108695	-6.74996	1.47882e-11	1.99187e-10	0.601366
PPP1CA	6942.3	-0.512385	0.0759412	-6.74714	1.50791e-11	2.02965e-10	0.701062
HSPA13	2228.22	-0.805746	0.119424	-6.74694	1.50994e-11	2.03098e-10	0.572066
POLR2G	1317.57	-0.941904	0.139623	-6.74603	1.51947e-11	2.04223e-10	0.520545
ZC3H12C	134.61	-0.968534	0.143573	-6.74594	1.5204e-11	2.04223e-10	0.511025
NUMA1	6996.6	0.846404	0.125476	6.74554	1.52458e-11	2.04644e-10	1.79801
VPS13B	2522.28	0.593914	0.0880605	6.74438	1.53681e-11	2.06003e-10	1.50934
GCLM	1995.17	-0.641436	0.0951064	-6.74441	1.53652e-11	2.06003e-10	0.641074
MRPL38	833.667	-0.636085	0.0943488	-6.74185	1.56382e-11	2.0948e-10	0.643457
C6orf132	400.648	1.25905	0.186794	6.74032	1.58038e-11	2.11552e-10	2.39338
NOS1AP	144.276	1.70196	0.25252	6.73992	1.58477e-11	2.11994e-10	3.25344
HELLS	2291.92	-0.867887	0.12879	-6.73879	1.59716e-11	2.13506e-10	0.547949
FARSA	1078.44	-0.710868	0.105493	-6.73854	1.59985e-11	2.13718e-10	0.610953
CYC1	2306.55	-0.998547	0.148188	-6.73837	1.60171e-11	2.13821e-10	0.500504
QSOX1	2207.73	0.504884	0.0749469	6.73656	1.62184e-11	2.1636e-10	1.41901
LMO4	556.545	-0.837141	0.124275	-6.73618	1.62608e-11	2.16777e-10	0.559752
THUMPD1	1799.64	-0.504868	0.0749621	-6.73497	1.63961e-11	2.18432e-10	0.704725
ZNF850	601.483	-0.496385	0.0737376	-6.73177	1.67611e-11	2.23143e-10	0.708881
KIAA1683	46.0826	2.39272	0.35545	6.73152	1.679e-11	2.23375e-10	5.25146
HN1L	5222.41	-0.406078	0.060328	-6.73116	1.68311e-11	2.23769e-10	0.754672
ZNF143	351.198	-0.829708	0.123273	-6.73065	1.68909e-11	2.24411e-10	0.562643
UQCRFS1	1635.23	-0.816005	0.121284	-6.72806	1.71934e-11	2.28275e-10	0.568013
SPTLC3	238.639	1.25916	0.187173	6.72725	1.72904e-11	2.29407e-10	2.39357
FANCG	630.386	-0.504361	0.0749988	-6.72492	1.75688e-11	2.32942e-10	0.704973
ZDHHC3	1508.93	-0.384219	0.0571538	-6.72256	1.78565e-11	2.36596e-10	0.766193
FBXO28	1470.09	-0.565051	0.0840902	-6.71959	1.82241e-11	2.41303e-10	0.675931
SRA1	594.205	-0.867533	0.12924	-6.7126	1.91192e-11	2.52983e-10	0.548083
HSD17B10	1632.33	-0.782032	0.116522	-6.71145	1.92699e-11	2.54804e-10	0.581547
NPM1	21291	-0.782641	0.116639	-6.70997	1.9467e-11	2.57236e-10	0.581302
TAF2	1251.45	-0.537268	0.0800792	-6.70921	1.9568e-11	2.58396e-10	0.689074
UBE2E1	1341.91	-0.685034	0.102109	-6.70887	1.96139e-11	2.58826e-10	0.621991
HIST1H2BD	3772.48	-1.06685	0.159052	-6.70753	1.97947e-11	2.61036e-10	0.477361
MRPL21	1303.52	-1.07049	0.159641	-6.70564	2.00531e-11	2.64265e-10	0.476156
C9orf142	614.379	-0.764878	0.114067	-6.70549	2.00725e-11	2.64343e-10	0.588503
CCDC59	653.192	-0.777292	0.115923	-6.70522	2.01101e-11	2.64658e-10	0.583461
TMA16	471.544	-0.624905	0.0932424	-6.70194	2.05664e-11	2.70482e-10	0.648462
UAP1L1	428.095	0.528003	0.0788193	6.69891	2.09978e-11	2.7597e-10	1.44193
PITHD1	539.786	-0.906031	0.135352	-6.69388	2.17332e-11	2.85442e-10	0.533651
CUL4B	1833.23	0.418477	0.0625563	6.6896	2.23786e-11	2.93523e-10	1.33652
SLC39A8	806.979	-0.83058	0.12416	-6.68961	2.23766e-11	2.93523e-10	0.562303
PCGF6	246.617	-0.898782	0.13437	-6.68887	2.24907e-11	2.94796e-10	0.536339
RSU1	692.198	-0.635787	0.0950588	-6.68835	2.25696e-11	2.95631e-10	0.64359
MTDH	5652.57	-0.597447	0.0893281	-6.68823	2.25889e-11	2.95686e-10	0.660923
HMMR	1750.19	-0.738327	0.110399	-6.68783	2.26511e-11	2.96302e-10	0.599434
EIF6	1768.64	-1.01508	0.151797	-6.68712	2.27605e-11	2.97533e-10	0.4948
UTP6	930.674	-0.696966	0.104298	-6.68242	2.35026e-11	3.07029e-10	0.616868
CCDC43	851.764	-0.652623	0.097678	-6.68138	2.36707e-11	3.09017e-10	0.636123
Metazoa_SRP	452961	-1.23649	0.185092	-6.68039	2.38315e-11	3.10909e-10	0.424405
PUF60	3059.95	-0.694211	0.103928	-6.67971	2.39417e-11	3.12137e-10	0.618047
JADE1	809.467	-0.521546	0.078091	-6.6787	2.41076e-11	3.13893e-10	0.696625
ADSL	1401.39	-0.959686	0.143696	-6.67859	2.41246e-11	3.13893e-10	0.514169
PLIN2	356.592	-1.08669	0.162712	-6.67865	2.41151e-11	3.13893e-10	0.470839
BARD1	1166.86	-0.626683	0.0938471	-6.6777	2.42718e-11	3.15598e-10	0.647664
PLCD1	98.4894	1.09232	0.1636	6.67675	2.44298e-11	3.17441e-10	2.13216
GEN1	1756.58	-0.617384	0.0924971	-6.67463	2.47854e-11	3.21848e-10	0.651852
C5orf45	230.103	0.854938	0.128126	6.67265	2.51231e-11	3.26016e-10	1.80868
FMN1	2084.94	0.816477	0.122377	6.67181	2.52675e-11	3.27454e-10	1.7611
PSMD4	3029.34	-0.693664	0.103969	-6.67182	2.52649e-11	3.27454e-10	0.618282
CHML	1404.21	-0.364576	0.0546502	-6.67108	2.53925e-11	3.28856e-10	0.776697
SLC25A11	731.204	-0.646879	0.0969855	-6.66985	2.56063e-11	3.31404e-10	0.638661
TFAM	1883.2	-0.767047	0.115016	-6.66902	2.57514e-11	3.33062e-10	0.587619
IFNGR1	452.987	-0.848934	0.127303	-6.66858	2.58282e-11	3.33833e-10	0.555195
HNRNPK	12124.8	-0.354663	0.0532091	-6.66546	2.6384e-11	3.40792e-10	0.782052
RBM43	160.105	1.54343	0.231574	6.66497	2.64716e-11	3.41697e-10	2.91487
BBS1	227.449	0.853274	0.128042	6.664	2.66468e-11	3.43731e-10	1.8066
KIAA1217	1007.82	1.66997	0.250701	6.66121	2.71578e-11	3.4963e-10	3.18209
PSMD8	2248.05	-0.801287	0.120288	-6.6614	2.71239e-11	3.4963e-10	0.573837
CH17-373J23.1	168.366	-0.990874	0.148751	-6.66129	2.71434e-11	3.4963e-10	0.503173
ZNF695	281.389	-0.977964	0.146838	-6.66017	2.73518e-11	3.51895e-10	0.507696
BCL7C	505.727	-0.736069	0.110548	-6.65836	2.76902e-11	3.56014e-10	0.600373
RBBP5	1241.24	-0.468917	0.0704295	-6.65796	2.77646e-11	3.56736e-10	0.722507
SMIM15	1493.52	-0.506683	0.0761142	-6.65687	2.79712e-11	3.59153e-10	0.703839
ZNF768	984.03	-0.466496	0.0700804	-6.65659	2.8025e-11	3.59608e-10	0.72372
HIST2H2AC	2890.92	-1.25516	0.188583	-6.65572	2.8191e-11	3.615e-10	0.418948
NPM3	425.806	-1.12266	0.168687	-6.65528	2.82763e-11	3.62356e-10	0.459247
RBL2	3473.57	0.423784	0.063703	6.65249	2.88172e-11	3.69046e-10	1.34144
MON1A	116.252	-0.987692	0.148573	-6.64784	2.97415e-11	3.80633e-10	0.504284
MPHOSPH9	1580.95	-0.626434	0.0942405	-6.64718	2.98761e-11	3.82104e-10	0.647776
DPYD	158.481	0.742741	0.111748	6.64657	3.00001e-11	3.8344e-10	1.67335
STYXL1	693.202	-0.513622	0.077285	-6.64581	3.01551e-11	3.85168e-10	0.700462
MAP3K12	285.383	0.728653	0.109651	6.6452	3.02801e-11	3.86512e-10	1.65709
CCM2	602.919	-0.513579	0.0773006	-6.64392	3.05456e-11	3.89646e-10	0.700483
GDI2	8335.04	-0.631918	0.0951301	-6.64267	3.0805e-11	3.92698e-10	0.645318
CYP4F11	40.9283	1.25303	0.188657	6.64186	3.09751e-11	3.94609e-10	2.38342
RICTOR	1509.37	0.416059	0.0627274	6.6328	3.29377e-11	4.19337e-10	1.33428
KLHL42	1269.57	-0.382665	0.0577159	-6.63015	3.35345e-11	4.26657e-10	0.767019
SCCPDH	1652.24	-0.858501	0.1295	-6.62937	3.37114e-11	4.28628e-10	0.551525
YES1	1928.35	-0.455914	0.068782	-6.62839	3.39363e-11	4.31207e-10	0.729048
EPHA4	381.89	-0.635519	0.0958972	-6.62709	3.42363e-11	4.34736e-10	0.643709
BSCL2	707.197	-0.992783	0.149824	-6.62634	3.44113e-11	4.36674e-10	0.502507
PDZK1	919.58	0.827214	0.124853	6.6255	3.46085e-11	4.38891e-10	1.77426
GOLGA2P7	1069.03	0.390768	0.0590409	6.61859	3.62648e-11	4.59597e-10	1.31109
PCMTD1	829.627	0.71736	0.108424	6.61626	3.68394e-11	4.66577e-10	1.64417
TXNIP	3201.7	0.611722	0.0924932	6.61369	3.74852e-11	4.74448e-10	1.52808
SEPT2	5907.98	-0.434254	0.0656671	-6.61296	3.76711e-11	4.76491e-10	0.740076
ALG8	4814.99	-0.571128	0.08637	-6.61257	3.77698e-11	4.7743e-10	0.67309
EIF2B5	1293	-0.486149	0.0735258	-6.61195	3.79282e-11	4.79123e-10	0.713928
FAM117B	322.56	0.744524	0.112611	6.61149	3.80475e-11	4.80254e-10	1.67542
ADCY6	1853.21	0.399472	0.0604216	6.61141	3.8067e-11	4.80254e-10	1.31903
ALDH1B1	393.644	-0.785112	0.118827	-6.6072	3.91654e-11	4.93792e-10	0.580307
POP4	576.57	-0.862098	0.130523	-6.60496	3.97627e-11	5.01e-10	0.550152
H2AFY	5229.45	-0.365447	0.0553302	-6.60484	3.97943e-11	5.01075e-10	0.776228
KIAA0319L	1331.56	0.51186	0.0775002	6.60463	3.98522e-11	5.01479e-10	1.42589
MRPL9	1175.32	-0.805999	0.122097	-6.60127	4.07641e-11	5.12625e-10	0.571966
RP11-486O12.2	103.466	1.05164	0.159328	6.60046	4.0989e-11	5.15121e-10	2.07289
PLA2G6	139.294	1.15837	0.175507	6.60012	4.10827e-11	5.15966e-10	2.23204
TAF11	898.202	-0.730127	0.110713	-6.59478	4.25896e-11	5.34547e-10	0.602851
RP11-496I9.1	76.2671	1.6767	0.254325	6.59276	4.31718e-11	5.41506e-10	3.19697
HELLPAR	2736.53	0.746746	0.113305	6.59059	4.38073e-11	5.49124e-10	1.678
RALGAPA2	772.961	0.693929	0.10534	6.58751	4.47275e-11	5.603e-10	1.61768
TTL	1177.7	-0.517257	0.0785295	-6.58678	4.49469e-11	5.62687e-10	0.698699
MICAL1	190.426	0.787406	0.119548	6.58654	4.50193e-11	5.62871e-10	1.72597
SPIN1	2084.73	-0.46736	0.0709566	-6.58656	4.50123e-11	5.62871e-10	0.723287
SURF2	309.747	-0.666934	0.101271	-6.58565	4.52893e-11	5.65885e-10	0.629844
AL589743.1	171.289	0.848798	0.128949	6.58242	4.62838e-11	5.7794e-10	1.801
ATP5G1	875.137	-0.658015	0.0999838	-6.58122	4.66614e-11	5.82283e-10	0.63375
RAB3IP	854.338	-0.516894	0.0785615	-6.57948	4.72093e-11	5.88743e-10	0.698875
AFG3L2	1607.14	-0.615035	0.0935527	-6.57421	4.89121e-11	6.09262e-10	0.652914
NXT1	308.197	-1.10125	0.167512	-6.5742	4.8917e-11	6.09262e-10	0.466111
BAK1	457.357	-0.851723	0.129567	-6.57361	4.9111e-11	6.11288e-10	0.554123
PTPN2	465.992	-0.612103	0.0931221	-6.57312	4.9273e-11	6.12913e-10	0.654242
ATP7A	750.409	0.626844	0.0953667	6.57298	4.93166e-11	6.13065e-10	1.54418
BHLHE41	61.9269	1.86522	0.283819	6.57188	4.96851e-11	6.17253e-10	3.64325
PIGK	798.523	-0.892479	0.136052	-6.55982	5.38718e-11	6.6884e-10	0.538688
PCMT1	2199.06	-0.61306	0.0934718	-6.55877	5.42528e-11	6.7281e-10	0.653808
TMEM45B	397.168	-1.16121	0.177048	-6.55875	5.42605e-11	6.7281e-10	0.447136
AGPAT5	868.915	-0.877298	0.13389	-6.55238	5.66281e-11	7.01722e-10	0.544386
LIG1	1266.27	-0.431355	0.0658341	-6.55216	5.67118e-11	7.02312e-10	0.741565
METTL7A	1289.21	1.13572	0.173372	6.55078	5.72369e-11	7.08366e-10	2.19729
WDR81	359.645	0.684488	0.104508	6.5496	5.76909e-11	7.13532e-10	1.60713
PDCD2L	150.157	-0.917369	0.140068	-6.54945	5.77478e-11	7.13784e-10	0.529474
KCTD20	2345.01	-0.547555	0.0836259	-6.54767	5.84412e-11	7.21896e-10	0.684179
NEURL1B	1575.9	-0.511916	0.0782171	-6.5448	5.95742e-11	7.34961e-10	0.701291
MRPS18C	556.059	-0.982287	0.150085	-6.54489	5.95409e-11	7.34961e-10	0.506177
MTHFD2	4346.87	-0.864409	0.132112	-6.54299	6.02992e-11	7.43437e-10	0.549271
HMGN1	6577.78	-0.67468	0.103128	-6.54214	6.06433e-11	7.47206e-10	0.626471
RPUSD2	204.933	-1.00513	0.15366	-6.54125	6.10053e-11	7.51193e-10	0.498225
BSG	4389.89	-0.348049	0.0532205	-6.53974	6.16252e-11	7.58348e-10	0.785646
DUS1L	1293.95	-0.635403	0.097217	-6.53593	6.32167e-11	7.77442e-10	0.643761
HIST1H1D	4532.57	-1.12096	0.171527	-6.53517	6.3539e-11	7.80914e-10	0.459789
BAZ2B	816.342	0.506086	0.0774504	6.53432	6.38971e-11	7.84821e-10	1.42019
HS3ST5	76.8642	1.21562	0.186043	6.53408	6.40006e-11	7.85598e-10	2.32241
GLRX5	1144.59	-0.579426	0.0887189	-6.53103	6.53182e-11	8.01267e-10	0.66923
NUDT21	2787.8	-0.565697	0.0866405	-6.52924	6.6104e-11	8.10397e-10	0.675629
SEC61A1	4247.33	-0.347173	0.0531809	-6.52815	6.65866e-11	8.15801e-10	0.786123
AKIRIN1	836.486	-0.550923	0.0844089	-6.52683	6.71758e-11	8.22503e-10	0.682583
MRPL39	516.16	-0.975566	0.149512	-6.525	6.8002e-11	8.32097e-10	0.50854
CDC42	5675.55	-0.716995	0.109896	-6.52433	6.83039e-11	8.35268e-10	0.608363
RP11-159D12.2	176.322	1.01344	0.155355	6.52339	6.8736e-11	8.40026e-10	2.01872
SFXN1	1687.58	-0.538558	0.0825618	-6.52309	6.88725e-11	8.40641e-10	0.688459
GTF2F2	454.502	-0.872533	0.133759	-6.52317	6.88355e-11	8.40641e-10	0.546187
RNF34	811.698	-0.519692	0.0797103	-6.51976	7.04189e-11	8.58979e-10	0.697521
SLF1	559.989	-0.840986	0.129039	-6.5173	7.15832e-11	8.72636e-10	0.558262
DYNLL1	2525.68	-0.380569	0.0584077	-6.51574	7.23341e-11	8.81239e-10	0.768134
MFHAS1	422.055	-0.567963	0.0872038	-6.51305	7.36406e-11	8.96569e-10	0.674569
ZNF138	400.072	-0.683854	0.104999	-6.51296	7.36843e-11	8.96569e-10	0.6225
SHPK	488.692	-0.658827	0.101161	-6.51263	7.38438e-11	8.9795e-10	0.633393
TPCN1	649.367	1.30897	0.201016	6.51178	7.42652e-11	9.0195e-10	2.47765
ZKSCAN1	2778.72	0.642353	0.0986445	6.5118	7.42553e-11	9.0195e-10	1.56087
SIKE1	1773.12	-0.517302	0.0794424	-6.51166	7.43238e-11	9.021e-10	0.698677
YPEL5	773.345	0.559546	0.0859481	6.51028	7.50097e-11	9.0986e-10	1.47381
KHK	252.106	-0.929711	0.142863	-6.5077	7.63111e-11	9.25071e-10	0.524963
UBE3C	2745.22	-0.42917	0.0659534	-6.50716	7.65845e-11	9.27809e-10	0.742689
SOCS6	780.936	-0.713289	0.109655	-6.50483	7.77791e-11	9.41697e-10	0.609928
LMNB2	1961.19	-0.668903	0.102841	-6.50427	7.80708e-11	9.44642e-10	0.628985
PPP1CC	4371.52	-0.458351	0.0704881	-6.50253	7.89792e-11	9.55042e-10	0.727818
CASP3	646.16	-1.04348	0.160495	-6.50163	7.94529e-11	9.60175e-10	0.485156
IDUA	100.228	1.13226	0.174179	6.50052	8.00445e-11	9.66725e-10	2.19201
PFDN1	732.858	-0.720569	0.11085	-6.50039	8.01133e-11	9.66958e-10	0.606858
GNL2	1259.25	-0.581466	0.0894601	-6.49972	8.04683e-11	9.70643e-10	0.668285
MXD1	368.462	0.816197	0.125586	6.49909	8.08085e-11	9.74145e-10	1.76076
LSM4	1751.2	-0.792583	0.121969	-6.49825	8.12578e-11	9.78956e-10	0.57731
CHCHD4	411.358	-0.858561	0.132134	-6.49766	8.15775e-11	9.82202e-10	0.551502
POC5	325.264	-0.842582	0.129693	-6.49676	8.20659e-11	9.87472e-10	0.557645
WDR36	1332.69	-0.560017	0.0862214	-6.49511	8.29731e-11	9.97773e-10	0.678294
ATP6V0A2	736.37	-0.617622	0.0951175	-6.49326	8.40013e-11	1.00952e-09	0.651744
HAUS2	921.101	-0.891135	0.137251	-6.49275	8.42848e-11	1.0123e-09	0.53919
MIER3	1190.75	-0.682951	0.105212	-6.49116	8.51765e-11	1.02238e-09	0.62289
TSEN2	325.227	-0.60674	0.0934934	-6.48966	8.60321e-11	1.03202e-09	0.656679
ERCC8	351.207	-1.14249	0.176052	-6.48953	8.61046e-11	1.03225e-09	0.452977
TIFA	436.812	0.551209	0.0849507	6.48858	8.665e-11	1.03815e-09	1.46531
MRPL51	1829.08	-0.867189	0.133725	-6.48486	8.88171e-11	1.06346e-09	0.548214
NMT1	1871.04	-0.360644	0.0556595	-6.47947	9.20425e-11	1.10141e-09	0.778817
CERS4	270.501	0.698171	0.107763	6.47878	9.24692e-11	1.10583e-09	1.62245
C6orf141	617.548	0.477458	0.0737108	6.47744	9.32919e-11	1.11499e-09	1.39229
HIST1H3F	2918.18	-1.4024	0.216517	-6.47708	9.35122e-11	1.11694e-09	0.3783
RCN2	1692.45	-0.620288	0.0957961	-6.47509	9.47561e-11	1.1311e-09	0.650541
KRT7	1879	-0.771774	0.119243	-6.47228	9.65367e-11	1.15165e-09	0.585697
IRF3	498.337	-0.497548	0.0768782	-6.4719	9.67801e-11	1.15385e-09	0.70831
CADPS2	872.913	-0.806139	0.124565	-6.47163	9.69534e-11	1.15521e-09	0.57191
ENOPH1	1335.99	-0.848265	0.1311	-6.47036	9.77678e-11	1.16421e-09	0.555452
SFPQ	5960.78	-0.463131	0.0715847	-6.46969	9.8205e-11	1.1687e-09	0.72541
PPP2R4	3352.45	-0.406423	0.06287	-6.4645	1.01634e-10	1.20877e-09	0.754492
SART3	1790.06	-0.463725	0.0717443	-6.46358	1.02252e-10	1.21538e-09	0.725112
UBL4A	1195.08	-0.886522	0.137179	-6.4625	1.0299e-10	1.2234e-09	0.540917
PSMA1	2772.72	-0.789631	0.122203	-6.46166	1.03562e-10	1.22946e-09	0.578492
CCT4	5405.74	-0.884163	0.136849	-6.46087	1.041e-10	1.23509e-09	0.541802
AC159540.1	185.255	1.14631	0.177496	6.4582	1.05958e-10	1.25637e-09	2.21347
DNAJC3	1979.9	-0.335954	0.0520779	-6.451	1.11116e-10	1.31673e-09	0.79226
INTS8	1369.59	-0.771874	0.119714	-6.44766	1.13594e-10	1.34527e-09	0.585656
RP3-323A16.1	422.258	0.704428	0.109275	6.44636	1.14566e-10	1.35596e-09	1.6295
DNASE1	605.542	0.499103	0.0774332	6.4456	1.15143e-10	1.36196e-09	1.41333
USP5	2527.79	-0.527547	0.0818672	-6.44394	1.16408e-10	1.37609e-09	0.693733
RPLP2	5500.79	-0.499016	0.0774737	-6.44111	1.18606e-10	1.40123e-09	0.707589
HIST1H1C	7363.67	-0.924213	0.143551	-6.43823	1.20877e-10	1.4272e-09	0.526968
PDXDC2P	507.684	0.670238	0.104111	6.43774	1.21267e-10	1.43094e-09	1.59134
CUTC	228.605	-0.90579	0.140715	-6.43707	1.21803e-10	1.43639e-09	0.53374
PMM2	933.797	-0.572161	0.0889138	-6.435	1.23473e-10	1.45491e-09	0.672609
ZW10	869.752	-0.787123	0.12232	-6.43494	1.23522e-10	1.45491e-09	0.579499
TGFB3	1297.44	0.628351	0.0976559	6.43433	1.24017e-10	1.45986e-09	1.5458
DNAJB1	1793.33	-0.577467	0.089761	-6.43339	1.24791e-10	1.46808e-09	0.670139
RP11-96K19.4	152.169	0.920864	0.143144	6.43313	1.25002e-10	1.46968e-09	1.89325
SLC6A14	749.097	-0.678428	0.105462	-6.43291	1.25187e-10	1.47097e-09	0.624846
FAM35A	1585	-0.673356	0.104692	-6.43181	1.26093e-10	1.48072e-09	0.627046
LRPAP1	1624.38	-0.525	0.0816488	-6.42997	1.27629e-10	1.49785e-09	0.694959
TMEM38B	1101.98	-0.951924	0.148074	-6.42872	1.28681e-10	1.5093e-09	0.516943
POLD1	712.488	-0.546155	0.0849947	-6.42575	1.31222e-10	1.53817e-09	0.684843
ECHDC2	330.81	0.635226	0.0988845	6.42392	1.32807e-10	1.55518e-09	1.55318
CDC123	1514.76	-0.737762	0.114847	-6.42389	1.32832e-10	1.55518e-09	0.599669
ERH	3316.02	-0.680394	0.105975	-6.42033	1.35984e-10	1.59112e-09	0.623995
BTF3L4	1238.9	-0.479139	0.074662	-6.41745	1.3858e-10	1.62053e-09	0.717406
OTUD6B	918.146	-0.72866	0.11355	-6.41708	1.3891e-10	1.62342e-09	0.603464
HIST1H2BN	1148.52	-0.456714	0.0711741	-6.41686	1.39114e-10	1.62483e-09	0.728644
ST3GAL4	617.499	0.794113	0.123757	6.41673	1.3923e-10	1.62521e-09	1.73401
TFB2M	491.915	-0.936061	0.145889	-6.41626	1.39662e-10	1.62928e-09	0.522658
CEMIP	70.7438	1.06934	0.166674	6.41577	1.40109e-10	1.63254e-09	2.09848
VPS54	852.814	-0.557098	0.0868316	-6.41584	1.40049e-10	1.63254e-09	0.679668
DAZAP1	1602.25	-0.380064	0.0592488	-6.41471	1.41095e-10	1.64299e-09	0.768404
WDR12	758.101	-0.564549	0.0880098	-6.41462	1.41174e-10	1.64299e-09	0.676167
LINC00284	8.68521	-3.9025	0.608414	-6.41422	1.41549e-10	1.64637e-09	0.06687
CD3EAP	421.506	-0.960035	0.149705	-6.41283	1.42847e-10	1.66048e-09	0.514044
TGFBR1	1781.14	-0.409678	0.0638862	-6.41262	1.43044e-10	1.66178e-09	0.752792
DLC1	337.894	-0.745682	0.116293	-6.41211	1.43522e-10	1.66634e-09	0.596386
OSTF1	731.146	-0.457031	0.0712813	-6.41165	1.43951e-10	1.67032e-09	0.728484
COL11A2	30.9763	1.59265	0.248446	6.41044	1.45098e-10	1.68263e-09	3.01602
SLC27A1	113.957	1.07742	0.168095	6.40961	1.4589e-10	1.68981e-09	2.11026
UTP11L	671.351	-0.713536	0.111322	-6.40968	1.45828e-10	1.68981e-09	0.609824
SEPT7	3788.84	-0.567047	0.0884777	-6.40893	1.46545e-10	1.69639e-09	0.674997
EFTUD2	2645.8	-0.440099	0.0686738	-6.40854	1.46919e-10	1.69971e-09	0.737084
PSMB3	1594.44	-1.08577	0.169478	-6.40653	1.48868e-10	1.72125e-09	0.471141
IL6ST	8655.29	-0.464089	0.0724566	-6.40507	1.50304e-10	1.73682e-09	0.724929
BEND3	310.489	-0.647411	0.101117	-6.40256	1.52789e-10	1.76448e-09	0.638425
TIMM23	1337.49	-0.498381	0.0778884	-6.39866	1.56746e-10	1.80911e-09	0.707901
SGOL1	503.049	-0.641743	0.100315	-6.39728	1.58166e-10	1.82442e-09	0.640938
AP2M1	5293.98	-0.502085	0.0784879	-6.39698	1.58485e-10	1.82702e-09	0.706085
ZNF48	393.569	-0.736986	0.115216	-6.39654	1.58939e-10	1.83118e-09	0.599992
ADCY1	1161.89	0.634041	0.0991567	6.39434	1.61246e-10	1.85666e-09	1.55191
OPA1	4368.6	-0.572761	0.0896048	-6.39207	1.6365e-10	1.88323e-09	0.672329
MPDU1	848.282	-0.871656	0.136368	-6.39193	1.63808e-10	1.88394e-09	0.546519
HAUS7	333.542	-0.913561	0.142933	-6.39152	1.6425e-10	1.88791e-09	0.530873
GPSM2	1935.93	-0.618774	0.096848	-6.38912	1.66838e-10	1.91549e-09	0.651224
CAMTA1	473.59	-0.670452	0.104937	-6.38912	1.66846e-10	1.91549e-09	0.62831
FJX1	326.97	-1.0884	0.170398	-6.38741	1.68719e-10	1.93585e-09	0.470282
RPL22	8182.75	-0.354986	0.0555838	-6.3865	1.69721e-10	1.9462e-09	0.781877
QKI	796.306	-0.794059	0.124352	-6.3856	1.70732e-10	1.95665e-09	0.576719
NUP85	1139.48	-0.60029	0.0940409	-6.38328	1.73334e-10	1.98531e-09	0.659621
DHRS2	262.167	-0.849831	0.13319	-6.38061	1.76382e-10	2.01903e-09	0.55485
USP15	1658.48	-0.462047	0.072432	-6.37905	1.78187e-10	2.0373e-09	0.725955
GEMIN6	333.125	-0.845263	0.132505	-6.37909	1.78142e-10	2.0373e-09	0.556609
KLHL11	688.694	-0.446361	0.0699752	-6.37885	1.78427e-10	2.03885e-09	0.733892
MPHOSPH6	642.421	-0.7527	0.118052	-6.37598	1.818e-10	2.07618e-09	0.593492
SNX33	419.567	0.640526	0.100497	6.37356	1.84694e-10	2.10799e-09	1.5589
PPP1R3D	1699.25	-0.457586	0.0718208	-6.37122	1.87535e-10	2.13917e-09	0.728204
EIF3I	2610.01	-0.916727	0.143896	-6.37077	1.88078e-10	2.14411e-09	0.529709
PSMA3	2111.18	-0.722434	0.113423	-6.36937	1.89802e-10	2.1625e-09	0.606074
XRN1	1487.04	0.392617	0.061648	6.36868	1.90664e-10	2.17106e-09	1.31277
DDOST	4344.45	-0.524695	0.0823942	-6.3681	1.91378e-10	2.17792e-09	0.695106
XXYLT1	415.941	-0.626229	0.0983698	-6.36607	1.93934e-10	2.20571e-09	0.647868
RRAS2	367.499	-0.771594	0.121222	-6.36516	1.95091e-10	2.21758e-09	0.58577
SFN	535.978	-0.542401	0.0852182	-6.36485	1.95479e-10	2.2207e-09	0.686627
CBFB	857.505	-0.667457	0.104897	-6.36295	1.97918e-10	2.2471e-09	0.629616
NAE1	999.189	-0.931334	0.146378	-6.36251	1.98478e-10	2.25214e-09	0.524373
TALDO1	2297.45	-0.644114	0.101268	-6.36047	2.01135e-10	2.28097e-09	0.639886
HSPH1	2941.34	-0.639855	0.10068	-6.35533	2.07979e-10	2.35722e-09	0.641778
NUP35	474.053	-0.895293	0.140884	-6.35482	2.0867e-10	2.36368e-09	0.537638
ARPP19	5803.92	-0.375562	0.0591011	-6.35457	2.09013e-10	2.36619e-09	0.770805
MRPS12	478.649	-0.839031	0.132057	-6.35355	2.10405e-10	2.38057e-09	0.559019
NUDCD1	1236.84	-1.00091	0.157568	-6.35227	2.12162e-10	2.39906e-09	0.499683
NUPL1	1431.89	-0.724779	0.114121	-6.35097	2.13959e-10	2.41797e-09	0.60509
FMO5	165.756	0.756905	0.119227	6.34843	2.17526e-10	2.45686e-09	1.68986
TIMM44	465.813	-0.690107	0.108744	-6.34615	2.20769e-10	2.49205e-09	0.619808
FAM133B	781.179	-0.596735	0.0940434	-6.34532	2.21968e-10	2.50413e-09	0.661249
CCDC64B	186.786	0.679333	0.107063	6.34515	2.2221e-10	2.50541e-09	1.6014
DDX19A	825.457	-0.431322	0.0679786	-6.34496	2.22479e-10	2.50699e-09	0.741582
RHOB	12095.6	-0.603513	0.0951208	-6.3447	2.22859e-10	2.50983e-09	0.658149
MAZ	4252.49	-0.382519	0.060296	-6.34402	2.23847e-10	2.51805e-09	0.767097
LAPTM4B	5934.3	-0.768827	0.121189	-6.34404	2.23819e-10	2.51805e-09	0.586894
VPS39	950.805	0.579619	0.0913961	6.34184	2.27043e-10	2.55253e-09	1.49445
TOE1	264.577	-0.804775	0.12691	-6.34131	2.27813e-10	2.55972e-09	0.572451
TMEM43	1228.4	-0.491281	0.0774762	-6.34105	2.282e-10	2.56259e-09	0.711393
CAP1	3997.36	-0.655002	0.103315	-6.33988	2.29951e-10	2.58076e-09	0.635075
AKAP13	1823.1	0.471044	0.074314	6.33855	2.31931e-10	2.60149e-09	1.38611
NOP2	642.796	-0.669825	0.105679	-6.33829	2.32327e-10	2.60444e-09	0.628583
SLC24A3	561.625	0.847242	0.133678	6.33791	2.32898e-10	2.60934e-09	1.79906
ATMIN	1995.25	-0.554642	0.0875398	-6.33589	2.35977e-10	2.64232e-09	0.680826
WSB1	964.716	0.522438	0.0824622	6.33548	2.36602e-10	2.6478e-09	1.43638
SYNE2	7762.77	0.336544	0.0531517	6.33177	2.42366e-10	2.70985e-09	1.26273
TCP1	6422.04	-0.860934	0.135971	-6.33173	2.42425e-10	2.70985e-09	0.550596
SEC61B	1036.66	-0.716954	0.113318	-6.32694	2.50066e-10	2.79367e-09	0.60838
FAM210B	1176.56	0.624727	0.0987611	6.32564	2.52185e-10	2.81573e-09	1.54192
GALNT6	2597.37	-0.576823	0.0911987	-6.3249	2.53399e-10	2.82767e-09	0.670439
ZNF260	734.087	-0.425499	0.067291	-6.32327	2.56092e-10	2.85609e-09	0.744581
TCERG1	1651.05	-0.45477	0.0719334	-6.3221	2.58031e-10	2.87607e-09	0.729626
MRGBP	725.422	-0.597501	0.0945337	-6.32051	2.60707e-10	2.90424e-09	0.660898
CA11	57.2236	1.59973	0.253214	6.31768	2.65527e-10	2.95624e-09	3.03086
ALDH18A1	2525.95	-0.400323	0.0633725	-6.31699	2.66705e-10	2.96766e-09	0.757688
DNA2	881.316	-0.836823	0.132492	-6.31602	2.68381e-10	2.98461e-09	0.559875
SREBF1	2761.42	0.440865	0.0698273	6.31364	2.7254e-10	3.02913e-09	1.35742
HIST2H3D	1045.29	-1.45761	0.230874	-6.31344	2.72905e-10	3.03147e-09	0.364095
THOP1	796.967	-0.667632	0.105786	-6.31118	2.76923e-10	3.07435e-09	0.629539
TRAIP	205.883	-0.746903	0.118399	-6.30837	2.8199e-10	3.12883e-09	0.595881
VPS13D	3626.21	0.579435	0.0918626	6.30763	2.83336e-10	3.14019e-09	1.49426
LETMD1	578.027	0.479462	0.0760129	6.30764	2.83322e-10	3.14019e-09	1.39422
MRPL48	1020.56	-0.962834	0.152678	-6.3063	2.85776e-10	3.16543e-09	0.513048
ADAMTS13	47.2796	1.43609	0.22782	6.3036	2.90804e-10	3.2193e-09	2.70586
RAB8B	340.195	-0.536213	0.0851046	-6.30064	2.96425e-10	3.27966e-09	0.689578
AK1	421.279	-0.686996	0.109042	-6.30031	2.97059e-10	3.28296e-09	0.621146
TIMM17A	1712.15	-0.846764	0.1344	-6.30034	2.96985e-10	3.28296e-09	0.55603
FAM58A	305.708	-1.00642	0.159839	-6.29647	3.04503e-10	3.36332e-09	0.497779
NAA15	2648.56	-0.661745	0.105132	-6.29445	3.08495e-10	3.40548e-09	0.632113
TRMT5	663.48	-0.549709	0.0873758	-6.29132	3.14779e-10	3.47289e-09	0.683158
CDC23	1432.19	-0.642562	0.102206	-6.28695	3.23757e-10	3.56992e-09	0.640575
GIPC1	1297.63	-0.598977	0.0952762	-6.28675	3.24189e-10	3.57023e-09	0.660222
ZNF680	798.657	-0.674698	0.107319	-6.28684	3.23987e-10	3.57023e-09	0.626463
RAI14	330.131	-0.787894	0.125328	-6.28668	3.24334e-10	3.57023e-09	0.579189
CXCR4	367.298	0.793251	0.126187	6.28633	3.25056e-10	3.57616e-09	1.73298
FOXP1	1080.22	0.833693	0.132624	6.28614	3.25459e-10	3.57858e-09	1.78224
MYDGF	842.808	-0.628428	0.0999956	-6.28456	3.28792e-10	3.6132e-09	0.646881
CENPH	521.014	-0.964631	0.153502	-6.28416	3.29624e-10	3.6203e-09	0.51241
ZNF92	694.727	-0.66966	0.106626	-6.28044	3.37625e-10	3.70609e-09	0.628655
PRKAR1B	376.387	-0.629878	0.100305	-6.2796	3.39447e-10	3.72399e-09	0.646231
HBS1L	2115.82	-0.585507	0.0932608	-6.27817	3.42585e-10	3.75631e-09	0.666415
LINC00506	403.47	0.798882	0.127269	6.27714	3.44862e-10	3.77916e-09	1.73975
AQP3	240.053	0.747217	0.11904	6.277	3.45158e-10	3.78027e-09	1.67855
NRCAM	2594.8	0.397405	0.0633482	6.27334	3.53387e-10	3.86823e-09	1.31714
OSBPL7	195.062	0.620936	0.0989839	6.2731	3.53921e-10	3.86973e-09	1.53787
AGFG1	2010.33	-0.420579	0.0670443	-6.27315	3.5382e-10	3.86973e-09	0.747125
CCND3	702.815	-0.498385	0.079461	-6.27207	3.56286e-10	3.89341e-09	0.707899
SH3BP5	1351.44	0.880698	0.140528	6.26707	3.67908e-10	4.01816e-09	1.84127
LARS	3389.76	-0.506422	0.0808105	-6.26678	3.68593e-10	4.02339e-09	0.703966
SGSM3	1284.72	0.505145	0.0806136	6.26625	3.6985e-10	4.03486e-09	1.41927
CACNA1H	1445.98	0.49776	0.079446	6.26538	3.71916e-10	4.05513e-09	1.41202
NOP58	1881.85	-0.5102	0.0814874	-6.2611	3.82278e-10	4.16578e-09	0.702125
PCSK1N	104.525	1.06048	0.169435	6.25892	3.87648e-10	4.22194e-09	2.08562
HEG1	499.211	-1.2846	0.20538	-6.25475	3.9816e-10	4.33402e-09	0.410484
STAG1	1897.8	-0.51168	0.0818131	-6.25426	3.99416e-10	4.34526e-09	0.701405
FUBP1	2819.31	-0.48259	0.0771657	-6.25395	4.00204e-10	4.35141e-09	0.715692
GLB1L2	223.527	-0.927055	0.148243	-6.25361	4.01073e-10	4.356e-09	0.525931
RAB32	335.279	-1.49653	0.239303	-6.25368	4.00895e-10	4.356e-09	0.354406
TMEM19	886.95	-0.754231	0.120669	-6.25043	4.09331e-10	4.44322e-09	0.592862
IPO9	2871.33	-0.394692	0.0631505	-6.25003	4.10371e-10	4.45204e-09	0.760652
GAPVD1	3105.35	-0.275007	0.0440082	-6.24899	4.13123e-10	4.4794e-09	0.826446
CINP	710.057	-0.680823	0.108952	-6.24883	4.13546e-10	4.4815e-09	0.623809
MGAT4A	3080.65	-0.557812	0.0892785	-6.248	4.15746e-10	4.50284e-09	0.679332
RNF6	999.272	-0.444502	0.0711447	-6.24785	4.16131e-10	4.5045e-09	0.734838
GCH1	640.181	-0.569962	0.0912491	-6.24622	4.20513e-10	4.54942e-09	0.673635
DPM1	1378.15	-0.845237	0.135325	-6.24596	4.21215e-10	4.55449e-09	0.55662
MINA	464.684	-0.587107	0.0940018	-6.2457	4.21916e-10	4.55954e-09	0.665677
SUMO3	2232.54	-0.547007	0.087623	-6.24273	4.30001e-10	4.64434e-09	0.684439
SYAP1	3475.14	-0.378942	0.0607033	-6.24252	4.30572e-10	4.64794e-09	0.769001
ABCA2	1786.76	0.744212	0.119267	6.23988	4.3791e-10	4.72454e-09	1.67506
ITGB1	6613.65	-0.553402	0.088724	-6.23734	4.45075e-10	4.79919e-09	0.681412
BOLA2B	487.973	-1.16028	0.186035	-6.23691	4.46286e-10	4.80958e-09	0.447425
CNOT10	876.428	-0.445623	0.0714609	-6.2359	4.49199e-10	4.83831e-09	0.734267
TLK2	1815.78	-0.315478	0.0506065	-6.23395	4.54804e-10	4.89598e-09	0.803584
ASNA1	1151.96	-0.453272	0.072751	-6.23045	4.65094e-10	5.00399e-09	0.730385
NOL7	953.562	-0.607568	0.0975272	-6.22973	4.67237e-10	5.02428e-09	0.656302
RP11-463O12.5	158.827	1.06799	0.17146	6.2288	4.70036e-10	5.05159e-09	2.09651
DCLRE1B	653.117	-0.400264	0.0642621	-6.22861	4.70585e-10	5.0547e-09	0.75772
RHEB	1290.25	-0.551199	0.0884963	-6.2285	4.70925e-10	5.05558e-09	0.682453
ALG2	589.689	-0.561644	0.0901787	-6.22812	4.72057e-10	5.06494e-09	0.67753
MAEA	946.898	-0.424055	0.068097	-6.22723	4.74767e-10	5.09122e-09	0.745327
SLC25A15	336.3	-0.928057	0.149044	-6.22673	4.76256e-10	5.10439e-09	0.525566
CDK5RAP3	1492.95	0.588786	0.0945611	6.22652	4.76917e-10	5.10866e-09	1.50398
CHAC2	141.315	-1.1855	0.190406	-6.22616	4.77998e-10	5.11744e-09	0.439673
KLHL18	420.548	-0.598122	0.0960742	-6.22562	4.79654e-10	5.13235e-09	0.660613
BZW1	9020.95	-0.641003	0.102982	-6.2244	4.83407e-10	5.16967e-09	0.641267
DCUN1D5	529.386	-0.589828	0.0948208	-6.22045	4.95741e-10	5.29867e-09	0.664422
ABAT	1793.14	-0.41638	0.0669574	-6.21858	5.0168e-10	5.35922e-09	0.749302
LINC00957	74.0374	1.28312	0.206362	6.21784	5.04046e-10	5.38155e-09	2.43365
PPP2R5C	3381.12	-0.316815	0.0509661	-6.21619	5.09379e-10	5.43552e-09	0.80284
DFNB31	179.968	1.50087	0.2415	6.21476	5.14027e-10	5.48211e-09	2.83012
PPP4R2	2842.37	-0.720855	0.116009	-6.21379	5.17208e-10	5.51302e-09	0.606738
ZNF480	829.369	-0.457824	0.0736974	-6.21222	5.22398e-10	5.56531e-09	0.728083
SSSCA1	282.386	-0.915043	0.147357	-6.20968	5.30915e-10	5.65296e-09	0.530328
EDN1	608.316	-1.1146	0.179541	-6.20804	5.36488e-10	5.70918e-09	0.46182
KIAA0430	698.523	0.964063	0.155325	6.20675	5.4092e-10	5.75321e-09	1.9508
GLMP	353.757	0.627603	0.101133	6.2057	5.44537e-10	5.78537e-09	1.545
PPID	798.994	-0.629776	0.101482	-6.20576	5.44326e-10	5.78537e-09	0.646277
NDUFC1	967.705	-0.634725	0.102293	-6.20497	5.47068e-10	5.80911e-09	0.644064
RANGAP1	3023.2	-0.495502	0.0798702	-6.20385	5.5099e-10	5.84756e-09	0.709315
NUSAP1	3146.67	-0.800782	0.129095	-6.20305	5.53794e-10	5.87413e-09	0.574038
PARP6	750.745	0.427172	0.0688708	6.20252	5.5567e-10	5.89083e-09	1.3446
PAPSS2	1240.59	-0.531057	0.085632	-6.20162	5.58865e-10	5.92148e-09	0.692048
SASH1	918.303	0.815592	0.131555	6.19964	5.65927e-10	5.99305e-09	1.76002
LY6E	2508.52	-0.489936	0.0790329	-6.19914	5.67708e-10	6.00865e-09	0.712057
PITPNM2	136.79	1.00179	0.161633	6.19797	5.71975e-10	6.05054e-09	2.00249
C1QTNF6	340.456	0.84814	0.136892	6.19568	5.80335e-10	6.13564e-09	1.80018
MAFB	144.164	1.05456	0.17035	6.19051	5.99702e-10	6.33354e-09	2.07708
EXOSC8	445.966	-0.813744	0.131449	-6.19055	5.9954e-10	6.33354e-09	0.568903
GLRX3	1259.06	-0.621617	0.100425	-6.18987	6.02155e-10	6.35601e-09	0.649942
SPDYE16	65.415	1.47816	0.238829	6.1892	6.04686e-10	6.37928e-09	2.78594
DICER1-AS1	85.5561	1.1351	0.183422	6.18845	6.07586e-10	6.40641e-09	2.19633
DCK	632.515	-0.770684	0.124542	-6.18816	6.08708e-10	6.41477e-09	0.586139
FAM228B	302.37	0.744103	0.120249	6.18803	6.09217e-10	6.41667e-09	1.67493
PODXL	1208.99	0.872533	0.141008	6.18784	6.09944e-10	6.42086e-09	1.83087
RNGTT	849.288	-0.761105	0.123065	-6.18456	6.2274e-10	6.55204e-09	0.590044
SLC30A6	907.506	-0.651195	0.105312	-6.18347	6.27075e-10	6.59408e-09	0.636753
SNW1	1809.47	-0.446248	0.0721907	-6.18152	6.3488e-10	6.67256e-09	0.733949
PRPF31	731.379	-0.629421	0.101891	-6.17739	6.51693e-10	6.84558e-09	0.646436
RHOC	2914.52	-0.731402	0.118422	-6.17626	6.56391e-10	6.89122e-09	0.602318
ZNF891	267.507	0.67048	0.108562	6.176	6.57471e-10	6.89885e-09	1.5916
BTG3	84.6437	-0.983237	0.159208	-6.1758	6.58282e-10	6.90365e-09	0.505843
SYT15	112.334	1.37681	0.222941	6.17568	6.58799e-10	6.90536e-09	2.59694
POLL	311.956	0.698249	0.113069	6.17543	6.59817e-10	6.91231e-09	1.62253
MEX3A	237.243	-0.973158	0.157644	-6.17312	6.69563e-10	7.01066e-09	0.50939
ZNF121	2149.53	-0.335723	0.0543924	-6.17225	6.73253e-10	7.04551e-09	0.792387
NSUN5	706.264	-0.830503	0.134556	-6.17216	6.73648e-10	7.04587e-09	0.562333
CTBP1	1839.5	-0.373316	0.0605022	-6.17029	6.81629e-10	7.12553e-09	0.772006
ZFYVE26	844.853	0.420651	0.0681981	6.16807	6.91291e-10	7.22266e-09	1.33853
PAIP1	2702.59	-0.773445	0.12542	-6.16683	6.96746e-10	7.27576e-09	0.585019
RCC1	1273.03	-0.5977	0.0969563	-6.16463	7.06482e-10	7.37348e-09	0.660807
MRPS17	496.756	-0.875573	0.142047	-6.16396	7.09493e-10	7.40095e-09	0.545037
STIP1	3651.44	-0.620956	0.100742	-6.16383	7.10052e-10	7.40283e-09	0.65024
CELSR1	4393.7	1.05202	0.17069	6.16337	7.12122e-10	7.42044e-09	2.07344
ZNF30	122.589	-0.930707	0.151096	-6.15971	7.28789e-10	7.59006e-09	0.524601
TACC1	4353.75	-0.375378	0.0609539	-6.15839	7.34896e-10	7.64958e-09	0.770904
RYK	1102.03	-0.657438	0.106764	-6.15787	7.37278e-10	7.67028e-09	0.634003
ERCC4	574.33	-0.468124	0.0760216	-6.15778	7.37725e-10	7.67085e-09	0.722904
TMCC3	164.539	0.9705	0.157702	6.15402	7.55412e-10	7.84486e-09	1.95952
SEC23B	2575.06	-0.551455	0.0896074	-6.15412	7.5496e-10	7.84486e-09	0.682332
RP11-160E2.6	141.06	-1.94339	0.315795	-6.15397	7.55666e-10	7.84486e-09	0.260004
HNRNPDL	4197.49	-0.529695	0.0861054	-6.15171	7.66527e-10	7.95338e-09	0.692701
CNPY2	1348.62	-0.775251	0.126024	-6.15162	7.66972e-10	7.95377e-09	0.584287
RPS6KA1	503.41	-0.454277	0.0738785	-6.14898	7.79828e-10	8.0828e-09	0.729876
G2E3	1137.35	-0.555581	0.0903819	-6.14704	7.89423e-10	8.1779e-09	0.680383
HDGFRP3	1772.27	-0.472733	0.0769364	-6.14446	8.02342e-10	8.30465e-09	0.720598
RTN4IP1	217.68	-0.850772	0.138462	-6.14443	8.02509e-10	8.30465e-09	0.554488
SACS	468.082	-0.623828	0.101535	-6.14398	8.0481e-10	8.32404e-09	0.648947
NEIL1	131.171	1.08898	0.177254	6.14361	8.06686e-10	8.33903e-09	2.12724
SCNN1B	49.0151	2.4352	0.39648	6.14205	8.14625e-10	8.41664e-09	5.4084
GLRX2	373.715	-0.877667	0.142925	-6.14077	8.21218e-10	8.48027e-09	0.544247
ZNF443	263.016	-0.859322	0.139961	-6.13974	8.26554e-10	8.53086e-09	0.551212
RWDD2B	353.86	-0.600358	0.097787	-6.13944	8.28104e-10	8.54234e-09	0.65959
BAHCC1	135.89	1.234	0.201139	6.13503	8.51412e-10	8.77813e-09	2.35218
SMC6	2070.8	-0.376809	0.0614216	-6.1348	8.52645e-10	8.7862e-09	0.770139
DDX52	1020.17	-0.602194	0.0981709	-6.13414	8.562e-10	8.81819e-09	0.658751
FBXO22	1044.86	-0.764171	0.124591	-6.13343	8.60043e-10	8.8531e-09	0.588792
C9orf114	773.612	-0.465941	0.0759757	-6.13276	8.63674e-10	8.88579e-09	0.723999
ZDHHC8P1	56.3816	1.86599	0.30428	6.13248	8.65215e-10	8.89695e-09	3.64518
MKNK2	1181.89	0.855655	0.139593	6.12964	8.80775e-10	9.05218e-09	1.80958
RPL36	3628.27	-0.595478	0.0971547	-6.12918	8.83349e-10	9.07322e-09	0.661825
ATP1B3	1271.21	-0.609279	0.0994074	-6.1291	8.83753e-10	9.07322e-09	0.655524
POLG	1365.01	-0.434624	0.0709193	-6.12844	8.87462e-10	9.10651e-09	0.739886
TBC1D2	180.355	0.665103	0.108545	6.12741	8.93191e-10	9.16049e-09	1.58568
TMEM126B	549.75	-0.933871	0.152419	-6.12702	8.95415e-10	9.17847e-09	0.523452
DHTKD1	4710.84	-0.303224	0.0495209	-6.12315	9.17437e-10	9.39927e-09	0.810439
STMN1	4902.59	-0.58477	0.0955206	-6.12193	9.24513e-10	9.4668e-09	0.666756
GABPB1	1079.24	-0.786253	0.128464	-6.12042	9.33263e-10	9.55139e-09	0.579848
ZFP1	478.076	-0.57102	0.0933477	-6.11713	9.5276e-10	9.74582e-09	0.673141
RORA	250.095	0.997217	0.163047	6.11611	9.58849e-10	9.79783e-09	1.99615
DLL1	107.956	0.839292	0.137225	6.11617	9.58493e-10	9.79783e-09	1.78917
TSPAN1	223.843	1.1338	0.185409	6.11512	9.64851e-10	9.854e-09	2.19436
CKS2	1159.45	-1.0392	0.169956	-6.11456	9.68266e-10	9.88371e-09	0.486596
DFFA	1257.3	-0.52839	0.0864491	-6.11215	9.82961e-10	1.00285e-08	0.693328
CLDN3	833.556	0.939582	0.153754	6.11095	9.90389e-10	1.0099e-08	1.91797
ZNF100	462.568	-0.692133	0.113282	-6.1098	9.97565e-10	1.01668e-08	0.618938
TMEM198B	65.9049	1.58658	0.259711	6.10905	1.00227e-09	1.02095e-08	3.00338
C2orf47	364.776	-0.899476	0.14724	-6.10889	1.00327e-09	1.02143e-08	0.536081
HMOX2	722.185	-0.840357	0.137619	-6.10638	1.01915e-09	1.03706e-08	0.558505
SEMA6C	37.0861	2.18509	0.358036	6.10299	1.04101e-09	1.05875e-08	4.54756
SETD3	2302.22	-0.584183	0.0957266	-6.10262	1.04342e-09	1.06065e-08	0.667027
SERTAD4	1329.06	-0.749833	0.122876	-6.10237	1.0451e-09	1.06181e-08	0.594672
SDC1	3800.23	-0.432928	0.0709534	-6.10157	1.05029e-09	1.0663e-08	0.740757
ADAT1	631.894	-0.51982	0.0851951	-6.10152	1.05062e-09	1.0663e-08	0.697459
RAB26	138.677	0.854259	0.140013	6.10126	1.05234e-09	1.06749e-08	1.80783
STRN4	1018.9	-0.434537	0.0712436	-6.09932	1.06521e-09	1.07998e-08	0.739931
SAMD12	160.175	0.701824	0.115153	6.09469	1.09649e-09	1.11112e-08	1.62656
SNORD17	1528.95	-1.44518	0.237141	-6.09419	1.09996e-09	1.11406e-08	0.367247
GRB2	3274.29	-0.298059	0.0489157	-6.09333	1.10587e-09	1.11947e-08	0.813346
HNRNPC	11011	-0.596881	0.0980076	-6.09014	1.1281e-09	1.14137e-08	0.661182
LONRF2	1557.15	0.499817	0.0820752	6.08974	1.13091e-09	1.14363e-08	1.41403
TCTN3	1045.89	-0.456282	0.074965	-6.08659	1.15339e-09	1.16576e-08	0.728862
U2SURP	3849.25	-0.469677	0.0772334	-6.08126	1.19241e-09	1.20457e-08	0.722126
SS18L2	270.362	-0.87396	0.143724	-6.08081	1.19579e-09	1.20736e-08	0.545647
MAPK15	288.922	1.13556	0.186768	6.08006	1.20135e-09	1.21234e-08	2.19704
NGDN	675.291	-0.79786	0.131233	-6.07972	1.20393e-09	1.21432e-08	0.575202
GOLGA8A	106.135	1.03765	0.170724	6.07797	1.21712e-09	1.2267e-08	2.05289
WAPAL	3397.35	-0.394539	0.0649135	-6.07793	1.21747e-09	1.2267e-08	0.760732
TRMT10C	791.411	-0.808312	0.133035	-6.07595	1.23252e-09	1.24123e-08	0.57105
L3MBTL2	750.501	-0.548504	0.0903586	-6.07031	1.27666e-09	1.28502e-08	0.683729
STAG3	138.264	1.02863	0.169485	6.06914	1.28599e-09	1.29375e-08	2.04008
RIC8A	1456.03	-0.462006	0.0761257	-6.06899	1.28713e-09	1.29393e-08	0.725976
CD47	2169.38	-0.597507	0.0984531	-6.06895	1.28749e-09	1.29393e-08	0.660895
KHNYN	1794.89	0.369409	0.0608781	6.06801	1.29508e-09	1.30087e-08	1.29182
HSPA14	1335.89	-0.898699	0.148174	-6.06516	1.31818e-09	1.3234e-08	0.53637
ORC3	967.264	-0.700403	0.115511	-6.06352	1.33175e-09	1.33634e-08	0.6154
AHCY	4461.66	-0.386503	0.063761	-6.06175	1.34645e-09	1.35039e-08	0.764981
JTB	2384.73	-0.940481	0.155162	-6.0613	1.35027e-09	1.35353e-08	0.521059
SYTL2	4149.2	0.463588	0.0765269	6.05785	1.37954e-09	1.38216e-08	1.37897
SMARCD2	4320.21	-0.497816	0.0821814	-6.05753	1.38226e-09	1.38417e-08	0.708178
VPS72	914.782	-0.575649	0.0950354	-6.05721	1.38506e-09	1.38626e-08	0.670984
LYPD6	381.841	-0.609717	0.10067	-6.05661	1.39024e-09	1.39074e-08	0.655325
MRPS10	1360.32	-0.804204	0.132791	-6.05616	1.39407e-09	1.39386e-08	0.572678
LGMN	775.668	-0.470188	0.0776418	-6.05586	1.39666e-09	1.39574e-08	0.72187
RN7SL4P	1260.19	-1.19876	0.198044	-6.05299	1.42182e-09	1.42015e-08	0.43565
NSUN2	2169.57	-0.498173	0.0823095	-6.05244	1.42671e-09	1.4243e-08	0.708003
CMAHP	34.1954	1.4738	0.24359	6.05034	1.44538e-09	1.4422e-08	2.77753
MOB1A	3636.25	-0.531702	0.0879004	-6.04891	1.45826e-09	1.45431e-08	0.691738
CEP41	250.64	-0.595695	0.0984819	-6.04878	1.45947e-09	1.45478e-08	0.661725
SMIM3	165.363	-1.27011	0.210032	-6.04721	1.47373e-09	1.46824e-08	0.414629
PELO	535.904	-0.89127	0.147427	-6.04549	1.4896e-09	1.48329e-08	0.539139
POLR2J3	553.944	0.626211	0.103588	6.04519	1.49235e-09	1.48528e-08	1.54351
PDIA4	3823.2	-0.399045	0.0660359	-6.04284	1.51425e-09	1.5063e-08	0.75836
SOD1	3851.23	-0.789191	0.130631	-6.04139	1.52788e-09	1.51908e-08	0.578668
FAM21A	1375.86	0.633822	0.104918	6.04113	1.53041e-09	1.52082e-08	1.55167
SOCS5	419.986	-0.527338	0.0873166	-6.03938	1.54706e-09	1.53659e-08	0.693834
ELOF1	439.919	-0.474904	0.0786357	-6.03929	1.54792e-09	1.53666e-08	0.719515
MARK3	1731.77	-0.364032	0.0602798	-6.03904	1.55029e-09	1.53771e-08	0.77699
KLHL23	221.138	-0.743687	0.123147	-6.03902	1.55055e-09	1.53771e-08	0.597211
LIG4	200.506	-0.696408	0.115352	-6.03726	1.56754e-09	1.55377e-08	0.617107
PCSK6	203.935	-0.662352	0.109713	-6.03713	1.56881e-09	1.55424e-08	0.631847
C19orf54	74.6033	1.68109	0.278684	6.03225	1.61697e-09	1.60114e-08	3.20671
NRBF2	372.739	-0.679667	0.112685	-6.03157	1.62375e-09	1.60703e-08	0.624309
CNN2	992.706	-0.719383	0.119277	-6.03119	1.62757e-09	1.61e-08	0.607357
CDH3	512.463	-0.655094	0.108634	-6.03031	1.63646e-09	1.61797e-08	0.635034
PHYKPL	273.495	0.636255	0.105528	6.02926	1.64715e-09	1.62771e-08	1.55429
ELF5	512.725	1.53194	0.25415	6.02769	1.66325e-09	1.64279e-08	2.89174
CRY1	483.008	-0.438923	0.0728231	-6.02726	1.66764e-09	1.6463e-08	0.737685
RHOA	6086.33	-0.338789	0.0562128	-6.02691	1.67123e-09	1.64901e-08	0.790705
CPT1B	227.833	0.957109	0.158824	6.02621	1.67847e-09	1.65532e-08	1.94142
AP3M2	507.599	-0.825866	0.137094	-6.02406	1.70091e-09	1.6766e-08	0.564143
POGLUT1	427.049	-0.527893	0.0876366	-6.02366	1.70521e-09	1.67999e-08	0.693567
GOLGA6L9	156.221	0.90282	0.149886	6.02338	1.70814e-09	1.68203e-08	1.86972
SNX3	1602.31	-0.377642	0.0627106	-6.02198	1.72301e-09	1.69581e-08	0.769695
BMF	251.631	0.766557	0.127354	6.01913	1.75361e-09	1.72506e-08	1.70121
DNAJC15	536.812	-0.958967	0.159328	-6.01881	1.75699e-09	1.72752e-08	0.514425
PLA2G16	979.53	0.650167	0.108031	6.01836	1.76197e-09	1.73154e-08	1.56935
NINL	259.081	0.562492	0.0934787	6.01733	1.77321e-09	1.7417e-08	1.47682
CGRRF1	309.63	-0.943566	0.156905	-6.01362	1.81427e-09	1.78115e-08	0.519946
SPTSSB	7365.47	-0.526945	0.0876326	-6.01311	1.81993e-09	1.7858e-08	0.694023
KAT6B	1186.31	1.09886	0.182772	6.01215	1.83079e-09	1.79556e-08	2.14185
HIST1H3H	1990.1	-1.26705	0.210829	-6.00986	1.85684e-09	1.82019e-08	0.415508
SRFBP1	498.293	-0.637168	0.106045	-6.00849	1.87255e-09	1.83466e-08	0.642974
PIGW	510.122	-0.82895	0.138044	-6.00498	1.91352e-09	1.87387e-08	0.562939
THOC1	425.2	-0.605444	0.100897	-6.00063	1.96557e-09	1.92291e-08	0.657269
VMA21	2029.65	-0.689228	0.114859	-6.00065	1.96524e-09	1.92291e-08	0.620186
APBB3	158.025	0.930473	0.155096	5.99933	1.98137e-09	1.93642e-08	1.9059
CH507-9B2.5	688.898	-0.741744	0.123637	-5.99935	1.98107e-09	1.93642e-08	0.598016
[truncated: 6,727 more rows]

## Sheet: up
Supplementary Table S4.
Significantly upregulated genes in ULA versus 2D in MCF7 cells
Gene	baseMean	log2FoldChange	lfcSE	stat	pvalue	padj	linearFoldChange
C1QTNF3-AMACR	25.5482	7.42678	1.38135	5.37648	7.59576e-08	5.64318e-07	172.062
AC234582.1	10.2511	7.12321	1.47443	4.83117	1.35732e-06	8.04456e-06	139.412
CH507-513H4.4	78343.4	6.82803	1.59045	4.29316	1.76151e-05	8.49715e-05	113.617
CH507-513H4.6	78336.1	6.82781	1.59045	4.29299	1.7628e-05	8.49916e-05	113.599
CH507-513H4.3	78332.1	6.82774	1.59044	4.29299	1.7628e-05	8.49916e-05	113.594
TEX101	19.7255	6.80963	1.8756	3.63063	0.000282726	0.0010583	112.177
MT-RNR1	79292.2	6.66119	1.22609	5.43286	5.54577e-08	4.21319e-07	101.209
AC010970.2	102928	6.65478	1.41126	4.7155	2.41116e-06	1.37117e-05	100.76
AL353644.1	573.463	5.95597	1.22628	4.85694	1.19212e-06	7.13263e-06	62.0761
AL353644.8	573.463	5.95597	1.22628	4.85694	1.19212e-06	7.13263e-06	62.0761
AL592188.3	573.463	5.95597	1.22628	4.85694	1.19212e-06	7.13263e-06	62.0761
AL592188.8	573.463	5.95597	1.22628	4.85694	1.19212e-06	7.13263e-06	62.0761
FP236383.12	573.463	5.95597	1.22628	4.85694	1.19212e-06	7.13263e-06	62.0761
FP236383.4	573.463	5.95597	1.22628	4.85694	1.19212e-06	7.13263e-06	62.0761
FP671120.7	573.463	5.95597	1.22628	4.85694	1.19212e-06	7.13263e-06	62.0761
CH507-513H4.5	193.966	5.78681	2.17428	2.66149	0.00777968	0.01996	55.208
RNA5-8S5	100883	5.49792	1.58559	3.46744	0.000525442	0.00183947	45.1898
AL353644.10	3813.14	5.35771	1.12831	4.74844	2.04993e-06	1.1788e-05	41.0045
FP236383.10	3813.14	5.35771	1.12831	4.74844	2.04993e-06	1.1788e-05	41.0045
AL592188.6	3813.05	5.35758	1.12831	4.74833	2.05098e-06	1.17906e-05	41.0008
RNA5-8SP6	6.74936	5.2273	1.55491	3.36181	0.000774324	0.00259442	37.4606
MTRNR2L12	12.7118	4.91486	1.42514	3.44869	0.000563314	0.00195591	30.1662
MT-RNR2	154484	4.90498	1.12241	4.37005	1.24216e-05	6.17623e-05	29.9604
RP11-311C24.1	6.14812	4.60934	1.58822	2.9022	0.0037055	0.0104193	24.4089
RP11-341D18.5	3.7378	4.02611	1.72454	2.3346	0.0195642	0.044586	16.2922
SPECC1L-ADORA2A	40.6338	4.02536	1.57897	2.54936	0.0107922	0.0266015	16.2837
RP11-32B5.8	3.75798	4.02404	1.40641	2.86122	0.00422008	0.0116844	16.2689
C6orf49	9.14123	3.85421	1.33092	2.89591	0.00378064	0.0105939	14.4621
PTPRD	3.95563	3.83334	1.43419	2.67283	0.0075215	0.0193843	14.2544
FAIM2	3.75481	3.81004	1.44068	2.64461	0.0081785	0.0208708	14.0261
ITIH4	10.0162	3.76712	1.29963	2.8986	0.00374832	0.0105185	13.6149
ANKRD37	56.8259	3.73692	0.399194	9.36117	7.88564e-21	3.51379e-19	13.3329
RNF183	3.0789	3.72974	1.0026	3.72005	0.000199184	0.000773166	13.2667
RP11-414J4.2	6.12451	3.61497	1.43906	2.51204	0.0120036	0.0291858	12.2522
OR2A7	7.29784	3.60138	1.47738	2.43769	0.0147816	0.0350197	12.1374
DDO	6.41763	3.34463	1.43087	2.33748	0.019414	0.0443162	10.1586
PON3	77.1918	3.34101	1.35768	2.46082	0.0138619	0.033098	10.1331
SLC40A1	3482.44	3.33904	1.34592	2.48087	0.0131064	0.0315215	10.1193
RP11-195E2.1	10.6781	3.28623	1.26533	2.59712	0.00940078	0.0235285	9.75557
CELF3	50.2245	3.26889	0.720497	4.53699	5.70634e-06	3.02391e-05	9.63903
RP11-968O1.5	32.6124	3.22549	1.28898	2.50235	0.0123371	0.0299147	9.35341
FAT2	25.0328	3.22011	1.29028	2.49566	0.0125722	0.0304244	9.31861
NDRG1	573.533	3.19018	0.163334	19.5316	5.91429e-85	1.64899e-81	9.12722
CYP4F30P	4.35877	3.17985	0.827905	3.84085	0.000122611	0.000496782	9.06216
NEAT1_2	8.50722	3.17903	0.983191	3.23338	0.00122336	0.00390519	9.05696
BDNF-AS	20.4262	3.17021	0.942761	3.36268	0.000771884	0.00258709	9.00177
C4B	40.3631	3.12819	0.973634	3.2129	0.00131401	0.00416188	8.74339
POTEJ	3.80897	3.12805	0.952438	3.28425	0.00102254	0.00333069	8.7425
RP11-680E19.1	26.412	3.05825	1.29891	2.35447	0.0185492	0.0426589	8.32959
TRGC2	212.016	3.05744	1.29078	2.36869	0.0178513	0.0412704	8.32497
AP000472.2	5.4489	3.03705	1.22636	2.47647	0.0132687	0.0318491	8.2081
OR8G5	4.98495	2.96483	1.19568	2.47962	0.0131521	0.0316082	7.80736
KCNT1	5.15147	2.9592	0.916856	3.22755	0.00124853	0.0039745	7.77694
WI2-2610K16.2	2.53184	2.88407	1.0892	2.64789	0.00809952	0.0207017	7.38231
PPFIA4	45.6368	2.88349	0.24689	11.6792	1.62779e-31	2.14659e-29	7.37932
RP11-283G6.3	5.9051	2.86877	1.18206	2.42693	0.0152271	0.0359443	7.30442
APOBR	28.2705	2.86597	0.508836	5.6324	1.77715e-08	1.47594e-07	7.29027
KLK11	44.5342	2.84161	0.250004	11.3663	6.15684e-30	6.98622e-28	7.16819
BTN3A3	29.2694	2.82731	0.921829	3.06706	0.00216174	0.00645711	7.09748
CYP4F62P	5.63924	2.80885	0.725764	3.8702	0.000108747	0.000444949	7.00727
PNPLA7	103.459	2.80696	0.200348	14.0104	1.34697e-44	5.84196e-42	6.99807
HMGCS2	188.747	2.74644	1.10531	2.48477	0.0129634	0.0312278	6.7106
GPR146	20.3165	2.72588	0.570729	4.77615	1.78686e-06	1.03978e-05	6.61566
ANO7	36.7993	2.71127	0.25336	10.7013	1.00402e-26	8.48287e-25	6.54899
RP11-346C20.3	4.22069	2.71025	0.749303	3.61703	0.000298003	0.0011108	6.54435
B3GNT6	13.5514	2.68651	0.8397	3.19936	0.00137731	0.00433705	6.43753
NEAT1	3024.44	2.68279	0.216242	12.4064	2.41169e-35	4.52586e-33	6.42096
RP11-392E22.11	8.04023	2.66948	0.619534	4.30885	1.64103e-05	7.94939e-05	6.362
CNTD2	44.769	2.65799	0.22363	11.8857	1.40521e-32	2.07769e-30	6.31154
MTND1P23	19.4189	2.6499	0.825427	3.21034	0.00132578	0.00419372	6.27625
AZGP1P1	40.2307	2.63811	0.550701	4.79045	1.66405e-06	9.72957e-06	6.22514
NPAS1	22.7309	2.62847	0.48441	5.42612	5.75911e-08	4.36676e-07	6.18369
MALAT1	64182.3	2.60233	0.379833	6.85125	7.32056e-12	1.03383e-10	6.07267
RP11-34P13.15	23.8208	2.59895	0.458156	5.67264	1.40615e-08	1.19032e-07	6.05846
HHIPL2	83.0067	2.59882	0.575704	4.51416	6.35694e-06	3.33607e-05	6.05791
GRAMD4P8	5.7368	2.59524	0.652713	3.97608	7.00605e-05	0.00029901	6.04289
PLAT	16.2392	2.58854	0.435478	5.94413	2.77922e-09	2.62928e-08	6.01489
RP11-855A2.5	6.22927	2.58789	0.663913	3.89794	9.70142e-05	0.000401234	6.0122
PPP1R3G	5.57754	2.5829	0.64596	3.99855	6.37313e-05	0.000274458	5.99144
MIR210HG	47.763	2.56481	0.305504	8.39535	4.64512e-17	1.34309e-15	5.91677
CHRM1	7.8868	2.56314	0.609169	4.2076	2.58096e-05	0.000120451	5.90992
PCAT6	11.1991	2.54541	0.580141	4.38757	1.14623e-05	5.75235e-05	5.83775
MUC2	4.70678	2.54322	0.691309	3.67884	0.000234295	0.000893809	5.82888
EPX	5.76856	2.5268	0.789481	3.20059	0.00137148	0.00431939	5.76292
AP004372.1	5.25398	2.5241	0.69402	3.63693	0.000275908	0.00103516	5.75215
AC002400.1	6.38894	2.51119	0.706939	3.5522	0.000382018	0.00138812	5.7009
RP5-1024G6.5	8.97397	2.50746	0.530019	4.73088	2.23554e-06	1.27725e-05	5.68617
NOS3	12.0941	2.48918	0.548336	4.53952	5.63825e-06	2.99108e-05	5.6146
AC006042.8	8.77655	2.48561	0.596295	4.16842	3.06724e-05	0.000141054	5.6007
AGXT	3.13606	2.48159	0.8827	2.81136	0.00493326	0.0133633	5.58512
ADHFE1	39.1386	2.47542	0.350293	7.06671	1.58648e-12	2.47284e-11	5.56128
ABTB1	131.038	2.47528	0.276254	8.96016	3.24199e-19	1.18269e-17	5.56074
SPRY1	67.7644	2.4682	0.309532	7.97397	1.53658e-15	3.62192e-14	5.53353
RP11-316O14.1	4.71775	2.45903	0.746944	3.29212	0.000994365	0.00324912	5.49845
FOS	312.904	2.45156	0.295413	8.29874	1.05219e-16	2.87613e-15	5.47005
CTC-459F4.1	13.6598	2.44826	0.5668	4.31945	1.56417e-05	7.60536e-05	5.45759
DDIT4	812.239	2.43743	0.190919	12.7668	2.5114e-37	5.56988e-35	5.41677
SCNN1B	49.0151	2.4352	0.39648	6.14205	8.14625e-10	8.41664e-09	5.4084
SEC14L5	60.4215	2.42819	0.256278	9.47483	2.67207e-21	1.25968e-19	5.38217
RP11-206L10.1	20.5055	2.42697	0.531094	4.56975	4.88303e-06	2.62237e-05	5.37762
RP11-510N19.5	8.66477	2.42313	0.614644	3.94233	8.06927e-05	0.000339926	5.36334
RP11-506K6.4	14.9974	2.41556	0.623296	3.87546	0.000106425	0.000436549	5.33525
KIAA1683	46.0826	2.39272	0.35545	6.73152	1.679e-11	2.23375e-10	5.25146
CTD-2020K17.3	7.95686	2.38761	0.735397	3.24669	0.00116754	0.00374477	5.2329
RP11-458F8.4	10.5373	2.38119	0.573953	4.14876	3.34282e-05	0.000152221	5.20968
AC017104.6	9.56568	2.37764	0.986627	2.40987	0.0159582	0.0374572	5.19687
MTATP6P1	248.228	2.37312	0.72992	3.25121	0.00114914	0.00369243	5.18061
RP11-45A17.4	15.3239	2.36397	0.40905	5.77918	7.50648e-09	6.61418e-08	5.14786
RP11-927P21.5	10.5888	2.36319	0.650029	3.63552	0.00027742	0.00103983	5.14508
MT-ATP8	285.714	2.3597	0.754407	3.12789	0.00176066	0.00537759	5.13264
RP11-834C11.14	12.2086	2.3481	0.837925	2.80227	0.00507437	0.0137018	5.09152
FER1L6	3.00911	2.34595	0.903081	2.59772	0.00938452	0.0234908	5.08395
FTCD	6.70795	2.34279	0.563531	4.15733	3.21985e-05	0.000147171	5.07282
LL22NC03-2H8.5	15.9121	2.34272	0.621523	3.76932	0.000163694	0.00064581	5.07258
CYP4F12	44.7024	2.32899	0.814242	2.86032	0.00423214	0.0117145	5.02454
RP11-693M3.1	12.4258	2.32024	0.719249	3.22592	0.0012557	0.00399404	4.99414
LLNLF-173C4.1	13.2255	2.31498	0.664858	3.48192	0.00049784	0.00175385	4.97597
AC074212.6	9.18663	2.3083	0.633219	3.64535	0.000267031	0.0010065	4.953
SPDYE15P	12.0884	2.30306	0.620879	3.70935	0.000207796	0.000802921	4.93502
RP5-1057I20.4	8.38401	2.29888	0.821507	2.79837	0.00513613	0.0138367	4.92075
AC093642.1	12.3813	2.29223	0.782431	2.92963	0.00339368	0.00965657	4.89813
RP11-5A19.5	24.0578	2.28898	0.443195	5.16473	2.40786e-07	1.63004e-06	4.88711
MGAT4EP	10.858	2.28828	0.496497	4.60885	4.04898e-06	2.2117e-05	4.88473
PTPRCAP	17.2197	2.28586	0.750831	3.04443	0.00233121	0.0068947	4.87653
DUSP15	15.3368	2.28556	0.970156	2.35587	0.0184796	0.0425313	4.87553
HSPA6	16.6065	2.28519	0.455215	5.02001	5.16676e-07	3.31709e-06	4.87427
ENPP7P4	5.7845	2.28092	0.781987	2.91682	0.00353619	0.0100023	4.85987
RP11-465N4.5	11.4871	2.27463	0.608135	3.74033	0.000183778	0.000719516	4.83872
ATG9B	13.847	2.27362	0.673525	3.3757	0.00073628	0.00247844	4.83534
MYO15B	199.507	2.25627	0.165039	13.6712	1.50955e-42	5.16874e-40	4.77755
SEPP1	2148.13	2.23712	0.380475	5.87981	4.10743e-09	3.76714e-08	4.71455
DIRAS2	25.9002	2.23642	0.277732	8.05242	8.11732e-16	1.98529e-14	4.71225
SNAP25	82.4438	2.23109	0.729349	3.05901	0.00222071	0.00660997	4.69487
RP3-467D16.3	7.47116	2.22739	0.792592	2.81026	0.00495018	0.0134054	4.68286
GSN-AS1	34.8589	2.22428	0.282042	7.88634	3.11178e-15	6.95678e-14	4.67277
WDFY4	5.67941	2.22425	0.567678	3.91815	8.92311e-05	0.000372121	4.67267
RP11-574K11.31	34.0136	2.22139	0.462373	4.80433	1.55269e-06	9.12495e-06	4.66343
AC005077.14	25.8462	2.21554	0.684656	3.23599	0.00121221	0.00387339	4.64456
AC074366.3	8.97711	2.2031	0.623026	3.53613	0.000406039	0.00146509	4.60468
RP11-541N10.3	8.2283	2.20024	0.704606	3.12265	0.00179229	0.00545846	4.59555
AL050303.10	8.63396	2.19517	0.865315	2.53685	0.0111855	0.0274256	4.57944
RP11-61L23.2	76.5094	2.18933	0.180606	12.1221	8.064e-34	1.31154e-31	4.56094
RP1-34B20.4	8.84649	2.18869	0.5397	4.05537	5.00539e-05	0.000220371	4.5589
SEMA6C	37.0861	2.18509	0.358036	6.10299	1.04101e-09	1.05875e-08	4.54756
PDE2A	6.01361	2.17004	0.938965	2.3111	0.0208274	0.0470473	4.50036
ASTL	35.9031	2.16004	0.826572	2.61325	0.00896853	0.0225827	4.46927
PPARGC1A	47.7309	2.15841	0.67754	3.18566	0.00144426	0.00452015	4.46423
FOXO4	180.276	2.15175	0.220676	9.75075	1.83112e-22	9.84518e-21	4.44368
NPC1L1	11.373	2.14649	0.496503	4.32321	1.53772e-05	7.48796e-05	4.42749
SLC26A10	6.12691	2.13753	0.934784	2.28666	0.0222157	0.04974	4.40009
CREB3L1	110.176	2.13478	0.366241	5.82889	5.57969e-09	5.02301e-08	4.3917
RN7SL405P	6.82159	2.13214	0.67154	3.17499	0.0014984	0.00466862	4.38366
GSDMD	592.153	2.11802	0.557045	3.80223	0.000143397	0.00057221	4.34097
MMEL1	25.2238	2.11148	0.413614	5.10496	3.30868e-07	2.18819e-06	4.32136
SLC1A2	279.959	2.11066	0.125915	16.7626	4.58402e-63	5.26272e-60	4.3189
THEM5	26.6033	2.11049	0.275504	7.66048	1.85241e-14	3.74259e-13	4.31838
TNFSF10	262.913	2.10863	0.231329	9.11529	7.84605e-20	3.11877e-18	4.31282
UGT2B17	4.97972	2.10804	0.763371	2.76149	0.00575377	0.0152805	4.31107
FOSB	40.9647	2.10765	0.438621	4.80518	1.54612e-06	9.0918e-06	4.30989
SDAD1P1	29.9098	2.10501	0.298225	7.05847	1.68345e-12	2.61176e-11	4.30201
AC063976.7	13.2816	2.10216	0.482782	4.35427	1.33513e-05	6.58521e-05	4.29353
IL17REL	18.5355	2.10104	0.462948	4.5384	5.66823e-06	3.00607e-05	4.29019
AC015849.19	11.8253	2.09851	0.576218	3.64187	0.000270669	0.00101923	4.28266
RORC	244.411	2.09421	0.138362	15.1358	9.40181e-52	6.32742e-49	4.26993
RP13-188A5.1	14.0311	2.09361	0.580886	3.60417	0.000313152	0.00116083	4.26816
RP11-110I1.5	10.0744	2.08511	0.557094	3.74284	0.000181953	0.000713231	4.24308
RP11-196G11.2	7.43121	2.08391	0.615127	3.38778	0.000704618	0.00238254	4.23955
TXK	8.17146	2.07462	0.905549	2.29101	0.0219627	0.0492244	4.21235
SPDYE2	29.1846	2.07067	0.665973	3.10925	0.00187566	0.00568789	4.20083
LRP1	340.59	2.06904	0.22217	9.31287	1.24426e-20	5.43273e-19	4.19609
RP11-274B21.4	15.3454	2.06639	0.437425	4.72398	2.31268e-06	1.31671e-05	4.18836
PSCA	37.5531	2.05498	0.269	7.63934	2.18331e-14	4.36596e-13	4.15539
RP13-539J13.1	9.70355	2.05437	0.470663	4.36485	1.27211e-05	6.29987e-05	4.15363
MT-ND3	3355.14	2.04879	0.79495	2.57726	0.00995867	0.0247628	4.1376
ANKRD35	16.7601	2.03997	0.341811	5.96814	2.39974e-09	2.29812e-08	4.11238
RP11-348N5.7	8.43022	2.02836	0.738201	2.74771	0.0060013	0.015858	4.07941
KLK10	10.4483	2.02579	0.584016	3.46872	0.000522942	0.00183209	4.07215
RASA4CP	33.6369	2.01902	0.395612	5.10353	3.33373e-07	2.20184e-06	4.05308
BHLHE40	1573.55	2.01599	0.235596	8.55698	1.15865e-17	3.57807e-16	4.04458
B3GNT8	19.9821	2.01133	0.563859	3.56708	0.000360976	0.00131981	4.03154
RP1-239B22.5	28.3125	2.0094	0.454875	4.41748	9.98581e-06	5.07931e-05	4.02615
PLEKHA4	76.4435	1.98396	0.435213	4.55859	5.14972e-06	2.74835e-05	3.95578
PTPRVP	10.0049	1.9773	0.592045	3.33978	0.000838438	0.0027839	3.93756
PALM3	20.8469	1.97466	0.388999	5.07625	3.84949e-07	2.51694e-06	3.93035
RP11-755B10.3	7.96551	1.97211	0.699001	2.82133	0.00478246	0.0130246	3.92343
MUC20	32.2682	1.97123	0.328645	5.99804	1.99712e-09	1.94791e-08	3.92102
SSPO	80.1209	1.96571	0.231494	8.49141	2.04138e-17	6.12948e-16	3.90605
FLJ42102	10.0259	1.96297	0.772546	2.5409	0.0110567	0.0271642	3.89862
RP11-23N2.4	11.3937	1.96208	0.552471	3.55147	0.000383084	0.001391	3.89624
SLIT1	413.93	1.95784	0.241927	8.09269	5.83605e-16	1.45469e-14	3.8848
CTA-246H3.11	12.1406	1.9489	0.675762	2.88399	0.00392665	0.0109567	3.86079
NATD1	69.1572	1.94583	0.249242	7.80698	5.85748e-15	1.26181e-13	3.85259
CCDC89	7.2448	1.94012	0.496293	3.90923	9.25906e-05	0.000384651	3.83739
C1orf111	12.4446	1.93885	0.458656	4.22724	2.3658e-05	0.000111207	3.83399
CH17-264B6.4	55.2121	1.9385	0.628238	3.08561	0.00203133	0.00610519	3.83307
OAS2	118.476	1.932	0.53314	3.6238	0.000290302	0.00108416	3.81583
GJA1	243.6	1.92871	0.744809	2.58954	0.00961047	0.0240132	3.80715
RP11-124D2.7	7.84161	1.92185	0.554566	3.4655	0.000529255	0.00185083	3.78908
TCAF2	265.771	1.91934	0.108967	17.614	1.92435e-69	2.88904e-66	3.78249
ANKHD1-EIF4EBP3	305.1	1.918	0.357247	5.36884	7.92465e-08	5.86521e-07	3.77899
RP3-431P23.5	4.08965	1.91493	0.608781	3.14552	0.00165794	0.00509977	3.77095
PTPRN2	257.491	1.90895	0.207822	9.18549	4.09654e-20	1.67264e-18	3.75535
RP11-157K17.5	13.8121	1.9062	0.635502	2.99953	0.00270401	0.00788497	3.74821
RP3-406P24.5	12.2479	1.90554	0.474164	4.01873	5.85137e-05	0.000253724	3.74648
SCARF2	7.75118	1.90533	0.638696	2.98315	0.00285297	0.00825888	3.74594
MT-ND4	3232.36	1.89655	0.539255	3.51698	0.000436489	0.00156112	3.72321
DKFZp313A047	15.1351	1.89392	0.552851	3.42573	0.000613153	0.00210685	3.71643
AC009060.2	36.8443	1.88748	0.700225	2.69554	0.00702745	0.0182371	3.6999
MT-ATP6	2401.44	1.88624	0.601446	3.13617	0.00171167	0.00524768	3.6967
RP13-20L14.10	11.4798	1.88541	0.452948	4.16254	3.14726e-05	0.000144103	3.69459
LOX	22.6861	1.88207	0.325547	5.78126	7.41411e-09	6.53869e-08	3.68605
QRSL1P3	8.7733	1.87763	0.645785	2.90752	0.00364308	0.0102704	3.67471
RP11-823P9.3	15.7844	1.87701	0.408236	4.59787	4.26829e-06	2.31981e-05	3.67314
SLC23A1	31.2176	1.87611	0.442383	4.24092	2.22609e-05	0.000105144	3.67083
TCP11L2	164.637	1.8686	0.13542	13.7986	2.59926e-43	9.75574e-41	3.65178
NFATC4	249.889	1.86776	0.206693	9.0364	1.6192e-19	6.12442e-18	3.64965
SNED1	199.701	1.86663	0.146914	12.7056	5.50574e-37	1.14314e-34	3.64678
ZDHHC8P1	56.3816	1.86599	0.30428	6.13248	8.65215e-10	8.89695e-09	3.64518
BHLHE41	61.9269	1.86522	0.283819	6.57188	4.96851e-11	6.17253e-10	3.64325
AC073130.1	13.2102	1.86348	0.473349	3.9368	8.25762e-05	0.000347037	3.63884
GDF7	6.50906	1.86331	0.773255	2.4097	0.0159657	0.0374701	3.63842
CALCOCO1	409.496	1.86232	0.108193	17.2129	2.12539e-66	2.76542e-63	3.63592
RNASE4	332.334	1.85749	0.204694	9.07443	1.1427e-19	4.41627e-18	3.62376
RP11-496H1.2	14.5147	1.85611	0.557933	3.32676	0.000878611	0.00291086	3.6203
CAPN12	12.3283	1.85368	0.478176	3.87656	0.000105944	0.00043485	3.6142
FLJ31356	9.0336	1.85205	0.503797	3.67619	0.000236741	0.000902086	3.61014
NR4A1	169.377	1.8502	0.218523	8.46685	2.52124e-17	7.48967e-16	3.60551
AC092192.1	10.1964	1.84995	0.712453	2.59659	0.00941529	0.0235618	3.60488
POTEF	27.7035	1.84718	0.259161	7.12752	1.02195e-12	1.63755e-11	3.59795
ZC4H2	11.0744	1.8453	0.806115	2.28913	0.022072	0.049441	3.59328
RAB39A	28.3097	1.84361	0.766797	2.4043	0.0162035	0.0379234	3.58907
HNF4G	47.1495	1.84268	0.755484	2.43907	0.0147252	0.0348989	3.58675
RP11-93B14.10	4.03909	1.84217	0.699693	2.63282	0.0084679	0.0214913	3.58548
ZNF671	44.1582	1.84213	0.759474	2.42553	0.0152862	0.0360683	3.58538
CYP4F23P	68.6305	1.84154	0.538324	3.42088	0.000624186	0.00214024	3.58393
DNAAF1	55.2294	1.84094	0.198468	9.27575	1.76366e-20	7.4992e-19	3.58244
PCDHGA11	13.5471	1.8398	0.481292	3.82264	0.000132032	0.000530983	3.57961
SPEG	112.933	1.83917	0.184571	9.96457	2.17815e-23	1.29213e-21	3.57804
CD44	1057.33	1.83861	0.167081	11.0043	3.64241e-28	3.45092e-26	3.57665
TPPP3	10.6214	1.83692	0.602166	3.05053	0.0022844	0.00676447	3.57247
RP11-164P12.3	7.28209	1.83448	0.764907	2.39831	0.0164709	0.0384249	3.56644
ASIC3	36.7981	1.8343	0.409798	4.4761	7.60182e-06	3.94692e-05	3.56598
POU5F1B	8.64843	1.83404	0.62265	2.94554	0.00322397	0.00921801	3.56534
RP11-774O3.3	53.0641	1.82972	0.421275	4.34329	1.40364e-05	6.88831e-05	3.55468
RP11-548H18.2	6.09547	1.82937	0.574838	3.18241	0.00146057	0.00456388	3.55381
RP11-274B21.2	42.9105	1.82748	0.340843	5.36166	8.24591e-08	6.07533e-07	3.54918
RP11-700H6.1	10.1018	1.82708	0.537117	3.40164	0.00066983	0.00227675	3.54818
ELMO1	7.5396	1.82516	0.744416	2.4518	0.0142145	0.0338405	3.54345
ACP5	7.29227	1.81976	0.71018	2.56239	0.0103953	0.0257338	3.53023
ADCY4	12.8837	1.81659	0.569562	3.18945	0.00142546	0.00446918	3.52247
FOXN1	6.68066	1.81139	0.639819	2.8311	0.00463883	0.0126926	3.50981
PAQR6	143.024	1.8083	0.187365	9.65121	4.85779e-22	2.51484e-20	3.5023
CCDC17	19.481	1.80412	0.401062	4.49836	6.84789e-06	3.58216e-05	3.49217
ITIH6	46.1346	1.80095	0.301616	5.97102	2.3578e-09	2.2624e-08	3.4845
RPS20P22	178.465	1.7982	0.56711	3.17082	0.00152011	0.00472647	3.47786
RP11-347I19.8	11.7145	1.79569	0.460535	3.89913	9.65379e-05	0.000399604	3.47181
RP11-386M24.6	13.8889	1.79563	0.562847	3.19026	0.00142144	0.00445803	3.47167
SAMD14	11.7948	1.79545	0.587126	3.05803	0.00222794	0.00662341	3.47124
RP3-402G11.26	18.7516	1.79166	0.588929	3.04223	0.00234829	0.00693693	3.46213
PRRT1	24.6772	1.79074	0.373401	4.79575	1.62069e-06	9.48173e-06	3.45991
KLHL6-AS1	7.62311	1.79051	0.7116	2.51617	0.0118638	0.0289035	3.45936
CTC-203F4.2	8.9448	1.78988	0.588025	3.04389	0.00233543	0.00690614	3.45787
SPAG4	69.296	1.78748	0.207913	8.59728	8.16281e-18	2.54495e-16	3.45212
RP11-54H7.4	20.9581	1.78284	0.405734	4.39413	1.11219e-05	5.60317e-05	3.44104
SPDYE5	24.6949	1.78143	0.479197	3.71753	0.000201183	0.000780614	3.43766
FAXDC2	81.264	1.7799	0.174871	10.1784	2.47715e-24	1.63505e-22	3.43402
AC000120.7	12.1012	1.77265	0.606616	2.9222	0.00347571	0.00984979	3.41681
TCAF2P1	14.9752	1.77172	0.485921	3.6461	0.000266247	0.00100374	3.4146
SOCS2-AS1	71.1803	1.7629	0.165845	10.6298	2.16538e-26	1.78319e-24	3.39379
RP11-419C5.2	22.7982	1.76224	0.406239	4.33795	1.43818e-05	7.04543e-05	3.39225
C20orf203	7.83349	1.76112	0.557876	3.15683	0.00159495	0.00492854	3.38961
EBF4	172.228	1.76047	0.305625	5.76022	8.40044e-09	7.35538e-08	3.38808
MUC16	17.1405	1.7604	0.394749	4.45954	8.21353e-06	4.23299e-05	3.38792
FAM157A	5.91257	1.75907	0.656298	2.68029	0.00735589	0.0190026	3.38479
TMEM27	7.78217	1.75862	0.611729	2.87483	0.00404246	0.0112372	3.38373
PCDH12	16.5383	1.75311	0.616798	2.84227	0.00447935	0.0123114	3.37084
RAB6C	67.0665	1.75293	0.243631	7.19501	6.24559e-13	1.03564e-11	3.37042
NR2E3	18.7894	1.75231	0.498963	3.5119	0.000444912	0.00158832	3.36898
DUOX1	14.2791	1.75189	0.505601	3.46497	0.000530287	0.001854	3.36801
ZNRF2P2	32.6979	1.75085	0.422127	4.14767	3.3587e-05	0.000152801	3.36556
SOX5	43.9053	1.74809	0.477116	3.66388	0.000248424	0.000942736	3.35915
LINC01087	82.0113	1.74697	0.200145	8.72851	2.58047e-18	8.5361e-17	3.35652
RP11-290F5.1	7.43807	1.74651	0.724672	2.41006	0.0159498	0.0374419	3.35545
EPHB6	90.602	1.74596	0.755818	2.31002	0.0208869	0.0471653	3.35417
CYP2W1	10.0757	1.74567	0.491394	3.55248	0.000381613	0.00138695	3.35351
ZNF662	52.4815	1.74463	0.755697	2.30863	0.0209639	0.0473228	3.35109
CFL1P5	9.09153	1.74315	0.49923	3.49168	0.000479992	0.00169802	3.34766
LINC00482	23.0696	1.74197	0.333246	5.22727	1.72036e-07	1.20113e-06	3.34491
RP4-756G23.5	11.7226	1.74174	0.750153	2.32184	0.0202415	0.0458999	3.34438
POTEI	158.433	1.74114	0.140869	12.36	4.30347e-35	7.84961e-33	3.34298
MLLT4-AS1	8.65283	1.73824	0.498269	3.48856	0.000485637	0.00171582	3.33628
PAICSP1	6.13155	1.7364	0.744317	2.33288	0.0196544	0.0447549	3.33204
RP11-983P16.2	9.73981	1.73312	0.510902	3.39228	0.000693142	0.00234813	3.32447
KCNH6	8.85622	1.73188	0.722108	2.39837	0.0164683	0.0384233	3.32161
LINC01569	44.5977	1.72615	0.410961	4.20028	2.66581e-05	0.000123937	3.30844
RP11-138A9.2	10.6351	1.72611	0.597373	2.88951	0.00385843	0.0107825	3.30836
CCDC162P	15.9945	1.72446	0.368719	4.67689	2.91257e-06	1.63817e-05	3.30457
SERPINF2	6.64735	1.72374	0.57727	2.98602	0.00282635	0.00819276	3.30291
C1orf64	463.746	1.72149	0.383057	4.49408	6.98715e-06	3.64621e-05	3.29777
RP11-147G7.3	18.3638	1.72134	0.467387	3.68289	0.000230603	0.000881278	3.29742
TNNT2	11.3959	1.72125	0.517394	3.32676	0.000878611	0.00291086	3.29721
RP11-166N6.1	7.65162	1.72002	0.671287	2.56227	0.0103989	0.0257363	3.29441
CHST1	51.0333	1.71473	0.335912	5.10469	3.3133e-07	2.18983e-06	3.28235
ZNF750	62.8656	1.70794	0.295923	5.77157	7.8538e-09	6.90462e-08	3.26694
NCMAP	14.5497	1.70237	0.491313	3.46494	0.000530352	0.001854	3.25435
NOS1AP	144.276	1.70196	0.25252	6.73992	1.58477e-11	2.11994e-10	3.25344
KIAA1324	4549.62	1.69822	0.0680588	24.9522	2.02223e-137	1.97339e-133	3.245
SEC31B	61.8488	1.69728	0.407625	4.16383	3.1295e-05	0.000143377	3.2429
PCDHB19P	5.09036	1.69405	0.724683	2.33764	0.0194057	0.0443024	3.23564
HSF4	116.527	1.6924	0.191903	8.81906	1.1542e-18	4.00115e-17	3.23195
FAM83E	27.4326	1.6904	0.298922	5.65498	1.55862e-08	1.30837e-07	3.22746
LINC01088	15.4126	1.68998	0.442728	3.8172	0.000134976	0.000541373	3.22653
CITF22-49E9.3	6.8465	1.68925	0.666372	2.53499	0.011245	0.0275507	3.22488
C1orf228	6.10979	1.68796	0.668245	2.52595	0.0115386	0.028192	3.222
ISG20	174.851	1.68685	0.130889	12.8876	5.28783e-38	1.21415e-35	3.21952
RP11-267M23.4	8.58019	1.6859	0.632626	2.66493	0.00770045	0.019775	3.21742
TEX41	11.3703	1.68466	0.57273	2.94145	0.00326678	0.00932677	3.21464
DMGDH	8.83418	1.6842	0.638848	2.63631	0.00838136	0.0213043	3.21362
PIK3IP1	158.936	1.68403	0.194148	8.67396	4.17361e-18	1.35309e-16	3.21325
CEACAM1	47.2432	1.68192	0.46611	3.60843	0.000308057	0.00114412	3.20855
AF001548.5	12.9497	1.68181	0.699628	2.40386	0.0162228	0.037955	3.2083
C19orf54	74.6033	1.68109	0.278684	6.03225	1.61697e-09	1.60114e-08	3.20671
LY6H	4.30188	1.68058	0.677587	2.48024	0.0131296	0.0315617	3.20556
LARGE-AS1	13.4085	1.67985	0.483051	3.47758	0.000505955	0.00177955	3.20394
RP11-496I9.1	76.2671	1.6767	0.254325	6.59276	4.31718e-11	5.41506e-10	3.19697
ANG	91.3239	1.674	0.230775	7.2538	4.05237e-13	6.87143e-12	3.19097
ERVH48-1	18.6251	1.67005	0.54685	3.05395	0.0022585	0.00669692	3.18226
KIAA1217	1007.82	1.66997	0.250701	6.66121	2.71578e-11	3.4963e-10	3.18209
SPDYE11	18.9521	1.66957	0.492321	3.39122	0.00069583	0.0023565	3.18119
YPEL2	310.067	1.66886	0.111022	15.0318	4.54413e-51	2.95626e-48	3.17963
GRAMD4P3	16.2474	1.66608	0.463801	3.59223	0.000327864	0.00121008	3.17351
RP1-56K13.2	6.79797	1.66554	0.611422	2.72404	0.00644884	0.016892	3.17232
C9orf50	7.48011	1.66465	0.5141	3.23799	0.00120376	0.00384956	3.17036
KPNA7	9.08311	1.66229	0.404653	4.10794	3.99199e-05	0.000178778	3.16518
CEACAM5	110.329	1.66167	0.178492	9.30951	1.28427e-20	5.58242e-19	3.16383
DLEC1	12.3786	1.65989	0.603349	2.75113	0.00593897	0.0157167	3.15993
AKAP2	34.0628	1.65627	0.57057	2.90283	0.00369803	0.0104013	3.15201
CCDC144NL	16.117	1.65571	0.360017	4.59896	4.24598e-06	2.30897e-05	3.15078
PNPLA2	574.271	1.65563	0.227509	7.27721	3.40794e-13	5.81405e-12	3.15061
GSDMB	72.2229	1.65285	0.318888	5.18318	2.18134e-07	1.49066e-06	3.14455
CPZ	8.12023	1.65176	0.532371	3.10265	0.00191799	0.00580272	3.14217
IGF2	6.73745	1.65049	0.617868	2.67126	0.00755671	0.0194673	3.1394
RP11-640N20.4	21.7266	1.64649	0.435564	3.78013	0.000156745	0.000619519	3.13071
RP5-857K21.6	30.2878	1.64411	0.405517	4.05436	5.02716e-05	0.000221229	3.12555
RP11-97O12.6	13.2595	1.64356	0.478064	3.43795	0.000586126	0.00202396	3.12436
RP11-496H1.1	33.7453	1.64031	0.310915	5.27574	1.32219e-07	9.39492e-07	3.11732
CES3	57.989	1.63964	0.487141	3.36585	0.000763093	0.00256066	3.11589
RP4-734G22.3	23.941	1.6394	0.527108	3.11018	0.00186975	0.00567254	3.11536
MEF2D	304.289	1.63483	0.237276	6.88997	5.58025e-12	8.0317e-11	3.1055
IFIT1	38.8741	1.63457	0.388868	4.20339	2.62942e-05	0.000122507	3.10494
MYO16	257.061	1.6322	0.170026	9.59968	8.01967e-22	3.96253e-20	3.09985
CASP16P	24.7456	1.63115	0.310081	5.26041	1.43733e-07	1.01602e-06	3.09761
RP11-288H12.3	20.2069	1.62896	0.361767	4.5028	6.70632e-06	3.51281e-05	3.09291
MT-CYB	3031.78	1.62834	0.49356	3.29917	0.000969698	0.00317757	3.09157
RGS2	57.0932	1.62833	0.607385	2.68088	0.00734281	0.0189739	3.09155
RP11-731D1.4	18.1613	1.62737	0.459366	3.54264	0.000396136	0.0014336	3.0895
RPL23AP64	13.7399	1.62455	0.439114	3.69961	0.00021593	0.000830405	3.08346
LINC01002	310.735	1.62382	0.204559	7.93817	2.05193e-15	4.71999e-14	3.0819
AL353644.5	69.2355	1.62377	0.464855	3.49308	0.000477488	0.0016907	3.0818
AL353644.9	69.2355	1.62377	0.464855	3.49308	0.000477488	0.0016907	3.0818
AL592188.2	69.2355	1.62377	0.464855	3.49308	0.000477488	0.0016907	3.0818
AL592188.9	69.2355	1.62377	0.464855	3.49308	0.000477488	0.0016907	3.0818
FP236383.7	69.2355	1.62377	0.464855	3.49308	0.000477488	0.0016907	3.0818
FP236383.8	69.2355	1.62377	0.464855	3.49308	0.000477488	0.0016907	3.0818
FP671120.2	69.2355	1.62377	0.464855	3.49308	0.000477488	0.0016907	3.0818
ACACB	775.555	1.62361	0.119774	13.5555	7.34622e-42	2.3896e-39	3.08145
FGF18	8.76316	1.61896	0.444931	3.63868	0.000274044	0.00102935	3.07153
CTD-2410N18.4	9.86545	1.61831	0.600329	2.6957	0.00702404	0.0182322	3.07015
MAPT-IT1	16.5314	1.61776	0.550489	2.93876	0.00329524	0.00939565	3.06898
AC007040.11	15.2776	1.61224	0.462007	3.48965	0.00048366	0.00171007	3.05727
FUS	3398.79	1.61165	0.557076	2.89306	0.0038151	0.0106767	3.05602
RP11-727A23.10	15.1329	1.61014	0.555203	2.9001	0.0037305	0.010476	3.05282
AC159540.14	8.64237	1.60998	0.628182	2.56293	0.0103794	0.0257002	3.05249
WBSCR27	100.839	1.60945	0.301911	5.33087	9.77445e-08	7.13418e-07	3.05135
MT-ND1	1044.46	1.60941	0.585353	2.74947	0.00596926	0.015784	3.05127
AZGP1	1245.88	1.60803	0.276629	5.81292	6.13918e-09	5.49122e-08	3.04834
RP11-34P13.13	133.141	1.60802	0.18597	8.64666	5.30299e-18	1.68839e-16	3.04832
RP11-282K24.3	19.131	1.60791	0.418208	3.84476	0.000120668	0.000489419	3.04811
COL1A1	205.406	1.60705	0.283766	5.66331	1.48484e-08	1.25236e-07	3.04629
NTSR1	15.798	1.60489	0.332487	4.82693	1.38652e-06	8.20517e-06	3.04173
RSPH1	39.3692	1.60211	0.358115	4.47374	7.68648e-06	3.98346e-05	3.03587
DGCR9	18.2725	1.60078	0.678054	2.36085	0.0182332	0.0420237	3.03308
CA11	57.2236	1.59973	0.253214	6.31768	2.65527e-10	2.95624e-09	3.03086
RP11-486B10.4	10.7636	1.59879	0.532833	3.00055	0.00269493	0.0078632	3.0289
NR2F1-AS1	20.6493	1.59805	0.676827	2.36109	0.0182215	0.0420132	3.02733
RP11-274B21.3	21.7569	1.59572	0.426786	3.73893	0.000184805	0.000723103	3.02246
MVP	622.054	1.59537	0.0969744	16.4515	8.18216e-61	8.4048e-58	3.02173
TH	16.3043	1.59514	0.45402	3.51336	0.000442473	0.00158048	3.02123
COL11A2	30.9763	1.59265	0.248446	6.41044	1.45098e-10	1.68263e-09	3.01602
ADAMTSL4	38.1023	1.59201	0.387961	4.10354	4.0688e-05	0.000181801	3.0147
LINC00342	54.8425	1.59199	0.306365	5.19638	2.03202e-07	1.39693e-06	3.01465
SLC2A12	17.5799	1.59154	0.295584	5.38441	7.26839e-08	5.41646e-07	3.01371
RP1-79C4.1	6.14019	1.59109	0.693449	2.29446	0.0217639	0.0488519	3.01277
LINC00921	20.1402	1.59081	0.403564	3.9419	8.08395e-05	0.000340471	3.01218
CRIPAK	58.8748	1.58886	0.350998	4.52669	5.99143e-06	3.16382e-05	3.00811
MUC5B	472.804	1.58771	0.295846	5.36667	8.02033e-08	5.93152e-07	3.00571
RP11-157G21.2	11.8349	1.58699	0.410627	3.86479	0.000111183	0.000453965	3.00422
TMEM198B	65.9049	1.58658	0.259711	6.10905	1.00227e-09	1.02095e-08	3.00338
RP11-70L8.5	12.2605	1.5821	0.554621	2.85258	0.00433665	0.0119647	2.99405
AC005785.2	12.1073	1.58117	0.481723	3.28232	0.00102956	0.00335179	2.99212
AL353644.6	27.7309	1.58009	0.681709	2.31784	0.0204581	0.0463148	2.98989
RP11-760H22.2	20.2571	1.5797	0.336307	4.6972	2.63757e-06	1.4934e-05	2.98908
AP000688.29	28.8665	1.5796	0.395709	3.99183	6.55648e-05	0.000281175	2.98888
RAET1E	18.1373	1.57952	0.567502	2.78329	0.00538112	0.0144302	2.98871
RP11-539L10.2	16.4903	1.57844	0.440796	3.58089	0.000342424	0.00125906	2.98647
TRPM5	20.3748	1.5783	0.291334	5.41747	6.04477e-08	4.56386e-07	2.98617
RP11-118F19.1	11.9765	1.57714	0.582213	2.70886	0.00675147	0.0175855	2.98377
FCGBP	19.0155	1.57672	0.4742	3.325	0.000884176	0.0029278	2.9829
SLC26A2	851.069	1.57257	0.0802167	19.604	1.43027e-85	4.65244e-82	2.97433
RP11-353N14.2	20.8374	1.57093	0.352931	4.4511	8.54307e-06	4.39008e-05	2.97097
MT-CO2	15040.5	1.5699	0.498292	3.15056	0.00162959	0.00502126	2.96884
CAPN8	214.58	1.56825	0.161493	9.71099	2.70696e-22	1.42404e-20	2.96545
C9orf152	230.964	1.56667	0.149055	10.5107	7.71525e-26	5.95172e-24	2.9622
C1orf116	5.54578	1.56348	0.596952	2.61911	0.00881594	0.0222703	2.95567
RP11-433A19.2	9.81415	1.56344	0.457387	3.41821	0.000630346	0.00215681	2.95559
TMPRSS9	11.7706	1.56271	0.520817	3.0005	0.00269533	0.0078632	2.95409
RP11-395I14.2	8.25401	1.56271	0.538251	2.9033	0.00369251	0.0103873	2.95407
IRS2	253.562	1.56196	0.143067	10.9177	9.48635e-28	8.67881e-26	2.95255
TATDN2P3	9.40331	1.56178	0.444254	3.51551	0.000438912	0.0015692	2.95218
SCRG1	32.402	1.56164	0.332698	4.69387	2.68078e-06	1.51523e-05	2.9519
RNF39	45.1996	1.56041	0.296535	5.26215	1.42379e-07	1.00681e-06	2.94939
VILL	25.4232	1.55989	0.551673	2.82757	0.00469031	0.0128083	2.94832
TTBK1	25.486	1.55847	0.5031	3.09774	0.00195001	0.00588956	2.94542
CTD-2311B13.2	18.3572	1.5584	0.313694	4.9679	6.76812e-07	4.24056e-06	2.94527
TBC1D10C	46.4464	1.55676	0.480931	3.23697	0.00120808	0.00386146	2.94192
LCN12	30.105	1.55617	0.484598	3.21127	0.00132152	0.00418175	2.94073
GGT7	182.563	1.55484	0.324954	4.78481	1.7115e-06	9.98007e-06	2.93802
RP11-181G12.2	11.9486	1.55356	0.597294	2.601	0.00929525	0.0232942	2.93541
NPIPB15	38.0305	1.55298	0.281456	5.51765	3.43561e-08	2.71799e-07	2.93422
TESPA1	10.1208	1.55244	0.550614	2.81947	0.00481032	0.0130866	2.93312
PCDHB5	104.27	1.55184	0.614349	2.52599	0.0115373	0.028192	2.93191
CDKN1C	41.5972	1.55129	0.401472	3.864	0.000111544	0.000455156	2.93079
LINC00426	11.8214	1.54941	0.520463	2.97698	0.00291099	0.00841188	2.92698
RP11-196G11.4	11.5532	1.54856	0.46695	3.31632	0.0009121	0.00301005	2.92524
PA2G4P4	9.46373	1.54819	0.399125	3.87897	0.000104902	0.000430843	2.9245
RP1-63M2.7	31.0775	1.5461	0.570051	2.71221	0.00668372	0.0174393	2.92026
SIK1	30.0062	1.54571	0.658667	2.34673	0.018939	0.0433943	2.91948
RBM43	160.105	1.54343	0.231574	6.66497	2.64716e-11	3.41697e-10	2.91487
CCR4	9.47622	1.54304	0.509862	3.02638	0.00247499	0.00727694	2.91407
C1orf226	303.131	1.54288	0.205171	7.51996	5.47929e-14	1.03124e-12	2.91376
CTB-175E5.7	11.4871	1.54169	0.501985	3.07118	0.00213215	0.00638141	2.91135
RP11-228M15.1	20.6643	1.53954	0.569666	2.70253	0.00688147	0.0179027	2.90701
SLC7A8	905.427	1.53901	0.460067	3.34518	0.000822294	0.00273589	2.90594
CTD-2554C21.2	16.2407	1.53866	0.621846	2.47434	0.0133482	0.0320163	2.90525
CTA-204B4.2	38.7896	1.53819	0.30939	4.97168	6.63747e-07	4.16807e-06	2.9043
PODNL1	25.213	1.53791	0.280822	5.47644	4.33974e-08	3.36564e-07	2.90373
HPX	29.3979	1.53729	0.580096	2.65006	0.00804765	0.0205826	2.90249
LRRC6	30.1119	1.53501	0.4132	3.71493	0.000203261	0.000787739	2.8979
WNK4	38.0546	1.5349	0.36468	4.2089	2.56618e-05	0.000119847	2.89768
RP11-486O13.2	10.2165	1.53482	0.643688	2.38442	0.0171062	0.0397596	2.89752
PCDHGB3	20.1643	1.53448	0.424535	3.61451	0.000300922	0.00112072	2.89685
ANXA13	8.9191	1.5341	0.564918	2.71562	0.00661523	0.0172884	2.89608
RP11-326L2.1	11.7582	1.53259	0.627956	2.44061	0.0146626	0.0347757	2.89306
COL5A3	4.6947	1.5324	0.63775	2.40283	0.0162688	0.0380352	2.89267
SEZ6	21.3311	1.53222	0.58026	2.64058	0.00827633	0.0210846	2.89231
ELF5	512.725	1.53194	0.25415	6.02769	1.66325e-09	1.64279e-08	2.89174
RP11-196G11.3	9.93448	1.53065	0.524595	2.91777	0.00352548	0.00997634	2.88915
CRAT	603.821	1.52991	0.119054	12.8506	8.53224e-38	1.93632e-35	2.88769
MUC5AC	45.4584	1.52922	0.446944	3.4215	0.000622756	0.00213684	2.8863
RP11-45A17.2	7.84314	1.52837	0.617084	2.47677	0.0132579	0.031831	2.8846
hsa-mir-3687-1	61.3977	1.52803	0.448033	3.41054	0.000648348	0.00221106	2.88392
FHAD1	21.9136	1.5265	0.494123	3.08931	0.0020062	0.00603684	2.88086
SFXN3	477.676	1.52641	0.112984	13.51	1.36594e-41	4.37035e-39	2.88068
PCDHB15	11.0952	1.52524	0.457508	3.33379	0.000856714	0.00284265	2.87834
TTLL7-IT1	27.3479	1.52513	0.348635	4.37456	1.21675e-05	6.0611e-05	2.87812
C10orf10	40.0414	1.52471	0.382734	3.98373	6.78426e-05	0.000290242	2.87728
HK2	1091.37	1.52252	0.223711	6.80572	1.00544e-11	1.39072e-10	2.87292
RP11-174G6.5	106.52	1.52243	0.161097	9.4504	3.37535e-21	1.576e-19	2.87274
ANP32B	1526.62	1.52239	0.583805	2.6077	0.00911536	0.0229081	2.87266
CMYA5	304.321	1.52135	0.143089	10.6322	2.11068e-26	1.74552e-24	2.8706
RASA4B	33.9342	1.52008	0.306839	4.954	7.27038e-07	4.52186e-06	2.86807
YJEFN3	27.0984	1.51933	0.469864	3.23356	0.00122259	0.00390336	2.86658
MIR3687-2	30.7759	1.51908	0.454702	3.34082	0.000835309	0.00277493	2.86608
CCDC39	30.7667	1.51864	0.398203	3.81374	0.000136877	0.000548323	2.86522
SECTM1	128.939	1.51639	0.318673	4.75844	1.95097e-06	1.12654e-05	2.86074
GPER1	131.236	1.51061	0.154251	9.79321	1.20417e-22	6.63893e-21	2.84931
LRFN2	21.9506	1.51016	0.384769	3.92485	8.67834e-05	0.000362999	2.84842
MIR3687-1	30.7766	1.50984	0.456262	3.30915	0.000935805	0.00307995	2.84778
ITIH2	15.5462	1.5084	0.327969	4.59921	4.24097e-06	2.30689e-05	2.84494
RP11-110I1.11	16.8804	1.50766	0.372979	4.0422	5.29516e-05	0.000231977	2.84348
PNRC1	574.522	1.50582	0.106255	14.1717	1.37066e-45	6.52467e-43	2.83987
LINC00689	12.8479	1.5053	0.363322	4.14316	3.42553e-05	0.000155588	2.83884
RP11-417L19.5	22.4179	1.50314	0.30512	4.92637	8.37695e-07	5.16076e-06	2.83458
AC145124.2	31.676	1.50192	0.394691	3.8053	0.000141633	0.000565633	2.83219
DFNB31	179.968	1.50087	0.2415	6.21476	5.14027e-10	5.48211e-09	2.83012
ZFHX2	35.7861	1.49918	0.439456	3.41145	0.00064619	0.00220523	2.82682
RP5-1092A3.4	37.6155	1.49772	0.33586	4.45936	8.22051e-06	4.23436e-05	2.82396
LA16c-390E6.4	10.1659	1.49624	0.627544	2.38427	0.0171128	0.0397703	2.82106
HAR1A	8.11831	1.49595	0.528769	2.82912	0.00466769	0.0127572	2.82049
CRACR2B	314.813	1.49268	0.195474	7.63622	2.23687e-14	4.4548e-13	2.81412
GABARAPL1	109.804	1.49009	0.259568	5.74063	9.43256e-09	8.18565e-08	2.80906
COL21A1	19.4977	1.48881	0.313527	4.74859	2.04839e-06	1.17861e-05	2.80658
RP11-293M10.2	9.66467	1.48812	0.535252	2.78022	0.00543225	0.0145494	2.80523
JAK3	46.7449	1.48765	0.34906	4.26188	2.02711e-05	9.64954e-05	2.80432
TRIM29	26.9495	1.48677	0.252263	5.89373	3.77585e-09	3.47774e-08	2.8026
RP11-102K13.5	6.71858	1.48591	0.63717	2.33204	0.0196985	0.0448292	2.80093
SPDYE9P	17.3548	1.48306	0.530952	2.79321	0.00521871	0.0140294	2.79541
RP11-428K3.1	27.9613	1.48016	0.348347	4.24911	2.14625e-05	0.000101621	2.78981
RP11-138B9.1	14.2531	1.47876	0.598242	2.47185	0.0134417	0.0322167	2.7871
SPDYE16	65.415	1.47816	0.238829	6.1892	6.04686e-10	6.37928e-09	2.78594
GBP2	128.823	1.47746	0.197542	7.4792	7.47749e-14	1.38856e-12	2.78458
KDM3A	1093.39	1.47691	0.140359	10.5224	6.81401e-26	5.31956e-24	2.78351
FKSG52	24.6934	1.47672	0.382125	3.86449	0.000111323	0.000454442	2.78315
RP11-510J16.5	6.55653	1.47646	0.645888	2.28594	0.0222578	0.0498058	2.78265
SSTR5-AS1	8.29336	1.47644	0.627476	2.35298	0.0186237	0.0427975	2.78261
FAM19A2	23.6845	1.4755	0.425399	3.4685	0.000523378	0.00183323	2.78079
SORBS3	183.465	1.47492	0.317884	4.63982	3.4872e-06	1.93187e-05	2.77969
SOX9	237.773	1.47485	0.31407	4.69594	2.6539e-06	1.50177e-05	2.77956
CMAHP	34.1954	1.4738	0.24359	6.05034	1.44538e-09	1.4422e-08	2.77753
AHDC1	250.821	1.46891	0.337139	4.35698	1.3187e-05	6.5091e-05	2.76812
FBXL16	140.082	1.46822	0.260622	5.63352	1.76565e-08	1.46701e-07	2.7668
PRODH	218.853	1.46675	0.172061	8.52459	1.53356e-17	4.68396e-16	2.76399
PRR26	25.2987	1.46607	0.357013	4.10649	4.01724e-05	0.000179662	2.76268
CCNG2	803.05	1.46481	0.0904102	16.2018	4.89789e-59	4.3451e-56	2.76027
RP11-967K21.1	17.892	1.46358	0.485328	3.01566	0.00256424	0.00751426	2.75792
C9orf173-AS1	13.4009	1.45994	0.468663	3.11511	0.00183874	0.00558808	2.75097
RP11-333A23.4	8.63601	1.45902	0.544607	2.67903	0.00738368	0.0190618	2.74921
LINC01205	12.8419	1.45891	0.557327	2.6177	0.00885253	0.0223368	2.74901
AC004951.6	94.893	1.45808	0.255312	5.71097	1.12332e-08	9.64111e-08	2.74742
SLC25A39P1	6.00216	1.45765	0.614874	2.37065	0.0177567	0.0410661	2.74661
CTD-2017D11.2	14.7157	1.45717	0.487711	2.98778	0.00281011	0.00815905	2.7457
RP11-216N14.7	10.2544	1.45612	0.624521	2.33158	0.0197229	0.0448691	2.74369
CAPN9	99.2212	1.45452	0.148839	9.77246	1.47821e-22	8.08128e-21	2.74066
ZNF571-AS1	16.3286	1.45332	0.47033	3.09001	0.00200148	0.00602615	2.73838
RNU2-13P	5.16477	1.4522	0.615754	2.35841	0.0183536	0.0422713	2.73625
EPB41L4A-AS2	9.86334	1.4514	0.625341	2.32098	0.0202879	0.045982	2.73474
RP11-7F17.5	6.49099	1.45007	0.542215	2.67435	0.00748749	0.0193043	2.73222
AC012531.25	15.9203	1.44844	0.493773	2.93341	0.00335261	0.00954807	2.72912
TOB1	3106.11	1.44573	0.262617	5.50509	3.6898e-08	2.89794e-07	2.724
SELENBP1	1083.99	1.44481	0.117991	12.2451	1.78519e-34	3.08333e-32	2.72228
GRIK2	17.6498	1.44287	0.38696	3.72874	0.000192441	0.000749673	2.71861
RAI2	47.3455	1.44226	0.360358	4.00231	6.27275e-05	0.000270553	2.71747
RGS22	113.081	1.44167	0.176587	8.16409	3.23876e-16	8.41691e-15	2.71636
RP11-165J3.6	14.3233	1.44161	0.547233	2.63437	0.0084294	0.0214075	2.71624
DYRK1B	154.35	1.44143	0.201098	7.1678	7.62101e-13	1.2426e-11	2.7159
RP13-39P12.2	19.1122	1.43946	0.338284	4.25517	2.08894e-05	9.91968e-05	2.71218
CSAD	243.347	1.43921	0.17399	8.27177	1.3198e-16	3.56272e-15	2.71172
RP11-278C7.5	17.8794	1.43896	0.470562	3.05795	0.00222854	0.00662419	2.71125
TRANK1	111.235	1.43795	0.19565	7.34957	1.98843e-13	3.51205e-12	2.70935
LINC01001	104.751	1.43691	0.282647	5.08377	3.70011e-07	2.4274e-06	2.70741
CTA-228A9.3	24.4157	1.43627	0.402159	3.5714	0.000355073	0.00129994	2.70621
ADAMTS13	47.2796	1.43609	0.22782	6.3036	2.90804e-10	3.2193e-09	2.70586
KCNMA1-AS1	16.4748	1.43605	0.488541	2.93947	0.00328777	0.00937847	2.70579
ACTG1P1	6.24968	1.43351	0.622233	2.30382	0.021233	0.0478195	2.70103
ADD3-AS1	12.2262	1.43238	0.477485	2.99985	0.00270114	0.00787895	2.69892
WDR93	10.0997	1.43196	0.593065	2.41451	0.0157565	0.0370595	2.69813
ACVR1C	16.0788	1.43138	0.553855	2.5844	0.00975492	0.0243119	2.69705
CD37	12.6425	1.42978	0.467634	3.05748	0.00223208	0.00663156	2.69406
RN7SL648P	8.14761	1.42966	0.573804	2.49154	0.0127189	0.030726	2.69383
BPIFB1	87.2713	1.42955	0.281563	5.07718	3.83069e-07	2.50632e-06	2.69362
PARM1	503.983	1.42884	0.10186	14.0274	1.05965e-44	4.70026e-42	2.6923
CTD-2547G23.4	40.75	1.42726	0.323404	4.41324	1.01837e-05	5.17324e-05	2.68935
EMP3	21.6056	1.42268	0.310487	4.58209	4.60346e-06	2.48261e-05	2.68083
SYCP3	25.1354	1.4219	0.425005	3.3456	0.000821034	0.00273309	2.67938
MT-ND4L	717.207	1.42125	0.47496	2.99235	0.00276835	0.00805095	2.67817
RP5-1174N9.2	7.36677	1.42116	0.599757	2.36955	0.0178095	0.0411786	2.678
LLNLF-173C4.2	40.7568	1.42109	0.482314	2.94639	0.00321508	0.0091953	2.67787
C1QTNF9B-AS1	11.5215	1.41904	0.447757	3.16922	0.00152851	0.00474728	2.67407
SSTR5	5.10499	1.41875	0.550597	2.57674	0.00997367	0.024797	2.67353
DPYSL4	89.8248	1.41701	0.189916	7.46121	8.57287e-14	1.57697e-12	2.67031
CTD-2583A14.11	19.248	1.41665	0.468595	3.02319	0.00250125	0.00734972	2.66965
SERHL2	133.112	1.41644	0.181205	7.81681	5.4178e-15	1.17619e-13	2.66926
RP11-93B14.9	17.687	1.41588	0.394358	3.59033	0.000330253	0.00121752	2.66822
BNIPL	434.664	1.41565	0.199548	7.0943	1.30009e-12	2.05124e-11	2.66781
NR3C2	152.673	1.4154	0.386584	3.66131	0.000250929	0.000951687	2.66734
STEAP2	93.6479	1.41379	0.446189	3.16859	0.0015318	0.00475523	2.66436
SEPT7-AS1	17.5646	1.41247	0.471813	2.99371	0.00275604	0.00802011	2.66193
LINC00894	46.605	1.41204	0.262908	5.37085	7.83679e-08	5.80237e-07	2.66113
RP11-610P16.1	12.1934	1.41193	0.512612	2.75439	0.0058802	0.0155739	2.66093
IL16	24.3934	1.41076	0.521669	2.70431	0.0068446	0.0178162	2.65876
RP11-420A23.1	23.551	1.40935	0.371568	3.79297	0.000148854	0.000592048	2.65617
RP11-44M6.7	40.7357	1.40904	0.330134	4.26808	1.97161e-05	9.39679e-05	2.6556
SLC6A4	10.3635	1.40873	0.594024	2.3715	0.0177159	0.0409961	2.65503
NYNRIN	34.5861	1.40817	0.359628	3.91562	9.01711e-05	0.000375719	2.654
CPLX1	116.003	1.40559	0.207143	6.78563	1.1558e-11	1.58857e-10	2.64927
MT-CO1	37055	1.40297	0.300013	4.67638	2.91981e-06	1.64177e-05	2.64446
LINC00893	41.4059	1.40214	0.275922	5.08167	3.74134e-07	2.45115e-06	2.64294
RP11-15A1.4	9.95488	1.4009	0.557734	2.51177	0.0120127	0.0292008	2.64066
ANGPTL4	78.2579	1.40059	0.28021	4.99834	5.78257e-07	3.67139e-06	2.64009
AC159540.2	15.3599	1.39896	0.470791	2.9715	0.0029635	0.00854842	2.63711
PCSK4	47.9136	1.39882	0.318357	4.39388	1.11347e-05	5.60814e-05	2.63686
RBFOX3	11.0981	1.39877	0.497015	2.81434	0.00488767	0.0132637	2.63677
IGHE	12.4346	1.397	0.385619	3.62274	0.000291495	0.00108799	2.63353
ZNF843	12.6862	1.39683	0.543643	2.5694	0.0101876	0.0252687	2.63323
LIPE	98.4681	1.3934	0.26892	5.18148	2.20135e-07	1.50275e-06	2.62697
RP11-31F15.2	12.0128	1.39326	0.570883	2.44054	0.0146654	0.0347765	2.62672
OCEL1	117.759	1.39325	0.288032	4.83713	1.31725e-06	7.83566e-06	2.6267
TMEM86A	108.989	1.39071	0.252056	5.51749	3.43867e-08	2.71931e-07	2.62209
LINC00954	10.8061	1.38897	0.46122	3.0115	0.00259959	0.00761119	2.61891
AC135048.13	21.4981	1.38843	0.311153	4.4622	8.11207e-06	4.18734e-05	2.61794
FER1L4	184.141	1.38637	0.119898	11.5629	6.35264e-31	7.999e-29	2.6142
AL353644.4	77.7737	1.38515	0.529195	2.61747	0.00885851	0.0223489	2.61199
CABP4	10.7573	1.38322	0.534049	2.59006	0.0095958	0.0239828	2.6085
PCDH19	28.5425	1.38301	0.315928	4.37762	1.19981e-05	5.99201e-05	2.60813
LINC00857	18.1311	1.38122	0.504628	2.7371	0.00619835	0.0163168	2.60488
MAP1LC3B2	10.0976	1.37976	0.595647	2.3164	0.0205362	0.0464594	2.60225
RP13-39P12.3	31.2539	1.37796	0.320526	4.29905	1.71534e-05	8.2826e-05	2.599
CTD-2619J13.5	13.9301	1.37767	0.468106	2.94308	0.00324967	0.00928607	2.59849
CDHR5	12.282	1.37751	0.560345	2.45833	0.0139585	0.0332838	2.5982
SYT15	112.334	1.37681	0.222941	6.17568	6.58799e-10	6.90536e-09	2.59694
TSPAN11	15.3423	1.37668	0.514244	2.67709	0.00742641	0.0191645	2.5967
NCR3LG1	145.963	1.37473	0.193796	7.09369	1.30581e-12	2.05859e-11	2.5932
C12orf77	11.0956	1.37462	0.527652	2.60516	0.0091832	0.0230549	2.59299
SPDYE8P	11.133	1.37437	0.524921	2.61825	0.0088383	0.0223066	2.59255
RP11-48B3.5	9.48773	1.37398	0.494477	2.77866	0.00545837	0.0146013	2.59185
TBX6	26.2311	1.37367	0.267335	5.1384	2.77083e-07	1.85708e-06	2.5913
RHD	9.63693	1.37321	0.516415	2.65912	0.00783457	0.0200877	2.59046
RP4-740C4.5	44.7127	1.37295	0.372744	3.68336	0.000230183	0.000880015	2.58999
MT-ND2	1109.28	1.37288	0.499377	2.74919	0.00597434	0.0157953	2.58987
VAMP5	28.4658	1.3703	0.352742	3.8847	0.000102455	0.000421505	2.58524
OAS1	186.765	1.36987	0.320571	4.27323	1.92664e-05	9.19594e-05	2.58447
RP4-724E16.2	100.944	1.36829	0.174439	7.84395	4.36581e-15	9.57555e-14	2.58165
ANKZF1	462.696	1.36608	0.0975409	14.0052	1.4492e-44	6.14872e-42	2.57769
LRRC48	51.2352	1.36464	0.26864	5.07982	3.77784e-07	2.47423e-06	2.57512
SMPD3	71.9528	1.3643	0.246549	5.53358	3.13768e-08	2.5077e-07	2.57451
RP1-102E24.10	9.40888	1.36321	0.57928	2.35328	0.0186086	0.0427779	2.57257
SERPINA1	606.233	1.36287	0.191541	7.11532	1.11654e-12	1.78181e-11	2.57197
RP11-1017G21.6	10.7079	1.36272	0.531286	2.56496	0.0103189	0.0255641	2.5717
RP4-569M23.4	13.9576	1.36136	0.424989	3.20328	0.00135871	0.00428399	2.56927
TBC1D17	252.651	1.35994	0.23778	5.71933	1.06947e-08	9.21948e-08	2.56675
ENG	37.2349	1.35795	0.360328	3.76864	0.000164137	0.000647426	2.5632
RP11-113K21.6	13.8648	1.3577	0.487081	2.78743	0.00531285	0.0142629	2.56277
PPIAL4G	14.1633	1.35723	0.513328	2.64398	0.00819385	0.0209018	2.56192
LENG8	416.92	1.3558	0.179138	7.56849	3.77594e-14	7.28932e-13	2.55939
LAMA4	75.2098	1.35445	0.426805	3.17346	0.00150633	0.00469248	2.55699
AC004237.1	30.1874	1.35215	0.294239	4.59542	4.31876e-06	2.34593e-05	2.55293
YPEL3	320.499	1.35099	0.152492	8.85945	8.04122e-19	2.81255e-17	2.55088
RP11-694I15.7	15.4613	1.35074	0.452085	2.9878	0.00280992	0.00815905	2.55043
RP11-243A14.1	9.37273	1.35056	0.561153	2.40676	0.0160945	0.0377227	2.55012
RP11-66D17.3	13.2752	1.34674	0.511283	2.63404	0.00843765	0.0214229	2.54336
CACNB4	83.9695	1.34593	0.461775	2.91469	0.00356047	0.0100637	2.54194
ALDOC	306.041	1.34515	0.161379	8.33538	7.72465e-17	2.16612e-15	2.54057
AC005537.2	14.9975	1.34242	0.574674	2.33597	0.0194926	0.0444487	2.53577
DNAH6	19.4982	1.3422	0.554238	2.42171	0.0154478	0.0363948	2.53538
CTD-2600H12.2	29.1856	1.3422	0.354474	3.78645	0.000152817	0.000605466	2.53537
PALM2	20.7995	1.33979	0.460659	2.90841	0.00363273	0.0102464	2.53114
EAF1-AS1	12.4439	1.33919	0.501002	2.67303	0.00751689	0.0193749	2.5301
RP11-429J17.2	16.9536	1.33917	0.45148	2.96617	0.00301535	0.00868772	2.53005
CCDC96	53.8023	1.33906	0.435248	3.07655	0.00209413	0.00627628	2.52987
RAB11FIP1P1	13.2954	1.33878	0.443878	3.01609	0.00256057	0.00750595	2.52937
C15orf62	41.3036	1.33809	0.397654	3.36496	0.000765558	0.00256725	2.52816
CTB-131B5.2	15.5156	1.33806	0.416513	3.21254	0.00131566	0.00416587	2.52812
RP11-849H4.4	37.95	1.338	0.260218	5.14184	2.72066e-07	1.82597e-06	2.528
RNASE10	11.9071	1.33759	0.585112	2.28604	0.0222517	0.0497978	2.52729
ICAM5	39.678	1.33726	0.291469	4.58798	4.47555e-06	2.42233e-05	2.5267
CGNL1	183.78	1.33693	0.187914	7.1146	1.12236e-12	1.78963e-11	2.52614
FOSL2	1439.49	1.33447	0.10138	13.1631	1.43013e-39	3.87663e-37	2.52183
KLHL24	511.425	1.33378	0.0846472	15.7569	6.15359e-56	4.80399e-53	2.52062
SH3PXD2A	184.307	1.33204	0.250701	5.31324	1.07694e-07	7.77604e-07	2.51758
ESRG	19.5969	1.33124	0.509473	2.61297	0.00897592	0.0225984	2.51618
KLF2	53.2999	1.33074	0.297861	4.46765	7.90848e-06	4.08982e-05	2.51531
MT-CO3	28325.6	1.33019	0.395039	3.36725	0.000759218	0.00255008	2.51437
CD22	15.1876	1.3298	0.382189	3.47944	0.000502463	0.00176822	2.51368
C19orf68	43.8382	1.3289	0.311738	4.26289	2.01802e-05	9.60862e-05	2.51212
NEURL1	88.7033	1.32682	0.224234	5.91713	3.27612e-09	3.04912e-08	2.50849
AL592188.10	37.2536	1.32612	0.512209	2.58901	0.0096251	0.0240406	2.50727
AL592188.4	37.2536	1.32612	0.512209	2.58901	0.0096251	0.0240406	2.50727
FP236383.5	37.2536	1.32612	0.512209	2.58901	0.0096251	0.0240406	2.50727
P2RX2	32.756	1.32541	0.315607	4.19955	2.6745e-05	0.000124311	2.50604
SPATA25	8.82122	1.32293	0.569204	2.32417	0.0201164	0.0456418	2.50173
LINC00461	10.8586	1.32092	0.382396	3.45431	0.000551699	0.00192105	2.49825
PCDHGA5	25.4837	1.32016	0.368471	3.58282	0.000339911	0.00125005	2.49694
MAP1LC3B	611.839	1.31872	0.27043	4.8764	1.0804e-06	6.52014e-06	2.49445
RP4-569M23.2	45.0984	1.31826	0.270064	4.88127	1.05407e-06	6.37703e-06	2.49365
GP1BB	45.6711	1.3181	0.264137	4.99022	6.03109e-07	3.81181e-06	2.49338
CTD-2313J23.1	19.1238	1.31705	0.43619	3.01944	0.00253245	0.00743031	2.49156
RFTN1	61.7825	1.31652	0.167612	7.85458	4.01105e-15	8.85562e-14	2.49064
CCDC146	45.939	1.31405	0.307422	4.27441	1.91642e-05	9.1539e-05	2.48639
SYTL3	48.3396	1.31375	0.34411	3.81782	0.000134635	0.000540228	2.48587
RP11-261P9.4	9.777	1.31296	0.521444	2.51794	0.0118045	0.0287662	2.48451
RP11-600F24.7	113.745	1.3114	0.150087	8.73761	2.38089e-18	7.92967e-17	2.48182
TNRC18P1	18.9256	1.30991	0.334004	3.92184	8.78746e-05	0.000367091	2.47926
CICP14	102.717	1.30922	0.188547	6.94373	3.81867e-12	5.62059e-11	2.47808
TPCN1	649.367	1.30897	0.201016	6.51178	7.42652e-11	9.0195e-10	2.47765
ATP6V1B1	96.9003	1.30785	0.248171	5.26996	1.36455e-07	9.6808e-07	2.47573
AC091814.3	18.7646	1.30744	0.461012	2.83603	0.00456781	0.0125316	2.47503
GSG1	12.1995	1.3071	0.508407	2.57098	0.0101412	0.0251718	2.47444
RP11-274H24.1	4.66074	1.30616	0.564782	2.31269	0.0207397	0.0468709	2.47283
CARNS1	69.4043	1.30525	0.322054	4.0529	5.05866e-05	0.000222509	2.47127
ATP8B3	58.1097	1.30414	0.317549	4.10689	4.01013e-05	0.000179426	2.46937
DLX4	16.3	1.30316	0.478165	2.72533	0.00642369	0.0168374	2.46768
TMEM145	42.1237	1.30271	0.519199	2.50908	0.0121046	0.0294019	2.46692
SLC2A1-AS1	45.2719	1.30135	0.349011	3.72866	0.000192499	0.000749751	2.46459
LMNTD2	84.0492	1.30109	0.240894	5.40108	6.62408e-08	4.96475e-07	2.46414
SLC28A2	18.8071	1.29985	0.44044	2.95126	0.00316481	0.00907279	2.46204
RP11-167N5.5	7.20653	1.29929	0.537533	2.41713	0.0156434	0.0368201	2.46107
NAT6	40.4382	1.2989	0.314132	4.1349	3.55112e-05	0.000160694	2.46042
RASGRP3	26.0835	1.29855	0.455509	2.85076	0.00436147	0.0120196	2.45981
RP11-803B1.8	17.3728	1.29799	0.418189	3.10385	0.00191022	0.00578101	2.45887
LTBP4	123.107	1.29656	0.218706	5.92833	3.06023e-09	2.86046e-08	2.45643
AGAP11	28.4312	1.2963	0.434475	2.9836	0.00284878	0.00825165	2.45598
RP11-932O9.10	9.60687	1.29599	0.504222	2.57028	0.0101617	0.0252162	2.45546
LINC00243	34.6866	1.29463	0.226849	5.70703	1.14968e-08	9.85864e-08	2.45314
RP3-335N17.2	10.0739	1.29373	0.479956	2.69552	0.00702778	0.0182371	2.45161
MNT	155.501	1.29319	0.222506	5.81196	6.17438e-09	5.52017e-08	2.4507
RP11-334C17.5	76.5386	1.293	0.235954	5.47989	4.25597e-08	3.30536e-07	2.45037
KB-318B8.7	9.49505	1.28996	0.537195	2.40128	0.0163379	0.0381831	2.44521
GAS8-AS1	10.0007	1.28788	0.448824	2.86945	0.0041119	0.0114059	2.44168
RP11-294J22.7	23.5665	1.28661	0.329092	3.90958	9.24564e-05	0.000384175	2.43955
RP5-882C2.2	29.2595	1.28625	0.329933	3.89853	9.67776e-05	0.000400511	2.43894
FAM178B	53.6591	1.28589	0.329042	3.908	9.30642e-05	0.00038629	2.43833
STX16	1323.25	1.28587	0.354102	3.63135	0.000281941	0.00105597	2.43829
RAB13	1091.14	1.28585	0.363614	3.53632	0.000405749	0.00146431	2.43826
C1orf220	28.2634	1.28507	0.363488	3.53538	0.000407184	0.00146895	2.43694
ATP8A1	470.722	1.2846	0.129815	9.89562	4.34917e-23	2.49655e-21	2.43614
C20orf195	17.974	1.28423	0.495783	2.59031	0.00958893	0.0239686	2.43553
LINC00957	74.0374	1.28312	0.206362	6.21784	5.04046e-10	5.38155e-09	2.43365
ZNF404	16.0868	1.2821	0.367628	3.48749	0.000487577	0.00172143	2.43192
KCNRG	12.7835	1.28194	0.529139	2.4227	0.0154058	0.0363133	2.43166
CYP4F8	82.5028	1.28175	0.443931	2.88728	0.00388584	0.0108526	2.43134
CTB-179K24.3	12.0575	1.2813	0.440296	2.91008	0.00361333	0.0101998	2.43058
TMEM8B	85.2042	1.28092	0.325998	3.92924	8.52143e-05	0.000356894	2.42994
LRRC29	21.776	1.27983	0.442086	2.89498	0.00379181	0.0106191	2.4281
KCNG4	10.5384	1.27983	0.471341	2.71529	0.00662174	0.0173031	2.4281
SLC12A6	219.786	1.27981	0.118296	10.8187	2.80639e-27	2.4452e-25	2.42808
ASIC4	7.40991	1.27964	0.523995	2.44209	0.0146027	0.0346463	2.42778
AC108676.1	11.974	1.27766	0.514908	2.48134	0.0130888	0.031489	2.42446
ALG1L2	11.5059	1.27746	0.536901	2.37933	0.0173443	0.0402652	2.42412
RP11-974F13.5	13.802	1.27744	0.508747	2.51096	0.0120405	0.0292608	2.42409
SPINK5	88.1524	1.2773	0.433539	2.94623	0.00321678	0.0091988	2.42385
AC074289.1	14.3804	1.2766	0.500325	2.55155	0.0107244	0.0264546	2.42268
TSPAN12	197.337	1.27624	0.23262	5.48638	4.10249e-08	3.19634e-07	2.42207
PCDHGA6	116.636	1.27422	0.240388	5.30069	1.15364e-07	8.2778e-07	2.41869
RP11-798G7.8	32.34	1.2738	0.374443	3.40186	0.000669279	0.00227527	2.41798
C1orf132	299.827	1.27268	0.180112	7.06604	1.59416e-12	2.48112e-11	2.4161
LINC00886	65.1786	1.27241	0.169386	7.51188	5.82837e-14	1.09588e-12	2.41565
RP11-120M18.2	16.8183	1.27127	0.430149	2.95542	0.00312244	0.00896582	2.41374
AC137934.1	39.018	1.27084	0.291348	4.36194	1.28914e-05	6.37828e-05	2.41302
DARS-AS1	28.2782	1.27017	0.278702	4.55746	5.17755e-06	2.76244e-05	2.41191
LINC00174	55.2079	1.26965	0.285375	4.44905	8.62511e-06	4.4299e-05	2.41103
LCN15	13.3354	1.26713	0.474794	2.6688	0.0076122	0.0195818	2.40682
RP11-547D13.1	23.4109	1.26626	0.357653	3.54048	0.000399403	0.00144435	2.40538
AL022344.5	10.86	1.26625	0.493472	2.566	0.0102879	0.0254971	2.40535
TRIM46	34.4509	1.26301	0.379993	3.32376	0.000888115	0.00293985	2.39995
RP11-181K12.1	20.1381	1.26257	0.48655	2.59495	0.00946039	0.0236625	2.39923
AMT	39.1406	1.26253	0.305474	4.13301	3.58046e-05	0.000161946	2.39916
AC092881.1	36.443	1.26225	0.277809	4.54361	5.52991e-06	2.93759e-05	2.3987
AJ003147.11	12.7245	1.26165	0.492983	2.55922	0.0104908	0.0259341	2.3977
CICP27	64.5272	1.26107	0.249504	5.05429	4.32005e-07	2.80394e-06	2.39673
DENND2A	12.2989	1.25955	0.468914	2.68609	0.00722936	0.018698	2.3942
KCNK3	40.6362	1.25949	0.495751	2.54058	0.0110669	0.0271826	2.39412
SPTLC3	238.639	1.25916	0.187173	6.72725	1.72904e-11	2.29407e-10	2.39357
ADIRF-AS1	228.928	1.25913	0.145718	8.6409	5.57741e-18	1.76999e-16	2.39351
AC015971.2	23.184	1.25908	0.358543	3.51166	0.00044531	0.00158945	2.39343
C6orf132	400.648	1.25905	0.186794	6.74032	1.58038e-11	2.11552e-10	2.39338
TTLL3	128.833	1.25892	0.140615	8.95301	3.45908e-19	1.25719e-17	2.39317
RP11-54O7.17	35.4479	1.25865	0.397954	3.1628	0.0015626	0.0048416	2.39272
LA16c-352F7.1	13.4705	1.25808	0.466992	2.694	0.00705994	0.018306	2.39177
RP11-264B17.3	16.9813	1.25723	0.458149	2.74415	0.00606687	0.0160097	2.39036
ADAMTS9	58.7371	1.25657	0.184606	6.80674	9.98376e-12	1.38194e-10	2.38926
MYD88	373.734	1.25652	0.492968	2.54889	0.0108067	0.0266339	2.38919
RGS11	88.3265	1.25476	0.29973	4.18629	2.83551e-05	0.000131108	2.38627
CLYBL	32.001	1.25449	0.362551	3.46018	0.000539815	0.00188404	2.38583
RP11-295K3.1	33.2933	1.25371	0.477517	2.62548	0.00865274	0.021912	2.38454
CYP4F11	40.9283	1.25303	0.188657	6.64186	3.09751e-11	3.94609e-10	2.38342
DISC1	16.1149	1.25104	0.327766	3.81686	0.000135162	0.000541968	2.38012
ZBTB20	33.4402	1.25097	0.398452	3.13958	0.00169192	0.00519365	2.38001
COBL	816.752	1.25028	0.173203	7.21858	5.25346e-13	8.74844e-12	2.37888
TNXB	36.3104	1.24976	0.298023	4.19352	2.74662e-05	0.00012733	2.37802
RP11-501E14.1	22.4428	1.24897	0.376077	3.32104	0.000896818	0.00296715	2.37671
DNAH1	59.6132	1.24822	0.225655	5.53154	3.17427e-08	2.53487e-07	2.37549
PATE4	10.2838	1.24779	0.467458	2.66932	0.00760051	0.0195595	2.37478
RP11-142O6.1	14.3129	1.2472	0.455252	2.73958	0.00615171	0.016216	2.3738
RP11-144I2.1	24.2576	1.24653	0.415377	3.00097	0.00269124	0.00785714	2.3727
SEZ6L2	719.987	1.24466	0.166663	7.46815	8.13309e-14	1.50032e-12	2.36963
FCGR2B	23.7582	1.24453	0.396299	3.14038	0.00168728	0.00518022	2.36942
STAC3	15.2401	1.24431	0.386692	3.21783	0.00129163	0.004097	2.36905
CTB-12A17.2	7.97663	1.24407	0.543032	2.29097	0.0219653	0.0492246	2.36866
RP4-800G7.2	70.8456	1.24278	0.209945	5.91953	3.22862e-09	3.00778e-08	2.36653
RP4-669P10.16	14.9423	1.24275	0.519214	2.39352	0.0166876	0.038884	2.36649
C9orf106	81.7938	1.24122	0.16787	7.39394	1.42535e-13	2.56393e-12	2.36399
RP11-5C23.1	21.2488	1.24094	0.401154	3.09342	0.00197865	0.0059659	2.36352
RP11-142G1.3	21.8128	1.24084	0.370868	3.34576	0.000820577	0.00273221	2.36335
RP11-475O6.1	11.1786	1.24042	0.513754	2.41443	0.0157597	0.0370625	2.36268
AC079610.2	39.7791	1.23977	0.258884	4.78889	1.67703e-06	9.79081e-06	2.3616
SPTBN4	66.0217	1.23898	0.272754	4.54247	5.56002e-06	2.95279e-05	2.36031
LINC00852	11.2037	1.23832	0.522101	2.37181	0.0177012	0.0409718	2.35924
CTC-277H1.6	13.1432	1.23823	0.505946	2.44735	0.014391	0.034194	2.35909
INHA	31.4468	1.23777	0.314645	3.93385	8.35944e-05	0.000351089	2.35833
GS1-124K5.3	37.5463	1.23771	0.289181	4.28007	1.86835e-05	8.94838e-05	2.35824
AC010148.1	10.5492	1.23771	0.498034	2.48519	0.0129483	0.0311951	2.35824
AK8	25.9301	1.23718	0.335292	3.68987	0.000224369	0.000859529	2.35738
TNFAIP8L3	15.3183	1.23676	0.414677	2.98246	0.00285942	0.00827264	2.35668
RAB37	76.1292	1.23586	0.163895	7.54061	4.67782e-14	8.94193e-13	2.35522
RP11-797H7.1	22.9787	1.23533	0.530285	2.32957	0.0198291	0.0450898	2.35436
WNT11	38.8341	1.23533	0.257255	4.80197	1.57113e-06	9.21663e-06	2.35435
PLEC	8118.61	1.23481	0.174738	7.06662	1.58757e-12	2.47284e-11	2.3535
LRP4	51.3784	1.23478	0.228172	5.41164	6.24503e-08	4.70051e-07	2.35346
BAHCC1	135.89	1.234	0.201139	6.13503	8.51412e-10	8.77813e-09	2.35218
ZNF414	57.8114	1.23395	0.239181	5.15907	2.48174e-07	1.67541e-06	2.35211
RP11-344N10.5	18.7608	1.23382	0.430263	2.86761	0.0041359	0.0114627	2.3519
AHNAK	40938.3	1.23269	0.123649	9.96926	2.07762e-23	1.24003e-21	2.35005
PRKCD	529.371	1.23047	0.445243	2.7636	0.00571681	0.0151947	2.34644
RP11-374N7.2	31.5219	1.23045	0.295069	4.17004	3.04547e-05	0.000140185	2.3464
RPS6KA2	168.361	1.23042	0.130552	9.42478	4.31015e-21	1.97932e-19	2.34636
ABCA9	20.8112	1.23003	0.410563	2.99597	0.00273573	0.00796795	2.34573
SIAH2-AS1	17.1436	1.2296	0.389341	3.15816	0.00158769	0.00490842	2.34502
RIN3	8.5381	1.22905	0.513521	2.39337	0.0166943	0.0388903	2.34412
NOX5	34.2108	1.22902	0.279141	4.40285	1.06838e-05	5.40495e-05	2.34407
MT-TS1	85.3647	1.22846	0.347902	3.53104	0.000413932	0.00148756	2.34316
RP1-80N2.3	53.6535	1.22693	0.241718	5.07587	3.85725e-07	2.52117e-06	2.34069
PPT2-EGFL8	38.9003	1.22692	0.30921	3.96793	7.24993e-05	0.000308406	2.34068
MT-ND5	2262.96	1.22567	0.40273	3.04341	0.00233917	0.00691407	2.33864
SPN	18.7562	1.22552	0.35841	3.41934	0.000627738	0.00215072	2.3384
RNF208	31.4414	1.22532	0.378296	3.23904	0.00119932	0.00383723	2.33807
RP11-1042B17.3	24.7887	1.22513	0.317109	3.86344	0.000111802	0.000456112	2.33777
MAF	13.9343	1.22443	0.366225	3.34338	0.000827636	0.00275178	2.33663
SPDYE1	22.0816	1.22424	0.371767	3.29302	0.000991173	0.00324125	2.33632
PBXIP1	735.427	1.224	0.120393	10.1667	2.7908e-24	1.83394e-22	2.33594
SLC16A13	36.9258	1.22388	0.416696	2.9371	0.00331297	0.00944345	2.33574
TNS2	405.781	1.22322	0.153746	7.95611	1.77538e-15	4.13979e-14	2.33467
BDKRB2	43.2366	1.22319	0.206203	5.93197	2.99323e-09	2.80725e-08	2.33462
SYNDIG1	6.44531	1.22239	0.499138	2.44901	0.014325	0.0340631	2.33334
APOD	1087.29	1.22187	0.247969	4.9275	8.329e-07	5.13609e-06	2.33248
RP11-749H20.3	14.9362	1.22149	0.450808	2.70955	0.0067374	0.0175649	2.33187
CTC-523E23.5	13.5611	1.22124	0.463207	2.63649	0.0083769	0.0212991	2.33147
GLB1L3	19.9577	1.2211	0.355766	3.43231	0.000598462	0.002064	2.33124
CSPG4P11	30.7408	1.21824	0.38409	3.17176	0.00151516	0.00471481	2.32663
TCF4	108.281	1.21739	0.504856	2.41135	0.0158934	0.0373276	2.32525
HS3ST5	76.8642	1.21562	0.186043	6.53408	6.40006e-11	7.85598e-10	2.32241
RP11-421E14.2	28.4034	1.21551	0.312586	3.88857	0.000100837	0.000415371	2.32223
C1orf158	8.82699	1.21506	0.522294	2.32639	0.0199978	0.045394	2.3215
PTPN7	12.1641	1.21355	0.449913	2.69729	0.00699068	0.0181577	2.31907
PINLYP	15.7781	1.21334	0.398764	3.04276	0.0023442	0.00692787	2.31874
RABGAP1L-IT1	56.9299	1.21293	0.333598	3.6359	0.000277009	0.00103849	2.31808
GALNT5	55.6619	1.21264	0.310381	3.90693	9.34764e-05	0.000387918	2.31761
GNAO1	79.5572	1.2111	0.435746	2.77937	0.00544643	0.0145833	2.31514
RP11-573D15.2	31.8958	1.21099	0.327437	3.6984	0.00021696	0.000833866	2.31497
FBXL8	79.1374	1.20889	0.21357	5.6604	1.51024e-08	1.27104e-07	2.3116
RP1-27K12.2	26.8649	1.20881	0.371682	3.25227	0.00114489	0.00368178	2.31147
LINGO1	76.4315	1.20874	0.400802	3.01581	0.00256291	0.00751169	2.31136
GPNMB	99.3584	1.20859	0.222149	5.44046	5.31427e-08	4.04992e-07	2.31112
DOCK6	301.504	1.2084	0.219685	5.50059	3.78523e-08	2.96692e-07	2.31081
PYGM	9.69387	1.20812	0.515723	2.34257	0.0191515	0.0437989	2.31036
NCOR2	1183.24	1.20708	0.331039	3.64634	0.000266007	0.00100336	2.3087
RP11-38L15.3	28.9453	1.20629	0.360386	3.3472	0.000816311	0.00271969	2.30743
SLC16A8	21.1247	1.20448	0.479534	2.51177	0.0120128	0.0292008	2.30454
SPIRE2	294.66	1.20412	0.144116	8.35523	6.53027e-17	1.85249e-15	2.30397
SH3D21	110.962	1.20405	0.202852	5.93559	2.92796e-09	2.75398e-08	2.30385
SCN3B	9.90486	1.20393	0.488956	2.46225	0.0138069	0.0329788	2.30367
STXBP1	200.678	1.20275	0.256391	4.69108	2.71768e-06	1.53431e-05	2.30178
RP11-524F11.3	20.5829	1.20259	0.377329	3.18711	0.00143703	0.00450042	2.30152
AC005336.4	5.92273	1.20237	0.520536	2.30988	0.020895	0.0471781	2.30118
AF127577.13	52.7346	1.20224	0.252857	4.75463	1.98813e-06	1.14732e-05	2.30097
STAT6	920.441	1.20202	0.0820316	14.6532	1.28581e-48	7.6046e-46	2.30062
RP4-742J24.2	14.337	1.20163	0.477793	2.51496	0.0119047	0.028985	2.29999
KRT15	267.074	1.20121	0.138354	8.68214	3.88399e-18	1.26129e-16	2.29932
FBXO32	705.944	1.2006	0.15109	7.94623	1.92277e-15	4.46215e-14	2.29835
LINC01132	28.4392	1.19963	0.410802	2.92021	0.00349791	0.00990695	2.29681
RP11-16C1.2	19.2506	1.19902	0.333742	3.59265	0.00032733	0.00120857	2.29584
FLNB-AS1	54.0825	1.199	0.262702	4.5641	5.0165e-06	2.6868e-05	2.2958
TRAF1	13.8107	1.19773	0.478747	2.5018	0.0123563	0.0299538	2.29379
C17orf77	8.28805	1.19708	0.520229	2.30107	0.0213876	0.0481344	2.29276
C9orf173	12.5334	1.19686	0.490542	2.43986	0.0146929	0.0348264	2.2924
SHC2	18.2683	1.19684	0.337695	3.54414	0.000393903	0.00142657	2.29237
NOD2	142.15	1.19667	0.405644	2.95006	0.00317716	0.00910151	2.2921
GIPR	40.1943	1.19434	0.374619	3.18815	0.00143188	0.00448501	2.2884
ZNF385C	27.5082	1.1938	0.429286	2.7809	0.00542087	0.0145249	2.28754
TTC34	25.2411	1.19373	0.340498	3.50584	0.000455162	0.00162106	2.28744
RP11-368N21.5	11.3633	1.193	0.452534	2.63627	0.00838221	0.0213043	2.28628
RP11-615I2.6	18.1631	1.19272	0.401828	2.96824	0.0029951	0.00863321	2.28583
PLXNA3	801.493	1.19249	0.199559	5.97563	2.29201e-09	2.20469e-08	2.28547
MYO15A	30.0701	1.19235	0.392256	3.03972	0.00236798	0.00699277	2.28525
SLC5A5	14.5596	1.1916	0.409793	2.9078	0.00363979	0.0102626	2.28405
DTX2P1	14.2977	1.19014	0.434653	2.73814	0.00617881	0.0162742	2.28175
LINC01579	25.8803	1.18931	0.31885	3.72999	0.000191486	0.000746551	2.28043
AP000708.1	24.6889	1.1892	0.347969	3.41754	0.000631908	0.0021614	2.28026
SLC14A2	15.8144	1.18914	0.444546	2.67495	0.00747403	0.0192772	2.28016
RP4-717I23.3	199.621	1.18726	0.167148	7.10304	1.22041e-12	1.93491e-11	2.27719
FAM63A	539.184	1.18684	0.0737926	16.0835	3.33001e-58	2.82573e-55	2.27654
ELFN1	9.86271	1.18677	0.493603	2.4043	0.0162033	0.0379234	2.27643
MST1L	27.0055	1.18644	0.407195	2.91369	0.0035718	0.0100913	2.27591
CAPN5	123.289	1.1851	0.236917	5.00218	5.66856e-07	3.60369e-06	2.2738
PER1	127.595	1.18366	0.232737	5.08583	3.66022e-07	2.40446e-06	2.27152
RP11-242D8.1	29.4621	1.18349	0.299337	3.9537	7.69529e-05	0.000326285	2.27125
RP11-538D16.2	63.7011	1.18335	0.225117	5.25661	1.46731e-07	1.03609e-06	2.27104
SGMS1-AS1	120.362	1.18333	0.174179	6.79375	1.09256e-11	1.5059e-10	2.271
KDM6B	119.552	1.18306	0.287466	4.11546	3.86407e-05	0.000173488	2.27057
FAM95B1	24.3564	1.18057	0.409777	2.88102	0.00396396	0.0110443	2.26667
RP11-163E9.2	16.5916	1.18009	0.477635	2.4707	0.0134851	0.0323128	2.26591
TOLLIP-AS1	24.4441	1.17959	0.341519	3.45396	0.000552425	0.00192314	2.26513
AKR1B15	38.1167	1.17883	0.254648	4.62927	3.66962e-06	2.02202e-05	2.26394
SPATA6L	37.7528	1.17875	0.278015	4.23986	2.23661e-05	0.000105516	2.2638
CASKIN1	50.0645	1.17822	0.258884	4.55117	5.33479e-06	2.84168e-05	2.26298
KDM4B	2260.37	1.17689	0.214225	5.49369	3.93628e-08	3.0779e-07	2.26088
RP13-104F24.1	18.1596	1.17649	0.512709	2.29465	0.021753	0.0488354	2.26026
BRWD3	844.242	1.17635	0.118566	9.92147	3.35789e-23	1.96215e-21	2.26004
FAM229A	22.1817	1.17611	0.40475	2.90578	0.00366334	0.0103171	2.25967
CTA-221G9.12	28.2719	1.17602	0.358334	3.28191	0.00103108	0.00335617	2.25952
PCDHGB2	41.8437	1.17491	0.292657	4.01464	5.95367e-05	0.000257645	2.25779
LMTK3	115.119	1.17465	0.209816	5.59847	2.16248e-08	1.77035e-07	2.25738
RP11-677M14.7	36.4964	1.17401	0.273958	4.28535	1.82454e-05	8.75786e-05	2.25637
BTBD18	17.5572	1.174	0.488083	2.40533	0.0161577	0.0378572	2.25637
LINC01291	51.1823	1.17265	0.228022	5.1427	2.70822e-07	1.81887e-06	2.25425
NPAP1	21.1246	1.17257	0.371928	3.15269	0.00161775	0.00499111	2.25413
RP11-20I23.6	17.7422	1.17234	0.501603	2.33718	0.0194297	0.0443349	2.25377
CTF1	17.6386	1.17211	0.406321	2.88468	0.00391811	0.0109368	2.2534
ACE	42.7585	1.17208	0.314846	3.72273	0.000197081	0.000765459	2.25337
JAM2	13.4017	1.17185	0.509094	2.30184	0.0213443	0.0480536	2.25301
BSN	121.087	1.17166	0.304458	3.84835	0.000118915	0.000482709	2.25271
RP3-442L6.4	21.5305	1.17149	0.440756	2.65791	0.0078626	0.0201516	2.25245
ACCS	100.66	1.16954	0.204647	5.71494	1.09745e-08	9.42738e-08	2.24941
RP11-603B24.2	10.1739	1.16887	0.452203	2.58483	0.0097428	0.0242878	2.24835
RP5-1065J22.8	45.1563	1.16827	0.28976	4.03185	5.53397e-05	0.000241194	2.24742
KCP	11.6883	1.16712	0.46775	2.49518	0.0125895	0.0304623	2.24563
CREBRF	218.031	1.16686	0.146507	7.96457	1.65806e-15	3.88946e-14	2.24523
PLCH2	67.6609	1.16545	0.301121	3.87039	0.000108661	0.000444693	2.24304
CFAP70	42.0867	1.16544	0.413103	2.82119	0.00478456	0.0130274	2.24302
CYB5R2	84.7233	1.16444	0.395972	2.94073	0.00327445	0.00934455	2.24147
RP11-545I5.3	171.701	1.16414	0.212661	5.47415	4.39615e-08	3.40475e-07	2.24099
GSTM2	135.257	1.16351	0.242664	4.79473	1.6289e-06	9.52692e-06	2.24001
LINC01550	44.7103	1.16289	0.501447	2.31908	0.020391	0.0461843	2.23906
ABCC11	1320.38	1.16198	0.43302	2.68344	0.00728695	0.0188345	2.23765
NKPD1	27.6442	1.16186	0.328786	3.53378	0.000409664	0.00147571	2.23745
RP5-965G21.4	13.3047	1.16181	0.440364	2.6383	0.00833227	0.021205	2.23739
ADGRD1	20.7403	1.16155	0.370847	3.13216	0.00173527	0.00531084	2.23698
CRIP1	1919.13	1.16109	0.235264	4.93527	8.00399e-07	4.94818e-06	2.23627
KLF9	351.578	1.16019	0.122726	9.45349	3.27702e-21	1.53376e-19	2.23487
RP4-563E14.1	14.1624	1.15869	0.403224	2.87356	0.00405879	0.011273	2.23254
PLA2G6	139.294	1.15837	0.175507	6.60012	4.10827e-11	5.15966e-10	2.23204
bP-2189O9.2	45.2383	1.15788	0.378552	3.0587	0.00222297	0.00661267	2.23129
LINC00672	11.9649	1.15731	0.484486	2.38873	0.0169067	0.0393334	2.23041
MESTIT1	13.1607	1.15702	0.45327	2.5526	0.0106921	0.0263783	2.22996
PECAM1	11.2982	1.15698	0.499855	2.31462	0.0206336	0.0466528	2.22989
CIART	143.286	1.15695	0.149073	7.76096	8.429e-15	1.78233e-13	2.22985
OBSCN	545.383	1.15424	0.147553	7.82254	5.1768e-15	1.12763e-13	2.22567
KIAA0195	692.191	1.15342	0.145432	7.93105	2.173e-15	4.97192e-14	2.22441
RP4-742C19.13	17.274	1.15327	0.445974	2.58597	0.00971062	0.0242232	2.22418
RP11-473M20.5	28.1155	1.15193	0.349904	3.29212	0.00099434	0.00324912	2.22211
RP11-288L9.4	9.47131	1.15169	0.462281	2.49131	0.0127272	0.0307422	2.22173
KB-1572G7.2	46.5051	1.15153	0.405143	2.84227	0.00447929	0.0123114	2.22149
RASA4	136.092	1.15146	0.128258	8.97767	2.7655e-19	1.02031e-17	2.22138
EIF5B	1758.6	1.15039	0.494638	2.32572	0.0200336	0.0454647	2.21974
RP11-80P20.3	30.3098	1.14987	0.324901	3.53915	0.000401422	0.00145031	2.21894
LYPD3	293.902	1.14984	0.307383	3.74075	0.000183473	0.000718611	2.2189
RP11-7F17.8	25.4565	1.14907	0.320141	3.58925	0.000331629	0.00122236	2.2177
LRTM2	10.0047	1.14887	0.497813	2.30783	0.0210088	0.0474021	2.21739
POU2F3	54.2451	1.14815	0.297766	3.85588	0.000115315	0.000469854	2.21629
CCDC154	15.7188	1.14756	0.425851	2.69475	0.00704409	0.0182697	2.21539
ARHGAP33	93.7588	1.1472	0.271993	4.21774	2.46767e-05	0.00011544	2.21483
AC159540.1	185.255	1.14631	0.177496	6.4582	1.05958e-10	1.25637e-09	2.21347
PRAF2	67.6976	1.14549	0.335101	3.41835	0.000630012	0.00215605	2.21222
AGBL2	20.4156	1.14389	0.338084	3.38346	0.000715795	0.0024149	2.20976
SLC22A20	14.2973	1.14361	0.385012	2.97033	0.00297484	0.00857732	2.20933
TMEM210	23.03	1.14297	0.466605	2.44954	0.0143038	0.03402	2.20835
MEGF11	33.5832	1.14133	0.305834	3.73185	0.00019008	0.000741663	2.20584
AL450992.2	39.2666	1.14033	0.221961	5.13754	2.78363e-07	1.86374e-06	2.20432
HSD17B2	34.0117	1.13976	0.315606	3.61133	0.000304627	0.00113267	2.20344
ULK1	856.206	1.13969	0.203325	5.60523	2.07976e-08	1.70837e-07	2.20333
LINC01341	9.44357	1.13961	0.475119	2.39859	0.0164583	0.0384093	2.20322
MMRN2	186.957	1.13953	0.320682	3.55346	0.000380204	0.00138235	2.20309
ABCC9	153.175	1.13938	0.220459	5.1682	2.36361e-07	1.60176e-06	2.20286
CITED2	940.815	1.13898	0.156687	7.26914	3.61772e-13	6.16656e-12	2.20225
NTRK3	16.8701	1.13884	0.386993	2.94278	0.00325279	0.00929227	2.20203
ANGPT2	13.762	1.1379	0.419492	2.71257	0.00667634	0.017427	2.20061
RP3-443C4.2	26.5765	1.13714	0.374971	3.0326	0.00242456	0.00714481	2.19944
BCL3	128.637	1.13688	0.257081	4.42224	9.76828e-06	4.97384e-05	2.19904
NEK5	74.6258	1.13611	0.247767	4.58538	4.53166e-06	2.44931e-05	2.19787
METTL7A	1289.21	1.13572	0.173372	6.55078	5.72369e-11	7.08366e-10	2.19729
UCP2	1230.21	1.13564	0.266803	4.25648	2.07669e-05	9.86389e-05	2.19716
MAPK15	288.922	1.13556	0.186768	6.08006	1.20135e-09	1.21234e-08	2.19704
PARP15	31.4414	1.1354	0.387184	2.93244	0.00336309	0.00957233	2.19679
DICER1-AS1	85.5561	1.1351	0.183422	6.18845	6.07586e-10	6.40641e-09	2.19633
APOBEC3B-AS1	14.1733	1.13496	0.430688	2.63523	0.00840792	0.0213585	2.19613
RAB3A	37.6734	1.13459	0.336145	3.37529	0.000737371	0.00248125	2.19556
RP11-53B2.3	16.5009	1.13453	0.438771	2.58569	0.00971836	0.0242394	2.19546
PDK1	344.429	1.13393	0.119272	9.50712	1.96007e-21	9.37617e-20	2.19456
TSPAN1	223.843	1.1338	0.185409	6.11512	9.64851e-10	9.854e-09	2.19436
ZNF296	43.6997	1.13378	0.34933	3.24558	0.0011721	0.00375692	2.19433
ENTPD2	54.1142	1.13375	0.287986	3.93681	8.25714e-05	0.000347037	2.19428
CELSR2	3936.28	1.1337	0.14486	7.82622	5.0274e-15	1.09631e-13	2.19421
TMEM91	12.6882	1.13343	0.355686	3.1866	0.00143954	0.00450711	2.1938
IDUA	100.228	1.13226	0.174179	6.50052	8.00445e-11	9.66725e-10	2.19201
SEMA4G	59.2443	1.13155	0.32489	3.48287	0.000496077	0.00174827	2.19094
SLC2A14	11.4689	1.1313	0.483659	2.33905	0.0193328	0.0441618	2.19057
ATP2A3	1563.6	1.13073	0.250284	4.51781	6.24833e-06	3.28437e-05	2.1897
ZNF580	88.0835	1.13066	0.314783	3.59188	0.000328303	0.00121125	2.18959
RAP1GAP	188.356	1.12813	0.224542	5.02411	5.05764e-07	3.25346e-06	2.18574
RP11-63B13.1	55.4364	1.12803	0.232879	4.84383	1.2736e-06	7.58757e-06	2.1856
RP11-390F4.3	81.8518	1.12768	0.156024	7.2276	4.91607e-13	8.24995e-12	2.18507
LINC00997	29.329	1.12736	0.31642	3.56285	0.000366845	0.00133952	2.18458
KIF26B	22.9761	1.12692	0.466009	2.41824	0.0155957	0.0367168	2.18392
GPR37L1	167.932	1.12599	0.127854	8.80681	1.28762e-18	4.44003e-17	2.18251
FA2H	91.8453	1.12554	0.262263	4.29165	1.77347e-05	8.54847e-05	2.18184
EGR1	83.338	1.12533	0.211685	5.31606	1.06036e-07	7.67623e-07	2.18152
NAV1	478.021	1.12443	0.24738	4.54537	5.48384e-06	2.91709e-05	2.18016
TPH1	10.3839	1.12356	0.48701	2.30705	0.0210521	0.0474889	2.17883
RP5-1125A11.7	32.1519	1.12334	0.296446	3.78935	0.00015104	0.000599155	2.17851
C3	42.4742	1.12327	0.315324	3.56227	0.00036766	0.00134174	2.1784
VIPR1-AS1	30.015	1.12299	0.466921	2.40509	0.0161685	0.0378734	2.17798
CTB-36H16.2	14.3848	1.12198	0.485326	2.31182	0.0207877	0.0469631	2.17646
RP11-379B18.5	74.614	1.1203	0.249306	4.49366	7.00106e-06	3.65152e-05	2.17392
PKHD1L1	12.2289	1.12006	0.342442	3.2708	0.00107243	0.00347222	2.17356
SYBU	211.395	1.11987	0.101682	11.0135	3.29146e-28	3.14899e-26	2.17327
TMEM51-AS1	22.7534	1.11729	0.321908	3.47083	0.000518857	0.00181935	2.16938
ARSA	162.849	1.11682	0.238374	4.68515	2.79758e-06	1.57713e-05	2.16868
TTYH1	37.7452	1.11659	0.324699	3.43884	0.000584206	0.00201876	2.16834
ATIC	1798.75	1.11657	0.470242	2.37446	0.0175747	0.0407224	2.16831
RAB11B	188.682	1.11648	0.263092	4.24367	2.19896e-05	0.000103966	2.16817
RP4-598P13.1	36.3754	1.11599	0.289772	3.85125	0.000117514	0.000477322	2.16743
ADM	66.9353	1.1157	0.298677	3.73548	0.000187356	0.000732643	2.167
RP1-283E3.4	90.1466	1.11563	0.223568	4.99011	6.03438e-07	3.81266e-06	2.1669
RP11-196G18.3	28.7955	1.11452	0.254031	4.38732	1.14754e-05	5.75747e-05	2.16523
COL7A1	224.645	1.11446	0.215097	5.18122	2.2044e-07	1.50431e-06	2.16515
SLC6A17	27.401	1.11357	0.476466	2.33715	0.0194313	0.0443349	2.16381
RP11-609N14.4	121.686	1.11151	0.156458	7.10416	1.21059e-12	1.92094e-11	2.16071
PTAFR	35.0245	1.11105	0.297941	3.72908	0.000192179	0.000748953	2.16002
AC018766.4	19.5655	1.11073	0.408404	2.71968	0.0065346	0.0170983	2.15954
RP11-67L2.2	67.9067	1.10978	0.217976	5.09128	3.55654e-07	2.34029e-06	2.15813
AVIL	66.2789	1.10973	0.221564	5.00861	5.48237e-07	3.49443e-06	2.15805
TCHH	19.3925	1.10934	0.330133	3.36028	0.000778621	0.00260658	2.15747
EXOC3L1	23.9749	1.10916	0.390907	2.83739	0.00454837	0.0124836	2.15719
TP53INP1	837.258	1.10857	0.0971243	11.4139	3.56185e-30	4.11341e-28	2.15632
ACVR2B-AS1	26.6599	1.10834	0.370152	2.99428	0.0027509	0.00800752	2.15598
ZNF677	94.0618	1.1077	0.361693	3.06255	0.00219458	0.00654319	2.15503
NPTN-IT1	20.4111	1.10704	0.288704	3.8345	0.000125818	0.000508378	2.15403
STK33	49.5791	1.10584	0.302402	3.65684	0.000255343	0.000967113	2.15224
AMH	86.3748	1.10514	0.221484	4.98972	6.04659e-07	3.8179e-06	2.1512
SCX	19.5779	1.10481	0.396765	2.78456	0.00536008	0.0143817	2.15071
EPHA3	14.7763	1.10459	0.336137	3.28612	0.00101577	0.00331186	2.15038
C2CD4D	20.281	1.10445	0.327498	3.3724	0.000745154	0.00250528	2.15017
ATP10B	20.3629	1.10442	0.408963	2.70055	0.00692252	0.0179998	2.15013
RAD21-AS1	29.2762	1.1034	0.300328	3.674	0.000238783	0.000908622	2.14861
PCDHB11	27.5458	1.10329	0.287264	3.84068	0.000122692	0.000497005	2.14844
AKR1C1	63.5667	1.10322	0.279547	3.94645	7.93182e-05	0.000335294	2.14834
TMEM75	23.4569	1.10277	0.279635	3.94362	8.02603e-05	0.000338543	2.14767
CEP126	127.016	1.10203	0.187081	5.89067	3.84627e-09	3.53593e-08	2.14657
CTC-340A15.2	34.2808	1.10128	0.293045	3.75805	0.00017124	0.000673944	2.14545
BAIAP3	108.272	1.10099	0.149715	7.35391	1.92495e-13	3.40919e-12	2.14502
MAP2K5	168.964	1.09943	0.237262	4.63381	3.5899e-06	1.98426e-05	2.1427
DNAJC4	210.77	1.09913	0.258983	4.24403	2.19542e-05	0.000103824	2.14225
KAT6B	1186.31	1.09886	0.182772	6.01215	1.83079e-09	1.79556e-08	2.14185
RGS6	21.0693	1.0988	0.262234	4.19016	2.78758e-05	0.000129044	2.14177
RP3-368A4.6	76.0464	1.09846	0.275967	3.98042	6.87939e-05	0.000293861	2.14127
KCNB1	62.5111	1.09843	0.411832	2.66719	0.00764894	0.0196582	2.14122
DNMBP-AS1	9.92855	1.09824	0.464506	2.36431	0.0180636	0.0417167	2.14093
CHRNG	14.0479	1.09817	0.45935	2.3907	0.0168163	0.0391557	2.14083
RP11-428J1.5	10.3417	1.09778	0.434158	2.52852	0.0114544	0.0280252	2.14025
RP11-391L3.3	15.0937	1.0976	0.443435	2.47522	0.0133156	0.0319459	2.13998
NNAT	18.6904	1.09684	0.41031	2.67319	0.00751327	0.0193682	2.13885
LMO2	7.21349	1.09662	0.434934	2.52135	0.0116905	0.0285239	2.13853
MYT1	39.0475	1.09578	0.353586	3.09905	0.00194145	0.00586733	2.13728
FAM71F2	36.7766	1.09256	0.282575	3.86645	0.00011043	0.000451359	2.13252
PLCD1	98.4894	1.09232	0.1636	6.67675	2.44298e-11	3.17441e-10	2.13216
CTC-425O23.5	38.8555	1.09179	0.254698	4.28659	1.81435e-05	8.72397e-05	2.13138
FCGRT	162.521	1.09144	0.4121	2.64848	0.00808542	0.0206735	2.13087
ELF3	1057.96	1.09021	0.0631969	17.251	1.09986e-66	1.53329e-63	2.12905
RP11-126H7.4	34.2184	1.08997	0.366456	2.97436	0.00293602	0.00847541	2.1287
MAB21L3	106.004	1.0896	0.34484	3.15972	0.00157923	0.00488694	2.12815
IGFBP5	9744.75	1.08954	0.123413	8.82839	1.06193e-18	3.69441e-17	2.12806
NEIL1	131.171	1.08898	0.177254	6.14361	8.06686e-10	8.33903e-09	2.12724
RP11-46H11.3	47.523	1.08892	0.228551	4.76443	1.89388e-06	1.09617e-05	2.12714
HIVEP3	251.32	1.08809	0.199198	5.46233	4.69913e-08	3.61787e-07	2.12592
MFSD7	97.8265	1.0874	0.422153	2.57585	0.00999954	0.0248518	2.12491
TFR2	9.45866	1.08688	0.465775	2.33348	0.0196229	0.0447027	2.12414
GCSAML	10.4185	1.0867	0.473186	2.29656	0.0216436	0.0486153	2.12388
PLIN4	40.5504	1.08669	0.309408	3.51216	0.000444486	0.00158709	2.12386
RP11-1000B6.7	18.7655	1.0864	0.388687	2.79505	0.00518909	0.0139633	2.12344
RGAG4	21.2232	1.08566	0.377781	2.87379	0.00405584	0.0112664	2.12235
NSRP1	370.182	1.0854	0.435937	2.48981	0.0127812	0.0308535	2.12196
GOLGA8R	14.7732	1.08489	0.417822	2.59653	0.00941698	0.023563	2.12121
RNF152	1021.9	1.08437	0.0945446	11.4694	1.88041e-30	2.19761e-28	2.12044
CELF5	31.1865	1.08408	0.338045	3.20691	0.00134167	0.00423711	2.12003
CMBL	1609.34	1.08188	0.13629	7.93809	2.05322e-15	4.71999e-14	2.1168
FSIP2	223.407	1.08124	0.20359	5.31084	1.09123e-07	7.86175e-07	2.11585
CROCC	320.259	1.08097	0.18235	5.92799	3.06664e-09	2.86508e-08	2.11545
C1orf186	16.4001	1.08069	0.391019	2.76379	0.00571348	0.01519	2.11505
CATSPER2P1	40.2802	1.07971	0.389241	2.77388	0.00553922	0.0147892	2.11361
COL6A1	43.002	1.07952	0.212992	5.06837	4.01242e-07	2.61383e-06	2.11333
ENTPD8	66.8443	1.07889	0.205849	5.24116	1.59573e-07	1.12109e-06	2.11241
CTD-2165H16.4	12.6346	1.07859	0.41963	2.57035	0.0101597	0.0252144	2.11198
DBP	172.413	1.07822	0.141173	7.63756	2.2137e-14	4.41316e-13	2.11143
DAB2	190.908	1.07791	0.250457	4.30376	1.67924e-05	8.12238e-05	2.11097
SLC27A1	113.957	1.07742	0.168095	6.40961	1.4589e-10	1.68981e-09	2.11026
YPEL1	67.4584	1.07715	0.214676	5.01755	5.23335e-07	3.35433e-06	2.10986
AC053503.4	8.34324	1.07696	0.461366	2.33428	0.019581	0.0446139	2.10958
BCL9	253.556	1.07677	0.262101	4.10823	3.98699e-05	0.000178637	2.10931
NPIPA3	29.563	1.07654	0.344263	3.12707	0.00176559	0.00538928	2.10897
PCOLCE	37.053	1.07625	0.272518	3.94926	7.83921e-05	0.000331883	2.10854
DAPK1	72.6518	1.07538	0.332702	3.23226	0.00122814	0.00391726	2.10728
GUSBP3	115.137	1.07512	0.228356	4.70808	2.50055e-06	1.41953e-05	2.1069
PDE4C	21.4884	1.07469	0.350035	3.07024	0.00213887	0.00639956	2.10627
CTD-2246P4.1	24.326	1.07448	0.373238	2.87881	0.00399178	0.0111154	2.10596
RP11-434D9.1	19.7999	1.07444	0.297259	3.61448	0.000300952	0.00112072	2.1059
RP11-617F23.1	98.452	1.07333	0.303886	3.53203	0.000412378	0.0014836	2.10429
LAT	25.6495	1.07168	0.354821	3.02033	0.00252499	0.0074118	2.10188
CMB9-22P13.1	25.3253	1.0709	0.315206	3.39747	0.000680118	0.0023089	2.10075
ZNF542P	168.537	1.07072	0.366078	2.92484	0.00344631	0.00978066	2.10048
HHLA3	19.6711	1.07062	0.365517	2.92904	0.00340005	0.00967189	2.10033
TIMP3	643.215	1.06938	0.0981215	10.8985	1.17162e-27	1.05864e-25	2.09853
CEMIP	70.7438	1.06934	0.166674	6.41577	1.40109e-10	1.63254e-09	2.09848
LINC00683	12.512	1.06893	0.433186	2.46761	0.0136019	0.0325489	2.09788
LRP2BP	48.4558	1.06868	0.340603	3.1376	0.00170335	0.00522544	2.09751
RP11-692C24.2	14.1261	1.0684	0.457916	2.33318	0.0196385	0.0447292	2.09711
FOXP1-IT1	22.2266	1.06817	0.365121	2.92553	0.00343871	0.00976478	2.09678
RP11-463O12.5	158.827	1.06799	0.17146	6.2288	4.70036e-10	5.05159e-09	2.09651
ENO1-IT1	17.9871	1.06775	0.343674	3.10687	0.00189081	0.00572761	2.09616
DMAP1	365.069	1.0669	0.278188	3.83519	0.000125465	0.000507292	2.09493
RRN3P1	31.6496	1.06596	0.313165	3.40384	0.000664463	0.00226047	2.09357
ZFYVE1	416.152	1.06584	0.13669	7.79745	6.317e-15	1.35482e-13	2.09338
SLC37A2	24.0654	1.06548	0.314904	3.38351	0.000715655	0.00241484	2.09287
RRAGD	77.3006	1.06423	0.186144	5.71722	1.08278e-08	9.31362e-08	2.09105
PABPC1L	193.03	1.06351	0.142368	7.47014	8.01101e-14	1.4806e-12	2.09
WDR60	282.285	1.06291	0.219985	4.83173	1.35353e-06	8.02456e-06	2.08914
RP11-848G14.5	66.093	1.06269	0.246939	4.30347	1.68145e-05	8.12938e-05	2.08883
RP11-457M11.5	25.8498	1.06187	0.32997	3.21807	0.00129056	0.00409559	2.08763
DDR1-AS1	49.9089	1.06163	0.27112	3.91571	9.01372e-05	0.000375658	2.08729
LINC01089	134.259	1.06112	0.134518	7.88831	3.06316e-15	6.85592e-14	2.08655
FAM214B	166.906	1.06083	0.131098	8.0919	5.87395e-16	1.46227e-14	2.08613
PCSK1N	104.525	1.06048	0.169435	6.25892	3.87648e-10	4.22194e-09	2.08562
LINC00273	244.448	1.06025	0.332406	3.18963	0.00142456	0.00446708	2.0853
SLC9A3	10.0784	1.06019	0.432024	2.45401	0.0141273	0.0336492	2.08521
PTPRH	79.0698	1.06007	0.314056	3.37543	0.000737009	0.00248046	2.08504
CSPG4P12	123.418	1.06001	0.18539	5.71777	1.07931e-08	9.28784e-08	2.08495
MT-ND6	365.517	1.05937	0.396879	2.66927	0.00760172	0.01956	2.08403
SLC10A1	20.3233	1.05916	0.373177	2.83823	0.00453652	0.0124545	2.08372
HSPB1	4279.46	1.05883	0.413938	2.55794	0.0105295	0.0260164	2.08324
PLIN5	48.2289	1.05859	0.29966	3.53262	0.000411467	0.00148101	2.08289
PCED1B	27.0052	1.05755	0.279334	3.78596	0.000153115	0.00060649	2.08139
RP11-35O15.1	21.7231	1.05732	0.252209	4.19225	2.76203e-05	0.000127892	2.08107
VAC14-AS1	14.1215	1.05715	0.452652	2.33546	0.0195194	0.0444994	2.08082
P2RX7	24.0993	1.05713	0.305258	3.46306	0.000534064	0.00186564	2.08079
ABCC8	129.848	1.05709	0.272799	3.87499	0.000106629	0.000437201	2.08073
SCART1	47.2936	1.05637	0.286087	3.69247	0.000222084	0.000851722	2.07969
TAF15	947.385	1.05628	0.419989	2.51501	0.0119028	0.0289839	2.07956
ASB14	24.1567	1.05615	0.408013	2.58852	0.00963882	0.0240718	2.07938
TMC2	24.4263	1.05567	0.36312	2.90721	0.00364663	0.0102774	2.07868
FAM110A	271.09	1.05516	0.179229	5.88723	3.92715e-09	3.60858e-08	2.07795
IGF1R	4613.59	1.0546	0.187174	5.63433	1.75744e-08	1.46081e-07	2.07714
MAFB	144.164	1.05456	0.17035	6.19051	5.99702e-10	6.33354e-09	2.07708
GSN	3178.16	1.05455	0.0667728	15.7931	3.46852e-56	2.82063e-53	2.07707
KCNAB3	17.6112	1.0542	0.390583	2.69903	0.00695424	0.0180751	2.07656
CTD-2542L18.1	30.1929	1.05295	0.374097	2.81466	0.0048829	0.0132581	2.07477
LINC01160	14.3054	1.05269	0.440499	2.38977	0.016859	0.0392458	2.0744
CELSR1	4393.7	1.05202	0.17069	6.16337	7.12122e-10	7.42044e-09	2.07344
VPS13C	2365.97	1.05169	0.199605	5.26887	1.37265e-07	9.73004e-07	2.07296
RP11-486O12.2	103.466	1.05164	0.159328	6.60046	4.0989e-11	5.15121e-10	2.07289
PDZD2	531.619	1.05042	0.328935	3.19339	0.00140612	0.00441421	2.07113
NR4A2	69.2906	1.04983	0.206295	5.08896	3.60041e-07	2.36596e-06	2.07028
CTC-479C5.10	13.8234	1.04961	0.446401	2.35126	0.01871	0.0429552	2.06996
ESPNP	19.5006	1.04913	0.427078	2.45653	0.0140284	0.0334465	2.06928
GPR173	23.7514	1.04887	0.375033	2.79675	0.00516202	0.0138961	2.06891
CTD-2313J17.5	13.7471	1.04871	0.443653	2.3638	0.0180885	0.0417593	2.06868
R3HDM2	510.28	1.04829	0.186383	5.62437	1.86185e-08	1.54114e-07	2.06808
AFF3	2810.17	1.04822	0.196692	5.32926	9.86121e-08	7.18676e-07	2.06798
VAMP1	60.3035	1.04815	0.243561	4.30346	1.68152e-05	8.12938e-05	2.06788
CACNA2D4	11.946	1.04801	0.370716	2.82698	0.00469885	0.0128264	2.06767
RP11-367J11.3	16.5021	1.04777	0.417418	2.51011	0.0120692	0.0293233	2.06733
AP000347.2	95.4452	1.04736	0.221354	4.73163	2.2272e-06	1.27324e-05	2.06675
RP11-131M11.3	14.2255	1.04736	0.431146	2.42925	0.0151301	0.035737	2.06674
PROCA1	46.6212	1.04716	0.224102	4.67268	2.973e-06	1.66783e-05	2.06645
RP4-635A23.6	19.9636	1.04715	0.375232	2.79068	0.00525966	0.0141278	2.06645
SLC15A3	35.8859	1.04677	0.373439	2.80306	0.00506206	0.0136742	2.0659
CTD-2233K9.1	37.4188	1.04557	0.302515	3.45626	0.000547733	0.00190826	2.06418
TSSK4	22.2866	1.04498	0.280104	3.73068	0.00019096	0.000744649	2.06334
HLA-DMA	114.718	1.04472	0.250428	4.17171	3.02319e-05	0.000139258	2.06296
LCAT	42.6277	1.04471	0.264477	3.95009	7.81228e-05	0.000330958	2.06295
CAMTA2	173.849	1.04456	0.257058	4.06351	4.83412e-05	0.00021307	2.06273
FAR2P1	95.3835	1.04446	0.233646	4.47028	7.81177e-06	4.04409e-05	2.0626
UGT2B15	38.7383	1.04378	0.189267	5.51483	3.49122e-08	2.75751e-07	2.06162
LTB4R	219.447	1.04353	0.116079	8.98984	2.476e-19	9.16965e-18	2.06126
TSHZ2	97.8341	1.04342	0.221622	4.70812	2.5001e-06	1.41953e-05	2.06111
MAPT	672.47	1.04248	0.196496	5.30536	1.12453e-07	8.08375e-07	2.05977
TRAK1	799.936	1.04223	0.105956	9.83638	7.84807e-23	4.40146e-21	2.05941
PLEKHN1	40.2814	1.04211	0.273715	3.80727	0.00014051	0.00056161	2.05923
GRB7	227.437	1.03986	0.127839	8.13416	4.14813e-16	1.05142e-14	2.05603
PHACTR3	32.4025	1.03888	0.369418	2.81221	0.00492027	0.0133355	2.05463
CES4A	14.7986	1.03858	0.329427	3.15269	0.00161776	0.00499111	2.0542
SMOC2	353.571	1.03847	0.256558	4.0477	5.17235e-05	0.000226953	2.05405
PGR	6803.45	1.03778	0.0992012	10.4613	1.3e-25	9.75851e-24	2.05306
CACNB2	22.0035	1.03767	0.336047	3.08787	0.00201596	0.00606435	2.05291
GOLGA8A	106.135	1.03765	0.170724	6.07797	1.21712e-09	1.2267e-08	2.05289
CTD-2311B13.1	34.0921	1.03703	0.357951	2.89714	0.00376581	0.0105615	2.05201
CDK11A	236.232	1.03661	0.281843	3.67798	0.000235087	0.000896659	2.05141
CDK18	112.008	1.03661	0.192232	5.39249	6.94888e-08	5.2022e-07	2.0514
SCNN1G	11.2883	1.03652	0.445498	2.32665	0.0199838	0.045378	2.05127
MST1R	314.557	1.03633	0.262585	3.94666	7.92489e-05	0.000335074	2.05101
DSP	13289.1	1.03597	0.0821878	12.6049	1.98507e-36	3.99409e-34	2.05049
ANKRD18A	64.7639	1.03515	0.18688	5.53913	3.03976e-08	2.43144e-07	2.04933
HLA-L	46.3453	1.03449	0.221133	4.67816	2.8946e-06	1.629e-05	2.04839
ASPHD1	92.5484	1.03375	0.267126	3.86989	0.000108884	0.000445418	2.04734
MST1P2	23.1053	1.0333	0.356822	2.89585	0.00378129	0.0105942	2.04671
RP11-7F18.2	17.5527	1.03297	0.353304	2.92373	0.00345862	0.00980991	2.04623
RP3-439F8.1	67.2097	1.03296	0.217781	4.74312	2.10448e-06	1.20803e-05	2.04622
ZNF467	235.406	1.03275	0.285567	3.61647	0.000298646	0.00111277	2.04591
HSH2D	178.608	1.0327	0.124087	8.32235	8.62374e-17	2.40099e-15	2.04585
RP11-609D21.3	58.6329	1.03243	0.260658	3.96086	7.46792e-05	0.000317058	2.04547
RP11-317N8.5	20.4371	1.0322	0.367263	2.81053	0.00494598	0.0133959	2.04515
RP11-574K11.24	40.3182	1.03194	0.259585	3.97534	7.028e-05	0.000299881	2.04477
RNF44	261.883	1.03148	0.262279	3.93276	8.3976e-05	0.000352389	2.04412
PPP1R3C	162.883	1.03147	0.135405	7.61765	2.58328e-14	5.09785e-13	2.0441
FAR2P2	80.2249	1.0311	0.205709	5.01243	5.37483e-07	3.43554e-06	2.04359
CYSLTR1	86.0737	1.0302	0.241046	4.27388	1.92101e-05	9.17357e-05	2.04231
CH507-513H4.1	37.6478	1.0301	0.302221	3.40845	0.000653338	0.00222612	2.04217
PYROXD2	145.03	1.02963	0.122873	8.37957	5.31226e-17	1.52694e-15	2.0415
HIF3A	13.0218	1.0291	0.413758	2.4872	0.0128754	0.0310503	2.04075
STAG3	138.264	1.02863	0.169485	6.06914	1.28599e-09	1.29375e-08	2.04008
PLEKHM1P	351.983	1.02811	0.101422	10.137	3.78502e-24	2.4461e-22	2.03936
RP11-747H7.3	116.48	1.02758	0.231725	4.4345	9.22862e-06	4.71876e-05	2.03861
FOXN3	532.255	1.02712	0.149554	6.86785	6.51762e-12	9.26471e-11	2.03795
FOXP2	44.2473	1.0248	0.3462	2.96013	0.00307508	0.00884152	2.03467
PSMD10P1	17.9013	1.02479	0.398008	2.5748	0.0100299	0.0249176	2.03466
VIPR2	12.5244	1.02475	0.370355	2.76694	0.00565853	0.0150665	2.03461
RP11-3B12.3	17.8928	1.02435	0.447003	2.2916	0.0219288	0.049171	2.03404
RP11-1277A3.1	27.2083	1.02388	0.356364	2.87313	0.00406433	0.0112836	2.03338
RP4-798A10.2	29.0026	1.02362	0.377868	2.70895	0.00674973	0.0175833	2.03302
FAM214A	1276.56	1.02317	0.116354	8.79356	1.44892e-18	4.95245e-17	2.03238
AGO4	375.155	1.02307	0.108929	9.39212	5.88032e-21	2.66279e-19	2.03224
RP1-253P7.4	23.9863	1.02039	0.352631	2.89364	0.00380801	0.0106615	2.02846
CSNK1D	1425.83	1.02017	0.354921	2.87435	0.00404859	0.0112495	2.02815
FGFR4	1468.76	1.01958	0.0904865	11.2677	1.89383e-29	2.03087e-27	2.02733
UBE2Q2P1	41.1235	1.01894	0.360258	2.82837	0.00467862	0.0127853	2.02643
PCDHB9	46.6731	1.0188	0.245296	4.15336	3.27625e-05	0.000149468	2.02624
AC138035.2	34.8851	1.01852	0.308562	3.30087	0.000963847	0.00316264	2.02584
POU5F2	36.954	1.01799	0.36433	2.79415	0.00520358	0.0139926	2.0251
ACAP1	50.0295	1.0172	0.251702	4.04127	5.31629e-05	0.00023285	2.02398
PDCD4-AS1	29.8106	1.01541	0.337727	3.00661	0.0026418	0.00772434	2.02148
SNHG22	164.083	1.0148	0.419073	2.42153	0.0154553	0.0364081	2.02062
TENM4	54.3731	1.01479	0.317419	3.19701	0.00138862	0.00436842	2.02061
RP11-480A16.1	238.048	1.01392	0.135754	7.46881	8.09227e-14	1.4942e-12	2.01939
RP11-159D12.2	176.322	1.01344	0.155355	6.52339	6.8736e-11	8.40026e-10	2.01872
DRAXIN	20.4921	1.0128	0.439413	2.3049	0.0211722	0.0477157	2.01783
GREB1	6858.59	1.01271	0.0989653	10.233	1.41036e-24	9.65825e-23	2.0177
RP5-1159O4.1	21.163	1.01061	0.372571	2.71253	0.0066772	0.017427	2.01476
RP11-378J18.9	50.9173	1.00843	0.242054	4.16615	3.09789e-05	0.000142271	2.01173
RHBDL1	28.5291	1.00829	0.295223	3.41534	0.000637035	0.00217779	2.01152
RP11-182N22.9	26.5137	1.00668	0.405538	2.48232	0.0130529	0.0314239	2.00928
TACC2	521.656	1.00667	0.179149	5.61918	1.91866e-08	1.58403e-07	2.00927
LINC00638	31.6595	1.00638	0.272114	3.69836	0.000217001	0.000833866	2.00886
TTC21A	69.2013	1.00637	0.285791	3.52136	0.000429342	0.00153724	2.00885
CH507-528H12.1	37.3062	1.00571	0.306457	3.28173	0.00103173	0.00335774	2.00793
CBLB	280.987	1.00462	0.146193	6.8719	6.33537e-12	9.03196e-11	2.00642
NUPR1	466.318	1.00422	0.32908	3.05159	0.00227635	0.00674677	2.00585
NUCB2	3298.73	1.00402	0.0732423	13.7082	9.0693e-43	3.21828e-40	2.00558
DEPTOR	352.861	1.00368	0.106398	9.43321	3.9771e-21	1.84373e-19	2.0051
THAP8	47.8147	1.00365	0.32606	3.07813	0.00208304	0.00624976	2.00507
SRMS	68.0348	1.00229	0.255685	3.92001	8.85459e-05	0.000369421	2.00317
PITPNM2	136.79	1.00179	0.161633	6.19797	5.71975e-10	6.05054e-09	2.00249
C9orf47	21.9719	1.00179	0.40365	2.48182	0.0130712	0.0314563	2.00248
ATP6V0A4	234.132	1.00165	0.223349	4.48466	7.30298e-06	3.79782e-05	2.00228
RP11-404F10.2	21.6557	1.00099	0.355645	2.81459	0.00488402	0.0132594	2.00138
FBXL20	509.744	1.00035	0.111603	8.96342	3.14775e-19	1.15046e-17	2.00048
MMP25-AS1	34.0636	1.00022	0.334931	2.98636	0.00282322	0.00818613	2.00031
BRD3	804.816	0.999447	0.28774	3.47343	0.000513843	0.00180437	1.99923
B3GALT5	70.009	0.999248	0.19166	5.21366	1.85152e-07	1.2837e-06	1.99896
TBC1D8B	365.809	0.998634	0.196846	5.07319	3.9121e-07	2.55359e-06	1.99811
MYH7B	35.713	0.998418	0.328659	3.03786	0.00238266	0.00703197	1.99781
MCCC1-AS1	21.7693	0.997601	0.380918	2.61894	0.00882038	0.0222761	1.99668
RORA	250.095	0.997217	0.163047	6.11611	9.58849e-10	9.79783e-09	1.99615
SIDT2	534.443	0.997094	0.134239	7.42773	1.10479e-13	2.00578e-12	1.99597
ATP2B4	700.046	0.994987	0.143762	6.92108	4.48208e-12	6.54276e-11	1.99306
PLEKHA6	1834.59	0.993384	0.105327	9.43144	4.04494e-21	1.86631e-19	1.99085
APOL6	186.661	0.9931	0.19381	5.12409	2.98983e-07	1.99223e-06	1.99046
ARHGEF34P	195.14	0.993042	0.244182	4.06681	4.76601e-05	0.000210496	1.99038
GLI4	122.028	0.99289	0.146845	6.7615	1.36573e-11	1.85311e-10	1.99017
TP53INP2	168.029	0.992883	0.319843	3.10429	0.00190738	0.00577333	1.99016
N4BP2L1	26.109	0.992297	0.266211	3.72748	0.000193406	0.000752682	1.98935
CPEB3	223.459	0.991346	0.171021	5.79664	6.76573e-09	6.00486e-08	1.98804
YY2	44.4064	0.990779	0.360878	2.74547	0.0060424	0.0159537	1.98726
LXN	775.238	0.990345	0.084144	11.7696	5.59566e-32	7.74542e-30	1.98666
POLR2J2	96.9028	0.990229	0.272721	3.63092	0.000282416	0.00105754	1.9865
FAM127B	134.864	0.989438	0.398306	2.48412	0.0129873	0.0312814	1.98541
MAML3	416.943	0.988874	0.199492	4.95697	7.16015e-07	4.46469e-06	1.98464
FAM13A-AS1	14.435	0.987685	0.403681	2.44669	0.0144173	0.0342482	1.983
SESN3	318.62	0.987644	0.110092	8.97106	2.93679e-19	1.08146e-17	1.98294
CICP18	19.4803	0.987385	0.349627	2.82411	0.00474126	0.0129234	1.98259
IGFL4	25.2724	0.987099	0.330445	2.98718	0.00281564	0.00816901	1.9822
DLG5	3359.81	0.986988	0.168052	5.8731	4.2771e-09	3.91172e-08	1.98204
LBX2-AS1	35.2335	0.985787	0.340854	2.89211	0.00382669	0.0107061	1.98039
TRIM22	31.982	0.985315	0.312504	3.15296	0.00161622	0.00498793	1.97975
SLC22A18	286.864	0.98478	0.192847	5.10653	3.28128e-07	2.17087e-06	1.97901
RP11-449P15.2	52.6166	0.98397	0.253185	3.88636	0.000101757	0.000418895	1.9779
CFLAR-AS1	19.2908	0.98396	0.347621	2.83056	0.00464668	0.0127069	1.97789
FRY	163.361	0.983653	0.267558	3.6764	0.000236544	0.000901861	1.97747
AC005754.8	22.0303	0.983005	0.312032	3.15033	0.00163085	0.00502357	1.97658
RP11-1281K21.8	17.845	0.982721	0.392856	2.50148	0.0123676	0.0299699	1.97619
EVL	1786.49	0.982533	0.102533	9.58261	9.46264e-22	4.64026e-20	1.97593
TMEM236	16.941	0.982495	0.384536	2.55502	0.0106183	0.0262127	1.97588
VWA7	15.921	0.982284	0.347535	2.82643	0.004707	0.0128449	1.97559
ANO8	208.803	0.982066	0.175876	5.58386	2.35244e-08	1.91223e-07	1.97529
ZC3H6	403.544	0.981765	0.134423	7.30354	2.80286e-13	4.84959e-12	1.97488
LBHD1	114.521	0.981651	0.129743	7.5661	3.84597e-14	7.41717e-13	1.97472
RP11-734K23.9	36.5194	0.980612	0.287161	3.41485	0.000638169	0.00218129	1.9733
CYYR1-AS1	36.8137	0.980387	0.340331	2.88069	0.00396809	0.0110525	1.97299
RP5-1069C8.2	44.0532	0.979918	0.26575	3.68737	0.000226581	0.000867435	1.97235
CBLN3	22.3495	0.97955	0.346499	2.82699	0.00469873	0.0128264	1.97185
LINC01359	22.3674	0.979277	0.385579	2.53976	0.011093	0.0272296	1.97148
RP11-359E3.4	54.4249	0.978751	0.23762	4.11897	3.80572e-05	0.000171143	1.97076
RP4-568F9.6	24.5034	0.977114	0.341693	2.85963	0.00424141	0.0117351	1.96852
COLCA1	62.7201	0.976472	0.320835	3.04353	0.00233818	0.00691324	1.96765
EIF1	3080.55	0.975574	0.257339	3.79101	0.000150034	0.00059577	1.96642
DDX60L	685.529	0.97545	0.224886	4.33754	1.44086e-05	7.05499e-05	1.96625
HDAC5	471.837	0.975288	0.114468	8.5202	1.59282e-17	4.84222e-16	1.96603
MTSS1	458.622	0.974547	0.0769732	12.6609	9.74237e-37	1.98064e-34	1.96502
OSGIN1	511.887	0.974289	0.143123	6.80737	9.93989e-12	1.37684e-10	1.96467
COL10A1	15.8437	0.97368	0.4247	2.29263	0.0218691	0.049062	1.96384
AC008079.10	62.2791	0.973317	0.233352	4.17103	3.03226e-05	0.000139643	1.96335
TSIX	164.919	0.973212	0.167933	5.79525	6.82181e-09	6.04638e-08	1.96321
CTA-390C10.10	27.7841	0.973143	0.314276	3.09646	0.00195846	0.00591142	1.96311
RP11-324I22.4	21.7925	0.972406	0.346816	2.80381	0.00505027	0.0136461	1.96211
RP11-468E2.10	13.5989	0.97199	0.376888	2.57899	0.00990903	0.0246551	1.96154
APOL4	56.3651	0.97102	0.242927	3.99717	6.41035e-05	0.000275818	1.96023
CATSPER2	76.9128	0.970776	0.226812	4.28009	1.86819e-05	8.94838e-05	1.9599
CLMN	1735.9	0.970721	0.0925067	10.4935	9.25083e-26	7.08033e-24	1.95982
RP11-396C23.2	21.2123	0.970539	0.397743	2.44012	0.0146825	0.0348102	1.95957
TMCC3	164.539	0.9705	0.157702	6.15402	7.55412e-10	7.84486e-09	1.95952
ZFC3H1	972.886	0.970329	0.180484	5.37625	7.6055e-08	5.64827e-07	1.95929
CFAP54	117.389	0.969609	0.186366	5.20271	1.96402e-07	1.35209e-06	1.95831
U73166.2	46.3094	0.969267	0.245193	3.95308	7.71505e-05	0.000327052	1.95785
ANKRD10-IT1	26.9649	0.969037	0.366411	2.64467	0.00817706	0.0208708	1.95753
RP11-45M22.2	24.8827	0.968224	0.334868	2.89136	0.00383579	0.01073	1.95643
MT1F	45.2998	0.968083	0.280719	3.44859	0.00056352	0.00195594	1.95624
SP2	85.4179	0.96745	0.338943	2.85431	0.00431303	0.0119046	1.95538
ASIC1	54.9478	0.967003	0.291575	3.31648	0.000911583	0.00300886	1.95478
ST8SIA1	24.1734	0.966264	0.366476	2.63664	0.00837316	0.0212924	1.95377
RP11-326N17.2	91.1441	0.965925	0.202953	4.75935	1.94214e-06	1.1221e-05	1.95332
ROR1-AS1	48.7033	0.965611	0.272744	3.54036	0.000399584	0.00144474	1.95289
RAD51-AS1	45.837	0.965375	0.259962	3.71353	0.00020439	0.000791799	1.95257
RP11-153M7.3	26.6518	0.964989	0.397564	2.42725	0.0152136	0.0359167	1.95205
KIAA0430	698.523	0.964063	0.155325	6.20675	5.4092e-10	5.75321e-09	1.9508
AKR7L	74.7354	0.962668	0.35328	2.72494	0.00643132	0.0168506	1.94891
RP11-87H9.4	45.7331	0.962304	0.25098	3.83419	0.000125981	0.000508852	1.94842
RP11-268J15.5	23.076	0.961749	0.305588	3.14721	0.00164838	0.00507116	1.94767
MARK4	210.934	0.961567	0.236325	4.06884	4.72484e-05	0.000208819	1.94742
CD160	31.1306	0.961268	0.29092	3.30423	0.00095237	0.00312867	1.94702
ORAI3	225.167	0.960971	0.10739	8.94845	3.60514e-19	1.30784e-17	1.94662
RP11-477H21.2	23.2858	0.960785	0.372611	2.57852	0.0099224	0.0246821	1.94637
VTCN1	504.782	0.960463	0.362921	2.64648	0.00813348	0.0207749	1.94593
LA16c-60D12.2	78.1259	0.96032	0.219187	4.38128	1.17983e-05	5.90129e-05	1.94574
RP11-154H23.3	15.7562	0.959784	0.349937	2.74273	0.00609308	0.0160723	1.94502
MX2	50.1713	0.959627	0.231858	4.13885	3.49055e-05	0.000158179	1.94481
TPO	29.5085	0.959133	0.284936	3.36613	0.000762296	0.00255851	1.94414
NRBP2	320.568	0.95909	0.125223	7.65908	1.87274e-14	3.77585e-13	1.94408
ZNF703	1482.35	0.958921	0.346613	2.76655	0.00566533	0.0150805	1.94386
RP11-196G18.22	393.732	0.958395	0.13158	7.28376	3.24643e-13	5.55307e-12	1.94315
RP11-104N10.2	200.742	0.958135	0.170523	5.61879	1.92299e-08	1.58694e-07	1.9428
NAV2	288.91	0.957355	0.255043	3.7537	0.000174242	0.000684516	1.94175
CPT1B	227.833	0.957109	0.158824	6.02621	1.67847e-09	1.65532e-08	1.94142
PPDPF	1234.75	0.956929	0.355752	2.68987	0.0071479	0.0185094	1.94117
CNKSR1	163.182	0.956146	0.173014	5.5264	3.26871e-08	2.60475e-07	1.94012
AC034220.3	42.2081	0.955189	0.329917	2.89524	0.0037887	0.010612	1.93883
TBC1D3L	64.401	0.95509	0.308801	3.0929	0.0019821	0.0059736	1.9387
RP11-521B24.5	31.8862	0.95412	0.302045	3.15887	0.00158384	0.00489732	1.9374
C8orf34-AS1	17.2292	0.953982	0.404233	2.35998	0.018276	0.0421075	1.93721
RP11-1023L17.2	60.688	0.953803	0.275941	3.45654	0.00054715	0.00190658	1.93697
FLNB	20173.1	0.953695	0.0716173	13.3166	1.85477e-40	5.56916e-38	1.93683
LINC01125	50.3823	0.953437	0.231139	4.12495	3.70812e-05	0.000167217	1.93648
TSC22D1-AS1	14.1912	0.9523	0.365364	2.60644	0.00914886	0.0229834	1.93496
RP11-332H18.3	17.9598	0.952008	0.34391	2.76819	0.00563689	0.0150183	1.93456
CCDC183-AS1	70.5625	0.951535	0.261335	3.64105	0.000271525	0.00102166	1.93393
WBP2	927.359	0.951376	0.253205	3.75733	0.000171734	0.000675478	1.93372
BNIP3	965.039	0.951349	0.0980411	9.70358	2.9111e-22	1.52731e-20	1.93368
TPP1	210.552	0.95124	0.271826	3.49945	0.000466227	0.00165653	1.93353
MST1	158.709	0.951209	0.134622	7.06579	1.5971e-12	2.48371e-11	1.93349
CTC-242N15.1	91.0212	0.950159	0.180993	5.24971	1.52338e-07	1.07297e-06	1.93209
TMEM45A	505.719	0.950096	0.161782	5.87271	4.28739e-09	3.9193e-08	1.932
NLRC3	32.7269	0.949918	0.309526	3.06894	0.00214818	0.00642249	1.93176
ZNF516	448.457	0.949534	0.0940073	10.1006	5.48792e-24	3.48885e-22	1.93125
SCNN1A	518.702	0.949522	0.117385	8.08896	6.01747e-16	1.49419e-14	1.93123
TPM2	57.0863	0.94946	0.225848	4.20398	2.62257e-05	0.000122218	1.93115
EGFL8	42.9441	0.949339	0.242788	3.91015	9.22373e-05	0.000383428	1.93099
ANKRD20A19P	18.5086	0.948577	0.406119	2.33571	0.0195063	0.0444747	1.92997
RP1-78B3.1	34.1691	0.948492	0.312531	3.03487	0.00240638	0.00709553	1.92985
RP11-504P24.8	67.3788	0.948165	0.26264	3.61013	0.000306039	0.00113771	1.92942
HCN3	99.2259	0.947454	0.191645	4.9438	7.66152e-07	4.75e-06	1.92847
RSPH3	385.731	0.947273	0.0986904	9.59843	8.117e-22	3.99042e-20	1.92822
SLC43A1	42.4689	0.947132	0.309677	3.05845	0.00222485	0.00661625	1.92804
TAPT1-AS1	35.611	0.946583	0.336968	2.80911	0.00496779	0.0134494	1.9273
DTX2	137.958	0.946557	0.203963	4.64082	3.47021e-06	1.92355e-05	1.92727
NAALADL2	351.881	0.94636	0.138768	6.81972	9.12182e-12	1.26983e-10	1.927
GDF15	203.96	0.94595	0.0920384	10.2778	8.87509e-25	6.32172e-23	1.92646
URAHP	36.1139	0.945653	0.266974	3.54211	0.000396939	0.00143597	1.92606
MMP25	37.0026	0.945482	0.34424	2.74658	0.00602204	0.0159064	1.92583
ZNF556	58.2543	0.943896	0.349734	2.69889	0.00695702	0.0180799	1.92372
RP11-298I3.3	17.8358	0.943026	0.37409	2.52086	0.0117069	0.0285534	1.92256
ERBB3	5706.96	0.942412	0.0791785	11.9024	1.15035e-32	1.71385e-30	1.92174
LIX1L	33.6735	0.94201	0.332744	2.83103	0.0046398	0.0126934	1.9212
LINC00891	53.6145	0.940967	0.26287	3.57959	0.000344136	0.00126488	1.91981
CPNE4	28.86	0.940959	0.350388	2.68547	0.00724269	0.01873	1.9198
CA5A	28.9754	0.940569	0.277144	3.39379	0.000689319	0.00233648	1.91928
CLDN3	833.556	0.939582	0.153754	6.11095	9.90389e-10	1.0099e-08	1.91797
NPDC1	1244.06	0.939577	0.173174	5.42562	5.77525e-08	4.3773e-07	1.91797
SULT1B1	139.276	0.938659	0.189379	4.95651	7.17696e-07	4.47162e-06	1.91675
ZNF862	244.806	0.937529	0.114115	8.21563	2.11058e-16	5.58161e-15	1.91524
SRGAP1	385.675	0.93674	0.193595	4.83866	1.30717e-06	7.78046e-06	1.9142
LINC00276	34.8054	0.936544	0.264163	3.54533	0.000392128	0.00142094	1.91394
SARM1	192.592	0.936058	0.197046	4.75045	2.02965e-06	1.16886e-05	1.91329
ID2-AS1	21.7977	0.936037	0.302445	3.0949	0.00196879	0.00593985	1.91327
AK4	1147.23	0.935515	0.0757346	12.3526	4.719e-35	8.4496e-33	1.91257
CTA-280A3.2	26.4417	0.935292	0.3578	2.61401	0.00894871	0.0225357	1.91228
SERPINA5	884.005	0.935081	0.130422	7.16965	7.5188e-13	1.22799e-11	1.912
CBX7	187.712	0.935032	0.206817	4.52106	6.15321e-06	3.23786e-05	1.91193
PCAT14	101.162	0.934462	0.181185	5.15751	2.50255e-07	1.68829e-06	1.91118
RP5-1180D12.1	24.7456	0.934188	0.282696	3.30457	0.000951237	0.00312547	1.91081
RP11-551L14.4	17.3074	0.933168	0.403025	2.31541	0.0205904	0.0465604	1.90946
CNNM1	32.1625	0.932863	0.246668	3.78186	0.00015566	0.000615857	1.90906
RP11-809O17.1	21.1828	0.932272	0.35325	2.63913	0.00831194	0.0211587	1.90828
SLC2A10	1782.61	0.932118	0.0680278	13.702	9.87368e-43	3.44115e-40	1.90808
RP11-848P1.4	112.367	0.931452	0.199273	4.67425	2.95027e-06	1.65652e-05	1.90719
APBB3	158.025	0.930473	0.155096	5.99933	1.98137e-09	1.93642e-08	1.9059
RTN2	234.317	0.930456	0.199024	4.6751	2.93817e-06	1.65114e-05	1.90588
GATS	185.455	0.930264	0.121443	7.66008	1.85818e-14	3.75037e-13	1.90562
ENO2	335.456	0.929792	0.204082	4.55597	5.21441e-06	2.78135e-05	1.905
RP11-1055B8.1	28.1002	0.929756	0.295993	3.14114	0.0016829	0.0051684	1.90495
CD109	183.132	0.929324	0.165891	5.60203	2.11856e-08	1.73804e-07	1.90438
WIPF1	50.1462	0.92926	0.243464	3.81683	0.00013518	0.000541968	1.9043
CTD-2619J13.19	33.7294	0.929065	0.328267	2.83021	0.00465171	0.0127189	1.90404
GP2	13.8423	0.928454	0.338666	2.74151	0.00611578	0.0161278	1.90324
RP11-383I23.2	24.6173	0.928145	0.310094	2.99311	0.00276151	0.00803345	1.90283
PLD1	247.555	0.9273	0.103906	8.92441	4.48091e-19	1.60761e-17	1.90171
ZDHHC11	172.365	0.926664	0.18381	5.04144	4.62047e-07	2.98404e-06	1.90088
SPDYE3	97.2645	0.925627	0.242248	3.82098	0.000132922	0.000533794	1.89951
AC083884.8	42.8745	0.925614	0.254325	3.6395	0.000273167	0.00102685	1.89949
SYNGAP1	148.443	0.92558	0.229525	4.03258	5.51681e-05	0.000240559	1.89945
RP11-305L7.7	14.7682	0.925267	0.399882	2.31385	0.0206761	0.0467326	1.89904
SRP14-AS1	32.2647	0.924206	0.302249	3.05777	0.00222991	0.00662623	1.89764
LAMA3	626.602	0.923823	0.111114	8.31416	9.24018e-17	2.56166e-15	1.89714
GNMT	65.0499	0.923486	0.39802	2.3202	0.0203302	0.0460627	1.89669
ADGRB1	14.5838	0.922839	0.343071	2.68993	0.00714663	0.0185086	1.89584
LENG8-AS1	26.0309	0.92278	0.309295	2.9835	0.00284974	0.00825232	1.89576
AIFM3	57.5502	0.922631	0.268268	3.43922	0.000583399	0.00201633	1.89557
LINC00346	66.6931	0.921793	0.200371	4.60043	4.21628e-06	2.29409e-05	1.89447
RP11-102N12.3	47.666	0.92126	0.223237	4.12681	3.67823e-05	0.000166087	1.89377
UBE2H	1947.39	0.921232	0.094436	9.7551	1.75427e-22	9.51055e-21	1.89373
AC004813.1	33.931	0.92122	0.388223	2.37291	0.0176484	0.0408592	1.89372
BICD1	183.133	0.921087	0.185564	4.96371	6.91608e-07	4.32632e-06	1.89354
PCDHGA10	255.909	0.92103	0.252157	3.65261	0.000259586	0.000981089	1.89347
RP11-96K19.4	152.169	0.920864	0.143144	6.43313	1.25002e-10	1.46968e-09	1.89325
RP11-703G6.1	171.187	0.920318	0.210784	4.36617	1.26447e-05	6.26678e-05	1.89253
LINC00494	23.2404	0.919385	0.331162	2.77624	0.00549917	0.0146943	1.89131
SMAD9	26.1987	0.919177	0.300159	3.0623	0.00219645	0.00654775	1.89104
C16orf46	21.4307	0.919138	0.362314	2.53685	0.0111854	0.0274256	1.89098
FCGR1A	10.5825	0.918399	0.387181	2.37201	0.0176915	0.0409542	1.89002
NIPAL3	944.288	0.918258	0.12162	7.55019	4.34625e-14	8.34899e-13	1.88983
CTD-2006H14.2	16.5634	0.916686	0.366447	2.50155	0.012365	0.0299696	1.88777
SLC34A3	37.4392	0.916331	0.326365	2.80769	0.00498986	0.0134979	1.88731
ZSWIM8	978.242	0.91633	0.0791792	11.5729	5.65708e-31	7.16943e-29	1.88731
THBS3	255.354	0.915569	0.112089	8.16826	3.12863e-16	8.15241e-15	1.88631
PPP1R13L	213.854	0.914969	0.225073	4.06521	4.79896e-05	0.000211664	1.88553
ARHGAP31	22.5964	0.914838	0.369963	2.47278	0.0134066	0.0321407	1.88536
RP11-734K21.5	73.3014	0.914196	0.277672	3.29236	0.000993488	0.00324735	1.88452
RP11-331F4.5	35.7499	0.913965	0.266489	3.42965	0.000604368	0.00208179	1.88422
RHBG	33.8138	0.912327	0.257094	3.54861	0.000387264	0.00140566	1.88208
SCARNA9	364.29	0.911969	0.328736	2.77417	0.00553425	0.01478	1.88161
RP11-33E12.2	33.1223	0.911968	0.299284	3.04717	0.00231008	0.00683636	1.88161
RP11-434H14.1	32.732	0.911783	0.280038	3.25593	0.00113022	0.00364062	1.88137
NBR2	37.3236	0.911511	0.246517	3.69756	0.000217685	0.000836332	1.88101
ZDHHC8	71.7889	0.911145	0.217689	4.18554	2.84494e-05	0.000131482	1.88054
ALG1L9P	20.4319	0.911082	0.333449	2.73229	0.0062895	0.0165243	1.88046
CUX1	1902.8	0.910981	0.168239	5.41481	6.13528e-08	4.62862e-07	1.88032
AC004156.3	33.0203	0.910692	0.261983	3.47614	0.000508678	0.00178829	1.87995
RGPD2	80.1779	0.91018	0.215496	4.22365	2.40373e-05	0.000112855	1.87928
RP11-731K22.1	11.7989	0.909974	0.377835	2.40839	0.0160232	0.0375736	1.87901
PDK4	104.637	0.909325	0.220012	4.13307	3.57952e-05	0.000161941	1.87817
BOC	88.5639	0.909316	0.382672	2.37623	0.0174907	0.0405664	1.87816
CTC-490E21.11	52.5833	0.908335	0.262336	3.46249	0.000535208	0.0018693	1.87688
IL11RA	58.8263	0.908136	0.393349	2.30873	0.0209586	0.0473162	1.87662
TMC4	339.333	0.908078	0.115747	7.84535	4.31753e-15	9.48932e-14	1.87654
NRSN2-AS1	43.9653	0.907955	0.277547	3.27136	0.00107032	0.00346713	1.87638
PTPRF	5001.14	0.907914	0.172958	5.24934	1.52644e-07	1.07473e-06	1.87633
RP1-151F17.2	57.5016	0.907117	0.230317	3.93856	8.19704e-05	0.000344924	1.87529
KSR2	108.72	0.907068	0.31733	2.85844	0.00425733	0.0117692	1.87523
HEBP1	375.247	0.906939	0.281049	3.22698	0.00125105	0.00398184	1.87506
CPM	44.5051	0.906686	0.229571	3.94948	7.83223e-05	0.000331659	1.87473
SOX3	44.9978	0.906642	0.190233	4.76595	1.8797e-06	1.08893e-05	1.87468
TMEM212	114.455	0.905942	0.169821	5.3347	9.57027e-08	6.99562e-07	1.87377
KDM7A	691.452	0.905322	0.122755	7.37504	1.64292e-13	2.92296e-12	1.87296
C17orf100	27.0201	0.904674	0.276035	3.27739	0.00104771	0.00340294	1.87212
LRP2	5715.23	0.903095	0.245453	3.6793	0.000233877	0.000892391	1.87007
GOLGA6L9	156.221	0.90282	0.149886	6.02338	1.70814e-09	1.68203e-08	1.86972
AC025335.1	50.8029	0.902356	0.247483	3.64613	0.000266216	0.00100374	1.86912
RPL32P3	115.178	0.902085	0.184118	4.8995	9.60825e-07	5.86197e-06	1.86876
ERVW-1	143.769	0.901472	0.203634	4.42693	9.5582e-06	4.87451e-05	1.86797
KB-1460A1.5	30.9598	0.901187	0.394324	2.2854	0.0222894	0.0498708	1.8676
TRAPPC3L	31.78	0.901091	0.297921	3.0246	0.00248963	0.00731778	1.86748
FAM222B	147.899	0.901039	0.319603	2.81924	0.00481373	0.013094	1.86741
AL354822.1	56.4609	0.900688	0.235237	3.82885	0.000128743	0.000518825	1.86696
RENBP	26.1581	0.900452	0.349166	2.57886	0.00991258	0.0246608	1.86665
BNIP3L	1339.67	0.899979	0.0728037	12.3617	4.21037e-35	7.75224e-33	1.86604
LINC01011	47.3212	0.899883	0.211276	4.25928	2.05083e-05	9.76007e-05	1.86591
AP000432.3	91.892	0.89936	0.213044	4.22147	2.42719e-05	0.000113874	1.86524
LINC00504	620.228	0.89869	0.153353	5.86027	4.62106e-09	4.20462e-08	1.86437
NR1D1	46.0057	0.898676	0.337071	2.66613	0.007673	0.0197084	1.86435
ARHGEF6	396.284	0.898538	0.257088	3.49506	0.000473954	0.00168093	1.86418
GATA3	4278.44	0.898448	0.257467	3.48956	0.000483812	0.0017103	1.86406
CCDC82	28.8206	0.898189	0.343497	2.61483	0.00892707	0.0225016	1.86372
MBD6	173.656	0.897288	0.292265	3.07012	0.00213975	0.00640022	1.86256
DDX60	249.5	0.896704	0.370262	2.42181	0.0154435	0.0363892	1.86181
GAB2	771.281	0.896697	0.0886468	10.1154	4.72149e-24	3.03123e-22	1.8618
PALMD	89.5434	0.893898	0.289713	3.08546	0.0020324	0.00610723	1.85819
CTD-2587M2.1	25.5205	0.893325	0.350647	2.54765	0.0108452	0.0267254	1.85745
CCDC180	55.7558	0.893283	0.37943	2.35427	0.018559	0.0426738	1.8574
TMC8	29.6555	0.892936	0.38359	2.32784	0.0199206	0.0452503	1.85695
ITGA9-AS1	36.358	0.892348	0.359608	2.48144	0.0130851	0.0314859	1.85619
CTC-559E9.1	34.5507	0.892128	0.283939	3.14197	0.00167813	0.00515455	1.85591
ZNF638-IT1	28.3964	0.891263	0.320707	2.77905	0.00545174	0.0145923	1.8548
C2orf81	68.1988	0.89103	0.258998	3.4403	0.00058107	0.00201006	1.8545
LINC01588	114.491	0.890014	0.20225	4.40056	1.07972e-05	5.45081e-05	1.85319
CNOT3	362.421	0.889482	0.318566	2.79215	0.00523598	0.014072	1.85251
BTG2	261.619	0.888711	0.15381	5.77799	7.55986e-09	6.6552e-08	1.85152
PCDHGA4	40.3205	0.888617	0.2691	3.30219	0.000959338	0.00314838	1.8514
RP1-283E3.8	228.181	0.888327	0.158787	5.59444	2.21334e-08	1.80819e-07	1.85103
SLC12A7	768.102	0.888314	0.201237	4.41426	1.01355e-05	5.15142e-05	1.85101
TMEM161B-AS1	76.4469	0.888147	0.194601	4.56394	5.02032e-06	2.68737e-05	1.8508
KIAA1407	110.985	0.887806	0.196321	4.52221	6.11975e-06	3.22199e-05	1.85036
AP000437.3	18.3376	0.887788	0.381196	2.32895	0.0198615	0.045137	1.85034
KCNQ1OT1	1295.37	0.887506	0.127514	6.96007	3.40096e-12	5.04765e-11	1.84998
RP11-423P10.2	84.3141	0.887269	0.174524	5.08393	3.69708e-07	2.42623e-06	1.84967
MZB1	91.8935	0.887167	0.211529	4.19407	2.73992e-05	0.00012708	1.84954
RP11-1212A22.1	278.926	0.886983	0.186977	4.74381	2.09739e-06	1.20467e-05	1.8493
ATP6V0C	608.295	0.886078	0.384335	2.30549	0.0211393	0.0476636	1.84815
RP11-147L13.15	53.0289	0.88589	0.20348	4.35371	1.33855e-05	6.59874e-05	1.8479
RP11-135F9.3	74.3851	0.88547	0.245138	3.61212	0.000303703	0.00112967	1.84737
KLF3-AS1	24.9531	0.885397	0.287285	3.08194	0.00205653	0.00617403	1.84727
HERC2P8	44.2465	0.884517	0.362729	2.4385	0.0147482	0.034949	1.84615
GGA2	1600.04	0.883091	0.165693	5.3297	9.83771e-08	7.1723e-07	1.84432
CBFA2T3	155.721	0.882732	0.375134	2.35311	0.0186171	0.0427873	1.84386
MKLN1-AS	27.4322	0.882078	0.383076	2.30262	0.0213001	0.0479596	1.84303
RP11-397A16.1	18.0026	0.881411	0.34522	2.55319	0.0106742	0.0263408	1.84218
SETD1B	426.938	0.881382	0.322654	2.73166	0.00630152	0.0165483	1.84214
TRIM66	106.662	0.881352	0.174851	5.0406	4.64075e-07	2.99615e-06	1.8421
NR4A3	32.6676	0.880861	0.21008	4.19298	2.75314e-05	0.000127602	1.84147
RBM47	1921.86	0.880827	0.127568	6.90478	5.02811e-12	7.29076e-11	1.84143
SH3BP5	1351.44	0.880698	0.140528	6.26707	3.67908e-10	4.01816e-09	1.84127
CLCN6	150.522	0.880579	0.150549	5.8491	4.94228e-09	4.47396e-08	1.84111
TAF1C	415.05	0.879116	0.192293	4.57175	4.83671e-06	2.59978e-05	1.83925
PTCHD2	70.055	0.878984	0.318251	2.76192	0.00574621	0.0152625	1.83908
CTD-2228K2.7	99.9255	0.878888	0.187401	4.68987	2.7338e-06	1.54207e-05	1.83896
IZUMO1	19.3366	0.878529	0.315438	2.78511	0.00535094	0.0143592	1.8385
BCORL1	57.9902	0.878473	0.349611	2.51272	0.0119804	0.0291367	1.83843
MARCH8	649.546	0.878386	0.0970403	9.05177	1.40671e-19	5.39386e-18	1.83832
MYH11	58.1913	0.878375	0.24697	3.55661	0.000375672	0.00136816	1.8383
PKD1P1	351.344	0.877978	0.193685	4.53303	5.81443e-06	3.07785e-05	1.8378
HACD4	105.012	0.877372	0.267033	3.28563	0.00101754	0.00331596	1.83703
ABHD2	2942.92	0.876991	0.0750374	11.6874	1.47877e-31	1.96334e-29	1.83654
SWT1	103.754	0.876759	0.199007	4.40566	1.0546e-05	5.34197e-05	1.83625
RAB30	820.773	0.876463	0.0742772	11.7999	3.90801e-32	5.48725e-30	1.83587
ANKRD23	54.1013	0.876431	0.257541	3.40307	0.000666339	0.00226606	1.83583
RP13-104F24.3	34.101	0.875571	0.278043	3.14905	0.00163804	0.00504398	1.83473
RP11-262A16.1	17.6491	0.875521	0.33096	2.64539	0.00815956	0.0208334	1.83467
CACNA2D2	106.625	0.875449	0.367897	2.3796	0.0173314	0.04024	1.83458
LA16c-60D12.1	72.9445	0.875259	0.235101	3.72291	0.000196942	0.000765071	1.83434
MMP24-AS1	246.716	0.875011	0.291608	3.00064	0.00269413	0.0078632	1.83402
MAST3	162.885	0.874718	0.230305	3.79809	0.000145815	0.000581028	1.83365
THOC7-AS1	11.068	0.874551	0.35339	2.47475	0.013333	0.0319837	1.83344
RP11-795F19.1	37.5174	0.874255	0.285814	3.05882	0.00222209	0.00661206	1.83306
PARP10	383.021	0.874157	0.26617	3.28421	0.00102269	0.00333069	1.83294
LINC01293	51.8167	0.874062	0.194758	4.48795	7.19135e-06	3.74476e-05	1.83282
PCBP1	2009.09	0.873478	0.351941	2.48189	0.0130687	0.0314542	1.83207
KLRD1	62.8175	0.872983	0.211967	4.11848	3.81378e-05	0.000171402	1.83145
PODXL	1208.99	0.872533	0.141008	6.18784	6.09944e-10	6.42086e-09	1.83087
TRIM52	205.776	0.872381	0.149552	5.83329	5.43439e-09	4.89672e-08	1.83068
RP11-55K13.1	16.2787	0.872329	0.379077	2.30119	0.0213809	0.0481248	1.83062
XKR9	41.7699	0.871557	0.25725	3.38797	0.000704107	0.00238123	1.82964
ANKRD20A5P	108.427	0.8708	0.204677	4.25451	2.09508e-05	9.94398e-05	1.82868
KAZALD1	614.878	0.87064	0.108854	7.99824	1.26211e-15	3.0121e-14	1.82847
SLC38A7	121.015	0.869272	0.181483	4.78981	1.66937e-06	9.75481e-06	1.82674
RP11-872J21.5	35.8438	0.869029	0.308512	2.81684	0.00484985	0.0131831	1.82643
PCLO	349.522	0.867782	0.253131	3.42819	0.000607624	0.0020919	1.82485
AC027601.1	18.7399	0.867771	0.347123	2.49989	0.0124231	0.0300933	1.82484
XXbac-BPG154L12.4	226.76	0.867117	0.145606	5.95523	2.59701e-09	2.47007e-08	1.82401
RP11-77P16.4	40.4219	0.866137	0.271604	3.18897	0.00142779	0.00447505	1.82278
NOXA1	181.404	0.865443	0.154828	5.58971	2.27453e-08	1.85585e-07	1.8219
DPY19L2	55.4465	0.864887	0.256254	3.37511	0.000737858	0.00248246	1.8212
KCNAB2	77.0077	0.86449	0.242896	3.5591	0.000372128	0.00135652	1.8207
LPIN3	426.161	0.864314	0.110859	7.79655	6.3623e-15	1.36155e-13	1.82047
ZMAT1	153.883	0.863982	0.182728	4.72824	2.26473e-06	1.29242e-05	1.82005
SERPINF1	30.1684	0.863339	0.288175	2.99589	0.00273649	0.00796896	1.81924
ZNF865	56.4911	0.863309	0.28749	3.00292	0.00267402	0.00781387	1.81921
LRRFIP1	2292.67	0.862702	0.307215	2.80814	0.00498293	0.0134847	1.81844
HPN	186.147	0.862251	0.241542	3.56978	0.000357281	0.00130728	1.81787
JUP	6579.53	0.862132	0.21039	4.09778	4.17133e-05	0.000186127	1.81772
IGSF5	28.5503	0.861791	0.361456	2.38422	0.0171151	0.039771	1.81729
HAR1B	33.1827	0.861515	0.236738	3.6391	0.000273589	0.00102804	1.81694
MAST4	635.889	0.86143	0.126312	6.81989	9.11117e-12	1.26926e-10	1.81684
RP11-131K5.2	73.2927	0.861343	0.233044	3.69605	0.000218978	0.000840801	1.81673
CHD2	2416.65	0.861303	0.164431	5.23807	1.62262e-07	1.13834e-06	1.81668
PLCL1	32.8028	0.860439	0.233613	3.68319	0.000230338	0.000880435	1.81559
RP11-229D13.3	34.2604	0.860374	0.267843	3.21223	0.00131708	0.00416957	1.81551
HS3ST3A1	34.803	0.860177	0.246518	3.48931	0.000484277	0.00171163	1.81526
RP11-21L23.2	1998.81	0.860059	0.225984	3.80583	0.000141327	0.000564529	1.81511
RP11-1H8.5	19.4575	0.859758	0.333843	2.57533	0.0100143	0.0248854	1.81473
FAM46C	1081.15	0.859573	0.20962	4.10063	4.12031e-05	0.000183976	1.8145
HERC2P5	44.4545	0.859377	0.372277	2.30844	0.0209748	0.0473365	1.81425
RP11-322E11.2	115.539	0.85876	0.156563	5.48508	4.13277e-08	3.21736e-07	1.81348
PRSS8	862.093	0.858678	0.144431	5.94527	2.76005e-09	2.61495e-08	1.81338
AC006128.2	38.3212	0.858304	0.323699	2.65155	0.00801234	0.020495	1.81291
IFI6	112.823	0.857505	0.209303	4.09696	4.18605e-05	0.000186698	1.8119
TMEM143	58.8504	0.85628	0.274241	3.12236	0.00179405	0.00546162	1.81036
MKNK2	1181.89	0.855655	0.139593	6.12964	8.80775e-10	9.05218e-09	1.80958
LINC01239	33.8736	0.855351	0.267575	3.19668	0.00139019	0.00437195	1.8092
ZIC2	39.6791	0.855086	0.283255	3.01879	0.0025379	0.00744399	1.80887
C5orf45	230.103	0.854938	0.128126	6.67265	2.51231e-11	3.26016e-10	1.80868
ESRRG	25.2109	0.854301	0.365512	2.33727	0.0194252	0.0443313	1.80788
CCDC103	28.8692	0.85428	0.32241	2.64967	0.00805698	0.0206038	1.80786
RAB26	138.677	0.854259	0.140013	6.10126	1.05234e-09	1.06749e-08	1.80783
ZRSR2	148.907	0.854202	0.317654	2.6891	0.00716452	0.0185451	1.80776
TRAPPC1	350.483	0.85408	0.344106	2.48203	0.0130638	0.0314461	1.80761
TCF7L1	32.1868	0.853403	0.362795	2.3523	0.0186575	0.0428651	1.80676
BBS1	227.449	0.853274	0.128042	6.664	2.66468e-11	3.43731e-10	1.8066
LPAR6	100.024	0.853215	0.2847	2.99689	0.00272745	0.00794858	1.80652
CYP2T1P	118.566	0.853128	0.256312	3.32847	0.000873244	0.00289553	1.80641
GLTSCR1	52.8757	0.853075	0.30256	2.81953	0.00480947	0.0130861	1.80635
PCDHB10	35.1372	0.852825	0.251765	3.38738	0.000705628	0.00238554	1.80603
KREMEN1	365.163	0.852607	0.112904	7.55159	4.29982e-14	8.26794e-13	1.80576
ZNF439	181.381	0.852258	0.308331	2.7641	0.00570803	0.0151797	1.80532
OLFML2A	98.2207	0.851962	0.176122	4.83733	1.31595e-06	7.8303e-06	1.80495
SRRM2	3544.63	0.85151	0.35491	2.39923	0.0164296	0.0383514	1.80439
AL662800.1	22.7987	0.851192	0.362545	2.34782	0.0188834	0.0432822	1.80399
FRMD4A	468.615	0.851174	0.21972	3.87391	0.000107103	0.000438685	1.80397
RAMP2-AS1	17.2847	0.851008	0.347519	2.44881	0.014333	0.0340754	1.80376
RP11-10O22.1	26.9022	0.850948	0.356802	2.38493	0.0170823	0.0397088	1.80369
TNRC18	2751.02	0.850427	0.224308	3.79133	0.00014984	0.000595122	1.80303
KIFC2	768.436	0.850169	0.0859444	9.89208	4.50585e-23	2.57136e-21	1.80271
RUNDC3A-AS1	116.439	0.850163	0.144047	5.902	3.59123e-09	3.31865e-08	1.8027
AC083843.1	55.4075	0.849694	0.244445	3.47601	0.000508929	0.00178872	1.80212
ESPN	344.455	0.849413	0.223411	3.80202	0.000143521	0.000572586	1.80177
LRRC56	121.13	0.849387	0.197797	4.29424	1.75291e-05	8.45772e-05	1.80173
CTD-2619J13.17	21.2271	0.849195	0.371393	2.28651	0.0222242	0.0497533	1.8015
[truncated: 832 more rows]

## Sheet: down
Supplementary Table S4.
[truncated: 2,277 more rows]
