# Supplementary material for: Proteomic and transcriptomic profiling identifies mediators of anchorage-independent growth and roles of inhibitor of differentiation proteins in invasive lobular carcinoma
Source: Sci Rep. 2020 Jul 13;10:11487. doi: 10.1038/s41598-020-68141-9 (PMC7359337; doi:10.1038/s41598-020-68141-9)
Supplement: Supplementary file 6 — Supplementary Table S5 [file 41598_2020_68141_MOESM6_ESM.xlsx]

## Sheet: T47D
Supplementary Table S5.
Differentially regulated genes in ULA versus 2D in T47D cells
Gene	baseMean	log2FoldChange	lfcSE	stat	pvalue	padj
HMGCS2	188.747	2.67766	0.138085	19.3914	9.11734e-84	1.43553e-79
AMOTL2	1303.39	-1.53166	0.0816273	-18.7641	1.48522e-78	1.16924e-74
PLCE1	855.805	-1.83105	0.0998349	-18.3408	3.9104e-75	2.05231e-71
AJUBA	616.443	-1.26551	0.0758097	-16.6932	1.4687e-62	5.78116e-59
CRIM1	1383.79	-0.950123	0.0575874	-16.4988	3.74381e-61	1.17892e-57
HSPB8	953.236	-1.25638	0.081176	-15.4772	4.94304e-54	1.29714e-50
PTGER3	776.281	-0.963087	0.0686564	-14.0276	1.05624e-44	2.37578e-41
ITPR1	971.765	1.11109	0.0803893	13.8213	1.89578e-43	3.73113e-40
RNF152	1021.9	1.10578	0.0805793	13.7229	7.40349e-43	1.2952e-39
PKP2	551.614	-1.02168	0.0754731	-13.537	9.45836e-42	1.48922e-38
ABCC11	1320.38	0.872117	0.0646312	13.4937	1.70246e-41	2.43684e-38
PTPN14	989.852	-1.03157	0.0816717	-12.6307	1.43061e-36	1.87708e-33
AR	1644.86	0.683408	0.0546335	12.509	6.66963e-36	8.07795e-33
FREM2	1275.18	-1.27917	0.104031	-12.2961	9.50174e-35	1.06861e-31
TEAD1	1754.88	-0.977923	0.0806413	-12.1268	7.61408e-34	7.99224e-31
SEC14L2	447.809	1.18799	0.098052	12.1159	8.70218e-34	8.56348e-31
COL12A1	5486.01	-0.744908	0.0615259	-12.1072	9.66921e-34	8.9554e-31
PLEKHD1	170.224	1.28897	0.106953	12.0517	1.90004e-33	1.66201e-30
CDC42EP3	118.744	-1.90979	0.163892	-11.6527	2.22331e-31	1.84242e-28
TSC22D1	1222.53	0.624283	0.0540771	11.5443	7.88603e-31	6.20827e-28
L3MBTL3	80.55	-1.9794	0.172209	-11.4941	1.41205e-30	1.0587e-27
RP11-206M11.7	566.022	1.61829	0.141138	11.466	1.9543e-30	1.39866e-27
KLHL24	511.425	0.956586	0.0836135	11.4406	2.6216e-30	1.79466e-27
ADAMTS15	569.583	1.09824	0.0969401	11.329	9.42675e-30	6.18434e-27
SAMD4A	336.593	-1.16771	0.10317	-11.3183	1.06524e-29	6.7089e-27
FGFR2	525.25	-1.22805	0.109342	-11.2313	2.86331e-29	1.73395e-26
KCNK5	189.045	-1.78927	0.162118	-11.0368	2.53834e-28	1.48023e-25
DUSP5	806.215	1.01609	0.0923036	11.0081	3.49296e-28	1.96417e-25
AREG	817.018	0.902177	0.0827694	10.8999	1.15394e-27	6.2651e-25
OLR1	40.4837	-2.4867	0.229504	-10.8351	2.34667e-27	1.23161e-24
PPP1R3B	738.06	0.910258	0.0856813	10.6238	2.31048e-26	1.1735e-23
TNS3	1478.84	-0.668359	0.063321	-10.5551	4.81201e-26	2.36766e-23
CXCR4	367.298	2.39724	0.228614	10.486	1.00201e-25	4.78083e-23
EFEMP1	879.96	-1.02729	0.0986245	-10.4162	2.0925e-25	9.69011e-23
EHD1	955.374	-0.613596	0.0592764	-10.3514	4.12246e-25	1.85452e-22
PREX1	7929.95	-0.594463	0.0575886	-10.3226	5.57028e-25	2.43623e-22
UBL3	1756.4	-0.751852	0.0734335	-10.2385	1.33229e-24	5.66942e-22
KIF12	769.117	1.54612	0.153047	10.1023	5.39641e-24	2.23596e-21
RCAN1	610.603	-0.913886	0.0906827	-10.0778	6.92268e-24	2.79481e-21
AMOTL1	558.39	-1.10541	0.111242	-9.93704	2.87231e-23	1.13061e-20
NPR3	199.628	-1.15598	0.116693	-9.90617	3.91349e-23	1.50288e-20
HSPB11	535.982	-1.30018	0.131676	-9.87408	5.39271e-23	2.02162e-20
DUSP6	678.196	1.31898	0.133777	9.85955	6.23293e-23	2.2304e-20
VEPH1	273.271	-1.17201	0.118845	-9.86169	6.10155e-23	2.2304e-20
MAPK15	288.922	1.14884	0.117581	9.77061	1.50547e-22	5.26748e-20
ABCC12	78.5592	1.70571	0.174829	9.75643	1.73137e-22	5.92619e-20
SPTSSB	7365.47	-0.971912	0.0997752	-9.74102	2.01522e-22	6.75099e-20
CRKL	2771.67	0.534615	0.0550015	9.72	2.47773e-22	8.12746e-20
KRT80	1127.42	-1.37399	0.141672	-9.69839	3.06281e-22	9.84163e-20
KPNA2	7736.12	-0.43497	0.0452824	-9.60571	7.56383e-22	2.38185e-19
PTGER4	190.208	0.962515	0.100249	9.6012	7.90188e-22	2.43951e-19
TIPARP	1197.78	0.762754	0.0800872	9.52405	1.66563e-21	5.04332e-19
UTRN	3504.46	-0.448564	0.0471829	-9.50691	1.96411e-21	5.83488e-19
RUSC2	170.686	-1.18845	0.125191	-9.49307	2.24327e-21	6.54078e-19
C9orf3	392.744	-0.782137	0.0828833	-9.4366	3.8507e-21	1.10235e-18
SULF1	396.13	-0.938426	0.0997686	-9.40602	5.15275e-21	1.44875e-18
FOS	312.904	3.21048	0.342083	9.38509	6.28645e-21	1.73649e-18
PLXDC2	573.261	0.810885	0.0867244	9.35014	8.75283e-21	2.37609e-18
RAB30	820.773	0.727966	0.0785465	9.26796	1.89741e-20	5.06353e-18
AZGP1	1245.88	0.733749	0.0795243	9.22672	2.79046e-20	7.32262e-18
WIPI1	832.704	0.672177	0.0731025	9.195	3.74986e-20	9.67895e-18
IRF2BP2	3315.72	0.70294	0.0766405	9.17191	4.64722e-20	1.18017e-17
FRMD3	239.07	-1.14166	0.125252	-9.11496	7.8701e-20	1.9669e-17
MAGED2	6458.13	0.791759	0.0873153	9.06782	1.21419e-19	2.9871e-17
MAP6D1	555.635	-0.939116	0.10498	-8.94565	3.69782e-19	8.95726e-17
TUBB	18860.5	-0.520898	0.0583493	-8.92724	4.36786e-19	1.042e-16
DEPTOR	352.861	1.01089	0.114132	8.85718	8.2066e-19	1.92855e-16
ABCA1	157.689	1.51601	0.171282	8.85097	8.67647e-19	2.00898e-16
TM4SF18	77.9966	2.20614	0.250611	8.80308	1.33113e-18	3.03748e-16
TCF4	108.281	-1.92412	0.22065	-8.72022	2.77657e-18	6.24529e-16
SPTLC2	6818.01	0.491381	0.0570474	8.61355	7.083e-18	1.57073e-15
IL1R1	425.817	-1.15191	0.133765	-8.61143	7.21572e-18	1.57794e-15
ABCA12	704.243	0.700047	0.0818023	8.55779	1.15051e-17	2.48148e-15
TMEM139	312.312	-0.841488	0.0983997	-8.55174	1.21251e-17	2.57986e-15
DHCR24	9914.91	-0.764013	0.0898361	-8.50452	1.82355e-17	3.82825e-15
CCNL2	1757.54	0.457286	0.0542456	8.42993	3.45878e-17	7.07254e-15
EHF	1467.35	0.409091	0.0485247	8.43058	3.4395e-17	7.07254e-15
FJX1	326.97	-1.06245	0.126099	-8.4255	3.59209e-17	7.25095e-15
DUSP3	1349.48	-0.347807	0.041312	-8.41904	3.79576e-17	7.56509e-15
ATP8A1	470.722	1.02832	0.122549	8.39116	4.8138e-17	9.47415e-15
DDIT4	812.239	1.66805	0.198838	8.38902	4.90196e-17	9.52857e-15
pk	1284.75	-0.516251	0.0619169	-8.33781	7.56767e-17	1.45308e-14
EFNB2	415.443	-1.51697	0.182454	-8.31425	9.23372e-17	1.75163e-14
MAFF	115.524	1.81808	0.218994	8.30193	1.02433e-16	1.92e-14
TC2N	3138.65	0.801625	0.0967855	8.28249	1.20626e-16	2.23442e-14
SLC4A8	747.327	0.717098	0.0871773	8.22575	1.93979e-16	3.55139e-14
MAP2	197.834	-1.33539	0.162491	-8.21824	2.06504e-16	3.73725e-14
DGKD	1005.99	0.624643	0.0762249	8.19473	2.51158e-16	4.49373e-14
HMCN1	1356.78	-1.01466	0.124406	-8.15603	3.46228e-16	6.12513e-14
AHSA2	438.71	0.753235	0.0928199	8.11502	4.85724e-16	8.49748e-14
KIAA1324	4549.62	0.556191	0.0686547	8.10129	5.43787e-16	9.4087e-14
SGK3	1207.13	0.810353	0.100064	8.09832	5.57219e-16	9.53631e-14
HEG1	499.211	-1.36064	0.168601	-8.07018	7.01936e-16	1.18839e-13
NEDD9	780.444	-1.41953	0.175956	-8.06754	7.17281e-16	1.20145e-13
RASL11B	77.3325	-1.50578	0.186711	-8.06475	7.33855e-16	1.21627e-13
ID2	1293.75	0.891631	0.110836	8.04461	8.6523e-16	1.41907e-13
KIF4A	1710.3	-0.478032	0.059437	-8.04266	8.79121e-16	1.42698e-13
BUB1B	1781.38	-0.405442	0.0504899	-8.03015	9.73519e-16	1.56409e-13
CENPF	10292.5	-0.412904	0.0514977	-8.01792	1.07547e-15	1.71043e-13
CCNG2	803.05	0.736702	0.0921232	7.99692	1.27572e-15	2.00862e-13
MEGF9	1298.52	0.437798	0.0550003	7.95992	1.72153e-15	2.68372e-13
NFATC4	249.889	0.870727	0.110236	7.89873	2.81755e-15	4.31552e-13
PIP	868.117	0.988089	0.125099	7.89849	2.82311e-15	4.31552e-13
METRNL	525.4	-0.758096	0.0961382	-7.88548	3.13327e-15	4.7436e-13
CDON	159.331	0.844531	0.107539	7.85326	4.05366e-15	6.07856e-13
CTD-2651B20.6	362.779	-2.44746	0.31421	-7.78927	6.73979e-15	1.00111e-12
FLNA	18993	-0.738356	0.0952549	-7.75137	9.09046e-15	1.33766e-12
MLPH	3492.75	0.481524	0.0622948	7.72977	1.07745e-14	1.57078e-12
MAP3K12	285.383	0.785274	0.101782	7.71523	1.20765e-14	1.74445e-12
PLXND1	1050.78	0.602196	0.0781119	7.70939	1.26416e-14	1.80947e-12
ITGB6	119.255	1.35997	0.178143	7.63413	2.27359e-14	3.22501e-12
LRRC42	447.823	-0.648543	0.0851488	-7.61658	2.60483e-14	3.66188e-12
ALDH3B1	233.75	-0.82913	0.109388	-7.57973	3.46274e-14	4.82485e-12
PISD	739.657	0.639959	0.0844718	7.57601	3.56337e-14	4.92151e-12
XPO6	1676.6	-0.346383	0.0459246	-7.54243	4.61294e-14	6.31572e-12
KIF11	3787.15	-0.379006	0.0506274	-7.48618	7.09084e-14	9.62459e-12
TGFB2	78.2272	-2.6706	0.35736	-7.47313	7.83079e-14	1.05381e-11
GALNT10	1362.94	-0.48885	0.0659234	-7.41543	1.21233e-13	1.61763e-11
TTC14	780.903	0.596325	0.0805634	7.40193	1.34219e-13	1.77586e-11
ARFGEF3	3626.39	0.497114	0.0672362	7.39355	1.42955e-13	1.87569e-11
RMI2	609.311	-0.530289	0.0718905	-7.37635	1.62688e-13	2.11696e-11
ASPM	5189.84	-0.49323	0.0672356	-7.33584	2.20332e-13	2.84355e-11
UBE2C	1577.87	-0.384168	0.052413	-7.32962	2.30805e-13	2.95449e-11
ABCG1	797.104	0.78213	0.107319	7.28791	3.14803e-13	3.96944e-11
RANBP3L	100.287	1.22661	0.168311	7.28777	3.15135e-13	3.96944e-11
RND3	874.107	-1.05191	0.144401	-7.28461	3.22613e-13	4.03138e-11
CALCOCO1	409.496	0.743156	0.102175	7.27335	3.50667e-13	4.34745e-11
CTD-2651B20.7	114.181	-2.41946	0.332941	-7.26692	3.67782e-13	4.524e-11
KIFC2	768.436	0.570576	0.0786	7.25923	3.89288e-13	4.75143e-11
DST	4695.05	-0.548747	0.0757395	-7.24519	4.31839e-13	5.23024e-11
NPHP3	320.437	0.716157	0.0989791	7.23544	4.64038e-13	5.57731e-11
PLXNA1	1293.7	-0.727425	0.100582	-7.23213	4.75465e-13	5.67136e-11
TRAM2	918.218	-0.751955	0.104564	-7.19136	6.41507e-13	7.59438e-11
YPEL2	310.067	1.01303	0.141786	7.14477	9.01463e-13	1.05922e-10
JDP2	221.257	-0.961882	0.134772	-7.13711	9.53157e-13	1.11166e-10
ATG16L2	285.519	0.978592	0.13718	7.13362	9.77622e-13	1.13181e-10
LIPH	260.145	-1.0501	0.147291	-7.12939	1.00818e-12	1.15867e-10
MYO1B	2747.76	-0.604399	0.084921	-7.1172	1.10145e-12	1.25669e-10
EIF4G2	19110	-0.443416	0.0623109	-7.11619	1.10955e-12	1.25682e-10
SYNPO	237.864	-2.51243	0.353459	-7.1081	1.17648e-12	1.32312e-10
ZNF850	601.483	-0.634282	0.0893889	-7.09576	1.28644e-12	1.43652e-10
CCDC144B	342.176	0.707191	0.0999767	7.07356	1.51013e-12	1.67443e-10
LDLRAD4	302.689	0.729814	0.103695	7.03807	1.94926e-12	2.14623e-10
NR5A2	208.624	0.911222	0.129649	7.02839	2.08925e-12	2.28439e-10
PTRF	156.206	-0.942001	0.134153	-7.02183	2.18985e-12	2.37787e-10
IRS1	1915.83	0.695055	0.0990755	7.01541	2.29281e-12	2.47262e-10
RP11-459E5.1	145.201	1.08917	0.155454	7.0064	2.4453e-12	2.61913e-10
SKIL	2326.54	0.535106	0.0764141	7.00271	2.51055e-12	2.67085e-10
ZNF587	904.653	0.447147	0.0638738	7.00048	2.55093e-12	2.6956e-10
UPK3B	131.597	-1.13639	0.16241	-6.99703	2.61447e-12	2.74432e-10
FERMT1	85.4915	-1.05583	0.150983	-6.99306	2.68963e-12	2.80452e-10
CDCA2	841.517	-0.477088	0.0683346	-6.98165	2.91736e-12	3.02196e-10
SLC2A1	6187.16	0.497785	0.0714272	6.96912	3.18921e-12	3.28197e-10
TROAP	721.582	-0.462108	0.0664146	-6.95793	3.45318e-12	3.53054e-10
LAMB1	742.759	-0.771437	0.111088	-6.94437	3.80145e-12	3.86153e-10
LRRC75B	192.247	0.853161	0.122982	6.9373	3.99653e-12	4.03368e-10
CA8	634.985	0.518908	0.0753012	6.89111	5.53601e-12	5.55187e-10
STC2	10563.1	-0.850556	0.123608	-6.88109	5.93982e-12	5.91914e-10
NXPH3	248.303	1.26098	0.183753	6.86236	6.77299e-12	6.70696e-10
LFNG	665.15	0.778988	0.113797	6.84543	7.62457e-12	7.50306e-10
RNF144B	652.26	-0.488039	0.0713667	-6.83847	8.0042e-12	7.82771e-10
PARL	1019.32	-0.438205	0.0643754	-6.80704	9.96303e-12	9.6832e-10
FAM107B	764.442	-0.777017	0.114584	-6.7812	1.1918e-11	1.15122e-09
SCIN	179.08	-0.797217	0.117644	-6.7765	1.23126e-11	1.18209e-09
VCL	2287.51	-0.341049	0.0503522	-6.77327	1.25907e-11	1.20146e-09
RPS6KA5	554.965	0.649724	0.0961391	6.75817	1.3975e-11	1.32552e-09
TFF1	7984.8	0.954311	0.141294	6.7541	1.43729e-11	1.3551e-09
TENM3	957.218	-1.22844	0.182208	-6.74197	1.56249e-11	1.46437e-09
HSD17B1	200.708	-0.994571	0.148172	-6.71227	1.91621e-11	1.78525e-09
KRT18	50471.1	-0.369824	0.0551052	-6.71124	1.92975e-11	1.78729e-09
CDC42BPA	1258.11	-0.355436	0.0529837	-6.7084	1.96771e-11	1.81179e-09
STARD13	551.972	-0.488333	0.0728964	-6.699	2.09845e-11	1.90983e-09
TMEM229B	410.268	0.628285	0.0937768	6.6998	2.08712e-11	1.90983e-09
CDC25A	645.494	-0.564554	0.0844644	-6.68393	2.32625e-11	2.10499e-09
BCAR3	1817.18	-0.448968	0.0672156	-6.67953	2.39716e-11	2.1445e-09
TRIP13	1223.28	-0.425553	0.0637032	-6.68025	2.38541e-11	2.1445e-09
WWC1	1885.34	-0.605936	0.0910288	-6.65653	2.80365e-11	2.49398e-09
VEGFA	795.017	1.23884	0.186206	6.65305	2.87083e-11	2.53939e-09
KLHDC7A	316.605	-0.674002	0.101452	-6.64353	3.06257e-11	2.69387e-09
ZNF395	799.858	0.413426	0.0622598	6.64035	3.12948e-11	2.73743e-09
HES1	604.216	0.761983	0.115093	6.62057	3.57812e-11	3.11257e-09
CCDC117	1722.3	0.435698	0.0660035	6.60113	4.08037e-11	3.51068e-09
NOTCH2NL	1109.53	-0.499027	0.0755926	-6.60153	4.06938e-11	3.51068e-09
NSUN5P1	548.249	0.543407	0.08235	6.59875	4.14637e-11	3.54807e-09
SEPT11	2074.34	-0.380455	0.0576983	-6.59386	4.28529e-11	3.64713e-09
ANXA3	254.312	-1.08787	0.165175	-6.58619	4.5127e-11	3.82003e-09
CYP4F23P	68.6305	2.01228	0.305705	6.58243	4.62833e-11	3.88905e-09
THRB	587.992	0.541189	0.0822233	6.58194	4.64364e-11	3.88905e-09
IER5L	566.078	0.735822	0.112462	6.54288	6.03453e-11	5.02718e-09
ABCC3	231.402	0.812308	0.124752	6.51137	7.44664e-11	6.17091e-09
CDC20	1034.35	-0.502517	0.0775284	-6.48172	9.06842e-11	7.47551e-09
ETNK2	1291.25	0.521308	0.0810722	6.43017	1.2746e-10	1.04524e-08
RET	2106.56	1.03307	0.161086	6.41317	1.42521e-10	1.16269e-08
EI24	3062.47	-0.280618	0.0438031	-6.40635	1.49044e-10	1.20963e-08
PIK3R1	2198.63	0.748206	0.11699	6.39548	1.60049e-10	1.29229e-08
SRPK1	2135.83	-0.391663	0.0613755	-6.38143	1.75445e-10	1.40938e-08
KNOP1	1072.8	-0.393995	0.061749	-6.38058	1.76416e-10	1.40999e-08
PCMTD1	829.627	0.672796	0.105592	6.37167	1.86983e-10	1.48689e-08
IDH3A	1309.69	-0.38333	0.0602329	-6.36414	1.96392e-10	1.55387e-08
CFL2	403.002	-0.617917	0.0971564	-6.36003	2.01719e-10	1.58803e-08
SLC38A1	13646.1	-0.244155	0.0385864	-6.32748	2.4919e-10	1.95199e-08
MAN1A1	791.613	0.535143	0.0849655	6.29836	3.00814e-10	2.34471e-08
ESR1	7950.6	0.299044	0.0475067	6.29478	3.07837e-10	2.38763e-08
VTCN1	504.782	-1.01228	0.161633	-6.26283	3.78053e-10	2.91787e-08
SYDE2	565.811	-0.592035	0.0946564	-6.25457	3.98624e-10	3.06163e-08
KIF23	2365.23	-0.421877	0.0675175	-6.24841	4.14651e-10	3.16926e-08
SLC5A6	2422.27	-0.366592	0.0586955	-6.24565	4.2203e-10	3.21008e-08
ARHGAP21	1424.42	-0.37902	0.0607282	-6.24124	4.34108e-10	3.28608e-08
AC093323.3	869.658	0.433	0.069407	6.23856	4.41613e-10	3.32689e-08
LYPD6B	218.125	-1.40652	0.225579	-6.23512	4.5142e-10	3.38457e-08
CCDC144A	282.223	0.568222	0.0912201	6.22913	4.69046e-10	3.50006e-08
EME2	541.552	0.560919	0.0900659	6.22787	4.72821e-10	3.51159e-08
DUSP4	2927.82	0.450276	0.0723885	6.22028	4.96279e-10	3.65136e-08
MCM4	4548.75	-0.431689	0.0693934	-6.22089	4.94347e-10	3.65136e-08
ATXN1	1127.82	0.515725	0.0830509	6.20974	5.30707e-10	3.8865e-08
CDCA5	1152.28	-0.464793	0.0750619	-6.19213	5.93567e-10	4.32672e-08
PRLR	23601.6	0.350088	0.0566121	6.18398	6.25061e-10	4.53529e-08
PSG9	34.3166	-1.38025	0.223904	-6.16447	7.07186e-10	5.10764e-08
MCF2L	674.291	0.579371	0.0941014	6.15688	7.41933e-10	5.33412e-08
CD24	18328.8	-0.704356	0.114808	-6.13506	8.51266e-10	6.09236e-08
CTB-89H12.4	908.099	0.488442	0.0796915	6.12916	8.83428e-10	6.28516e-08
GNAQ	1886.63	-0.439241	0.0716699	-6.12867	8.8619e-10	6.28516e-08
DSTN	10330.9	-0.653802	0.106817	-6.12079	9.31132e-10	6.57429e-08
NEIL1	131.171	0.85118	0.139229	6.11352	9.74591e-10	6.85042e-08
ID3	687.247	-0.793719	0.130012	-6.10497	1.0282e-09	7.19512e-08
ANO9	170.155	0.950943	0.155861	6.10121	1.05271e-09	7.33404e-08
DIAPH3	752.04	-0.754991	0.12401	-6.08817	1.14211e-09	7.92179e-08
FARSB	1326.12	-0.396887	0.0652107	-6.08623	1.156e-09	7.983e-08
ACTA2	56.1049	-1.12994	0.185832	-6.08041	1.19873e-09	8.20606e-08
MAN2C1	785.938	0.60509	0.0995098	6.08071	1.19652e-09	8.20606e-08
FAM65C	227.547	0.567175	0.093336	6.0767	1.22677e-09	8.3617e-08
TTC39B	649.118	0.387536	0.0638494	6.06954	1.2828e-09	8.70589e-08
DEPDC1B	578.492	-0.449525	0.0741762	-6.06023	1.35928e-09	9.18532e-08
RHPN1	1096.43	0.501311	0.0828291	6.05235	1.42744e-09	9.6047e-08
TEAD4	383.651	-0.771404	0.127566	-6.04708	1.47493e-09	9.88206e-08
FAM111B	1709.99	-0.397602	0.0657651	-6.04579	1.4868e-09	9.91935e-08
MC1R	188.331	0.68448	0.113272	6.04277	1.51488e-09	1.0064e-07
GBP1	33.3645	-2.80508	0.464689	-6.03647	1.57524e-09	1.0421e-07
SNX18	1186.9	-0.479691	0.0794808	-6.0353	1.58665e-09	1.04526e-07
ID1	842.384	-0.849737	0.140957	-6.02834	1.65652e-09	1.08674e-07
SPAG4	69.296	1.12454	0.187228	6.00625	1.89858e-09	1.24038e-07
RSRP1	519.039	0.640295	0.106619	6.00544	1.9081e-09	1.24145e-07
GARS	2762.26	-0.382449	0.0636994	-6.00396	1.92564e-09	1.2477e-07
NUP50	2343.38	-0.309919	0.0516848	-5.99633	2.01824e-09	1.30234e-07
TNFSF10	262.913	0.93827	0.156599	5.99155	2.07851e-09	1.33576e-07
FAM46B	337.987	-0.573656	0.0959686	-5.97754	2.26538e-09	1.44838e-07
GINS1	1272.62	-0.469672	0.0785793	-5.97705	2.27215e-09	1.44838e-07
CSNK1E	1189.86	0.362959	0.0608038	5.96935	2.38203e-09	1.5123e-07
GPRC5C	1295.35	0.500077	0.0838327	5.96518	2.44372e-09	1.54523e-07
KIAA0907	659.768	0.405623	0.068062	5.95961	2.52847e-09	1.59243e-07
ANO6	1895	-0.420028	0.0704905	-5.95865	2.54337e-09	1.59543e-07
SSTR2	102.423	1.14618	0.192541	5.95292	2.63398e-09	1.64572e-07
ATP6V1B2	1111.94	-0.435454	0.0732923	-5.94134	2.82704e-09	1.75936e-07
CFAP44	321.863	0.576778	0.0972385	5.93159	3.00021e-09	1.85978e-07
ERBB4	847.717	0.460763	0.0778574	5.91804	3.25805e-09	2.01168e-07
SLC6A14	749.097	-1.86055	0.314674	-5.91263	3.36678e-09	2.0707e-07
ADK	1320.71	-0.558338	0.0945318	-5.90635	3.49775e-09	2.14288e-07
RP4-717I23.3	199.621	0.79675	0.13594	5.86104	4.59973e-09	2.80708e-07
RIF1	4401.69	-0.273939	0.0468044	-5.85285	4.83234e-09	2.93765e-07
DHFR	3491.17	-0.376891	0.0644798	-5.84511	5.06235e-09	3.06564e-07
CACNG4	922.848	-1.31148	0.224636	-5.83826	5.27504e-09	3.1822e-07
ERVMER34-1	55.7678	-1.16422	0.199445	-5.83729	5.30558e-09	3.18322e-07
ZNF558	365.264	0.594866	0.101914	5.83693	5.31716e-09	3.18322e-07
PFN2	1866.15	-0.323318	0.0554217	-5.83378	5.41855e-09	3.23163e-07
DCDC2	528.224	-0.639596	0.109778	-5.82626	5.66842e-09	3.3679e-07
PARP4	566.655	-0.415384	0.071538	-5.80648	6.38004e-09	3.77646e-07
SPAG5	2516.38	-0.286501	0.0494438	-5.79448	6.85316e-09	4.04131e-07
HJURP	866.483	-0.380446	0.0657053	-5.79018	7.03098e-09	4.1307e-07
RP5-851M4.1	26.9696	1.88119	0.32505	5.78738	7.1493e-09	4.1846e-07
ZNF736	1101.49	0.392232	0.0677902	5.78597	7.20962e-09	4.20428e-07
CEP78	1157.77	-0.352164	0.0609821	-5.77487	7.70117e-09	4.4579e-07
HDAC11	709.363	0.574043	0.099397	5.77526	7.68363e-09	4.4579e-07
ATP2B1	1851.5	-0.431347	0.0747347	-5.7717	7.8474e-09	4.50939e-07
KRT15	267.074	0.68586	0.118819	5.77229	7.81995e-09	4.50939e-07
FIBCD1	189.673	1.10078	0.191462	5.74935	8.95889e-09	5.12937e-07
LINC01588	114.491	0.926798	0.161423	5.74142	9.38887e-09	5.35608e-07
GOLGA8B	166.3	0.842086	0.146917	5.73172	9.94199e-09	5.65114e-07
VANGL1	1354.97	-0.362624	0.0634451	-5.71555	1.09349e-08	6.19318e-07
NBPF10	1217.97	-0.533286	0.0933547	-5.71248	1.11343e-08	6.2835e-07
PARP14	823.808	0.488671	0.0860384	5.67968	1.34943e-08	7.58815e-07
AC084082.3	146.647	-1.58096	0.278763	-5.67134	1.41683e-08	7.9336e-07
TM4SF1	689.865	1.4505	0.255783	5.67085	1.42094e-08	7.9336e-07
DYNLL1	2525.68	-0.31313	0.0552573	-5.66677	1.45513e-08	8.09578e-07
CCDC64B	186.786	0.613995	0.108429	5.66265	1.49056e-08	8.25705e-07
KTN1	7768.13	-0.410554	0.0725081	-5.66218	1.49461e-08	8.25705e-07
JADE1	809.467	-0.426339	0.0755843	-5.64058	1.69474e-08	9.32996e-07
FLII	3018.7	-0.585403	0.10391	-5.63373	1.76351e-08	9.67471e-07
GTF2IP4	2880.97	0.495251	0.0879547	5.63075	1.79426e-08	9.80925e-07
TPRN	633.391	-0.50079	0.0889505	-5.62998	1.80234e-08	9.81931e-07
CKAP5	5812.71	-0.265748	0.0472272	-5.62702	1.83353e-08	9.95481e-07
CENPA	598.514	-0.529776	0.0943143	-5.61713	1.94157e-08	1.05052e-06
RP11-253E3.3	159.325	-1.10216	0.196494	-5.60915	2.0332e-08	1.09633e-06
BRCA1	1543.83	-0.316739	0.0564833	-5.60766	2.05084e-08	1.10206e-06
ACTB	50138.1	-0.699437	0.124804	-5.6043	2.09102e-08	1.11984e-06
PTPRJ	813.708	-0.491379	0.0878351	-5.59434	2.21466e-08	1.18203e-06
LAD1	1051.13	-0.34587	0.0620262	-5.5762	2.45831e-08	1.30764e-06
ELF5	512.725	0.579706	0.103976	5.5754	2.46959e-08	1.30921e-06
CHSY1	1506.2	0.372764	0.0669865	5.56477	2.62504e-08	1.38696e-06
UNC13D	524.05	-0.638266	0.114748	-5.56231	2.66226e-08	1.40192e-06
RAB31	795.177	0.61211	0.110075	5.56086	2.68448e-08	1.4089e-06
ZBTB7B	1112.91	0.426591	0.0767225	5.56018	2.69495e-08	1.4097e-06
RASSF5	70.9419	-0.993948	0.179003	-5.55269	2.81314e-08	1.46665e-06
CCL28	180.039	-0.580685	0.104682	-5.54716	2.90343e-08	1.50873e-06
RRP1B	1409.36	-0.427691	0.0771333	-5.54482	2.94249e-08	1.52399e-06
GGT5	45.2611	1.90569	0.343892	5.54152	2.99852e-08	1.54792e-06
PTGFRN	959.945	-0.496126	0.0896125	-5.53634	3.08851e-08	1.58917e-06
RNY3	926.234	-1.84796	0.333958	-5.53351	3.13876e-08	1.60977e-06
ZSWIM8	978.242	0.40682	0.0736145	5.52636	3.26939e-08	1.67132e-06
TMEM184A	1076.33	0.492524	0.0891497	5.52468	3.30083e-08	1.68193e-06
SKA3	447.412	-0.704921	0.127632	-5.52306	3.33148e-08	1.69207e-06
GABPB1-AS1	390.367	0.579921	0.105084	5.51865	3.41617e-08	1.72951e-06
TOP2A	12811.6	-0.265266	0.0480838	-5.51674	3.45339e-08	1.74274e-06
AZGP1P1	40.2307	1.24423	0.225569	5.51596	3.46879e-08	1.74492e-06
RABEP1	5420.4	0.33747	0.0612659	5.50829	3.62345e-08	1.81692e-06
L1CAM	435.259	-1.01836	0.185428	-5.4919	3.97624e-08	1.98749e-06
NEMP1	1607.5	-0.278181	0.0507248	-5.48412	4.15526e-08	2.0704e-06
SEMA7A	25.7393	-1.62809	0.297497	-5.47262	4.43431e-08	2.20247e-06
ITGB5	4152.87	-0.411976	0.0753262	-5.46923	4.51998e-08	2.22397e-06
PTPRU	553.503	-0.447294	0.0817745	-5.46985	4.50429e-08	2.22397e-06
XRCC2	493.249	-0.528059	0.0965438	-5.46963	4.50969e-08	2.22397e-06
GAB2	771.281	0.458174	0.083896	5.46122	4.72881e-08	2.31948e-06
BNIP3L	1339.67	0.396562	0.0726895	5.45555	4.88206e-08	2.3872e-06
MYB	1078.55	0.563814	0.103401	5.4527	4.96105e-08	2.41832e-06
GEMIN5	1543.64	-0.304613	0.0558856	-5.45066	5.01845e-08	2.43124e-06
YWHAH	1540.62	-0.400448	0.0734632	-5.451	5.00863e-08	2.43124e-06
ARHGEF18	560.89	-0.469491	0.0861517	-5.44958	5.04892e-08	2.43851e-06
AURKB	529.366	-0.473403	0.0870172	-5.44034	5.31797e-08	2.5606e-06
EGFR	98.5387	-0.950552	0.175197	-5.42561	5.77564e-08	2.77249e-06
PGP	678.961	-0.49214	0.0907536	-5.42281	5.86679e-08	2.79917e-06
SH3GLB2	1867.17	0.384161	0.0708414	5.42283	5.86614e-08	2.79917e-06
RAB11FIP1	15545.4	0.326338	0.0602563	5.41583	6.10045e-08	2.90186e-06
TPBG	2576.55	0.353637	0.0653545	5.41107	6.26506e-08	2.97119e-06
MXI1	332.23	0.712686	0.131737	5.40992	6.30529e-08	2.98129e-06
ECHDC2	330.81	0.553994	0.102415	5.40932	6.3265e-08	2.98236e-06
CASD1	606.648	0.648568	0.12013	5.39887	6.70633e-08	3.15198e-06
BACE2	491.196	-0.390911	0.0724444	-5.39602	6.8135e-08	3.19282e-06
PDXDC2P	507.684	0.563748	0.104527	5.39335	6.91572e-08	3.2311e-06
MID1	211.703	-0.529887	0.0983837	-5.38592	7.20741e-08	3.35742e-06
GRPEL2	961.078	-0.341153	0.0633733	-5.38322	7.31642e-08	3.39814e-06
PLEKHG4B	271.622	-0.716184	0.133103	-5.38067	7.42086e-08	3.43651e-06
IMMT	2484.52	-0.322462	0.0599459	-5.37922	7.48074e-08	3.45408e-06
WDR5	1229.58	-0.4309	0.080115	-5.37852	7.51005e-08	3.45748e-06
CAST	2116.86	-0.278417	0.0517954	-5.37533	7.64446e-08	3.5091e-06
RNU5B-1	278.427	-1.77729	0.330843	-5.37199	7.78732e-08	3.56428e-06
NDC1	2040.1	-0.62549	0.116473	-5.37026	7.86245e-08	3.58824e-06
CCNL1	1120.6	0.329637	0.0614328	5.36581	8.05848e-08	3.66707e-06
SAMD11	295.8	0.957664	0.178562	5.36321	8.17538e-08	3.70955e-06
CDC25B	1138.88	-0.583653	0.10899	-5.35509	8.55141e-08	3.86902e-06
SLC26A2	851.069	-0.453757	0.0847429	-5.35451	8.57879e-08	3.87029e-06
FOLR1	106.899	-0.721091	0.134926	-5.34436	9.07384e-08	4.08193e-06
SGSM2	1026.76	0.438355	0.0821169	5.33818	9.38817e-08	4.2113e-06
TNFSF15	36.724	-1.33305	0.249902	-5.33428	9.5923e-08	4.29065e-06
CENPE	2310.52	-0.367651	0.0689541	-5.33182	9.72331e-08	4.31249e-06
MAL2	4400.17	-0.330805	0.0620336	-5.33268	9.67719e-08	4.31249e-06
NACC2	715.933	-0.45335	0.0850198	-5.33229	9.69838e-08	4.31249e-06
PPARGC1A	47.7309	-1.31499	0.246693	-5.33047	9.79598e-08	4.33252e-06
JPH1	347.99	-0.815076	0.153163	-5.32162	1.02847e-07	4.53594e-06
BMF	251.631	0.610895	0.114928	5.31543	1.06405e-07	4.67972e-06
GLDC	202.421	-0.609388	0.114723	-5.31181	1.08539e-07	4.7603e-06
ARHGEF17	828.457	-0.58009	0.109308	-5.30691	1.11498e-07	4.87648e-06
SLC35F6	1583.56	-0.481626	0.0907811	-5.30536	1.12452e-07	4.90459e-06
CYR61	129.146	-1.6148	0.304921	-5.29579	1.185e-07	5.1541e-06
ABLIM3	408.675	-1.13984	0.216337	-5.2688	1.37317e-07	5.95608e-06
SLC16A6	713.847	0.459452	0.0873157	5.26196	1.42526e-07	6.16503e-06
MYO15B	199.507	0.927609	0.176482	5.25611	1.47132e-07	6.34684e-06
KPNA4	2651.96	-0.524988	0.0999471	-5.25266	1.49921e-07	6.44948e-06
KIFC3	91.1579	-0.770773	0.146802	-5.25042	1.51751e-07	6.5104e-06
NOP56	2490.37	-0.389977	0.0743223	-5.24711	1.54505e-07	6.61057e-06
IQGAP3	1367.75	-0.305226	0.0582048	-5.24399	1.57138e-07	6.705e-06
SPRY4	190.584	1.64461	0.314122	5.23557	1.64475e-07	6.99909e-06
GINS4	871.459	-0.410815	0.0786988	-5.2201	1.78828e-07	7.58935e-06
TCF19	1314.38	-0.344637	0.0660405	-5.21857	1.80311e-07	7.63172e-06
ZFP36L2	767.612	-1.04116	0.199686	-5.21397	1.84837e-07	7.8023e-06
NMT1	1871.04	-0.277116	0.0531582	-5.21305	1.85763e-07	7.82044e-06
AQP3	240.053	1.25461	0.241405	5.19714	2.02383e-07	8.49739e-06
NCAPG2	2059.41	-0.436952	0.0840884	-5.19634	2.03248e-07	8.51102e-06
TFAP2C	2167.06	0.385854	0.0743219	5.19166	2.08432e-07	8.70492e-06
PABPC1L	193.03	0.58165	0.112218	5.18324	2.18064e-07	9.03533e-06
SOX4	2974.89	0.425808	0.0821498	5.18331	2.17982e-07	9.03533e-06
THBS3	255.354	0.482783	0.0931427	5.18326	2.1804e-07	9.03533e-06
NAALADL2	351.881	0.494463	0.0954592	5.17983	2.22085e-07	9.17775e-06
KCNF1	46.2297	-0.982445	0.189937	-5.17247	2.31025e-07	9.52221e-06
PSTPIP2	483.435	-0.538648	0.1042	-5.16936	2.34891e-07	9.6563e-06
RHOBTB1	324.719	0.747384	0.144831	5.16037	2.46456e-07	1.01054e-05
RNF19A	1368.39	0.521349	0.101138	5.15484	2.53854e-07	1.03816e-05
FAM8A1	1059.68	0.356242	0.0691362	5.15276	2.5668e-07	1.047e-05
KIF13A	1997.72	0.354299	0.0687812	5.1511	2.58965e-07	1.05359e-05
ARHGAP11A	2499.29	-0.488087	0.0949433	-5.14082	2.73544e-07	1.11004e-05
KIF5C	335.683	-1.89531	0.369488	-5.12955	2.90437e-07	1.17556e-05
SELENBP1	1083.99	0.610424	0.119149	5.12319	3.00411e-07	1.21281e-05
SEC31B	61.8488	1.09802	0.214395	5.12149	3.03133e-07	1.22067e-05
SLC27A1	113.957	0.766861	0.149968	5.11351	3.16235e-07	1.27018e-05
NRBP2	320.568	0.501928	0.0982347	5.10948	3.23051e-07	1.29426e-05
STARD10	6798.23	0.383126	0.0751302	5.09949	3.40564e-07	1.36096e-05
DEGS1	941.432	0.445	0.0873778	5.09283	3.52761e-07	1.40613e-05
RP11-159D12.2	176.322	0.798824	0.157132	5.08376	3.70028e-07	1.47124e-05
LRRN3	319.199	0.731786	0.144005	5.08168	3.74117e-07	1.48002e-05
TK1	1621.14	-0.487105	0.0958528	-5.0818	3.7387e-07	1.48002e-05
C5orf30	971.024	0.417339	0.0822913	5.07149	3.94716e-07	1.5576e-05
HGH1	512.598	-0.387759	0.0764804	-5.07004	3.97736e-07	1.56559e-05
CCDC125	1191.13	0.382814	0.0756939	5.05739	4.25031e-07	1.66885e-05
ENC1	331.669	-0.560463	0.11087	-5.05511	4.30132e-07	1.68468e-05
AHNAK2	714.204	0.481981	0.0953913	5.05267	4.35675e-07	1.70216e-05
FOSB	40.9647	2.4518	0.485759	5.04736	4.47967e-07	1.74585e-05
LMNB2	1961.19	-0.519138	0.102943	-5.04294	4.58423e-07	1.78219e-05
TP53INP1	837.258	0.496678	0.0985173	5.04153	4.61831e-07	1.79102e-05
LYAR	407.931	-0.567369	0.112637	-5.03713	4.72571e-07	1.82816e-05
RNU5A-1	222.019	-1.63151	0.32433	-5.03039	4.89485e-07	1.88896e-05
UTP20	2073.9	-0.261671	0.0520287	-5.02936	4.92114e-07	1.89446e-05
FAM20C	160.337	-0.664705	0.132309	-5.02388	5.06374e-07	1.9446e-05
CYLD	726.659	0.385349	0.0767974	5.01774	5.22821e-07	2.00288e-05
EGR3	144.676	1.62003	0.32333	5.01044	5.43053e-07	2.07533e-05
ST3GAL1	1226.01	0.440316	0.0879121	5.00859	5.48292e-07	2.09028e-05
LONP2	2818.82	0.347339	0.0693723	5.00688	5.53204e-07	2.10391e-05
RGL2	1732.42	0.386217	0.0773483	4.99322	5.93804e-07	2.25288e-05
CITED1	18.2517	1.70263	0.341276	4.989	6.06941e-07	2.29718e-05
HBP1	1389.88	0.658797	0.132254	4.9813	6.3158e-07	2.38471e-05
SLC35G1	149.174	-0.555689	0.111595	-4.97952	6.37408e-07	2.39869e-05
VIPR1	319.039	0.497882	0.0999914	4.97924	6.38329e-07	2.39869e-05
ANLN	5862.91	-0.330218	0.0663315	-4.97831	6.41427e-07	2.40459e-05
PLEKHH1	520.282	0.509729	0.10244	4.97586	6.49584e-07	2.42938e-05
PAN2	815.92	0.436889	0.0879903	4.9652	6.86316e-07	2.56068e-05
CXADR	856.447	-0.380277	0.0766647	-4.96026	7.03995e-07	2.62043e-05
ELL3	336.151	0.491801	0.0991849	4.95843	7.1065e-07	2.63896e-05
ESPL1	1371.71	-0.457442	0.0923107	-4.95546	7.21607e-07	2.67259e-05
MICALL2	454.072	0.532125	0.107391	4.95501	7.2326e-07	2.67259e-05
ZNF91	1994.82	0.298921	0.060332	4.9546	7.24799e-07	2.67259e-05
PTPN11	6197.48	-0.40543	0.0819275	-4.94864	7.4735e-07	2.7493e-05
MB21D2	614.525	-0.646346	0.130719	-4.94454	7.6324e-07	2.80121e-05
ZNF737	292.012	0.529681	0.107203	4.94093	7.77526e-07	2.84701e-05
TFDP1	1425.3	-0.365212	0.0740128	-4.93444	8.03792e-07	2.93636e-05
ANKS1B	223.267	0.608226	0.123433	4.92758	8.32536e-07	3.03432e-05
BAMBI	1225.48	0.37843	0.0768846	4.92205	8.56438e-07	3.11268e-05
LINC00963	724.498	0.563966	0.114588	4.92169	8.57989e-07	3.11268e-05
CAMK2N1	1840.19	0.687609	0.139839	4.91716	8.78084e-07	3.17826e-05
GTF2IRD2B	425.347	0.473214	0.0962994	4.91398	8.92454e-07	3.21549e-05
RERG	1747.8	0.504402	0.102639	4.91431	8.90972e-07	3.21549e-05
CXXC5	2426.22	0.390883	0.0795543	4.91342	8.95027e-07	3.2174e-05
TAX1BP3	743.401	-0.420608	0.0856855	-4.90874	9.1664e-07	3.28759e-05
ZNF692	286.935	0.462903	0.0943504	4.90621	9.28539e-07	3.32269e-05
LGR4	1861.58	-0.308818	0.0629811	-4.90334	9.42218e-07	3.364e-05
ABCA5	495.844	0.684838	0.139688	4.90263	9.45643e-07	3.36858e-05
NECAB3	767.836	0.515802	0.105318	4.89759	9.70191e-07	3.44823e-05
SLC7A6	686.175	-0.593623	0.12122	-4.89708	9.72726e-07	3.44945e-05
TCP11L2	164.637	0.698451	0.142672	4.89549	9.80596e-07	3.46955e-05
CAPN2	2427.01	-0.252454	0.0515842	-4.89402	9.87976e-07	3.48002e-05
TFRC	15671.7	-0.520534	0.106352	-4.89444	9.85864e-07	3.48002e-05
MST1	158.709	0.636344	0.130059	4.89273	9.94486e-07	3.49513e-05
HIST1H2BN	1148.52	-0.343117	0.0701772	-4.88929	1.01199e-06	3.54873e-05
AC006273.5	17.5577	-1.64969	0.337463	-4.88851	1.016e-06	3.55487e-05
ACADVL	2294.35	0.25195	0.051557	4.88681	1.02482e-06	3.57779e-05
RAI14	330.131	-0.566825	0.116116	-4.88156	1.05251e-06	3.66631e-05
COL7A1	224.645	0.8769	0.179885	4.87478	1.08932e-06	3.78618e-05
THBS1	10494.5	0.189752	0.0389603	4.8704	1.11372e-06	3.85397e-05
ZWINT	2543.14	-0.307185	0.0630711	-4.87046	1.11341e-06	3.85397e-05
C1orf132	299.827	0.728869	0.149785	4.86609	1.1383e-06	3.93039e-05
MBNL2	623.801	-0.358578	0.0737237	-4.86382	1.15144e-06	3.96705e-05
EXPH5	704.211	-0.555587	0.11441	-4.85613	1.19704e-06	4.11516e-05
LPCAT1	2857.66	-0.579844	0.119563	-4.84971	1.23643e-06	4.24131e-05
ITGA10	41.3131	1.03054	0.212632	4.84661	1.2559e-06	4.29874e-05
SLC16A3	322.372	0.592625	0.122303	4.84554	1.26267e-06	4.31251e-05
IPO9	2871.33	-0.281731	0.0581898	-4.84158	1.28808e-06	4.38979e-05
LNX2	635.192	-0.398635	0.0823439	-4.8411	1.29124e-06	4.39107e-05
MAFG	385.528	0.567288	0.11732	4.83537	1.32897e-06	4.50963e-05
RBM24	1050.54	0.533947	0.110736	4.82179	1.42273e-06	4.81741e-05
FAM227A	103.303	0.843747	0.175049	4.82005	1.43522e-06	4.84926e-05
FAM193B	369.892	0.460613	0.0956249	4.81688	1.45823e-06	4.91646e-05
RP11-174G6.5	106.52	0.976195	0.203078	4.80699	1.53222e-06	5.15486e-05
CBLN2	105.722	-0.836377	0.174076	-4.80467	1.55006e-06	5.1927e-05
PHLPP2	795.146	-0.367531	0.0764943	-4.80468	1.54996e-06	5.1927e-05
WHAMMP3	82.35	0.786038	0.16373	4.80081	1.58025e-06	5.2826e-05
HIP1R	1391.08	0.362208	0.0756114	4.7904	1.66452e-06	5.55252e-05
CKAP2L	680.648	-0.701877	0.146584	-4.78824	1.68254e-06	5.60078e-05
RAB11FIP4	1308.91	0.342	0.0714675	4.78539	1.7066e-06	5.66885e-05
SERPINI1	139.777	0.886245	0.185223	4.78474	1.71206e-06	5.67504e-05
TNFRSF12A	706.422	-0.733175	0.153334	-4.78155	1.73953e-06	5.75397e-05
GALNT5	55.6619	1.33397	0.279127	4.77907	1.7611e-06	5.81312e-05
ARHGEF6	396.284	-0.491446	0.10289	-4.77643	1.78433e-06	5.87747e-05
SKA1	411.906	-0.435097	0.0911033	-4.77586	1.7894e-06	5.88187e-05
ATAD3B	594.242	0.448935	0.0940168	4.77506	1.79658e-06	5.89315e-05
ZNF160	630.23	0.389458	0.08162	4.7716	1.82771e-06	5.98281e-05
CNN2	992.706	-0.498799	0.104602	-4.76855	1.85553e-06	6.04871e-05
CTD-2228K2.7	99.9255	1.26344	0.264937	4.76882	1.85305e-06	6.04871e-05
RPS6KA4	530.371	-0.384489	0.0806523	-4.76724	1.86769e-06	6.07577e-05
TTLL3	128.833	0.735005	0.154203	4.76646	1.87487e-06	6.08655e-05
NLN	1479.79	-0.256994	0.0539697	-4.76183	1.91849e-06	6.21537e-05
TPM1	2564.82	-0.396422	0.0832614	-4.76118	1.92467e-06	6.22258e-05
KDM5B	3364.33	0.251971	0.0529861	4.75542	1.98034e-06	6.38944e-05
RAPGEF3	155.374	0.574445	0.120839	4.7538	1.99632e-06	6.42781e-05
ARPC1A	2425.64	-0.253123	0.0532544	-4.75309	2.0033e-06	6.43712e-05
LPAR1	221.405	0.445868	0.0938161	4.75257	2.00845e-06	6.44054e-05
ADCY3	590.945	-0.483392	0.101796	-4.74862	2.04807e-06	6.55424e-05
GALNT7	1513.18	0.35285	0.0743393	4.74649	2.0698e-06	6.61034e-05
MCM6	2975.35	-0.554766	0.117095	-4.73777	2.16087e-06	6.88724e-05
RP11-54O7.3	193.128	0.647771	0.13686	4.73307	2.21146e-06	7.03423e-05
ASXL1	1037.79	-0.286864	0.0606271	-4.73162	2.2274e-06	7.07066e-05
ATP13A2	701.324	-0.57123	0.12074	-4.73108	2.23329e-06	7.07508e-05
GMNN	687.436	-0.365767	0.0773307	-4.7299	2.24626e-06	7.10189e-05
RAB20	209.155	-0.57404	0.121453	-4.72642	2.28509e-06	7.21016e-05
KMO	61.5266	0.963656	0.203912	4.72585	2.29155e-06	7.21609e-05
SPOCD1	210.832	0.553698	0.117233	4.72305	2.32331e-06	7.3015e-05
STC1	1438.21	-0.417471	0.0884185	-4.72154	2.34068e-06	7.34144e-05
BSDC1	913.672	0.512328	0.108617	4.71682	2.39556e-06	7.49862e-05
MCM10	1418.21	-0.367875	0.0780077	-4.71588	2.40673e-06	7.51866e-05
ANKRD13D	1275.07	0.354578	0.0751995	4.71516	2.41519e-06	7.53013e-05
WDR1	4245.59	-0.265935	0.0564405	-4.71177	2.4557e-06	7.6413e-05
TPX2	3568.71	-0.575432	0.122137	-4.71137	2.46057e-06	7.64137e-05
C1orf64	463.746	0.594025	0.126159	4.70853	2.49516e-06	7.73351e-05
DSP	13289.1	0.386776	0.0821746	4.70676	2.51683e-06	7.78535e-05
HNRNPU-AS1	247.873	0.74359	0.158153	4.70172	2.57976e-06	7.96438e-05
KRT8P8	17.8568	-2.36537	0.50327	-4.69999	2.60168e-06	8.01634e-05
C17orf58	465.805	0.577536	0.122918	4.69853	2.62042e-06	8.0583e-05
EIF2AK2	1773.71	-0.449866	0.0957575	-4.69797	2.62759e-06	8.06459e-05
N4BP3	695.161	0.553287	0.117843	4.69511	2.6646e-06	8.16227e-05
TPK1	82.66	0.898084	0.191538	4.68881	2.74803e-06	8.40151e-05
ZNF185	855.789	-0.460841	0.0983237	-4.68698	2.77267e-06	8.46042e-05
TSPAN4	546.419	-0.528991	0.112965	-4.6828	2.82981e-06	8.61805e-05
RP11-480A16.1	238.048	0.603317	0.128849	4.68235	2.836e-06	8.62023e-05
STT3A	4295.81	-0.215271	0.0459849	-4.68135	2.84992e-06	8.64586e-05
GLUD1	5444.88	0.572602	0.122409	4.67777	2.90005e-06	8.78103e-05
HACD2	2447.71	-0.290501	0.0621295	-4.67574	2.92892e-06	8.83446e-05
SKA2	2810.34	-0.379406	0.081139	-4.676	2.92526e-06	8.83446e-05
TRIM29	26.9495	-1.41262	0.302173	-4.67488	2.94128e-06	8.83787e-05
VAV3	3054.19	0.457124	0.0977755	4.67524	2.93605e-06	8.83787e-05
CD3EAP	421.506	-0.714189	0.152969	-4.66885	3.02885e-06	9.04991e-05
PPT1	6735.47	-0.392189	0.083998	-4.66903	3.02623e-06	9.04991e-05
TIMM10	465.835	-0.436075	0.0934011	-4.66884	3.02909e-06	9.04991e-05
XAGE2	21.6615	-1.40328	0.30074	-4.66609	3.06986e-06	9.15434e-05
NRIP1	7548.57	0.471767	0.10112	4.66543	3.07979e-06	9.16659e-05
MST1L	27.0055	1.48906	0.319941	4.65417	3.2529e-06	9.66358e-05
PNPLA7	103.459	0.781744	0.168006	4.65308	3.27014e-06	9.6965e-05
STS	582.647	0.470944	0.101316	4.64828	3.34716e-06	9.9062e-05
SPRY2	51.9388	-1.02704	0.221541	-4.6359	3.55383e-06	0.000104981
RORC	244.411	0.456893	0.0985789	4.63479	3.57293e-06	0.000105348
PXK	617.678	-0.360488	0.077812	-4.63281	3.6073e-06	0.000106163
S100A10	2392.83	-0.971452	0.209857	-4.62911	3.67235e-06	0.000107875
CYFIP2	305.286	-0.47106	0.101787	-4.62788	3.69425e-06	0.000108316
SGOL1	503.049	-0.478981	0.103574	-4.62453	3.75446e-06	0.000109877
PPM1A	2334.04	0.262621	0.0568145	4.62243	3.79266e-06	0.000110789
DHRS2	262.167	0.823392	0.178333	4.61716	3.89028e-06	0.00011343
GSG2	288.358	-0.473575	0.102674	-4.61242	3.98006e-06	0.000115834
TSKU	11418.2	0.555206	0.120433	4.61007	4.02531e-06	0.000116935
TGM1	27.0716	-1.32233	0.2869	-4.60901	4.04589e-06	0.000117316
NBPF1	1603.01	-0.247933	0.0538142	-4.60719	4.08138e-06	0.000118128
IMP4	971.096	-0.312247	0.0677893	-4.60614	4.10221e-06	0.000118512
NTN4	64.4363	-0.92576	0.20119	-4.60141	4.19642e-06	0.000121012
HSF4	116.527	0.791864	0.172258	4.59696	4.287e-06	0.000122978
MLLT4	1997.08	0.311145	0.0676857	4.59691	4.28802e-06	0.000122978
PAQR6	143.024	0.659212	0.143395	4.59719	4.28237e-06	0.000122978
PCF11	1900.53	0.289072	0.0629131	4.59479	4.33189e-06	0.00012401
EPHB4	1683.3	0.28139	0.0612623	4.59319	4.36514e-06	0.000124735
ACACA	2842.35	-0.376778	0.082052	-4.59194	4.39138e-06	0.000125031
PLCD3	636.766	-0.47279	0.102958	-4.59206	4.389e-06	0.000125031
MTMR1	1110.05	-0.310364	0.0676184	-4.58994	4.43376e-06	0.00012601
FADS1	1350.9	-0.351257	0.0765542	-4.58834	4.46785e-06	0.00012675
CDK6	495.583	-0.725799	0.158541	-4.57799	4.69476e-06	0.000132948
ALYREF	1849.23	-0.34644	0.0757058	-4.57614	4.73637e-06	0.000133885
C2orf72	270.981	0.602145	0.131622	4.57481	4.76655e-06	0.000134497
TSC22D3	914.301	0.534318	0.116813	4.57415	4.78154e-06	0.000134679
ERO1B	396.324	0.501341	0.109782	4.56668	4.9551e-06	0.000139318
NRCAM	2594.8	-1.05365	0.230766	-4.56587	4.97429e-06	0.000139608
KIRREL	50.8867	-0.842059	0.184486	-4.56434	5.01065e-06	0.000140379
TGFBR3	160.065	-1.01618	0.222678	-4.56344	5.03211e-06	0.000140729
LGALS3	2861.01	-0.279764	0.0613472	-4.56035	5.10696e-06	0.000142569
DCP2	4030.78	-0.349585	0.0767705	-4.55363	5.27273e-06	0.000146937
POLR3E	836.876	0.410185	0.090141	4.55048	5.35244e-06	0.000148894
CDS1	990.137	-0.269543	0.0592461	-4.54955	5.37614e-06	0.00014929
USP43	192.575	-0.584354	0.128472	-4.54849	5.40319e-06	0.000149777
RN7SKP71	127.565	-1.25746	0.277369	-4.53354	5.80039e-06	0.000160505
GOT2	1608.33	-0.303579	0.0670081	-4.53048	5.88486e-06	0.000162289
ICA1	842.27	0.355338	0.078433	4.53046	5.88549e-06	0.000162289
RAB37	76.1292	0.899781	0.198629	4.52996	5.8996e-06	0.000162394
STAT6	920.441	0.341405	0.0754057	4.52757	5.96648e-06	0.000163948
AC009502.4	74.9141	0.929528	0.205363	4.52627	6.00348e-06	0.000164677
PTPN21	412.358	-0.516407	0.114113	-4.52539	6.02839e-06	0.000165073
TRAK2	2032.13	-0.259421	0.0573448	-4.52388	6.07159e-06	0.000165967
NRM	219.483	-0.764866	0.169149	-4.52185	6.13023e-06	0.00016728
GLUL	12768.6	0.358914	0.079388	4.52101	6.15442e-06	0.000167649
PGR	6803.45	0.42978	0.0951373	4.51747	6.25821e-06	0.000170182
ATG2B	1455.29	0.267123	0.0591573	4.51547	6.31765e-06	0.000171502
PDCD11	1444.28	-0.387971	0.0859311	-4.51491	6.33445e-06	0.000171662
NBPF8	382.285	0.662587	0.146875	4.51125	6.44474e-06	0.000174052
NPEPPS	2558.62	0.377057	0.0835797	4.51134	6.44184e-06	0.000174052
DUSP10	192.681	0.756715	0.167792	4.50985	6.48723e-06	0.000174601
RPS26	3259.97	-0.297916	0.0660538	-4.51021	6.47644e-06	0.000174601
NOCT	235.602	0.518063	0.114938	4.50732	6.56511e-06	0.000176395
LCP1	744.696	-0.58146	0.129043	-4.50595	6.60751e-06	0.000176931
TOR1AIP2	3612.02	-0.208177	0.0461975	-4.50625	6.59832e-06	0.000176931
LIMA1	1117.99	-0.341566	0.0758133	-4.50536	6.626e-06	0.000177124
KRT8	76750.5	-0.45251	0.100518	-4.5018	6.73803e-06	0.000179814
SKP2	775.256	-0.366786	0.0815206	-4.49931	6.81751e-06	0.000181627
RADIL	82.3277	0.687629	0.152873	4.49805	6.85799e-06	0.000182397
MED23	833.247	0.526633	0.117155	4.49517	6.95151e-06	0.000184573
DOK7	664.734	0.632354	0.140721	4.49366	7.00095e-06	0.000185572
HERC2P3	256.135	0.55861	0.124337	4.49271	7.03212e-06	0.000186085
PCDH1	1146.35	0.442398	0.0984791	4.49231	7.04558e-06	0.000186129
NNT	1657.47	-0.251786	0.0561031	-4.48792	7.19207e-06	0.00018968
SASH1	918.303	0.597145	0.133271	4.48068	7.44068e-06	0.000195909
HERC2P2	826.33	0.358904	0.0801518	4.47781	7.54141e-06	0.00019823
XPO1	7429.64	-0.216258	0.0483491	-4.47285	7.71826e-06	0.00020254
ARL4D	53.9157	-0.800467	0.179016	-4.47147	7.7684e-06	0.000203517
KIF20B	2161.43	-0.304628	0.0681564	-4.46954	7.83869e-06	0.000205017
LATS2	292.202	-0.626703	0.140238	-4.46886	7.86392e-06	0.000205336
MARCH6	4438.94	0.274038	0.0613545	4.46647	7.95226e-06	0.000207299
FAM110C	224.529	0.613553	0.1374	4.46545	7.99016e-06	0.000207942
MREG	1182.29	0.438923	0.0983235	4.46406	8.04193e-06	0.000208944
XKR7	96.1777	-1.53547	0.344262	-4.46017	8.18933e-06	0.000212423
RP11-126H7.4	34.2184	1.00938	0.226419	4.45804	8.27129e-06	0.000214197
SRGAP2	965.985	-0.513536	0.115205	-4.45758	8.28887e-06	0.000214299
ZDHHC12	745.203	-0.328239	0.0736612	-4.45606	8.34781e-06	0.000215469
MELK	1275.45	-0.33935	0.0762038	-4.45319	8.46058e-06	0.000217666
SREBF1	2761.42	0.314913	0.0707138	4.45334	8.45448e-06	0.000217666
CACNA1H	1445.98	0.368142	0.0828452	4.44373	8.84114e-06	0.000226716
NBPF14	2146.79	-0.462042	0.103974	-4.44383	8.83715e-06	0.000226716
AP3M1	1758.18	-0.322543	0.0727059	-4.43627	9.15301e-06	0.000234332
SNX8	521.977	-0.8472	0.190994	-4.43573	9.176e-06	0.000234539
DDX17	7647.13	0.262548	0.059226	4.43299	9.29369e-06	0.000237162
NDUFA6-AS1	118.067	0.653051	0.147368	4.43144	9.36043e-06	0.000238479
NR4A1	169.377	1.00547	0.226912	4.43109	9.37588e-06	0.000238487
PARP9	416.902	0.361026	0.0815807	4.42539	9.62675e-06	0.000244473
TIGD2	219.764	-0.460286	0.104033	-4.42442	9.6701e-06	0.000245178
BNIPL	434.664	0.588963	0.133167	4.42272	9.74656e-06	0.00024672
DCLRE1B	653.117	-0.420628	0.0951182	-4.42216	9.77186e-06	0.000246963
POLD2	2483.32	-0.237283	0.0537264	-4.41652	1.00303e-05	0.000253089
RP11-609N14.4	121.686	0.709269	0.160607	4.41617	1.00464e-05	0.00025309
TARBP1	883.438	0.445547	0.100931	4.41438	1.01301e-05	0.00025479
BOD1	1157.29	-0.352919	0.0800284	-4.40992	1.03408e-05	0.000259673
TMPO-AS1	251.616	-0.428969	0.0973018	-4.40865	1.04018e-05	0.00026079
C4orf29	336.382	0.445789	0.101212	4.40452	1.06021e-05	0.000264968
NCAPH	784.057	-0.453817	0.103031	-4.40468	1.05941e-05	0.000264968
GCSH	553.525	-0.384796	0.0873736	-4.40403	1.06256e-05	0.000265136
DAPK2	158.978	-0.699941	0.158995	-4.40227	1.07124e-05	0.000266878
SBDS	2417.61	-0.316254	0.0719007	-4.39848	1.09009e-05	0.000271146
FAM102B	2464.21	0.353068	0.0803407	4.39464	1.10958e-05	0.000275558
ATP13A3	4988.7	-0.33967	0.0773896	-4.38909	1.13826e-05	0.000282234
SEC61A1	4247.33	-0.233048	0.0531203	-4.38717	1.14835e-05	0.000284288
PHTF2	1594.98	-0.251732	0.0573935	-4.38606	1.15421e-05	0.000285291
SGCB	540.878	-0.619575	0.141411	-4.38137	1.17935e-05	0.000291047
NT5DC2	621.068	-0.606095	0.138655	-4.37125	1.23536e-05	0.000304393
RNY1	425.03	-1.07709	0.24646	-4.37024	1.24112e-05	0.000305336
FTX	155.477	0.723431	0.165606	4.36839	1.25166e-05	0.000306968
SYT7	1014.68	0.460412	0.105391	4.36863	1.2503e-05	0.000306968
TBCE	910.947	-0.241095	0.0552057	-4.36722	1.25838e-05	0.000308137
PHACTR2	1100.75	-0.335401	0.0769477	-4.35882	1.30766e-05	0.000319706
PARD6B	5111.85	0.272275	0.0625014	4.3563	1.32281e-05	0.000322908
TAF5L	763.586	-0.253395	0.0582073	-4.35332	1.34093e-05	0.000326825
CDT1	673.931	-0.467405	0.10739	-4.35242	1.34643e-05	0.00032766
RP5-875O13.1	155.943	-1.65906	0.381298	-4.35109	1.35464e-05	0.000328137
SPC25	376.271	-0.494365	0.113609	-4.35147	1.3523e-05	0.000328137
SUV39H2	819.575	-0.296571	0.0681574	-4.35128	1.35348e-05	0.000328137
OBSL1	955.697	0.392053	0.090163	4.34827	1.37219e-05	0.000331875
OLFM1	1693.02	0.244831	0.0563352	4.34597	1.38662e-05	0.000334852
ARID5A	27.0376	1.49335	0.343929	4.34202	1.41177e-05	0.000340403
TUBB3	915.833	0.629947	0.145132	4.34052	1.42144e-05	0.000342211
CERS6	4824.84	0.287163	0.0661712	4.3397	1.42678e-05	0.000342972
HIST1H2BM	755.961	-0.497917	0.114786	-4.33777	1.43935e-05	0.000345466
KIF13B	1114.26	0.272911	0.0630553	4.32811	1.50392e-05	0.000360414
LINC00511	62.2092	0.818997	0.189264	4.32728	1.50963e-05	0.000361233
CORO2A	497.789	0.452681	0.104646	4.32583	1.5196e-05	0.000363067
COX5A	1562.36	-0.35125	0.0812188	-4.32474	1.52715e-05	0.000363766
DCBLD2	990.894	-0.255824	0.0591509	-4.32493	1.52579e-05	0.000363766
KDM7A	691.452	-0.493398	0.114187	-4.32096	1.5535e-05	0.000369484
KPNB1	9405.58	-0.320658	0.074227	-4.31997	1.56052e-05	0.000370595
FGFR4	1468.76	0.429972	0.0995476	4.31926	1.56553e-05	0.000371225
NCAPD2	2881.31	-0.668602	0.154875	-4.31703	1.58143e-05	0.00037443
CHKA	805.654	-0.290687	0.0673693	-4.31483	1.59723e-05	0.000377037
FBXL8	79.1374	0.872639	0.202237	4.31492	1.59658e-05	0.000377037
POLDIP2	1568.11	-0.230161	0.0533513	-4.31407	1.60278e-05	0.000377781
RBM28	1070.71	-0.512298	0.118851	-4.31043	1.62936e-05	0.000383473
LPAR6	100.024	1.07839	0.250229	4.30964	1.63524e-05	0.000383708
TRIM28	5346.9	-0.24658	0.0572123	-4.30992	1.63316e-05	0.000383708
ANKRD37	56.8259	1.25196	0.290937	4.3032	1.68351e-05	0.000394447
TMEM154	130.45	0.69012	0.160445	4.3013	1.69802e-05	0.000397257
ATHL1	190.871	0.608027	0.141478	4.29768	1.72592e-05	0.000403184
DARS2	2391.62	-0.286137	0.0666059	-4.29598	1.73926e-05	0.000405699
ZBTB22	311.608	0.417933	0.0973438	4.29337	1.7598e-05	0.000409882
NCAPD3	2244.09	-0.362504	0.084461	-4.29197	1.77095e-05	0.000411871
MBD4	846.088	0.356415	0.0831184	4.28804	1.80255e-05	0.000418474
PCMTD2	1218.19	0.382673	0.0892474	4.28778	1.80466e-05	0.000418474
H2AFX	1710.99	-0.655078	0.15283	-4.28631	1.81663e-05	0.000420631
DSCC1	568.594	-0.390334	0.0912217	-4.27896	1.87765e-05	0.000434121
TIMM23	1337.49	-0.314194	0.073449	-4.27771	1.88824e-05	0.000435303
UBE2Q1	1225.82	-0.204405	0.0477839	-4.27771	1.88829e-05	0.000435303
TYMS	750.716	-0.757616	0.177195	-4.27561	1.90611e-05	0.000438768
KCNJ11	284.923	0.713777	0.167271	4.26718	1.97961e-05	0.000455022
EGR1	83.338	2.38694	0.559428	4.26676	1.98336e-05	0.000455219
RRM2	3352.2	-0.551859	0.129547	-4.25991	2.04506e-05	0.000468697
PTGES	843.778	0.406691	0.0955106	4.25807	2.06199e-05	0.00047189
DDX6	6200.85	-0.431836	0.101432	-4.25738	2.06833e-05	0.000472655
HCFC1R1	274.859	-0.712817	0.167491	-4.25584	2.08262e-05	0.00047523
GNA11	1145.06	-0.262799	0.0617803	-4.25377	2.10199e-05	0.000478955
DAG1	2988.49	-0.563612	0.132532	-4.25265	2.11253e-05	0.000480662
EREG	51.099	0.804826	0.189345	4.25059	2.13207e-05	0.000484407
SGSM3	1284.72	0.288312	0.0679432	4.24342	2.20134e-05	0.000499426
AIFM3	57.5502	0.712042	0.167937	4.23995	2.23571e-05	0.000506494
DGKZ	1511.74	0.342815	0.0809051	4.23725	2.26278e-05	0.000511889
PAK2	3261.86	-0.540547	0.127588	-4.23666	2.26873e-05	0.000512499
ACOT7	882.429	-0.608458	0.143757	-4.23253	2.31077e-05	0.000519821
ATP5O	2039.06	-0.280671	0.0663133	-4.2325	2.31105e-05	0.000519821
STAT2	960.447	0.241521	0.0570635	4.2325	2.31105e-05	0.000519821
BORA	318.774	-0.390518	0.0923125	-4.2304	2.33281e-05	0.000523966
CNN3	6961.7	0.304326	0.0720067	4.22636	2.375e-05	0.000532684
DNAH5	288.911	0.501937	0.118777	4.22586	2.3803e-05	0.000533113
HLF	271.246	-1.20916	0.286516	-4.22023	2.44058e-05	0.000545838
PRKDC	12449.5	-0.298089	0.0706554	-4.21891	2.45486e-05	0.000547475
RP3-368A4.5	153.535	0.845915	0.200502	4.21898	2.45409e-05	0.000547475
RNU5E-6P	34.2662	-1.78423	0.423025	-4.2178	2.46698e-05	0.0005494
PEG10	6293.29	0.501981	0.119128	4.2138	2.51113e-05	0.000558443
NOXA1	181.404	0.664489	0.157829	4.21018	2.55166e-05	0.000566655
CDK4	1962.86	-0.276029	0.0655773	-4.20922	2.56254e-05	0.00056827
E2F2	637.64	-0.337574	0.080223	-4.20794	2.57707e-05	0.000570688
ATP1B3	1271.21	-0.408387	0.0970703	-4.20713	2.58637e-05	0.000571944
PFKFB4	262.263	0.569941	0.1355	4.20622	2.59681e-05	0.000573447
PYGL	677.179	-0.317978	0.0756215	-4.20487	2.61232e-05	0.000576064
SNAPC3	850.172	0.320098	0.0761379	4.20419	2.62024e-05	0.000577003
ZBTB7C	155.829	1.14463	0.272774	4.19626	2.71362e-05	0.00059673
LINC00893	41.4059	1.00271	0.239177	4.19235	2.7608e-05	0.000606259
BYSL	382.109	-0.564239	0.13466	-4.19009	2.78841e-05	0.000611405
SULT1A1	312.611	0.397824	0.0949505	4.1898	2.792e-05	0.000611405
RCC1	1273.03	-0.419172	0.100113	-4.187	2.8267e-05	0.000618144
WDR45	362.916	0.486309	0.11629	4.18188	2.89107e-05	0.000631345
SATB1	1871.95	-0.47812	0.114383	-4.17998	2.91539e-05	0.000635772
GRAMD2	39.1897	-0.841156	0.201502	-4.17442	2.98747e-05	0.000650536
PHF20	1629.52	-0.287711	0.0689273	-4.17412	2.99135e-05	0.000650536
MCM3	4371.89	-0.292312	0.0700439	-4.17326	3.0027e-05	0.000652103
PRMT5	2016.02	-0.252226	0.0604604	-4.17175	3.02263e-05	0.000655527
CXorf40B	687.461	0.449961	0.107986	4.16684	3.08848e-05	0.000668888
SIX1	126.673	0.686053	0.164861	4.16141	3.16288e-05	0.00068406
EPB41L4A	146.026	-0.608215	0.146223	-4.15951	3.1893e-05	0.000688826
DIO1	54.2174	-1.47189	0.354457	-4.15254	3.28812e-05	0.000709198
PLA2G6	139.294	0.660533	0.159293	4.14665	3.37378e-05	0.000726678
SPATS2L	718.388	-0.396288	0.0956867	-4.14152	3.45017e-05	0.000742116
SLC1A5	3852.26	-0.409056	0.0988329	-4.13887	3.49025e-05	0.000748691
TSPAN31	727.846	0.304768	0.0736303	4.13917	3.48569e-05	0.000748691
WHSC1	4103.7	-0.312256	0.0754852	-4.13665	3.52413e-05	0.000754932
CA12	8368.58	-0.212697	0.0514724	-4.13226	3.59213e-05	0.00076741
PRSS12	28.4721	-1.41889	0.343366	-4.1323	3.59147e-05	0.00076741
ZNF799	283.97	0.63222	0.153112	4.12912	3.64152e-05	0.000776908
ACCS	100.66	0.700851	0.16975	4.12871	3.648e-05	0.000777237
FLNB	20173.1	0.295718	0.0717462	4.12173	3.7604e-05	0.000800101
ANKRD36	709.269	0.447961	0.108728	4.12001	3.78855e-05	0.000805002
POLA2	745.73	-0.37646	0.091403	-4.11868	3.81047e-05	0.000806493
UHRF1BP1	1565.07	-0.290175	0.0704539	-4.11865	3.81093e-05	0.000806493
ZNF250	403.466	0.507964	0.123316	4.11921	3.80173e-05	0.000806493
SPICE1	720.106	0.338973	0.0823512	4.11619	3.85189e-05	0.000814067
NBPF20	748.753	-0.464868	0.113009	-4.11356	3.89612e-05	0.000822311
OSGIN1	511.887	0.546995	0.133036	4.11165	3.92845e-05	0.000828025
ESYT1	3608.58	-0.158004	0.0384435	-4.11004	3.95582e-05	0.000831971
SNORA44	17.9301	-1.88756	0.459267	-4.10993	3.95774e-05	0.000831971
KRT8P3	22.2949	-1.54092	0.375071	-4.10834	3.98512e-05	0.00083661
CLSPN	793.558	-0.740873	0.180417	-4.10645	4.01792e-05	0.000841252
STAG3L5P	303.228	0.508711	0.12388	4.10649	4.01724e-05	0.000841252
AC018816.3	128.933	0.566229	0.137904	4.10597	4.02616e-05	0.000841616
FAM84B	5771.76	0.33881	0.0825274	4.10543	4.03569e-05	0.000841616
LRP11	1252.04	-0.338712	0.0825011	-4.10555	4.03361e-05	0.000841616
CCNDBP1	560.521	0.633936	0.154501	4.10313	4.07599e-05	0.000848895
CTPS1	859.789	-0.475272	0.115914	-4.10023	4.12748e-05	0.000858483
GYG2	47.0057	-1.24142	0.303011	-4.09693	4.18664e-05	0.000868939
PRODH	218.853	0.562606	0.137328	4.09681	4.18879e-05	0.000868939
ERMP1	3560.48	-0.212868	0.0519756	-4.09554	4.21181e-05	0.000872566
SMC4	6438.17	-0.446111	0.109038	-4.09134	4.28888e-05	0.000887364
SMIM14	4271.83	0.393467	0.0962226	4.08914	4.32985e-05	0.000894665
ANKRD10	439.61	0.540214	0.132173	4.08718	4.36656e-05	0.000901069
RPS2	17269	-0.433805	0.106209	-4.08443	4.4185e-05	0.000910593
SNRPD1	1147.3	-0.313716	0.0768599	-4.08166	4.47152e-05	0.000920314
LINC01089	134.259	0.565786	0.138676	4.07992	4.5052e-05	0.000926036
PAICS	4313.45	-0.425864	0.104445	-4.07741	4.55404e-05	0.000934854
SAT1	699.115	0.544113	0.133492	4.076	4.58167e-05	0.000939301
ALDH1B1	393.644	-0.510729	0.125397	-4.07291	4.643e-05	0.000950536
FGFRL1	429.043	0.413741	0.101591	4.07263	4.64854e-05	0.000950536
BCL6	316.38	0.672879	0.165484	4.06613	4.78002e-05	0.000975406
IPO11	1373.19	-0.231788	0.0570063	-4.06601	4.78256e-05	0.000975406
ARHGEF10	308.181	-0.535526	0.131763	-4.0643	4.81768e-05	0.000981298
CDKN2C	380.373	-0.485738	0.119533	-4.06362	4.83164e-05	0.000982871
RNU5D-1	55.7452	-1.59654	0.39298	-4.06265	4.85195e-05	0.000984458
SPEF2	310.139	0.368753	0.0907628	4.06282	4.84838e-05	0.000984458
NMNAT1	221.1	0.582305	0.143541	4.05671	4.97692e-05	0.00100852
ZNF398	694.444	-0.338276	0.0835665	-4.04798	5.16611e-05	0.00104551
ARSG	356.564	0.363612	0.0898349	4.04756	5.17541e-05	0.00104604
TUBGCP6	718.119	0.34017	0.0840703	4.04626	5.20421e-05	0.00105052
UBE2S	1449.09	-0.326107	0.0806032	-4.04584	5.21367e-05	0.00105108
BAZ2B	816.342	0.353933	0.0875364	4.04326	5.27125e-05	0.00106133
EFNA5	140.751	-0.753602	0.186594	-4.03874	5.374e-05	0.00108051
KHNYN	1794.89	0.273573	0.0677417	4.03846	5.38024e-05	0.00108051
BHLHE40	1573.55	0.919976	0.227971	4.03549	5.44888e-05	0.0010929
MYL5	144.832	0.507318	0.125739	4.03467	5.4678e-05	0.0010953
MARS	2671.29	-0.249277	0.0618808	-4.02834	5.6173e-05	0.00112382
STMND1	172.976	0.760496	0.18881	4.02783	5.62941e-05	0.00112481
TAGLN2	3203.41	-0.502208	0.124781	-4.02472	5.70435e-05	0.00113834
LEPROT	830.15	-0.292774	0.0727708	-4.02323	5.74043e-05	0.00114297
PVR	550.69	-0.317057	0.0788079	-4.02317	5.74208e-05	0.00114297
PITX1	249.76	-0.408025	0.10143	-4.02271	5.75315e-05	0.00114373
YBX1	6999.31	-0.287707	0.0716752	-4.01404	5.96895e-05	0.00118513
DENND5B	302.227	0.45545	0.113476	4.01364	5.97898e-05	0.00118563
MST1P2	23.1053	1.29072	0.321624	4.01314	5.99158e-05	0.00118663
SLC4A7	1257.23	0.327911	0.0817155	4.01283	5.99948e-05	0.00118671
PCGF3	1403.31	0.247181	0.0616327	4.01055	6.05768e-05	0.00119672
EXD3	132.198	0.571491	0.142664	4.00584	6.17971e-05	0.00121929
INTS7	923.773	-0.343103	0.0856724	-4.00483	6.2063e-05	0.00122196
ODC1	1136.08	-0.470621	0.117516	-4.00473	6.20876e-05	0.00122196
C1QTNF6	340.456	-0.637665	0.159331	-4.00213	6.27738e-05	0.00123393
KIF1C	2560.69	-0.307086	0.0768654	-3.99511	6.46629e-05	0.00126947
VTI1B	2126.18	-0.206784	0.0517742	-3.99395	6.49813e-05	0.00127413
KDELC2	677.264	-0.273138	0.0683972	-3.99341	6.51311e-05	0.00127548
PPIF	1505.57	-0.2923	0.0732384	-3.99107	6.57757e-05	0.00128651
GPX8	264.38	-0.510405	0.127904	-3.99051	6.59303e-05	0.00128793
HSPD1	12615	-0.267088	0.0669367	-3.99016	6.60284e-05	0.00128825
PPP2R5D	933.455	-0.274398	0.0687742	-3.98984	6.61186e-05	0.00128841
SFI1	479.371	0.391344	0.098124	3.98825	6.65615e-05	0.00129544
GALNT6	2597.37	0.345552	0.0866646	3.98723	6.68493e-05	0.00129943
COTL1	392.945	-0.398065	0.0998591	-3.98627	6.71206e-05	0.0013031
KYNU	1032.03	0.533978	0.134017	3.98439	6.76536e-05	0.00131183
CDCA7L	1146.5	-0.383757	0.0963633	-3.9824	6.82233e-05	0.00132125
CXorf40A	579.149	0.498066	0.125107	3.98113	6.85892e-05	0.0013267
ITGB1BP1	1045.59	-0.361172	0.0907425	-3.98019	6.88605e-05	0.00133032
RAD1	960.701	-0.303538	0.0762875	-3.97887	6.9244e-05	0.00133609
IGFBP2	2805.93	-0.489938	0.123248	-3.97523	7.03125e-05	0.00135504
ERCC6L	571.426	-0.364857	0.0918171	-3.97374	7.07527e-05	0.00136186
TMEM87A	1982.48	0.48494	0.122204	3.96828	7.23934e-05	0.00139174
BRCA2	1334.8	-0.357737	0.090194	-3.96631	7.29952e-05	0.0014016
GTF3C4	1977.58	-0.303605	0.0765993	-3.96355	7.38437e-05	0.0014143
SCART1	47.2936	0.869462	0.219379	3.96328	7.39261e-05	0.0014143
TTC13	609.541	-0.31161	0.0786149	-3.96375	7.37808e-05	0.0014143
PTCD2	351.407	-0.350352	0.0884335	-3.96175	7.44019e-05	0.00142167
GGT1	275.801	0.443881	0.112101	3.95965	7.50591e-05	0.00142903
PCSK4	47.9136	0.912831	0.230503	3.96017	7.48969e-05	0.00142903
VKORC1	780.912	-0.362741	0.0916056	-3.95981	7.50094e-05	0.00142903
MAPK8IP3	476.132	0.458111	0.115732	3.95837	7.54636e-05	0.00143499
CTSO	121.631	0.574573	0.145218	3.95662	7.60193e-05	0.00144208
RBM5	1026.35	0.33716	0.0852082	3.9569	7.59282e-05	0.00144208
AC068580.6	109.985	0.550722	0.13924	3.9552	7.64704e-05	0.0014475
SYPL1	1955.84	-0.324249	0.0819815	-3.95514	7.64891e-05	0.0014475
SIGMAR1	804	-0.454926	0.115075	-3.9533	7.70815e-05	0.00145696
CAD	2730.11	-0.542093	0.137165	-3.95213	7.74598e-05	0.00146236
PDS5B	1303.56	-0.602754	0.15258	-3.95041	7.80188e-05	0.00147115
GS1-124K5.11	88.2165	0.625982	0.158525	3.94878	7.85502e-05	0.00147763
NOP16	447.812	-0.379086	0.0959975	-3.94891	7.85062e-05	0.00147763
ZNF24	3607.03	0.326797	0.0827984	3.94689	7.91718e-05	0.00148754
MPHOSPH6	642.421	0.413033	0.104708	3.9446	7.99325e-05	0.00150004
ADAMTS4	125.788	0.812859	0.20612	3.94362	8.02622e-05	0.00150086
HIST1H3D	1455.03	-0.359252	0.0910847	-3.94415	8.00831e-05	0.00150086
STMN3	1114.91	0.63078	0.159947	3.94368	8.02402e-05	0.00150086
SCPEP1	439.575	0.443408	0.11251	3.94108	8.11172e-05	0.00151505
RNU5E-1	76.8379	-1.24885	0.316977	-3.93989	8.15196e-05	0.00151897
UST	351.66	0.402338	0.102112	3.94015	8.14312e-05	0.00151897
CKAP2	1838.85	-0.412117	0.104625	-3.93897	8.18315e-05	0.00152298
BCCIP	1040.66	-0.271618	0.0689925	-3.93692	8.25331e-05	0.00153344
S1PR3	683.412	-0.540995	0.137421	-3.93676	8.25884e-05	0.00153344
KPNA3	770.892	-0.38669	0.0982606	-3.93535	8.3077e-05	0.00154069
APEX2	553.849	-0.279426	0.0710179	-3.93458	8.33419e-05	0.00154329
TCF25	1419.16	0.314006	0.0798112	3.93435	8.34204e-05	0.00154329
WFS1	729.58	-0.476873	0.121215	-3.93409	8.35109e-05	0.00154329
TMEM109	1257.56	-0.388452	0.0987531	-3.93357	8.36952e-05	0.00154488
PRPS1	537.287	-0.431875	0.109853	-3.93139	8.44578e-05	0.00155713
TUBA1C	6324.17	-0.33506	0.0852666	-3.92956	8.51017e-05	0.00156717
FBXO8	286.332	0.507686	0.129275	3.92717	8.59515e-05	0.00158097
EIF4H	8306.1	-0.24701	0.0629428	-3.92436	8.69589e-05	0.00159763
ASB13	896.742	0.319291	0.0814528	3.91995	8.85684e-05	0.00162152
NUP188	1938.69	-0.33392	0.0851783	-3.92024	8.84595e-05	0.00162152
RBM11	52.7442	0.700457	0.178681	3.92015	8.84929e-05	0.00162152
TMED8	1773.11	0.190012	0.0484921	3.91842	8.91314e-05	0.00162994
SLC25A16	495.572	0.333117	0.0850511	3.91667	8.97813e-05	0.00163991
NOP2	642.796	-0.464723	0.118797	-3.91191	9.15696e-05	0.00167064
JMY	734.179	0.3026	0.0774484	3.90712	9.34034e-05	0.00170016
SIPA1	142.755	0.472033	0.120809	3.90728	9.33401e-05	0.00170016
CCDC85A	136.414	0.862448	0.221205	3.89887	9.66427e-05	0.00175709
CATSPERB	78.5699	1.07331	0.275446	3.89663	9.75392e-05	0.00177134
CDYL2	1128.28	0.273114	0.0701103	3.89549	9.80002e-05	0.00177698
HEXDC	270.27	0.401429	0.103055	3.89531	9.80752e-05	0.00177698
XPO5	1857.72	-0.206784	0.0531021	-3.89408	9.85715e-05	0.00178392
MATN3	229.023	-0.500964	0.128742	-3.89124	9.97346e-05	0.00180289
PICK1	351.946	0.471983	0.12139	3.88816	0.000101005	0.00182376
MTFR2	161.608	-0.810639	0.208595	-3.88618	0.000101835	0.00183664
IPO5	2725	-0.261165	0.0672428	-3.88391	0.000102791	0.00185177
TTC3	6033.41	0.217546	0.056047	3.88148	0.000103822	0.0018682
PSMD11	1775.65	-0.501316	0.12926	-3.87836	0.000105164	0.00189019
CENPW	350.329	-0.449928	0.116042	-3.87727	0.000105635	0.0018965
AHCY	4461.66	-0.240885	0.0621341	-3.87685	0.000105816	0.00189757
LRIG3	557.094	-0.454801	0.117343	-3.87582	0.000106268	0.00190351
FANCI	3888.96	-0.224223	0.0578919	-3.87314	0.000107444	0.00192239
AMER1	217.451	-0.49494	0.127809	-3.8725	0.000107727	0.00192445
PA2G4	4137	-0.2205	0.0569426	-3.87232	0.000107804	0.00192445
CDH3	512.463	-0.431932	0.111588	-3.87076	0.000108494	0.00193459
SYBU	211.395	-0.972862	0.251469	-3.86871	0.000109412	0.00194874
DHCR7	2401.69	-0.273502	0.0707598	-3.86522	0.00011099	0.00197462
ELAVL1	1485.19	-0.338382	0.0875529	-3.86488	0.000111144	0.00197513
ZBTB16	24.0394	1.0275	0.265977	3.86313	0.000111943	0.00198708
SNORD55	22.8559	-1.67553	0.434019	-3.86049	0.000113159	0.0020064
ZNF493	264.582	0.456673	0.118317	3.85973	0.000113513	0.00201042
PDGFA	190.042	-0.444431	0.115187	-3.85834	0.000114159	0.00201958
NAA15	2648.56	-0.406168	0.105349	-3.85546	0.000115513	0.00204125
IL4R	187.79	-0.578609	0.150152	-3.8535	0.000116443	0.00205538
ARSB	373.429	-0.374198	0.0971241	-3.85278	0.000116782	0.00205906
DNAJC22	869.676	0.316086	0.0821353	3.84835	0.000118916	0.00209433
KIAA0922	312.539	-0.403603	0.104898	-3.84758	0.000119288	0.00209854
MKNK2	1181.89	0.527585	0.137406	3.83962	0.000123226	0.0021654
HS6ST1	1095.77	0.372148	0.0970802	3.83341	0.00012638	0.00221834
CDK2	1372.71	-0.234965	0.0613306	-3.83112	0.000127563	0.00223484
KLC4	272.088	0.521288	0.13607	3.83104	0.000127604	0.00223484
SSPO	80.1209	0.93017	0.243029	3.82741	0.000129498	0.0022655
PDXK	2047.42	-0.309444	0.0808711	-3.82639	0.000130038	0.00227242
NOD2	142.15	0.49413	0.129151	3.82599	0.000130245	0.00227351
ZNF552	713.619	0.302655	0.0791498	3.82383	0.000131397	0.00229108
ZWILCH	1322.16	-0.289635	0.0758428	-3.81888	0.000134057	0.00233487
ATAD5	752.247	-0.376742	0.0987191	-3.81631	0.000135465	0.00235678
UBE2L3	1626.25	-0.208135	0.0545792	-3.81346	0.000137037	0.00238151
TLCD1	197.919	-0.388243	0.101825	-3.81285	0.000137372	0.0023847
ING4	213.231	0.648977	0.170268	3.81151	0.000138119	0.00239503
FAM136A	1098.68	-0.270792	0.0710627	-3.81062	0.000138621	0.00240005
PGBD2	182.151	0.547224	0.143611	3.81045	0.000138714	0.00240005
HEATR1	2527.51	-0.222725	0.0584732	-3.80901	0.000139525	0.00241143
SKAP2	884.324	0.511752	0.1344	3.80769	0.000140272	0.0024217
CDKN1A	988.557	0.371245	0.0975175	3.80696	0.000140688	0.00242622
ANKZF1	462.696	0.426819	0.112209	3.80378	0.000142504	0.00245485
SPDEF	2834.57	0.301165	0.0791823	3.80344	0.000142702	0.00245557
PCDH7	223.133	-1.16576	0.307195	-3.79485	0.000147734	0.00253938
ST6GALNAC2	1279.69	0.354904	0.0935575	3.79343	0.00014858	0.00255114
STIL	853.195	-0.334266	0.0881346	-3.79267	0.000149033	0.00255613
FOXM1	1518.61	-0.646852	0.170601	-3.79162	0.00014967	0.00256427
ADPRH	21.9161	-1.10789	0.292358	-3.78949	0.000150959	0.00258353
DICER1	3518.58	-0.188384	0.0497248	-3.78854	0.000151536	0.00258778
UNG	1899.97	-0.29718	0.0784374	-3.78875	0.000151406	0.00258778
ERBB2	2211.73	0.222277	0.0586983	3.78677	0.000152618	0.00260343
MCC	851.255	0.294017	0.0777459	3.78178	0.000155713	0.00265165
TAGLN	74.9119	0.652878	0.172643	3.78167	0.000155781	0.00265165
HFE	356.64	-0.352718	0.0933347	-3.77906	0.00015742	0.00267665
NKAIN1	519.147	0.717507	0.189907	3.77821	0.000157961	0.00268295
MAPRE1	2561.49	-0.177771	0.047065	-3.77714	0.000158637	0.00269153
ANKRD36C	514.722	0.538326	0.14254	3.77667	0.000158942	0.0026938
FBXO15	125.758	0.611159	0.161862	3.7758	0.000159493	0.00270024
ABCC6	135.014	0.573743	0.152114	3.77179	0.000162078	0.00274105
PNO1	640.973	-0.377928	0.100255	-3.76968	0.000163458	0.00276143
PPIC	915.595	-0.353578	0.0938554	-3.76726	0.000165047	0.00278527
SYNCRIP	5422.57	-0.372833	0.0989966	-3.76612	0.000165803	0.00279504
RP4-724E16.2	100.944	0.810515	0.215254	3.76539	0.000166292	0.00280028
OTULIN	859.19	-0.240717	0.0639421	-3.76461	0.00016681	0.00280601
SERHL2	133.112	0.843343	0.224081	3.76356	0.00016751	0.00281477
CLSTN2	7030.86	0.459683	0.122176	3.76248	0.000168236	0.00282227
PNRC1	574.522	0.447682	0.118998	3.7621	0.000168494	0.00282227
SLC12A9	606.457	0.338338	0.0899326	3.76213	0.000168473	0.00282227
EPHA4	381.89	-0.348172	0.0926259	-3.7589	0.000170662	0.00285555
CDH1	7568.55	0.210343	0.0559673	3.75831	0.000171062	0.0028592
MTHFD1L	274.699	-0.678337	0.180512	-3.75785	0.000171378	0.00286145
PHYKPL	273.495	0.461023	0.122713	3.75693	0.000172011	0.00286897
RNF114	2080.06	-0.356614	0.0949592	-3.75544	0.000173035	0.00288301
S100P	519.16	0.864376	0.23022	3.75457	0.000173642	0.00288701
TUBG1	1280.21	-0.421153	0.112165	-3.75478	0.000173495	0.00288701
ACTG1	35018.3	-0.519314	0.138494	-3.74972	0.000177032	0.00294026
TRA2B	3438.25	-0.162675	0.0433881	-3.74929	0.000177338	0.00294224
JUNB	646.084	0.448262	0.119579	3.74867	0.000177777	0.00294642
NAPB	365.004	0.560751	0.1496	3.74834	0.000178008	0.00294715
GTSE1	631.235	-0.568546	0.151706	-3.74768	0.000178479	0.00295184
AIDA	1277.08	-0.576013	0.153765	-3.74607	0.000179628	0.00296772
C11orf54	578.445	0.423603	0.113088	3.74577	0.000179844	0.00296819
EFHC1	483.864	0.52512	0.140226	3.7448	0.000180534	0.00297645
SLC26A6	443.315	0.337034	0.0901313	3.73937	0.000184481	0.00303835
PXN-AS1	106.024	0.663837	0.177591	3.738	0.000185488	0.00305174
URB2	1002.1	-0.275755	0.0738339	-3.7348	0.000187867	0.00308764
RP11-443B20.1	88.5817	-0.723755	0.193855	-3.73348	0.000188855	0.00310065
ATXN3	839.799	0.281109	0.0753156	3.73242	0.000189651	0.00311047
HIST1H3I	366.848	-0.526082	0.141076	-3.72906	0.000192194	0.00314235
RP11-865I6.2	40.7364	-0.85676	0.229742	-3.72923	0.000192067	0.00314235
SYCP2	2690.3	0.33103	0.0887676	3.72918	0.000192106	0.00314235
AHCTF1	3580.27	-0.147766	0.0396318	-3.72847	0.000192647	0.00314323
GPR37L1	167.932	-0.516773	0.138597	-3.72859	0.000192553	0.00314323
SCAMP1-AS1	87.3194	0.618711	0.165978	3.72766	0.000193264	0.00315004
E4F1	706.58	0.39489	0.105996	3.7255	0.000194927	0.00317387
GRIK4	256.281	0.485419	0.130419	3.72201	0.000197645	0.00321148
TSPAN12	197.337	0.539244	0.144878	3.72205	0.000197615	0.00321148
ANKRA2	236.758	0.63998	0.17203	3.72016	0.0001991	0.00322516
HIRIP3	423.517	-0.688881	0.185175	-3.72015	0.000199101	0.00322516
TCF7L1	32.1868	-1.24281	0.334036	-3.72057	0.000198771	0.00322516
MLLT3	346.22	0.416972	0.112171	3.7173	0.000201365	0.00325848
PKP4	3072.3	-0.32763	0.0881605	-3.71628	0.000202174	0.00326821
PLEKHM1	298.854	-0.619458	0.166755	-3.71478	0.000203381	0.00328434
SPC24	802.649	-0.289197	0.0778777	-3.71348	0.000204431	0.00329791
TRIM4	581.971	0.339204	0.0913525	3.71313	0.000204708	0.00329901
SEPHS1	1807.4	-0.312733	0.0842355	-3.7126	0.000205137	0.00330255
NCAM2	2855	0.194061	0.0522874	3.71143	0.00020609	0.00331449
LINC01016	134.567	-0.768534	0.207185	-3.70942	0.000207736	0.00333755
MXD4	682.637	0.323477	0.0873274	3.70419	0.000212069	0.00340369
NOP58	1881.85	-0.302477	0.0816753	-3.70341	0.000212722	0.0034107
UFL1	1302.37	-0.326703	0.088231	-3.70282	0.000213219	0.00341519
DNAJC18	109.126	0.688681	0.186256	3.69749	0.000217738	0.00348403
ST6GALNAC6	347.66	0.431112	0.116616	3.69685	0.000218294	0.00348938
RPAP3	927.177	-0.228859	0.0619265	-3.69566	0.000219321	0.00350223
CTAGE5	1099.29	0.274156	0.0742171	3.69397	0.000220777	0.00352191
VKORC1L1	1349.49	-0.345779	0.093627	-3.69316	0.000221484	0.00352962
YEATS2	719.752	-0.394562	0.106846	-3.6928	0.000221801	0.0035311
FBXO5	744.047	-0.343353	0.0929965	-3.6921	0.000222406	0.00353715
LA16c-380H5.3	38.0083	1.14959	0.311586	3.68947	0.00022472	0.00357035
CRAT	603.821	0.386497	0.104804	3.68782	0.000226183	0.00358799
IL6ST	8655.29	0.255066	0.0691667	3.6877	0.000226286	0.00358799
RNU4-1	568.456	-0.982237	0.266381	-3.68734	0.000226609	0.0035895
PHLDB1	456.89	-0.480527	0.130389	-3.68534	0.000228394	0.00361413
CYP4F8	82.5028	1.39716	0.379158	3.68489	0.000228801	0.00361693
MESDC2	1468.73	-0.251862	0.0683693	-3.68385	0.000229737	0.0036281
OAS2	118.476	0.557921	0.151509	3.68244	0.000231016	0.00364464
PGAP3	226.383	0.442117	0.120096	3.68137	0.00023198	0.00365618
HERC4	1057.65	0.336839	0.0915199	3.6805	0.00023278	0.00366511
PLIN5	48.2289	0.88375	0.240173	3.67963	0.000233571	0.0036739
ISG20L2	682.682	-0.29313	0.0796902	-3.67837	0.000234732	0.00368847
MTUS1	760.663	-0.417274	0.113449	-3.67809	0.000234992	0.00368888
CSE1L	8382.97	-0.271841	0.0739525	-3.67589	0.000237021	0.00371284
LRRC59	4181.43	-0.294308	0.0800635	-3.67593	0.000236984	0.00371284
RP11-123K19.1	70.5426	1.17507	0.319689	3.67567	0.000237226	0.00371284
BCYRN1	888.59	-0.769712	0.209466	-3.67464	0.000238189	0.00372422
FAM98A	658.778	-0.689982	0.187843	-3.67318	0.000239548	0.00374175
CRY1	483.008	-0.264833	0.0721133	-3.67246	0.000240226	0.00374862
CCDC137	520.709	-0.452429	0.123337	-3.66822	0.000244242	0.00380375
SLC25A53	42.6072	0.985067	0.268522	3.66847	0.000244003	0.00380375
ADGRV1	787.71	0.270351	0.0737152	3.6675	0.000244934	0.00381075
CLN6	749.311	-0.395499	0.107885	-3.66595	0.000246422	0.00383012
IRAK1	2390.89	-0.288085	0.078617	-3.66442	0.000247903	0.00384934
RAB1A	2254.83	-0.308739	0.0842806	-3.66323	0.000249056	0.00386344
SLC12A4	366.263	-0.401249	0.109557	-3.66247	0.000249798	0.00387114
EGLN3	273.438	-0.673617	0.184052	-3.65993	0.000252281	0.00390577
CEP63	394.46	-0.477562	0.13053	-3.65863	0.000253565	0.00392178
KIF1BP	1242.66	-0.25293	0.0691569	-3.65734	0.000254844	0.00393718
ORAI3	225.167	0.376214	0.102872	3.65712	0.00025506	0.00393718
RP11-386G11.10	20.354	-1.41346	0.386602	-3.65612	0.000256061	0.00394876
RACGAP1	3821.17	-0.280193	0.0766639	-3.65482	0.00025736	0.00396491
RFX5	1110.63	0.454483	0.124363	3.65448	0.000257704	0.00396632
HNRNPK	12124.8	-0.195346	0.0534594	-3.6541	0.000258086	0.00396832
COX10	180.964	-0.51042	0.139717	-3.65325	0.000258946	0.00397766
CNOT1	3932.06	-0.274828	0.0752582	-3.65179	0.000260414	0.00399631
RNU5A-8P	83.4214	-1.12217	0.307549	-3.64875	0.000263523	0.00404008
TMEM106B	2033.59	0.379044	0.103893	3.64841	0.000263866	0.00404142
NCS1	570.309	-0.301941	0.0827726	-3.64784	0.000264453	0.00404647
ALDH3B2	2071	0.435983	0.119571	3.64623	0.000266113	0.0040561
H2AFV	4114.52	-0.166098	0.0455484	-3.64662	0.000265707	0.0040561
HSPH1	2941.34	-0.37673	0.103319	-3.64629	0.000266053	0.0040561
LRRC31	20.964	1.09394	0.29998	3.64671	0.000265615	0.0040561
THSD4	2948.18	0.295811	0.0811895	3.64347	0.00026899	0.00409599
DCAF16	780.796	0.242928	0.0667042	3.64187	0.000270662	0.00411273
STXBP5L	47.8112	0.803266	0.220547	3.64215	0.000270368	0.00411273
ZNF724P	436.279	-0.337388	0.0926465	-3.64167	0.000270873	0.00411273
CDK16	1819.96	-0.266318	0.0731721	-3.63961	0.000273048	0.00414175
RBM42	887.374	-0.296505	0.0814895	-3.63856	0.000274166	0.0041547
ARFRP1	622.286	0.370223	0.101765	3.63802	0.000274746	0.0041555
GOLGA2P5	245.843	0.481885	0.132453	3.63816	0.000274595	0.0041555
PKMYT1	781.311	-0.460251	0.12652	-3.63777	0.00027501	0.0041555
FAM198B	356.566	-0.372058	0.102292	-3.63721	0.000275606	0.0041577
FGD5	70.5197	1.05718	0.290661	3.63714	0.000275683	0.0041577
ALDH2	1019.25	0.384429	0.105726	3.63609	0.000276807	0.00417065
PAWR	2366.95	-0.293178	0.0807576	-3.63034	0.000283046	0.00426057
CARS	834.403	-0.27399	0.0755042	-3.62881	0.000284732	0.00428186
CAB39L	381.324	0.366885	0.101127	3.62796	0.00028567	0.00429186
YEATS2-AS1	50.4611	-0.742861	0.204882	-3.62579	0.000288075	0.00432387
FSIP1	88.287	0.795538	0.219437	3.62536	0.000288556	0.00432697
DGKH	600.791	0.293957	0.0811013	3.62456	0.000289449	0.00433622
RABL2A	110.911	0.680748	0.18785	3.6239	0.000290193	0.00434324
CHST1	51.0333	1.38492	0.382288	3.62272	0.000291518	0.00435892
FTSJ2	935.664	-0.419127	0.115716	-3.62204	0.000292289	0.00436631
ADIRF-AS1	228.928	0.424529	0.117229	3.62136	0.000293057	0.00437363
PFAS	521.734	-0.461994	0.127611	-3.62034	0.000294218	0.00438266
PRR11	1410.25	-0.564863	0.156023	-3.62038	0.000294176	0.00438266
HMGB2	3302.79	-0.310258	0.085731	-3.61897	0.000295775	0.00440168
PCED1A	371.681	0.407388	0.112619	3.61741	0.00029757	0.00442421
TUB	297.485	-0.543539	0.150323	-3.61581	0.000299404	0.00444728
RP11-268J15.5	23.076	1.72812	0.477998	3.61534	0.000299959	0.00445132
RAB40B	171.911	0.416511	0.115288	3.61279	0.000302922	0.00449106
UVSSA	244.634	0.476958	0.132194	3.60801	0.000308549	0.00457018
RAB35	946.752	-0.286202	0.0794044	-3.60436	0.000312918	0.00463054
H2AFJ	2217.9	0.428439	0.118875	3.60411	0.000313229	0.00463079
SIDT1	763.812	0.298039	0.0828326	3.59809	0.000320565	0.00473479
SLC2A10	1782.61	0.331039	0.0920193	3.59749	0.000321299	0.00474119
LYPD6	381.841	-0.643455	0.179001	-3.59471	0.000324756	0.00478324
SLC23A2	377.758	-0.359815	0.100095	-3.59472	0.000324741	0.00478324
RHOD	890.828	-0.329809	0.0918251	-3.5917	0.000328524	0.00483421
LRP6	962.751	-0.253432	0.0705869	-3.59036	0.000330221	0.00485464
STMN1	4902.59	-0.341748	0.0952593	-3.58756	0.000333791	0.00490255
DDX39A	1574.62	-0.316054	0.0881297	-3.58623	0.000335489	0.0049229
G3BP1	6057.37	-0.193537	0.0539836	-3.58511	0.000336933	0.00493949
STAT1	2984.12	-0.214008	0.0597051	-3.58441	0.000337842	0.00494797
TSNARE1	149.71	0.644354	0.179777	3.58418	0.00033814	0.00494797
CIT	1480.37	-0.595707	0.166314	-3.58183	0.000341198	0.00498809
AC007743.1	404.269	0.398369	0.111261	3.58051	0.000342931	0.00500112
GOLGA7B	111.265	-0.658599	0.183924	-3.58083	0.000342508	0.00500112
ZNF276	309.358	0.336011	0.0938468	3.58042	0.000343043	0.00500112
ACER3	6616.22	-0.226962	0.0634085	-3.57936	0.000344442	0.00501224
C5orf45	230.103	0.468218	0.130809	3.57939	0.000344395	0.00501224
NBL1	2184.8	0.538665	0.150524	3.57859	0.000345459	0.0050224
TIMM8A	268.198	-0.586555	0.163999	-3.57658	0.000348123	0.00505645
MRPL15	1124.45	-0.33207	0.0929022	-3.5744	0.000351029	0.00509397
EPB41L2	1196.21	-1.04136	0.292013	-3.56614	0.000362284	0.00525246
MOCS2	875.906	-0.250527	0.070263	-3.56556	0.000363081	0.00525916
C14orf169	660.836	-0.213451	0.0598923	-3.56391	0.000365378	0.00528757
LCMT1	761.942	-0.473172	0.132816	-3.56261	0.00036719	0.00530891
ZNF224	326.655	0.495705	0.139162	3.56207	0.000367939	0.00531486
NUP205	4055.32	-0.22617	0.0635539	-3.5587	0.000372692	0.00537495
RAD51	483.446	-0.578564	0.16258	-3.55864	0.000372781	0.00537495
MMS22L	849.796	-0.25177	0.070756	-3.55828	0.000373294	0.00537741
MRPL37	1121.71	-0.382904	0.107631	-3.55756	0.00037432	0.00538235
RAD21	7504.02	-0.376031	0.105698	-3.55759	0.000374278	0.00538235
AC004057.1	83.6181	10.9133	3.07048	3.55425	0.000379061	0.00544554
FAM174A	295.98	0.463667	0.130489	3.55331	0.000380422	0.00546011
DAB2	190.908	-1.25956	0.354546	-3.55259	0.000381458	0.00546739
EIF4EBP2	3089.21	-0.226282	0.0636971	-3.55248	0.000381623	0.00546739
CHAF1A	690.144	-0.578029	0.162746	-3.55172	0.000382718	0.00547808
CHRNA5	516.128	-0.276013	0.0777447	-3.55025	0.000384861	0.00550376
IER3	3125.22	0.305232	0.0859897	3.54963	0.000385767	0.00551171
IL20RA	264.1	0.381796	0.107571	3.54924	0.000386351	0.00551505
MFN2	2449.53	-0.253935	0.0715651	-3.54831	0.000387717	0.00552953
BFSP1	90.4396	-0.593108	0.167239	-3.54647	0.000390428	0.00556315
AMDHD2	355.522	0.456221	0.12866	3.54595	0.000391198	0.00556908
C1GALT1	483.046	-0.411787	0.116167	-3.54477	0.000392951	0.00558409
LMBRD2	1103.57	0.307328	0.086699	3.54477	0.000392961	0.00558409
KDM3A	1093.39	0.51012	0.143936	3.54408	0.000393988	0.00559364
LAMC1	2435.01	-0.215114	0.0607037	-3.54367	0.000394602	0.00559731
AC092171.4	277.736	-0.563307	0.158995	-3.54291	0.000395731	0.00560826
SCRN1	5168.7	-0.245717	0.0693592	-3.54267	0.000396101	0.00560846
FMO5	165.756	0.375127	0.105914	3.5418	0.000397409	0.00562008
SRRM3	82.1463	0.565707	0.15973	3.54165	0.000397636	0.00562008
FAM214A	1276.56	0.407592	0.115168	3.53911	0.000401473	0.00566924
PDLIM3	434.808	0.685114	0.193715	3.53671	0.000405149	0.00570578
RTN4IP1	217.68	-0.423897	0.119851	-3.53687	0.000404905	0.00570578
SLC35C1	265.817	-0.596943	0.168781	-3.53679	0.000405026	0.00570578
SRSF10	2648.81	0.266963	0.0755136	3.5353	0.000407316	0.00573117
MGP	38643.5	0.485851	0.137461	3.53447	0.000408589	0.00574396
FBXL17	580.441	0.296757	0.0839982	3.5329	0.000411025	0.00577305
PHF1	241.141	0.374167	0.10596	3.53122	0.000413646	0.00580468
RSPH3	385.731	0.292756	0.0829114	3.53095	0.000414065	0.00580539
TMEM243	250.359	0.447124	0.126646	3.5305	0.000414776	0.00581019
CATSPER2	76.9128	0.588956	0.166853	3.5298	0.000415876	0.00582042
CIDEB	69.8832	5.33718	1.51272	3.5282	0.000418403	0.00585058
TNFRSF11A	90.2222	0.734575	0.208227	3.52776	0.000419093	0.00585503
LHFP	37.6358	-0.729075	0.20671	-3.52704	0.000420226	0.00586565
BBIP1	208.636	0.573595	0.162913	3.52086	0.000430154	0.00599892
HCAR1	568	0.390641	0.110966	3.52036	0.000430966	0.00600493
CITED4	121.005	-0.740856	0.210488	-3.51971	0.000432022	0.00600899
SNORD33	65.1805	-1.19746	0.340206	-3.5198	0.000431876	0.00600899
NUP98	3103.28	-0.148045	0.0420661	-3.51934	0.00043262	0.006012
DCBLD1	200.466	-0.388654	0.110448	-3.5189	0.000433342	0.00601673
AACS	1065.5	0.226432	0.0644523	3.51317	0.000442793	0.00614253
ARHGAP29	6840.4	-0.340396	0.096926	-3.51192	0.000444883	0.00616609
KDELR2	5147.36	-0.249439	0.0710366	-3.51142	0.000445727	0.00617235
GAS8	511.547	0.311309	0.0886769	3.5106	0.000447095	0.00618064
RP11-600F24.7	113.745	0.538674	0.153442	3.51059	0.00044711	0.00618064
HPX	29.3979	1.02567	0.29222	3.50993	0.000448229	0.00619068
CPPED1	496.745	-0.310324	0.0884252	-3.50945	0.000449027	0.00619626
NANP	290.944	-0.445445	0.127011	-3.50715	0.000452937	0.00624475
RAB19	36.8397	-0.916436	0.261351	-3.50654	0.000453973	0.00625354
ZNF829	276.433	-0.335614	0.095859	-3.50112	0.000463299	0.00637644
FAM72B	198.894	-0.674254	0.192606	-3.5007	0.000464041	0.00638107
ADAM8	58.7434	1.27228	0.363599	3.49914	0.000466769	0.00641298
WDR90	845.303	0.354319	0.101266	3.49889	0.000467199	0.00641329
SPRYD4	366.94	0.315615	0.0902371	3.49762	0.00046943	0.0064383
IFITM10	347.545	0.469921	0.134492	3.49405	0.000475751	0.00651933
LGALSL	211.436	-0.470031	0.134539	-3.49364	0.000476483	0.00652368
DPH3	474.317	-0.313381	0.0897099	-3.49327	0.000477139	0.00652698
TBC1D8	454.074	0.412854	0.118209	3.49257	0.000478401	0.00653856
ST8SIA6	380.35	0.395338	0.113211	3.49205	0.000479333	0.00654562
TMEM65	618.246	0.308244	0.0883001	3.49087	0.000481449	0.00656882
TIAM1	1771.68	0.313959	0.0899557	3.49015	0.000482754	0.00658092
FGFR1	14044.8	0.406762	0.116603	3.48844	0.000485844	0.00661732
DNMBP	479.81	0.533938	0.153114	3.48718	0.000488134	0.00664276
MIR210HG	47.763	1.00758	0.289249	3.48342	0.000495046	0.0067252
ORC5	650.901	-0.300051	0.0861362	-3.48345	0.000494996	0.0067252
SMC2	3122.19	-0.247309	0.0710043	-3.48301	0.000495808	0.00672973
YWHAQ	6399.46	-0.215486	0.0618732	-3.4827	0.000496375	0.00673163
GRAMD4	889.15	0.336223	0.0965613	3.48197	0.000497742	0.00674436
DDX21	5617.71	-0.291697	0.0837874	-3.48139	0.000498819	0.00675314
FAM208A	3284.47	-0.178582	0.0513161	-3.48004	0.000501337	0.00677558
TBC1D2	180.355	-0.463377	0.133148	-3.48018	0.000501081	0.00677558
N4BP2L2	913.442	0.352461	0.101305	3.47921	0.0005029	0.00679087
ACY1	457.31	0.38793	0.111527	3.47834	0.000504536	0.00680713
LINC00894	46.605	0.88937	0.255843	3.47623	0.000508523	0.00685504
CTD-2510F5.4	181.346	-0.532318	0.15316	-3.47556	0.00050978	0.00686611
ABI1	1146.69	0.278619	0.0802011	3.47401	0.000512737	0.00690004
AC007255.8	77.7021	1.25136	0.360234	3.47375	0.00051324	0.0069009
ZNF862	244.806	0.467354	0.134572	3.4729	0.000514872	0.00691694
NARFL	456.719	0.280947	0.0809209	3.47187	0.000516845	0.00693162
POC1A	408.495	-0.495354	0.142671	-3.47201	0.000516583	0.00693162
SGOL2	994.577	-0.440622	0.12695	-3.47084	0.000518832	0.00695235
PSME3	1229.57	-0.464583	0.133878	-3.4702	0.000520074	0.00696307
NEDD4L	1140.97	-0.473693	0.136513	-3.46996	0.000520532	0.00696328
NEBL	2854.57	0.223537	0.0644312	3.46938	0.000521655	0.00697238
DSCAM-AS1	2881.66	0.366652	0.105721	3.46811	0.000524137	0.00699961
FAT1	3565.87	-1.02663	0.296151	-3.46657	0.000527153	0.00703392
GOLGA8A	106.135	0.819501	0.236452	3.46583	0.000528599	0.00704287
TMEM45B	397.168	-0.517733	0.149385	-3.46577	0.000528719	0.00704287
MSTO1	648.71	-0.241619	0.0697418	-3.46447	0.000531269	0.00707086
MMP17	125.765	0.494946	0.142926	3.46295	0.000534297	0.00710516
GLA	771.261	0.5593	0.161623	3.46053	0.000539114	0.00716316
CCDC24	148.014	0.484887	0.140142	3.45996	0.000540256	0.00717229
ZBTB38	1046.06	-0.210563	0.0608643	-3.45955	0.000541079	0.00717716
SERPINA6	2888.25	0.367367	0.10624	3.4579	0.000544406	0.00721521
C10orf2	322.412	-0.528763	0.152951	-3.45707	0.000546083	0.00721921
COL4A5	586.667	0.275854	0.0797935	3.45709	0.000546035	0.00721921
USP2	29.9115	-0.814058	0.23547	-3.45717	0.00054589	0.00721921
POLD3	1441.44	-0.249943	0.0723069	-3.4567	0.000546837	0.00722311
BCAS3	2264.7	0.32764	0.0948036	3.45599	0.000548282	0.0072355
DAZAP1	1602.25	-0.201546	0.0583252	-3.45556	0.000549154	0.0072355
SYTL2	4149.2	0.399969	0.115743	3.45567	0.00054893	0.0072355
CRTAP	1697.37	-0.20511	0.0593669	-3.45495	0.00055039	0.00724573
CERS4	270.501	0.367104	0.106294	3.45366	0.000553039	0.00726844
RASAL2	581.388	-0.235842	0.0682851	-3.45379	0.000552774	0.00726844
ZNF680	798.657	0.356644	0.103303	3.45241	0.00055561	0.00729615
PPAP2C	835.867	0.471241	0.136564	3.45069	0.000559162	0.00733667
USP24	1688.68	-0.18339	0.0531627	-3.4496	0.000561409	0.00736002
CLPTM1L	2525.03	-0.305691	0.088637	-3.44879	0.000563095	0.00736373
PHF19	832.182	-0.216528	0.0627821	-3.44887	0.000562929	0.00736373
POLR2L	956.921	-0.547623	0.158774	-3.44907	0.000562527	0.00736373
KCNH7	94.5272	-1.51229	0.438631	-3.44776	0.000565256	0.00738585
ZMYM4	1559.44	-0.214249	0.0621659	-3.4464	0.000568104	0.00741691
CD99L2	636.664	0.313528	0.0910183	3.44467	0.000571766	0.00745854
ATAD2	6241.66	-0.255898	0.0743336	-3.44256	0.000576229	0.00751054
RPP21	283.937	-0.32906	0.0956892	-3.43884	0.000584222	0.00760842
NUP62	1119.35	-0.344878	0.100321	-3.43776	0.000586558	0.00763253
USP31	776.528	-0.257261	0.074852	-3.43694	0.000588336	0.00764934
DNAJC2	847.138	-0.374609	0.109006	-3.43661	0.000589047	0.00765227
KIAA1549	459.519	-0.466114	0.135685	-3.43527	0.000591955	0.0076837
ST6GAL1	184.112	0.449108	0.130845	3.43235	0.000598369	0.00776056
LINC01297	268.875	0.898623	0.261866	3.43162	0.000599987	0.00777514
GTF2IRD2	214.115	0.490469	0.142993	3.43003	0.000603515	0.007808
SNORA52	172.696	-1.01705	0.296507	-3.43012	0.000603315	0.007808
JAK2	730.529	0.353574	0.10315	3.42776	0.000608585	0.00786714
LCA5L	79.2971	0.562287	0.164088	3.42674	0.000610883	0.00788538
PBXIP1	735.427	0.378462	0.110445	3.42668	0.000610998	0.00788538
TTC30A	436.301	0.505793	0.147732	3.42372	0.000617699	0.00796533
TUBB2A	489.092	-0.462112	0.135101	-3.42049	0.000625088	0.00805401
ZNF655	625.572	0.295157	0.0862977	3.42022	0.000625704	0.00805536
MCM8	1363.33	-0.247418	0.0723911	-3.41779	0.000631318	0.00811437
PTBP1	4125.34	-0.422099	0.123494	-3.41798	0.000630879	0.00811437
TMEM11	262.131	-0.546124	0.15992	-3.41498	0.000637873	0.00819193
MAP4	1832.24	-0.39952	0.117076	-3.41248	0.000643737	0.0082605
GUSBP11	66.9616	1.20975	0.35454	3.41217	0.000644484	0.00826335
TRMT6	508.161	-0.359793	0.105459	-3.41168	0.000645638	0.00826648
USP39	1171.86	-0.25219	0.0739208	-3.41162	0.000645778	0.00826648
EPRS	7273.35	-0.181548	0.0532317	-3.41052	0.000648394	0.00829323
GPR160	1079.08	0.309193	0.0907334	3.40772	0.000655092	0.00837209
CTD-2587M2.1	25.5205	1.28928	0.378385	3.40734	0.000656001	0.00837691
PLEKHG3	996.117	-0.246772	0.0724375	-3.40669	0.00065756	0.00839002
CMSS1	517.584	-0.315243	0.0926376	-3.40297	0.000666579	0.0084982
POLR2D	1334.14	-0.400811	0.117819	-3.40191	0.000669162	0.00852424
SNX25	357.386	0.451181	0.132708	3.39979	0.000674368	0.0085836
BCL2L1	1142.29	-0.383631	0.112873	-3.39879	0.000676841	0.00860118
CYP2R1	390.714	0.41398	0.1218	3.39884	0.000676724	0.00860118
FCHSD1	237.262	0.321351	0.0945954	3.39711	0.000681014	0.00864723
MIEF1	919.595	-0.228506	0.0672906	-3.39581	0.00068426	0.00868144
HEXA	1304	0.319468	0.0940843	3.39556	0.000684889	0.00868243
PIGW	510.122	-0.438248	0.129108	-3.39443	0.000687719	0.00871129
CERS2	6964.09	-0.16036	0.0472577	-3.3933	0.000690561	0.00874026
TTC7A	389.765	-0.459805	0.135514	-3.39304	0.00069121	0.00874145
RAD51D	408.883	-0.305198	0.0899573	-3.3927	0.000692071	0.00874531
ARMCX1	484.845	0.610816	0.180085	3.39182	0.000694294	0.00876637
PCGF5	539.624	-0.317973	0.093778	-3.3907	0.000697145	0.00878124
RND1	83.9496	0.700788	0.206678	3.39072	0.00069709	0.00878124
SNU13	1404.99	-0.270922	0.0798934	-3.39104	0.000696284	0.00878124
STK25	965.819	0.304506	0.0898221	3.3901	0.000698677	0.0087935
BBS2	482.626	0.332479	0.098105	3.38901	0.000701447	0.00882132
ZNF350	367.245	0.320647	0.0946245	3.38863	0.000702425	0.00882657
HOXC13	237.976	-0.56075	0.165504	-3.38814	0.000703678	0.00883526
AC009948.5	68.928	0.572897	0.169153	3.38685	0.000707012	0.00885592
MFSD2A	93.7137	0.787091	0.232378	3.38712	0.00070631	0.00885592
TRAP1	2117.38	-0.226003	0.0667295	-3.38685	0.00070699	0.00885592
RFC2	1331.27	-0.301373	0.0890246	-3.38528	0.000711054	0.00889948
B3GNT2	645.163	0.450059	0.13299	3.38417	0.00071395	0.00891446
FRYL	2296.65	0.159578	0.0471542	3.38417	0.00071394	0.00891446
RP11-110I1.12	51.628	-0.61478	0.181654	-3.38434	0.00071349	0.00891446
AC144831.1	33.4977	-1.23258	0.364422	-3.38229	0.000718842	0.00896843
NUP153	2850.75	-0.392323	0.116033	-3.38114	0.000721847	0.00898873
PRPSAP1	685.921	-0.212847	0.0629534	-3.38102	0.000722181	0.00898873
RAD18	910.397	-0.283796	0.0839333	-3.3812	0.000721688	0.00898873
PDZRN3	245.826	0.374984	0.110937	3.38016	0.000724438	0.00900452
TCOF1	1296.98	-0.600455	0.177644	-3.3801	0.000724594	0.00900452
YARS	1502.4	-0.430831	0.127537	-3.37809	0.000729904	0.00906335
MAPKAPK3	483.718	-0.298745	0.0884711	-3.37676	0.000733456	0.00910029
RP11-12A20.6	19.3425	0.915975	0.271365	3.37544	0.000736985	0.00912968
TMEM63B	1198.38	0.314916	0.0932908	3.37564	0.000736454	0.00912968
NAA50	4215.23	-0.20376	0.0604142	-3.37271	0.000744325	0.00921336
NBEAL1	1002.05	0.275107	0.081576	3.37241	0.000745146	0.00921628
MAP2K3	180.309	-0.523855	0.155377	-3.3715	0.000747606	0.00923945
STXBP3	1090.84	0.33143	0.0983306	3.37057	0.00075014	0.0092635
PPP1R3C	162.883	1.97014	0.585066	3.36738	0.00075885	0.00936371
CDK5RAP2	2283.32	-0.432088	0.128349	-3.36651	0.000761264	0.00937826
CLCN7	958.366	0.259644	0.0771321	3.36623	0.000762038	0.00937826
KIF20A	1862.15	-0.331789	0.0985662	-3.36616	0.000762228	0.00937826
SH2D4A	213.566	-0.457803	0.136004	-3.36609	0.000762412	0.00937826
GRHPR	743.68	-0.235472	0.0699806	-3.36481	0.000765961	0.00940722
SRRD	387.152	-0.285711	0.0849081	-3.36494	0.000765602	0.00940722
CENPO	1313.77	-0.534187	0.158805	-3.36378	0.00076883	0.00942775
TCTN3	1045.89	-0.226323	0.0672806	-3.36387	0.000768569	0.00942775
WASIR2	28.0472	2.44787	0.727999	3.36247	0.00077249	0.00946526
IRS2	253.562	0.697955	0.207604	3.36196	0.000773922	0.00947543
EIF4A2	6181.33	0.40395	0.12027	3.35869	0.000783116	0.00958055
CRELD1	297.677	0.31112	0.0926491	3.35805	0.000784958	0.00959562
ACKR2	32.9417	-0.84207	0.250848	-3.3569	0.00078822	0.00961964
AREL1	1398.95	-0.193984	0.0577898	-3.35671	0.000788756	0.00961964
UBE2J2	674.4	-0.247647	0.0737762	-3.35673	0.000788695	0.00961964
LINC00670	64.6614	0.781642	0.232876	3.35647	0.00078944	0.00962053
RP11-5A19.5	24.0578	1.24378	0.37083	3.35403	0.000796429	0.0096982
LMX1B	1904.13	0.467609	0.139502	3.35199	0.00080234	0.00975671
SPDL1	667.327	-0.302843	0.0903487	-3.35194	0.000802473	0.00975671
ENHO	100.636	1.1815	0.352578	3.35105	0.00080507	0.00978056
LSM12	851.704	-0.46868	0.13987	-3.35084	0.000805677	0.00978056
LTB4R	219.447	0.397322	0.118613	3.34973	0.000808893	0.00980768
PPM1J	161.542	0.463263	0.138311	3.34943	0.00080978	0.00980768
TNFRSF25	81.1398	0.685959	0.204789	3.34959	0.000809326	0.00980768
MAPRE2	73.7554	-0.728928	0.217966	-3.34423	0.00082512	0.00998579
SECISBP2L	1882.51	0.20252	0.0605802	3.343	0.000828777	0.0100223
JMJD7-PLA2G4B	170.414	0.573808	0.171679	3.34233	0.000830781	0.0100389
C16orf52	218.228	0.402919	0.120604	3.34085	0.000835237	0.0100618
MFSD12	622.432	0.281024	0.0841125	3.34105	0.000834611	0.0100618
PCDH9	119.917	-0.847056	0.2535	-3.34145	0.000833426	0.0100618
WWTR1	386.821	-0.423805	0.126849	-3.34101	0.000834735	0.0100618
GCC2	1248.16	0.288765	0.0864554	3.34005	0.00083763	0.0100829
SHPRH	738.786	0.226934	0.0679738	3.33855	0.000842176	0.0101222
TCIRG1	490.937	0.326612	0.0978288	3.33861	0.000841987	0.0101222
CAMLG	723.197	0.32387	0.0970481	3.33721	0.000846246	0.0101633
EPB41L3	79.0119	0.83008	0.248808	3.33622	0.000849244	0.0101878
PCP4	49.8228	-1.15531	0.346302	-3.33612	0.000849575	0.0101878
FUBP1	2819.31	-0.256094	0.0768049	-3.33434	0.000855015	0.0102452
NSUN2	2169.57	-0.270832	0.0812449	-3.33353	0.000857516	0.0102674
MYO1C	2785.18	-0.371996	0.111613	-3.33291	0.000859442	0.0102826
DCTN3	626.747	-0.317916	0.0954745	-3.32985	0.00086892	0.0103802
RBM38	420.964	-0.308496	0.0926453	-3.32987	0.00086888	0.0103802
RBBP5	1241.24	-0.237289	0.0713141	-3.32738	0.000876673	0.0104649
ANK3	1615.17	-0.348617	0.104828	-3.32561	0.000882265	0.0105237
SUPT16H	5897.19	-0.304167	0.0914739	-3.32518	0.000883606	0.0105317
OSBPL5	405.769	0.416393	0.125248	3.32454	0.000885652	0.0105481
HIST1H4H	2109.74	-0.408586	0.122912	-3.32421	0.000886691	0.0105525
C20orf194	238.484	-0.324086	0.0976376	-3.31927	0.000902528	0.0107329
CCDC15	220.366	-0.351018	0.105773	-3.3186	0.000904701	0.0107506
CPD	4164.83	0.146139	0.0440405	3.31829	0.000905693	0.0107543
ARFIP2	1704.83	0.209695	0.0632107	3.3174	0.000908596	0.0107806
NELFA	444.155	-0.285035	0.0859312	-3.31702	0.000909833	0.0107871
RASL11A	45.7308	-1.00726	0.303751	-3.31606	0.000912955	0.0107998
ROCK2	1443.48	-0.268426	0.0809452	-3.31614	0.000912693	0.0107998
ZNF75D	430.796	0.468586	0.141298	3.31628	0.00091223	0.0107998
CCDC80	55.3366	-0.634001	0.191209	-3.31574	0.000914001	0.010804
MYBBP1A	740.505	-0.38582	0.116436	-3.31357	0.000921135	0.0108639
PKD1	964.421	0.314448	0.0948957	3.31362	0.000920956	0.0108639
TTC12	220.218	0.471062	0.142155	3.31372	0.000920639	0.0108639
LRRC20	140.299	-0.545019	0.164639	-3.31038	0.000931681	0.01098
BMS1P2	72.6333	0.682622	0.206222	3.31014	0.000932493	0.0109814
MIPOL1	643.564	0.333889	0.100907	3.30887	0.00093673	0.0110156
SPECC1	1091.75	-0.314075	0.0949198	-3.30885	0.0009368	0.0110156
ANKRD36B	202.197	0.504151	0.152406	3.30794	0.000939854	0.0110433
WSB1	964.716	0.273434	0.0826802	3.30713	0.000942563	0.0110669
KIAA0100	7647.66	-0.157725	0.0477001	-3.3066	0.000944347	0.0110795
PRRG2	133.021	0.420525	0.127199	3.30605	0.000946204	0.0110931
RUNDC3A	146.691	0.861927	0.260778	3.30522	0.000949033	0.0111179
TMEM132A	3533.24	0.258163	0.0781147	3.30492	0.000950032	0.0111214
ZBTB1	1252.71	0.291251	0.0881394	3.30443	0.000951689	0.0111325
SLC35D2	234.722	0.392623	0.118842	3.30374	0.000954059	0.0111519
ZBTB20	33.4402	1.09602	0.331864	3.30263	0.000957842	0.0111878
PSMD7	1861.09	-0.194851	0.0590056	-3.30224	0.000959148	0.0111948
KIAA1107	117.891	0.445944	0.135053	3.302	0.000959979	0.0111962
PRR15	685.289	0.616729	0.186828	3.30106	0.000963193	0.0112254
RAPGEF1	863.007	-0.538814	0.163302	-3.29951	0.000968554	0.0112712
RNU11	138.148	-0.944852	0.286351	-3.29963	0.000968117	0.0112712
ARHGAP19	724.313	-0.23189	0.0702964	-3.29875	0.000971154	0.0112781
GAA	873.834	0.354548	0.107488	3.2985	0.00097202	0.0112781
POLR3K	409.118	-0.510695	0.154823	-3.29857	0.0009718	0.0112781
SLC2A13	236.435	0.357503	0.108382	3.29853	0.00097192	0.0112781
RPP38	348.812	-0.318623	0.0966472	-3.29677	0.000978034	0.0113396
AC131056.3	40.3778	1.34028	0.406655	3.29587	0.000981183	0.0113677
ZNF688	165.421	0.57539	0.17459	3.29566	0.000981913	0.0113678
OTOR	45.0377	-0.670184	0.203408	-3.29478	0.000984979	0.0113949
DGKQ	400.725	0.398678	0.121087	3.2925	0.000993021	0.0114756
SHCBP1	885.326	-0.453833	0.137843	-3.29239	0.000993414	0.0114756
hsa-mir-3687-1	61.3977	-1.52477	0.463369	-3.29061	0.000999688	0.0115397
CS	3183.47	-0.406204	0.12346	-3.29017	0.00100127	0.0115494
ALKBH1	393.924	0.378957	0.115226	3.28881	0.00100613	0.0115964
MAGI3	1790.69	0.20695	0.0629292	3.28862	0.00100681	0.0115964
PPARGC1B	215.533	-0.600852	0.182729	-3.28822	0.00100823	0.0116043
RFWD3	1511.6	-0.181411	0.0551771	-3.28779	0.00100977	0.0116135
TNS1	272.7	-0.971305	0.295473	-3.28729	0.00101157	0.0116256
OPLAH	213.564	0.501701	0.152646	3.2867	0.00101367	0.0116414
BAZ1B	4331.48	-0.341481	0.103999	-3.28349	0.00102529	0.011762
SH3D19	474.874	-0.424387	0.129253	-3.28339	0.00102567	0.011762
HADHA	4879.66	-0.126987	0.0386966	-3.28161	0.00103215	0.0118191
MIB2	310	0.398665	0.121482	3.28168	0.00103189	0.0118191
RNF145	538.486	-0.421886	0.128573	-3.2813	0.0010333	0.0118236
ELMOD3	241.407	0.385262	0.117419	3.28108	0.00103409	0.0118241
KTN1-AS1	59.1994	-0.613204	0.187035	-3.27855	0.00104342	0.0119221
FOSL2	1439.49	0.382269	0.116652	3.27702	0.00104911	0.0119784
CD27-AS1	216.252	0.683637	0.20863	3.27679	0.00104996	0.0119794
CCZ1	1701.83	-0.239422	0.0730843	-3.27597	0.00105298	0.0120052
LNX1	261.602	0.495296	0.151232	3.27507	0.00105637	0.0120351
CUL4B	1833.23	-0.210895	0.0644255	-3.27347	0.00106235	0.0120945
POLR2E	1109.61	-0.424594	0.129721	-3.27313	0.00106365	0.0121006
TFPI	357.086	0.40019	0.122397	3.2696	0.001077	0.0122435
CORO1C	1797.53	-0.467617	0.143078	-3.26827	0.00108209	0.0122837
DTL	1373.74	-0.29094	0.0890143	-3.26847	0.00108131	0.0122837
RELL1	616.932	-0.270045	0.0826614	-3.26688	0.0010874	0.0123351
KLRG2	224.061	-0.405427	0.124111	-3.26664	0.00108831	0.0123366
PPP3CA	1637.26	-0.249656	0.0764452	-3.26582	0.00109147	0.0123626
ZNF367	852.616	-0.252567	0.0773409	-3.26564	0.00109218	0.0123626
ARPIN	475.624	-0.568972	0.174245	-3.26535	0.0010933	0.0123664
ADCY6	1853.21	0.153625	0.0470502	3.26513	0.00109416	0.0123672
SEMA6C	37.0861	1.18283	0.362345	3.26438	0.00109704	0.0123909
CEP164	457.282	0.245448	0.0752138	3.26334	0.00110107	0.0124187
CUL7	802.089	0.244887	0.0750418	3.26334	0.00110108	0.0124187
RP11-253M7.1	21.5421	-1.28747	0.39456	-3.26305	0.00110218	0.0124222
LIFR	847.818	0.545727	0.167276	3.26243	0.00110462	0.0124408
ARHGEF10L	813.815	0.262021	0.0803443	3.26123	0.00110929	0.0124844
CTD-2562J17.6	1117.36	0.377104	0.11564	3.26103	0.0011101	0.0124846
BUB1	1866.43	-0.23467	0.0719806	-3.26018	0.00111342	0.0125014
CYP2T1P	118.566	0.418419	0.128348	3.26004	0.00111397	0.0125014
PIK3C3	553.348	0.302315	0.092727	3.26027	0.00111306	0.0125014
IGDCC3	144.921	-0.610531	0.187403	-3.25786	0.00112257	0.012589
UPF2	1166.43	-0.237307	0.0728642	-3.25684	0.0011266	0.0126251
DDX19A	825.457	-0.214579	0.0659204	-3.25512	0.00113345	0.0126922
UBP1	1425.13	-0.51799	0.15914	-3.25493	0.0011342	0.0126922
LMNB1	3181.99	-0.278609	0.0856437	-3.25311	0.00114148	0.0127646
SPTBN5	53.1961	0.645295	0.198429	3.25201	0.0011459	0.012805
TNPO3	1736.59	-0.267934	0.0824046	-3.25144	0.0011482	0.0128216
CSNK2B	1699.54	-0.237878	0.0732022	-3.2496	0.00115568	0.012896
MRPS6	389.774	-0.546634	0.168294	-3.24809	0.00116185	0.0129556
MTMR11	121.234	0.498929	0.153631	3.24758	0.0011639	0.0129692
GFOD1	364.962	0.368404	0.113489	3.24616	0.00116974	0.0130252
ATXN10	2393.15	-0.249575	0.0769057	-3.24521	0.00117366	0.0130595
CDC42EP4	990.713	0.161197	0.0496951	3.24371	0.00117984	0.0131191
RPS3	27660.3	-0.215806	0.0665862	-3.241	0.00119111	0.013235
B4GALNT2	145.018	0.517699	0.159761	3.24045	0.00119339	0.0132417
MZB1	91.8935	0.56048	0.172959	3.24054	0.00119305	0.0132417
IL6R	216.305	0.479081	0.147918	3.23883	0.00120019	0.0133077
CLDN7	1497.38	0.419135	0.129473	3.23724	0.00120692	0.0133579
NPIPB15	38.0305	0.717155	0.221533	3.23724	0.00120693	0.0133579
SLC39A10	999.167	0.264266	0.0816353	3.23716	0.00120726	0.0133579
RP11-449J21.3	66.4309	0.574554	0.177624	3.23465	0.0012179	0.0134662
SLC19A2	927.543	0.420686	0.130074	3.2342	0.00121982	0.013478
IP6K2	836.92	0.267674	0.0827827	3.23345	0.00122305	0.0135042
LRRC14	768.872	0.258308	0.079894	3.23314	0.00122439	0.0135095
RMND5A	2944.06	0.172587	0.0533887	3.23265	0.00122649	0.0135232
CLDN1	3395.16	-0.416441	0.128836	-3.23232	0.0012279	0.0135293
ANGPTL4	78.2579	0.774838	0.239749	3.23188	0.0012298	0.0135407
SNORD13	298.415	-0.86589	0.267947	-3.23157	0.00123111	0.0135457
ARL8B	2451.19	0.295826	0.0916044	3.22939	0.00124056	0.0136401
ARHGEF39	243.031	-0.325077	0.100674	-3.22902	0.00124217	0.0136483
TRIP10	173.052	-0.476709	0.147762	-3.2262	0.00125445	0.0137735
CCDC85C	1224.09	-0.268104	0.0831444	-3.22456	0.00126165	0.0138358
SNHG8	516.317	0.397263	0.123201	3.22451	0.00126187	0.0138358
SEPT7P2	228.252	0.4817	0.149409	3.22405	0.00126393	0.0138487
RTEL1	422.673	0.592457	0.183801	3.22336	0.00126697	0.0138723
MGA	1945.02	-0.164133	0.0509242	-3.22309	0.00126818	0.0138759
DPAGT1	731.346	-0.328383	0.101939	-3.22138	0.00127574	0.0139417
XPO7	4337.96	-0.243395	0.0755573	-3.22133	0.00127596	0.0139417
COX4I1	3027.46	-0.140147	0.0435213	-3.2202	0.001281	0.0139871
CLCN4	27.7411	-0.870434	0.270459	-3.21836	0.00128928	0.0140677
GUF1	742.068	-0.223109	0.0693369	-3.21775	0.00129198	0.0140874
C22orf29	467.384	-0.381994	0.11876	-3.21652	0.00129755	0.0141384
MAK16	704.788	-0.249626	0.0776186	-3.21605	0.00129966	0.0141516
JHDM1D-AS1	123.576	-0.396819	0.123404	-3.21562	0.00130164	0.0141634
DDAH1	1319.12	-0.412266	0.128238	-3.21485	0.00130511	0.0141815
DQX1	63.1362	0.81743	0.254263	3.2149	0.00130491	0.0141815
FOXRED2	641.674	-0.502906	0.156442	-3.21465	0.00130605	0.0141819
PSMF1	1334.45	-0.374496	0.116519	-3.21402	0.00130889	0.0142029
LARP4	2728.35	-0.306619	0.0954223	-3.21329	0.00131225	0.0142296
EXO1	1033.01	-0.33357	0.103884	-3.211	0.00132273	0.0143235
UPF1	1915.06	-0.256032	0.0797353	-3.21102	0.00132265	0.0143235
GMPS	3356.21	-0.184486	0.0574614	-3.2106	0.00132457	0.0143335
TPM3	7743.35	-0.231399	0.0721371	-3.20777	0.00133767	0.0144654
RCN1	1461.99	-0.334751	0.104384	-3.20693	0.00134158	0.0144878
RNU4-2	1188.86	-0.892833	0.278396	-3.20706	0.001341	0.0144878
APBB3	158.025	0.412619	0.128909	3.20086	0.00137019	0.0147865
OSBPL10	665.525	-0.4289	0.134004	-3.20064	0.00137122	0.0147876
CCDC57	449.44	0.282947	0.0884133	3.20028	0.00137293	0.0147899
PLAA	945.747	-0.267897	0.0837126	-3.2002	0.00137331	0.0147899
FGFR3	335.031	0.27523	0.0860848	3.19719	0.00138772	0.0149246
PPFIA4	45.6368	1.17383	0.367138	3.19724	0.00138749	0.0149246
ZNF554	125.954	0.554063	0.173327	3.19663	0.00139045	0.0149437
BRK1	2475.22	-0.151685	0.0474775	-3.19488	0.00139889	0.0150242
CREB3L4	2334.41	0.389737	0.122014	3.1942	0.0014022	0.0150393
OAS3	806.193	-0.524048	0.164056	-3.19433	0.00140158	0.0150393
HAUS6	1117.13	-0.261905	0.0820078	-3.19365	0.00140484	0.0150573
CLK4	357.509	0.347916	0.108969	3.1928	0.00140899	0.0150827
RCC2	4412.63	-0.301648	0.0944782	-3.19278	0.00140912	0.0150827
ZNF396	91.0892	0.600104	0.187979	3.1924	0.00141098	0.0150923
RP11-228B15.4	27.0479	0.880108	0.275979	3.18905	0.00142743	0.0152579
MAP3K14	105.874	-0.64208	0.201354	-3.18882	0.00142857	0.0152597
ZFP14	211.609	0.498976	0.156515	3.18804	0.00143238	0.0152901
TBC1D30	866.856	-0.208218	0.0653476	-3.18632	0.00144097	0.0153609
TIGAR	249.781	-0.562769	0.176612	-3.18647	0.0014402	0.0153609
CIRH1A	505.471	-0.722838	0.226943	-3.18511	0.00144698	0.0154146
CARD14	315.496	0.293337	0.0921129	3.18454	0.00144984	0.0154241
DLX3	118.632	-1.00306	0.314965	-3.18467	0.00144917	0.0154241
TUBB4B	6685.14	-0.458259	0.143921	-3.18409	0.00145208	0.0154375
CH507-216K13.2	36.0907	0.871046	0.273713	3.18234	0.00146092	0.015521
WDHD1	1489.39	-0.242385	0.0761759	-3.18191	0.00146308	0.0155335
SLC25A29	867.773	0.360497	0.11333	3.18096	0.00146789	0.0155721
STK4	1032.65	-0.192251	0.0604411	-3.1808	0.00146869	0.0155721
NCAPG	1753.23	-0.264978	0.0833262	-3.18001	0.0014727	0.015604
LCA5	71.7783	0.733338	0.230648	3.17947	0.00147543	0.0156225
CDC42EP1	255.005	-0.52703	0.165824	-3.17826	0.00148162	0.0156775
CKB	617.741	0.395892	0.124586	3.17765	0.00148474	0.0156935
IVL	48.8717	-1.20632	0.379636	-3.17757	0.00148513	0.0156935
PLK1	1107	-0.672133	0.21156	-3.17704	0.00148788	0.015712
RTN3	3523.9	-0.32552	0.10249	-3.1761	0.00149269	0.0157523
MYLK4	39.3059	1.08651	0.342341	3.17378	0.00150467	0.0158681
PPME1	2149.68	-0.254368	0.0801554	-3.17344	0.00150645	0.0158762
CASZ1	987.62	0.538441	0.169725	3.17242	0.00151172	0.0159211
LINC00652	66.0482	0.765948	0.241456	3.17221	0.00151285	0.0159224
ASNS	528.91	-0.357025	0.112586	-3.17112	0.0015185	0.0159712
PPM1K	630.582	0.356178	0.112341	3.1705	0.00152178	0.015995
COQ3	198.801	-0.331794	0.1047	-3.16901	0.00152959	0.0160663
AC024995.1	20.9524	-1.46344	0.462127	-3.16675	0.00154151	0.0161246
AP4M1	332.081	0.351576	0.111011	3.16703	0.00154006	0.0161246
CASC10	50.4939	-0.835518	0.263853	-3.1666	0.00154231	0.0161246
CBX1	2626.79	-0.306179	0.0966823	-3.16685	0.00154098	0.0161246
RAB6C-AS1	68.3885	0.741922	0.234293	3.16665	0.00154206	0.0161246
RP11-449P15.2	52.6166	0.743229	0.234688	3.16688	0.00154086	0.0161246
SMARCD2	4320.21	0.263624	0.0832403	3.16703	0.00154005	0.0161246
USP32P1	293.775	0.367722	0.116168	3.16543	0.00154851	0.0161787
ZNF10	194.419	0.38572	0.121936	3.1633	0.00155989	0.0162868
TBX2	732.308	0.424796	0.134327	3.16239	0.00156478	0.016327
CEP55	1844.61	-0.301937	0.0955189	-3.16102	0.00157219	0.0163935
EML6	89.8293	0.830206	0.26282	3.15884	0.00158399	0.0165056
MRPS2	689.942	-0.4199	0.132961	-3.15808	0.00158813	0.0165377
NUP160	2022.18	-0.20762	0.0657509	-3.15767	0.00159034	0.0165499
CAPG	460.232	0.374474	0.1186	3.15745	0.00159157	0.0165516
CMYA5	304.321	0.455145	0.144184	3.1567	0.00159565	0.0165832
WTAP	1354.5	-0.208715	0.0661236	-3.15644	0.00159709	0.0165872
RAB26	138.677	0.429185	0.136065	3.15427	0.001609	0.0166999
ULK3	880.343	0.285136	0.0904145	3.15366	0.00161238	0.0167239
RP11-43N16.4	21.6424	1.255	0.398087	3.15257	0.00161841	0.0167754
CTSF	447.337	0.330947	0.105007	3.15166	0.00162345	0.0168166
C6orf106	2112.75	-0.259887	0.0824978	-3.15023	0.00163139	0.0168878
EPS8L2	1199.37	-0.422025	0.133991	-3.14966	0.00163461	0.0169099
ZNF251	430.075	0.421563	0.133888	3.14862	0.00164042	0.0169589
SUSD3	438.547	0.522788	0.166149	3.14651	0.00165234	0.0170709
ARSD	1223.54	0.193682	0.0615651	3.14598	0.00165531	0.0170904
SVIL-AS1	259.26	-0.40051	0.127345	-3.14509	0.00166034	0.0171311
ABCF1	1902.98	-0.47837	0.152136	-3.14435	0.00166455	0.0171633
RP11-298I3.1	24.4635	-1.15575	0.367838	-3.14201	0.00167792	0.0172898
UGCG	5141.17	0.345242	0.109894	3.14158	0.00168038	0.0173038
NDRG1	573.533	0.549897	0.175049	3.14139	0.00168148	0.0173039
P4HA1	1275.34	0.297691	0.0947863	3.14065	0.00168573	0.017325
ZNF618	223.521	-1.36398	0.434283	-3.14077	0.00168505	0.017325
SMG9	308.033	-0.319995	0.101939	-3.13907	0.00169483	0.0174071
DTX3	366.504	0.304971	0.0971593	3.13888	0.00169596	0.0174073
SMARCD1	789.254	-0.365423	0.116434	-3.13845	0.00169842	0.0174213
SRMS	68.0348	1.00846	0.321352	3.13817	0.00170006	0.0174267
ZNF684	65.5944	-0.647428	0.206372	-3.13719	0.00170573	0.0174735
KHK	252.106	-0.607363	0.193646	-3.13647	0.00170997	0.0174828
SNX21	322.984	0.266518	0.0849737	3.13648	0.0017099	0.0174828
ST7-AS1	23.1029	1.90763	0.608162	3.13671	0.00170856	0.0174828
POLA1	1271.56	-0.212604	0.0678114	-3.13522	0.00171728	0.0175461
RAB8A	1561	-0.208606	0.0665589	-3.13415	0.00172351	0.0175983
EPB41L4A-AS1	308.313	0.370479	0.118241	3.13326	0.00172877	0.0176407
MIR3687-2	30.7759	-1.51703	0.484294	-3.13246	0.0017335	0.0176775
KIF15	1207.35	-0.286591	0.0915324	-3.13103	0.00174192	0.0177518
NDE1	586.944	-0.323906	0.103486	-3.12995	0.00174837	0.017806
ZFAND6	1296.64	0.265078	0.0847067	3.12937	0.00175184	0.0178298
NAA20	1280.74	-0.190479	0.0608742	-3.12906	0.00175367	0.0178369
RALGDS	838.505	0.308309	0.0985774	3.12759	0.00176248	0.0179149
RP11-473M20.16	112.441	-0.808848	0.258666	-3.127	0.00176597	0.0179273
SLC25A48	21.399	-0.88334	0.282484	-3.12704	0.00176574	0.0179273
DHX58	121.471	0.477344	0.152665	3.12675	0.00176748	0.017931
XBP1	26070.3	0.300909	0.0962544	3.12618	0.00177091	0.0179543
LUZP1	523.981	-0.39004	0.124776	-3.12592	0.00177252	0.017959
IGSF8	736.109	0.318118	0.101796	3.12505	0.00177776	0.0180005
RP11-496I9.1	76.2671	0.762488	0.244014	3.12477	0.00177943	0.0180059
MIR3687-1	30.7766	-1.51712	0.485682	-3.1237	0.00178593	0.0180484
RP11-293M10.6	57.819	-0.598366	0.191555	-3.12374	0.00178571	0.0180484
CLK1	756.107	0.365841	0.117243	3.12037	0.00180624	0.0182186
KIAA2022	152.698	0.636125	0.203854	3.1205	0.00180545	0.0182186
MICB	455.572	-0.304259	0.0975069	-3.12038	0.00180617	0.0182186
RP13-753N3.3	19.0837	2.65716	0.852209	3.11797	0.00182104	0.0183562
KDM4A	929.376	0.215562	0.0691689	3.11646	0.00183034	0.0184381
RP11-142E9.1	56.6869	-0.619449	0.198849	-3.11517	0.00183839	0.0185073
CNOT11	976.153	-0.316196	0.101515	-3.11476	0.00184097	0.0185206
SMARCD3	251.517	0.645895	0.207378	3.11458	0.00184206	0.0185206
TEX261	1097.45	-0.388567	0.124806	-3.11337	0.00184964	0.0185849
MFHAS1	422.055	-0.30347	0.0975276	-3.11163	0.00186057	0.0186828
ENTPD8	66.8443	0.739019	0.237532	3.11125	0.00186298	0.0186951
HAT1	1624.07	-0.243279	0.0782519	-3.10892	0.00187775	0.0188314
HLA-E	1157.83	0.207731	0.0668604	3.10694	0.00189037	0.0189217
HMGCR	2770.17	-0.214215	0.0689417	-3.10719	0.00188874	0.0189217
IQGAP1	8298.03	-0.322454	0.103779	-3.10712	0.00188919	0.0189217
EIF5A	3929.34	-0.382577	0.123341	-3.10179	0.00192353	0.0192292
SPATA20	1076.31	0.261132	0.0841876	3.10179	0.00192353	0.0192292
AC240274.1	1458.14	-0.219967	0.0709277	-3.10129	0.00192682	0.0192441
GLIS2	128.67	-0.940982	0.303435	-3.1011	0.00192806	0.0192441
SWAP70	692.821	-0.269569	0.0869297	-3.101	0.00192869	0.0192441
SNRPC	1507.71	-0.212976	0.0686909	-3.10049	0.001932	0.0192649
CTNNBL1	814.71	-0.365556	0.117938	-3.09956	0.00193811	0.0193136
GALC	590.163	0.266545	0.0860181	3.09871	0.00194368	0.0193569
CCNB2	1744.91	-0.290856	0.0938732	-3.0984	0.0019457	0.0193647
TKT	5585.1	-0.194102	0.0626818	-3.09662	0.00195741	0.019469
FGF13	366.229	0.525528	0.169733	3.09621	0.00196015	0.0194839
HOXB7	86.2022	-0.750831	0.242563	-3.09541	0.00196542	0.0195117
PLK4	808.704	-0.274652	0.0887282	-3.09543	0.00196528	0.0195117
CECR2	112.718	0.796061	0.257244	3.09457	0.00197096	0.0195544
SLC25A25-AS1	64.285	0.682768	0.220769	3.09268	0.0019836	0.0196674
MXRA8	245.958	0.285556	0.092372	3.09137	0.00199235	0.0197417
MYBL1	1200.56	0.244483	0.0791687	3.08813	0.00201419	0.0199456
DUT	1604.38	-0.403629	0.130726	-3.0876	0.00201779	0.01995
FAM169A	178.711	-0.339764	0.110034	-3.08779	0.00201648	0.01995
SERPINA10	49.4672	0.648116	0.209916	3.08751	0.00201844	0.01995
PIM3	1023.56	0.300485	0.0973397	3.08697	0.00202207	0.0199733
KLHL42	1269.57	-0.176609	0.0572297	-3.08597	0.00202888	0.0200281
LHX4	126.554	-0.396948	0.128641	-3.08571	0.00203068	0.0200333
RP11-747H7.3	116.48	0.743027	0.24086	3.08489	0.00203626	0.0200757
PLEKHG5	218.371	0.442924	0.143645	3.08345	0.00204612	0.0201603
NDUFAF2	374.802	-0.252945	0.0820862	-3.08146	0.00205991	0.0202835
SLX1B-SULT1A4	77.6596	0.652824	0.211944	3.08018	0.00206875	0.0203578
SYAP1	3475.14	0.184298	0.0598446	3.0796	0.00207277	0.0203846
LSM7	295.442	-0.329738	0.107091	-3.07906	0.00207658	0.0204094
SHMT1	980.258	-0.157422	0.0511376	-3.0784	0.00208113	0.0204413
TRIM24	1537.34	-0.299883	0.0974212	-3.07821	0.00208245	0.0204415
AMD1	2938.82	-0.343389	0.11157	-3.07778	0.00208548	0.0204424
WASH7P	209.197	0.415073	0.134867	3.07764	0.00208643	0.0204424
ZBTB37	1329.07	0.174628	0.0567373	3.07783	0.00208513	0.0204424
MOAP1	899.18	0.416048	0.135226	3.07669	0.00209312	0.0204951
VASN	246.004	0.34312	0.111566	3.0755	0.00210148	0.0205642
KIAA1524	816.344	-0.256279	0.083342	-3.07503	0.00210481	0.0205712
PDE4DIP	1541.65	-0.374116	0.121659	-3.07512	0.00210416	0.0205712
JAGN1	623.389	-0.264758	0.086114	-3.0745	0.00210855	0.020595
ITGA2	1730.89	0.2136	0.0694797	3.07427	0.00211015	0.0205979
HOMEZ	396.768	0.327049	0.106394	3.07395	0.00211243	0.0206073
ZNF44	322.093	0.366116	0.119135	3.07313	0.00211828	0.0206516
KREMEN1	365.163	-0.287385	0.0935558	-3.0718	0.00212773	0.0207309
PSMC3IP	191.245	-0.550501	0.179285	-3.07053	0.00213676	0.020806
TRPV6	478.02	0.248967	0.0810911	3.07021	0.00213905	0.0208154
ERVW-1	143.769	0.649796	0.211703	3.06937	0.00214509	0.0208613
RHOF	381.115	-0.581381	0.189489	-3.06815	0.0021539	0.020934
CASC5	2462.25	-0.228132	0.0743953	-3.06648	0.00216597	0.0210383
CYP4Z2P	48.8385	0.659162	0.214972	3.06627	0.00216746	0.0210398
DOC2A	76.3623	0.772038	0.252067	3.06283	0.00219253	0.0212701
TUBB6	494.855	-0.384243	0.125515	-3.06133	0.00220354	0.0213637
AAR2	782.985	-0.198637	0.0649038	-3.06048	0.00220983	0.0213983
STK32B	567.063	-1.06961	0.349474	-3.06063	0.00220872	0.0213983
NDUFS6	956.536	-0.442624	0.144659	-3.05978	0.00221499	0.0214352
GPR137B	361.972	0.270168	0.0883294	3.05864	0.00222344	0.0215037
NCKAP5L	407.819	-0.603701	0.19745	-3.05749	0.002232	0.0215732
MORC4	1563.96	-0.174906	0.0572182	-3.05682	0.00223698	0.0216055
PFN1P2	128.701	0.525866	0.172039	3.05667	0.00223808	0.0216055
BCLAF1	6003.56	-0.152626	0.0499521	-3.05545	0.00224721	0.0216804
RCHY1	463.213	-0.278381	0.0911341	-3.05463	0.00225338	0.0217007
TXLNG	949.865	-0.203032	0.0664672	-3.05462	0.00225345	0.0217007
ZNF574	295.225	-0.318006	0.104102	-3.05474	0.00225255	0.0217007
HP1BP3	3727.99	-0.131883	0.0431792	-3.05432	0.0022557	0.021709
NMNAT3	145.565	0.514091	0.168337	3.05394	0.00225859	0.0217236
C1RL	131.94	0.528017	0.172971	3.05262	0.0022685	0.0218056
AKR7A3	543.669	0.541531	0.177453	3.05169	0.00227557	0.021848
CENPBD1	186.45	-0.653923	0.214283	-3.05167	0.00227568	0.021848
PPP1CC	4371.52	-0.209848	0.0687893	-3.0506	0.00228387	0.0219132
NOL9	1050.9	-0.254642	0.0834887	-3.05002	0.00228823	0.0219416
PSAT1	88.7745	-0.975941	0.320075	-3.0491	0.00229525	0.0219822
TLN1	2360.87	-0.252914	0.0829438	-3.04922	0.0022944	0.0219822
CDC7	424.196	-0.3113	0.102164	-3.04706	0.00231094	0.0220922
RP11-1023L17.1	284.753	0.377357	0.123843	3.04706	0.00231091	0.0220922
RP4-800G7.2	70.8456	0.744931	0.244458	3.04728	0.0023092	0.0220922
LARS2	884.977	-0.172867	0.0567369	-3.04681	0.00231284	0.0220968
MEIS3P1	47.2634	1.14421	0.375588	3.04645	0.00231564	0.0220968
TNNI1	44.3538	-0.754714	0.247732	-3.04649	0.00231527	0.0220968
DYNC2H1	1093.24	0.159559	0.0523835	3.04597	0.00231928	0.0221181
NOLC1	3237.37	-0.624563	0.205078	-3.04549	0.00232301	0.0221403
GATAD2A	1351.15	-0.430104	0.141349	-3.04284	0.00234357	0.0223228
CXorf57	181.983	-0.773767	0.254331	-3.04237	0.00234727	0.0223231
PDLIM5	1439.3	0.226953	0.0745962	3.04242	0.00234681	0.0223231
ZDHHC9	681.245	-0.312513	0.102723	-3.04229	0.00234786	0.0223231
ALG1	717.678	-0.279898	0.0920411	-3.04101	0.00235785	0.0224046
ARPP19	5803.92	-0.183874	0.0604742	-3.04053	0.00236163	0.0224269
NT5C2	1701.62	-0.295214	0.0971017	-3.04026	0.00236375	0.0224336
UXS1	332.764	-0.634614	0.208751	-3.04005	0.00236541	0.0224358
L3MBTL1	83.9372	0.478662	0.157466	3.03979	0.00236746	0.0224417
RP11-132A1.4	71.7227	-0.687524	0.226278	-3.03841	0.00237832	0.0225236
ZMYM2	2126.18	0.229937	0.0756787	3.03833	0.00237896	0.0225236
SLC11A2	1398.79	-0.236705	0.0779292	-3.03743	0.00238601	0.0225768
NDC80	674.214	-0.297779	0.0980496	-3.03703	0.00238923	0.0225937
DNAJB5	78.4851	-0.685272	0.225661	-3.03673	0.0023916	0.0226025
SEMA6B	209.026	0.731565	0.241006	3.03547	0.0024016	0.0226834
ERBB3	5706.96	0.239206	0.0788144	3.03505	0.00240494	0.0227004
RNF170	334.408	0.327241	0.107826	3.03488	0.00240629	0.0227004
PTPN13	1840.98	0.228314	0.0752561	3.03383	0.00241474	0.0227665
CDCA8	808.653	-0.505098	0.1665	-3.03362	0.00241641	0.0227686
CDKL5	209.662	0.396778	0.130837	3.0326	0.00242453	0.0228315
BNIP3	965.039	0.322663	0.106419	3.03202	0.00242921	0.0228619
SMPDL3A	283.048	0.574525	0.189522	3.03144	0.0024339	0.0228923
ATP11B	1154.64	-0.241836	0.0798834	-3.02735	0.00246704	0.0231363
C7orf55-LUC7L2	1315.71	-0.383054	0.126519	-3.02764	0.00246472	0.0231363
DHX36	1380.49	-0.318824	0.105315	-3.02734	0.00246716	0.0231363
POMT1	795.293	0.319075	0.105384	3.02773	0.00246399	0.0231363
ZNF559-ZNF177	37.9614	1.19857	0.395916	3.02734	0.00246719	0.0231363
C1orf115	768.841	0.264146	0.0872785	3.02647	0.00247427	0.0231889
CTSZ	816.968	-0.479353	0.158413	-3.02597	0.00247837	0.0232135
RP11-44F14.8	137.761	-0.557364	0.184247	-3.0251	0.00248555	0.0232669
ATP6V1G1	2593.75	0.326174	0.107833	3.02481	0.00248787	0.0232748
PRAF2	67.6976	-0.981565	0.32463	-3.02364	0.00249754	0.0233514
ORAI1	364.043	-0.313137	0.103573	-3.02335	0.00249991	0.0233597
C1QTNF3-AMACR	25.5482	2.86363	0.947402	3.02262	0.002506	0.0234027
CAPN13	277.394	0.468874	0.155135	3.02237	0.00250804	0.0234079
TNRC6A	1254.16	-0.384241	0.127178	-3.02128	0.00251711	0.0234787
DSCAML1	27.716	-0.752247	0.249021	-3.02081	0.00252098	0.0235008
RDH16	97.5341	0.646235	0.213971	3.0202	0.00252608	0.0235344
UNC119B	1284	-0.404804	0.134041	-3.01999	0.0025278	0.0235365
MYBL2	2277.12	-0.823568	0.272833	-3.01857	0.00253968	0.0236332
FKBP1A	1467.59	-0.399178	0.132255	-3.01824	0.00254244	0.0236448
COL9A2	142.151	-0.394757	0.13087	-3.0164	0.00255795	0.023775
ASAP1	565.397	-0.594494	0.197118	-3.01593	0.00256193	0.023798
ADAR	5983.44	-0.233175	0.0773265	-3.01545	0.00256596	0.0238073
GEMIN4	621.867	-0.48589	0.16113	-3.01552	0.00256542	0.0238073
UBASH3B	18.2524	-0.828395	0.274803	-3.01451	0.00257396	0.0238675
B4GALNT4	594.964	0.323601	0.107422	3.01241	0.00259181	0.0240189
C5orf28	276.938	-0.347199	0.115312	-3.01094	0.00260438	0.0241078
FKBP3	1949.11	-0.400823	0.133123	-3.01093	0.00260447	0.0241078
E2F7	465.061	-0.314453	0.10446	-3.01026	0.00261023	0.0241328
KLC1	2107.97	-0.188145	0.0624985	-3.0104	0.00260907	0.0241328
PIK3IP1	158.936	0.666834	0.221842	3.00589	0.00264804	0.0244679
ALKBH8	194.43	-0.341325	0.113563	-3.00559	0.00265066	0.0244718
RP11-498C9.15	326.661	-0.406189	0.135149	-3.00549	0.00265157	0.0244718
PAIP2B	433.04	-0.321924	0.107138	-3.00475	0.00265796	0.0245164
IKBKB	637.085	0.217697	0.0724948	3.00293	0.00267392	0.0246204
RNASE4	332.334	0.532914	0.177454	3.00311	0.00267236	0.0246204
SRPK3	65.7669	0.650769	0.216698	3.00312	0.00267225	0.0246204
INTU	560.312	0.307695	0.102496	3.00203	0.00268186	0.0246646
TCF3	1014.12	-0.334498	0.111419	-3.00217	0.00268065	0.0246646
CCDC170	790.721	0.253854	0.0845667	3.00182	0.00268373	0.0246675
MIRLET7BHG	186.456	0.4389	0.146233	3.00138	0.00268762	0.0246888
REPS2	884.283	0.24504	0.0816554	3.0009	0.00269181	0.0247128
PMEPA1	840.272	0.306025	0.101996	3.00037	0.00269648	0.0247413
TFF3	1308.76	0.513537	0.17118	2.99999	0.00269991	0.0247583
CCDC183	55.6149	0.647291	0.215839	2.99895	0.00270908	0.024828
ERLIN1	695.122	-0.233514	0.0778795	-2.9984	0.002714	0.0248586
FZD7	591.584	0.333333	0.1112	2.99761	0.00272109	0.0249046
KIFC1	1256.15	-0.382607	0.127643	-2.99748	0.00272219	0.0249046
ENOSF1	417.673	0.381126	0.127171	2.99697	0.0027268	0.0249323
PSIP1	1526.11	-0.358338	0.119599	-2.99615	0.00273412	0.0249847
KLHDC9	174.526	0.39807	0.132951	2.99412	0.00275242	0.0251373
SNORA38	48.0297	-0.880199	0.293994	-2.99394	0.00275403	0.0251375
INO80C	194.14	-0.714731	0.238786	-2.99319	0.00276076	0.0251552
NR1D2	1408.28	-0.237837	0.079457	-2.99328	0.00275998	0.0251552
RPL32P29	33.1808	0.975841	0.325996	2.99341	0.00275875	0.0251552
EML4	1522.03	-0.18921	0.0632196	-2.99291	0.00276332	0.0251639
RP11-658F2.8	156.865	0.523746	0.175024	2.99243	0.00276768	0.0251891
MYO15A	30.0701	0.961221	0.321271	2.99193	0.00277218	0.0251933
SLC40A1	3482.44	0.261246	0.0873119	2.9921	0.00277067	0.0251933
SLC48A1	529.155	-0.260415	0.0870415	-2.99185	0.00277295	0.0251933
ENO1	20900	-0.330992	0.110642	-2.99157	0.0027755	0.025202
SLC19A1	396.155	-0.45101	0.150784	-2.9911	0.00277978	0.0252263
NAP1L4	2939.59	-0.1939	0.0648557	-2.98971	0.00279246	0.0253267
FMOD	129.779	-1.05209	0.351936	-2.98944	0.00279486	0.025334
GZF1	639.625	0.267506	0.0894943	2.98908	0.00279815	0.0253492
PROSC	3336.98	-0.175363	0.0586924	-2.98783	0.00280966	0.0254388
CDR2	489.853	-0.298138	0.0998158	-2.98688	0.00281836	0.025503
UBA5	702.129	-0.297344	0.0995607	-2.98656	0.00282134	0.0255152
LUC7L2	373.266	0.640011	0.214326	2.98616	0.00282506	0.0255342
FBL	1338.1	-0.465448	0.155908	-2.9854	0.00283211	0.0255832
DOK4	172.306	0.43951	0.147283	2.98412	0.00284392	0.0256752
LONRF1	226.121	0.433443	0.145261	2.98389	0.00284605	0.0256764
TMC6	868.087	0.298559	0.100061	2.98376	0.00284731	0.0256764
TBL1X	852.931	-0.418694	0.140367	-2.98286	0.00285568	0.0257371
BDH2	174.054	0.556045	0.186463	2.98207	0.00286307	0.0257889
MT-TE	43.691	-0.704644	0.236363	-2.9812	0.00287123	0.0258368
RP11-395L14.18	67.0342	0.783018	0.262656	2.98115	0.00287167	0.0258368
CDKN3	998.406	-0.357546	0.119956	-2.98065	0.00287639	0.0258645
MICAL1	190.426	0.406014	0.136227	2.98042	0.00287849	0.0258686
PPRC1	657.581	-0.43219	0.145085	-2.97887	0.00289316	0.0259856
EML3	579.426	0.273921	0.0920542	2.97565	0.00292369	0.0262449
OSMR	450.987	-0.297099	0.099863	-2.97506	0.0029293	0.0262802
MAP3K1	4374.87	0.195114	0.0656085	2.97392	0.00294023	0.0263333
RP11-274B21.14	82.8997	0.793827	0.266926	2.97396	0.00293985	0.0263333
USP1	2160.73	-0.190434	0.0640274	-2.97426	0.00293695	0.0263333
ALDH7A1	1236.32	-0.567243	0.190782	-2.97325	0.00294666	0.026355
PSMD2	5721.3	-0.360297	0.121184	-2.97314	0.00294767	0.026355
SLC43A3	35.3824	-0.715478	0.240631	-2.97334	0.00294582	0.026355
PGAP2	404.627	-0.34645	0.116534	-2.97295	0.00294948	0.0263561
UCK2	1545.39	-0.36085	0.121385	-2.97277	0.00295129	0.0263574
REXO4	567.765	-0.496484	0.167105	-2.97108	0.00296752	0.0264873
DNAAF3	169.956	0.407666	0.137306	2.96903	0.00298738	0.0266344
PIH1D1	623.199	0.409476	0.137913	2.9691	0.00298678	0.0266344
ZNRF1	801.175	-0.385992	0.130014	-2.96885	0.00298921	0.0266356
MYEOV2	763.721	-0.333776	0.112452	-2.96816	0.00299593	0.0266804
CGNL1	183.78	0.635936	0.214312	2.96734	0.00300385	0.0267056
HSPBP1	320.764	-0.350971	0.118272	-2.96749	0.00300241	0.0267056
RASL10B	103.779	-0.669432	0.22558	-2.9676	0.00300135	0.0267056
SMPD4	1544.67	-0.300514	0.101293	-2.96679	0.00300929	0.0267388
MIS18A	518.635	-0.203554	0.0686188	-2.96645	0.00301258	0.026753
FAM63B	824.205	0.208303	0.0702335	2.96587	0.00301826	0.0267732
POLR1A	1653.42	-0.329399	0.111059	-2.96598	0.0030172	0.0267732
FAM156A	345.743	0.396535	0.133729	2.96522	0.00302465	0.0268148
C4orf19	935.739	-0.251368	0.0848001	-2.96424	0.00303428	0.026885
GMDS	276.731	-0.634116	0.214076	-2.96211	0.00305542	0.0270571
SFMBT2	410.743	0.284393	0.09602	2.96181	0.00305834	0.0270678
PSRC1	408.138	-0.452934	0.152998	-2.96039	0.00307251	0.0271779
SSRP1	3892.07	-0.382691	0.129281	-2.96014	0.00307497	0.0271844
COX19	355.281	-0.323052	0.109164	-2.95934	0.00308296	0.0272245
SURF2	309.747	-0.301592	0.101908	-2.95945	0.00308186	0.0272245
CCNA2	1946.55	-0.347433	0.117531	-2.95611	0.00311551	0.0274938
TMEM67	350.957	0.316722	0.107147	2.95596	0.00311695	0.0274938
RP5-850E9.3	22.5893	4.32561	1.46345	2.95576	0.00311896	0.0274961
ING1	244.89	-0.472749	0.159957	-2.95548	0.00312182	0.0275059
HR	764.623	0.238457	0.0807047	2.95469	0.00312985	0.0275458
IL17RC	534.774	0.313713	0.106169	2.95485	0.00312822	0.0275458
FOXO3	1743.76	0.158299	0.0535902	2.95388	0.00313802	0.0276023
ADCK3	557.059	0.372696	0.126239	2.95232	0.00315397	0.0277116
BMS1	2413.4	-0.310888	0.105307	-2.95221	0.00315506	0.0277116
RDX	3236.27	-0.221016	0.0748706	-2.95197	0.00315749	0.0277116
RP11-96K19.4	152.169	0.44004	0.149061	2.95209	0.00315631	0.0277116
GSPT1	4972.45	-0.233397	0.0791898	-2.9473	0.00320557	0.028118
ACSS1	459.57	-0.69356	0.235412	-2.94616	0.00321751	0.0282069
CCDC86	445.534	-0.874685	0.296925	-2.94581	0.00322112	0.0282229
ADAM32	289.207	0.335101	0.113769	2.94544	0.00322494	0.0282406
CECR6	48.1569	1.44055	0.489227	2.94454	0.00323439	0.0283076
ZFAND5	1209.64	0.223	0.0758184	2.94124	0.00326904	0.028595
C8orf86	21.6653	1.4957	0.508621	2.9407	0.00327467	0.0286058
LAMTOR3	623.458	0.363787	0.123726	2.94028	0.00327919	0.0286058
LRRC56	121.13	0.511733	0.174043	2.94026	0.00327936	0.0286058
POLR2J2	96.9028	0.997339	0.339194	2.94032	0.0032787	0.0286058
ZYG11A	238.077	0.299933	0.101989	2.94085	0.00327313	0.0286058
CBX5	11321.5	-0.358789	0.122054	-2.93959	0.00328651	0.0286523
AKAP5	290.377	-0.415258	0.141317	-2.93847	0.00329832	0.0287054
DNAJC11	1237.48	-0.264828	0.0901199	-2.93862	0.00329674	0.0287054
DSC2	515.501	0.256756	0.0873726	2.93863	0.00329669	0.0287054
TNFAIP8L1	143.477	-0.391626	0.133282	-2.93833	0.00329989	0.0287054
RFC3	961.641	-0.325014	0.110667	-2.93686	0.00331559	0.028826
CMC2	605.67	-0.237596	0.0809234	-2.93606	0.00332414	0.0288685
IGSF5	28.5503	-0.692345	0.235801	-2.93614	0.0033232	0.0288685
TOR3A	1009.27	-0.347775	0.11846	-2.9358	0.00332693	0.0288768
TMEM214	1262.38	-0.371477	0.126543	-2.93558	0.00332929	0.0288814
POLD4	795.545	0.267137	0.0910077	2.93532	0.00333201	0.028889
ANXA1	38.6026	-0.84595	0.288271	-2.93456	0.00334016	0.0289437
EEA1	1586.83	-0.317011	0.108033	-2.93438	0.00334214	0.028945
INHBB	1168.13	-0.426876	0.145505	-2.93376	0.0033488	0.0289867
PPP2R5E	1743.85	-0.351685	0.1199	-2.93315	0.00335542	0.0290281
EDEM3	2219.44	0.189947	0.0647702	2.93264	0.00336098	0.0290443
VDR	848.573	-0.336316	0.114679	-2.93267	0.00336062	0.0290443
ATF5	222.509	-0.642911	0.219242	-2.93243	0.00336323	0.0290477
EBLN2	36.9287	0.91572	0.312453	2.93074	0.00338153	0.0291898
JARID2	1243.3	0.289816	0.0989535	2.92881	0.0034026	0.0293556
RMND1	752.606	0.385333	0.131685	2.92617	0.00343164	0.0295899
NR4A2	69.2906	1.19038	0.407016	2.92464	0.00344855	0.0297194
ARL3	856.729	-0.200004	0.068411	-2.92356	0.00346053	0.0298055
LDLRAD3	779.912	-0.518927	0.177508	-2.9234	0.00346233	0.0298055
TP53TG1	145.38	0.581386	0.198922	2.92269	0.00347025	0.0298574
RP5-1092A3.4	37.6155	0.671139	0.22976	2.92104	0.00348862	0.0299991
ZDHHC11	172.365	0.325151	0.111356	2.91994	0.00350103	0.0300894
ERAL1	679.309	-0.478635	0.163934	-2.91968	0.00350394	0.030098
VMAC	96.6521	0.456584	0.156401	2.9193	0.00350813	0.0301175
ZBTB24	540.164	-0.270115	0.0925443	-2.91876	0.00351426	0.0301537
SCARNA15	83.594	0.69568	0.23847	2.91726	0.00353119	0.0302825
NCOA2	2189.18	0.149693	0.0513232	2.91667	0.0035379	0.0303235
ARNTL2	294.733	-0.519119	0.178077	-2.91514	0.0035553	0.030456
EPHA1	330.238	0.284961	0.0977689	2.91464	0.00356097	0.030488
USP13	971.891	-0.34326	0.117799	-2.91394	0.00356899	0.0305401
ARHGEF28	485.873	0.246712	0.0846815	2.91341	0.003575	0.0305749
LLGL2	2795.27	0.304285	0.104453	2.91313	0.00357824	0.030586
POLM	263.28	0.373937	0.128418	2.91186	0.0035928	0.0306723
SLC16A8	21.1247	0.937482	0.321966	2.91174	0.00359418	0.0306723
TGFA	242.133	0.354421	0.121717	2.91184	0.00359302	0.0306723
NUCKS1	21697.4	-0.268323	0.0922264	-2.90939	0.00362132	0.0308872
TCAF2	265.771	0.291129	0.100076	2.90909	0.00362487	0.0309007
TMSB4X	13116	-0.377949	0.129941	-2.90861	0.00363042	0.0309312
ARHGAP15	81.8886	0.594843	0.204581	2.90762	0.00364194	0.0309981
INCENP	1261.7	-0.582859	0.200461	-2.90759	0.0036422	0.0309981
MUL1	579.41	-0.244987	0.0842818	-2.90675	0.00365199	0.0310646
PRSS8	862.093	-0.42432	0.146002	-2.90626	0.00365777	0.031097
IRAK4	364.438	0.262533	0.0903459	2.90587	0.00366239	0.0311194
HHAT	220.99	0.359204	0.123643	2.90517	0.00367056	0.031172
PSMD12	2906.49	-0.469329	0.16158	-2.90462	0.00367697	0.0312096
ANTXR2	44.6889	0.670742	0.230998	2.90367	0.00368822	0.0312883
PPP2CB	587.95	-0.323281	0.111373	-2.9027	0.0036996	0.0313679
C11orf72	103.504	0.498043	0.171593	2.90246	0.00370244	0.0313751
SNRPA	944.353	-0.178977	0.0616708	-2.90214	0.00370621	0.0313901
KLF4	373.418	0.486975	0.167834	2.90153	0.00371342	0.0314343
PXN	921.549	-0.542334	0.186957	-2.90084	0.00372159	0.031484
SMG1P1	586.052	0.574418	0.198027	2.9007	0.00372329	0.031484
TRAF2	510.52	-0.207497	0.0715542	-2.89985	0.00373336	0.0315522
RP11-81A22.4	82.1994	0.607461	0.209514	2.89938	0.00373899	0.0315828
FUT9	164.955	-0.535771	0.184828	-2.89875	0.00374657	0.0316299
STAT5A	17.797	1.04732	0.361324	2.89857	0.00374873	0.0316312
POTEI	158.433	0.536845	0.185275	2.89756	0.00376074	0.0317124
SMG1P4	125.524	0.87739	0.302817	2.89743	0.00376238	0.0317124
AVIL	66.2789	0.598605	0.206639	2.89687	0.0037691	0.031752
YWHAZ	17933.5	-0.315819	0.109082	-2.89524	0.00378865	0.0318996
SF3A3	1754.73	-0.215943	0.0746069	-2.89441	0.00379872	0.0319673
FAAH	592.241	0.326149	0.112732	2.89314	0.00381407	0.0320793
CDK2AP1	1789.09	-0.190586	0.0658858	-2.89268	0.00381972	0.0321097
HNRNPAB	3529.11	-0.603521	0.208683	-2.89205	0.00382738	0.0321569
HNRNPR	4085.68	-0.259702	0.0898128	-2.89159	0.00383299	0.0321869
C3orf70	137.46	-0.502733	0.173939	-2.89028	0.00384894	0.0323036
IGBP1	788.752	0.391155	0.135353	2.88989	0.00385379	0.0323271
CCT6P3	142.462	0.377156	0.130521	2.88961	0.00385716	0.0323319
KRBOX4	148.852	0.411062	0.14226	2.88951	0.00385847	0.0323319
ZNF473	491.107	-0.226596	0.0784302	-2.88914	0.00386298	0.0323524
CENPM	312.761	-0.308783	0.106897	-2.88861	0.00386949	0.0323559
HECTD2	462.07	0.333905	0.115584	2.88886	0.00386643	0.0323559
MCM2	3379.59	-0.298062	0.103186	-2.8886	0.00386956	0.0323559
MCU	395.595	-0.272709	0.0944144	-2.88842	0.00387179	0.0323574
TCERG1	1651.05	-0.204179	0.0706936	-2.88823	0.00387416	0.03236
TBCK	619.581	0.268093	0.0928356	2.88782	0.00387918	0.0323848
VHL	1531.1	-0.249856	0.086533	-2.8874	0.00388437	0.0324109
SMAP2	486.709	-0.484318	0.167856	-2.88532	0.00391017	0.0326089
NEK10	39.4655	0.632401	0.219211	2.8849	0.00391543	0.0326355
CDC42SE1	3428.64	0.157385	0.0545604	2.88459	0.00391919	0.0326495
TSR1	1527.45	-0.222883	0.0772852	-2.8839	0.00392786	0.0327044
LIMK2	915.414	-0.220306	0.0764348	-2.88228	0.00394814	0.0328559
SAMM50	1164.87	-0.354937	0.123171	-2.88166	0.00395587	0.0329029
KATNAL2	162.756	0.39985	0.138801	2.88075	0.00396734	0.0329809
B4GALT5	789.487	-0.279954	0.0972212	-2.87955	0.00398237	0.0330535
RP11-66N24.3	56.81	0.597273	0.207411	2.87966	0.00398098	0.0330535
SCARNA20	31.5427	-1.40782	0.488845	-2.87989	0.00397819	0.0330535
PURB	3077.99	0.129228	0.0449058	2.87775	0.00400519	0.0332254
LAS1L	888.004	-0.364328	0.12665	-2.87665	0.00401923	0.0333243
HIST1H2AE	2249.02	-0.270502	0.09409	-2.87493	0.00404122	0.033489
CCDC78	191.873	0.440347	0.153424	2.87014	0.00410293	0.0339824
FAT2	25.0328	-0.728409	0.253884	-2.86906	0.00411697	0.0340629
FBXO6	145.753	0.465605	0.162278	2.86919	0.00411527	0.0340629
EXOC7	2109.75	0.272191	0.0948777	2.86887	0.00411946	0.0340656
HCCS	443.839	-0.388404	0.135397	-2.86864	0.00412247	0.0340726
MOB3B	22.6973	-1.06808	0.372424	-2.86792	0.00413186	0.0341322
TJP2	1254.64	-0.186388	0.0649956	-2.86771	0.00413454	0.0341365
FER1L4	184.141	0.756244	0.26381	2.86662	0.00414877	0.0342361
AC006128.2	38.3212	0.841921	0.293888	2.86477	0.00417311	0.0344112
OSBPL2	1365.72	0.217116	0.0757906	2.86468	0.00417437	0.0344112
PGRMC2	814.156	-0.397137	0.138652	-2.86427	0.00417968	0.034437
NFIB	2443.3	-0.369709	0.129145	-2.86275	0.00419984	0.0345669
SRGAP2C	546.316	-0.260834	0.0911096	-2.86286	0.00419832	0.0345669
TMC4	339.333	0.32896	0.114917	2.86258	0.00420208	0.0345673
SCARNA12	945.263	0.543349	0.189837	2.86219	0.00420731	0.0345922
LIG1	1266.27	-0.201629	0.0704792	-2.86083	0.0042253	0.034722
PDSS1	257.151	-0.417158	0.145834	-2.86049	0.00422982	0.034741
C14orf79	350.696	0.270874	0.0947067	2.86013	0.00423466	0.0347626
TARS	3224.44	-0.261574	0.0915152	-2.85826	0.00425971	0.0349501
DACH1	143.014	0.729983	0.25543	2.85786	0.0042651	0.0349579
SCARNA7	1322.05	0.717639	0.251102	2.85797	0.00426367	0.0349579
SEPSECS-AS1	228.828	0.359518	0.12581	2.85763	0.00426811	0.0349643
CDK17	1010.62	0.31921	0.111716	2.85734	0.00427204	0.0349783
TPSG1	23.5664	0.870607	0.304712	2.85715	0.00427465	0.0349815
ALDH5A1	516.302	-0.249369	0.0873194	-2.85582	0.00429255	0.0351097
UHRF1	2237.19	-0.532511	0.18651	-2.85514	0.00430184	0.0351674
ZNF610	114.472	0.403163	0.141219	2.85488	0.00430537	0.035178
CHRD	38.0834	0.750976	0.263095	2.85439	0.00431196	0.0351883
L3HYPDH	181.97	0.429629	0.15051	2.85448	0.00431079	0.0351883
PPAN-P2RY11	44.1426	-1.77234	0.620941	-2.85429	0.00431333	0.0351883
ANKRD42	253.684	0.352212	0.123443	2.85324	0.00432765	0.0352321
CASC15	33.9096	1.40907	0.493804	2.85351	0.00432395	0.0352321
CCDC97	215.114	-0.507511	0.177872	-2.85324	0.00432761	0.0352321
NAMPT	2977.67	-0.25481	0.0892937	-2.85361	0.00432254	0.0352321
PTGES2	878.415	-0.186525	0.0653847	-2.85274	0.0043344	0.035253
WASH6P	429.605	0.279783	0.098076	2.85272	0.0043347	0.035253
AGAP7P	17.9858	1.66043	0.58217	2.85214	0.0043426	0.035299
AL353644.6	27.7309	-1.90191	0.666996	-2.85145	0.004352	0.0353572
DNMT1	2328.3	-0.381971	0.134021	-2.85008	0.00437087	0.0354922
SOX13	768.659	-0.490647	0.172192	-2.84941	0.00438	0.035548
TMEM8B	85.2042	0.713002	0.250401	2.84744	0.00440726	0.0357508
CHST14	261.093	-0.37638	0.132193	-2.8472	0.00441059	0.0357594
LDHD	188.794	0.368708	0.12952	2.84673	0.00441714	0.0357941
TRMT44	190.995	0.426328	0.149781	2.84635	0.00442242	0.0358185
WASH5P	1444.07	0.241416	0.0848339	2.84575	0.00443068	0.0358668
RNF219	436.742	-0.274229	0.0963714	-2.84555	0.00443354	0.0358716
SERTAD2	455.428	-0.485902	0.170815	-2.84462	0.0044465	0.035958
USP48	988.978	-0.394584	0.138763	-2.84357	0.00446109	0.0360574
ECD	812.973	-0.175502	0.0617287	-2.84311	0.00446751	0.0360908
GPR63	56.6007	-0.583879	0.205414	-2.84245	0.00447678	0.0361471
PSMB2	1290.12	-0.441963	0.155533	-2.8416	0.00448873	0.0362251
DGCR5	63.9783	0.698514	0.245887	2.8408	0.00450007	0.0362434
FAM225A	265.341	-0.44374	0.156203	-2.84079	0.00450022	0.0362434
PLOD2	2191.1	0.203145	0.0715027	2.84108	0.00449617	0.0362434
SLC2A11	207.53	0.344893	0.121391	2.84117	0.00449485	0.0362434
ARHGEF16	719.37	0.269071	0.0947716	2.83915	0.00452341	0.0364116
FBXL18	329.405	-0.588107	0.207164	-2.83884	0.00452772	0.0364276
RALA	1571.5	-0.4642	0.163588	-2.83761	0.00454521	0.0365497
POLR1B	1070.66	-0.198903	0.0701457	-2.83557	0.0045744	0.0367657
AMMECR1	853.039	0.21395	0.0754671	2.83501	0.0045824	0.0367924
FZD3	542.533	0.246374	0.0868993	2.83517	0.00458018	0.0367924
NADSYN1	1259.8	0.239794	0.0845949	2.83462	0.004588	0.0368186
CFAP70	42.0867	0.780031	0.275426	2.83208	0.00462456	0.037093
LRRN1	288.745	-0.617172	0.217987	-2.83124	0.00463684	0.0371594
VIPR1-AS1	30.015	0.90209	0.318626	2.83119	0.00463755	0.0371594
CCDC126	147.982	0.511923	0.180957	2.82897	0.00466976	0.0373605
H19	313.193	-0.708826	0.250534	-2.82926	0.00466557	0.0373605
TBC1D10B	855.585	-0.342323	0.121005	-2.829	0.00466941	0.0373605
NSUN5P2	170.311	0.439137	0.15525	2.82859	0.00467542	0.0373868
PRCP	915.266	0.22079	0.0780696	2.82811	0.00468232	0.0374229
RP11-321G12.1	68.2037	-0.423778	0.149864	-2.82775	0.00468767	0.0374467
GNL3L	701.348	-0.266821	0.0943811	-2.82706	0.00469777	0.0375083
NINJ1	885.413	-0.184911	0.0654244	-2.82633	0.00470851	0.037575
RP11-419C5.2	22.7982	1.10432	0.390903	2.82503	0.00472755	0.0377079
DIP2B	3202.73	-0.117097	0.0414763	-2.82323	0.0047542	0.037882
RAB1B	2646.88	-0.210896	0.0746995	-2.82327	0.0047537	0.037882
HYLS1	469.993	-0.253381	0.0897678	-2.82263	0.00476314	0.0379273
RP11-902B17.1	24.5928	1.05405	0.373443	2.82253	0.0047647	0.0379273
LRRC16A	761.961	-0.216352	0.0766739	-2.82172	0.00477674	0.0380039
SERINC1	3740.51	0.283099	0.10036	2.82083	0.00478991	0.0380894
TCEA2	240.194	0.403219	0.142955	2.82061	0.00479331	0.0380972
MND1	134.78	-0.477751	0.169428	-2.81979	0.0048055	0.0381748
KLHL35	123.099	0.547618	0.194303	2.81837	0.00482676	0.0383244
CALM3	2506.6	-0.296484	0.105241	-2.81718	0.00484478	0.0384069
DDX1	5055.44	-0.212476	0.0754188	-2.81729	0.00484315	0.0384069
MR1	306.759	0.361444	0.128319	2.81676	0.00485108	0.0384069
ROCK1	1974.83	-0.322953	0.114653	-2.81679	0.0048506	0.0384069
SHTN1	1161.68	-0.43901	0.155859	-2.81671	0.00485178	0.0384069
TOMM40	1616.85	-0.193276	0.0686025	-2.81733	0.00484249	0.0384069
PHACTR1	189.165	-0.483942	0.171853	-2.81602	0.00486223	0.0384702
HKR1	445.289	0.260404	0.092504	2.81505	0.00487693	0.0385672
ZNF37A	982.911	-0.207056	0.0735686	-2.81447	0.00488585	0.0386183
KLF9	351.578	0.381447	0.135553	2.81399	0.00489301	0.0386555
GIT2	502.086	-0.232966	0.0828143	-2.81312	0.00490634	0.0387414
PTCHD2	70.055	0.938474	0.333973	2.81003	0.00495368	0.0390779
SAAL1	343.695	-0.308812	0.109897	-2.81001	0.00495392	0.0390779
CAPZA1	4210.3	-0.199071	0.0708501	-2.80976	0.00495791	0.0390898
[truncated: 17,544 more rows]

## Sheet: significant
Supplementary Table S5.
Significantly differentially regulated genes in ULA versus 2D in T47D cells
Gene	baseMean	log2FoldChange	lfcSE	stat	pvalue	padj	linearFoldChange
HMGCS2	188.747	2.67766	0.138085	19.3914	9.11734e-84	1.43553e-79	6.39819
AMOTL2	1303.39	-1.53166	0.0816273	-18.7641	1.48522e-78	1.16924e-74	0.345878
PLCE1	855.805	-1.83105	0.0998349	-18.3408	3.9104e-75	2.05231e-71	0.28106
AJUBA	616.443	-1.26551	0.0758097	-16.6932	1.4687e-62	5.78116e-59	0.415953
CRIM1	1383.79	-0.950123	0.0575874	-16.4988	3.74381e-61	1.17892e-57	0.517588
HSPB8	953.236	-1.25638	0.081176	-15.4772	4.94304e-54	1.29714e-50	0.418593
PTGER3	776.281	-0.963087	0.0686564	-14.0276	1.05624e-44	2.37578e-41	0.512958
ITPR1	971.765	1.11109	0.0803893	13.8213	1.89578e-43	3.73113e-40	2.16008
RNF152	1021.9	1.10578	0.0805793	13.7229	7.40349e-43	1.2952e-39	2.15216
PKP2	551.614	-1.02168	0.0754731	-13.537	9.45836e-42	1.48922e-38	0.492543
ABCC11	1320.38	0.872117	0.0646312	13.4937	1.70246e-41	2.43684e-38	1.83035
PTPN14	989.852	-1.03157	0.0816717	-12.6307	1.43061e-36	1.87708e-33	0.489178
AR	1644.86	0.683408	0.0546335	12.509	6.66963e-36	8.07795e-33	1.60593
FREM2	1275.18	-1.27917	0.104031	-12.2961	9.50174e-35	1.06861e-31	0.412031
TEAD1	1754.88	-0.977923	0.0806413	-12.1268	7.61408e-34	7.99224e-31	0.50771
SEC14L2	447.809	1.18799	0.098052	12.1159	8.70218e-34	8.56348e-31	2.27835
COL12A1	5486.01	-0.744908	0.0615259	-12.1072	9.66921e-34	8.9554e-31	0.596706
PLEKHD1	170.224	1.28897	0.106953	12.0517	1.90004e-33	1.66201e-30	2.44353
CDC42EP3	118.744	-1.90979	0.163892	-11.6527	2.22331e-31	1.84242e-28	0.266132
TSC22D1	1222.53	0.624283	0.0540771	11.5443	7.88603e-31	6.20827e-28	1.54144
L3MBTL3	80.55	-1.9794	0.172209	-11.4941	1.41205e-30	1.0587e-27	0.253596
RP11-206M11.7	566.022	1.61829	0.141138	11.466	1.9543e-30	1.39866e-27	3.07011
KLHL24	511.425	0.956586	0.0836135	11.4406	2.6216e-30	1.79466e-27	1.94071
ADAMTS15	569.583	1.09824	0.0969401	11.329	9.42675e-30	6.18434e-27	2.14093
SAMD4A	336.593	-1.16771	0.10317	-11.3183	1.06524e-29	6.7089e-27	0.445127
FGFR2	525.25	-1.22805	0.109342	-11.2313	2.86331e-29	1.73395e-26	0.426894
KCNK5	189.045	-1.78927	0.162118	-11.0368	2.53834e-28	1.48023e-25	0.289318
DUSP5	806.215	1.01609	0.0923036	11.0081	3.49296e-28	1.96417e-25	2.02243
AREG	817.018	0.902177	0.0827694	10.8999	1.15394e-27	6.2651e-25	1.86888
OLR1	40.4837	-2.4867	0.229504	-10.8351	2.34667e-27	1.23161e-24	0.178413
PPP1R3B	738.06	0.910258	0.0856813	10.6238	2.31048e-26	1.1735e-23	1.87938
TNS3	1478.84	-0.668359	0.063321	-10.5551	4.81201e-26	2.36766e-23	0.629222
CXCR4	367.298	2.39724	0.228614	10.486	1.00201e-25	4.78083e-23	5.26796
EFEMP1	879.96	-1.02729	0.0986245	-10.4162	2.0925e-25	9.69011e-23	0.490632
EHD1	955.374	-0.613596	0.0592764	-10.3514	4.12246e-25	1.85452e-22	0.653565
PREX1	7929.95	-0.594463	0.0575886	-10.3226	5.57028e-25	2.43623e-22	0.662291
UBL3	1756.4	-0.751852	0.0734335	-10.2385	1.33229e-24	5.66942e-22	0.593841
KIF12	769.117	1.54612	0.153047	10.1023	5.39641e-24	2.23596e-21	2.92031
RCAN1	610.603	-0.913886	0.0906827	-10.0778	6.92268e-24	2.79481e-21	0.530754
AMOTL1	558.39	-1.10541	0.111242	-9.93704	2.87231e-23	1.13061e-20	0.46477
NPR3	199.628	-1.15598	0.116693	-9.90617	3.91349e-23	1.50288e-20	0.448761
HSPB11	535.982	-1.30018	0.131676	-9.87408	5.39271e-23	2.02162e-20	0.406077
DUSP6	678.196	1.31898	0.133777	9.85955	6.23293e-23	2.2304e-20	2.49489
VEPH1	273.271	-1.17201	0.118845	-9.86169	6.10155e-23	2.2304e-20	0.443802
MAPK15	288.922	1.14884	0.117581	9.77061	1.50547e-22	5.26748e-20	2.21735
ABCC12	78.5592	1.70571	0.174829	9.75643	1.73137e-22	5.92619e-20	3.26189
SPTSSB	7365.47	-0.971912	0.0997752	-9.74102	2.01522e-22	6.75099e-20	0.50983
CRKL	2771.67	0.534615	0.0550015	9.72	2.47773e-22	8.12746e-20	1.44856
KRT80	1127.42	-1.37399	0.141672	-9.69839	3.06281e-22	9.84163e-20	0.385823
KPNA2	7736.12	-0.43497	0.0452824	-9.60571	7.56383e-22	2.38185e-19	0.739709
PTGER4	190.208	0.962515	0.100249	9.6012	7.90188e-22	2.43951e-19	1.9487
TIPARP	1197.78	0.762754	0.0800872	9.52405	1.66563e-21	5.04332e-19	1.69673
UTRN	3504.46	-0.448564	0.0471829	-9.50691	1.96411e-21	5.83488e-19	0.732772
RUSC2	170.686	-1.18845	0.125191	-9.49307	2.24327e-21	6.54078e-19	0.438775
C9orf3	392.744	-0.782137	0.0828833	-9.4366	3.8507e-21	1.10235e-18	0.581505
SULF1	396.13	-0.938426	0.0997686	-9.40602	5.15275e-21	1.44875e-18	0.521802
FOS	312.904	3.21048	0.342083	9.38509	6.28645e-21	1.73649e-18	9.25658
PLXDC2	573.261	0.810885	0.0867244	9.35014	8.75283e-21	2.37609e-18	1.75429
RAB30	820.773	0.727966	0.0785465	9.26796	1.89741e-20	5.06353e-18	1.6563
AZGP1	1245.88	0.733749	0.0795243	9.22672	2.79046e-20	7.32262e-18	1.66295
WIPI1	832.704	0.672177	0.0731025	9.195	3.74986e-20	9.67895e-18	1.59348
IRF2BP2	3315.72	0.70294	0.0766405	9.17191	4.64722e-20	1.18017e-17	1.62782
FRMD3	239.07	-1.14166	0.125252	-9.11496	7.8701e-20	1.9669e-17	0.453237
MAGED2	6458.13	0.791759	0.0873153	9.06782	1.21419e-19	2.9871e-17	1.73118
MAP6D1	555.635	-0.939116	0.10498	-8.94565	3.69782e-19	8.95726e-17	0.521553
TUBB	18860.5	-0.520898	0.0583493	-8.92724	4.36786e-19	1.042e-16	0.696938
DEPTOR	352.861	1.01089	0.114132	8.85718	8.2066e-19	1.92855e-16	2.01515
ABCA1	157.689	1.51601	0.171282	8.85097	8.67647e-19	2.00898e-16	2.85999
TM4SF18	77.9966	2.20614	0.250611	8.80308	1.33113e-18	3.03748e-16	4.6144
TCF4	108.281	-1.92412	0.22065	-8.72022	2.77657e-18	6.24529e-16	0.263502
SPTLC2	6818.01	0.491381	0.0570474	8.61355	7.083e-18	1.57073e-15	1.40579
IL1R1	425.817	-1.15191	0.133765	-8.61143	7.21572e-18	1.57794e-15	0.45003
ABCA12	704.243	0.700047	0.0818023	8.55779	1.15051e-17	2.48148e-15	1.62456
TMEM139	312.312	-0.841488	0.0983997	-8.55174	1.21251e-17	2.57986e-15	0.558068
DHCR24	9914.91	-0.764013	0.0898361	-8.50452	1.82355e-17	3.82825e-15	0.588856
CCNL2	1757.54	0.457286	0.0542456	8.42993	3.45878e-17	7.07254e-15	1.37296
EHF	1467.35	0.409091	0.0485247	8.43058	3.4395e-17	7.07254e-15	1.32785
FJX1	326.97	-1.06245	0.126099	-8.4255	3.59209e-17	7.25095e-15	0.478819
DUSP3	1349.48	-0.347807	0.041312	-8.41904	3.79576e-17	7.56509e-15	0.785778
ATP8A1	470.722	1.02832	0.122549	8.39116	4.8138e-17	9.47415e-15	2.03965
DDIT4	812.239	1.66805	0.198838	8.38902	4.90196e-17	9.52857e-15	3.17786
pk	1284.75	-0.516251	0.0619169	-8.33781	7.56767e-17	1.45308e-14	0.699186
EFNB2	415.443	-1.51697	0.182454	-8.31425	9.23372e-17	1.75163e-14	0.34942
MAFF	115.524	1.81808	0.218994	8.30193	1.02433e-16	1.92e-14	3.52611
TC2N	3138.65	0.801625	0.0967855	8.28249	1.20626e-16	2.23442e-14	1.74306
SLC4A8	747.327	0.717098	0.0871773	8.22575	1.93979e-16	3.55139e-14	1.64387
MAP2	197.834	-1.33539	0.162491	-8.21824	2.06504e-16	3.73725e-14	0.396286
DGKD	1005.99	0.624643	0.0762249	8.19473	2.51158e-16	4.49373e-14	1.54183
HMCN1	1356.78	-1.01466	0.124406	-8.15603	3.46228e-16	6.12513e-14	0.494946
AHSA2	438.71	0.753235	0.0928199	8.11502	4.85724e-16	8.49748e-14	1.68557
KIAA1324	4549.62	0.556191	0.0686547	8.10129	5.43787e-16	9.4087e-14	1.47038
SGK3	1207.13	0.810353	0.100064	8.09832	5.57219e-16	9.53631e-14	1.75364
HEG1	499.211	-1.36064	0.168601	-8.07018	7.01936e-16	1.18839e-13	0.389409
NEDD9	780.444	-1.41953	0.175956	-8.06754	7.17281e-16	1.20145e-13	0.373834
RASL11B	77.3325	-1.50578	0.186711	-8.06475	7.33855e-16	1.21627e-13	0.352141
ID2	1293.75	0.891631	0.110836	8.04461	8.6523e-16	1.41907e-13	1.85527
KIF4A	1710.3	-0.478032	0.059437	-8.04266	8.79121e-16	1.42698e-13	0.717957
BUB1B	1781.38	-0.405442	0.0504899	-8.03015	9.73519e-16	1.56409e-13	0.755005
CENPF	10292.5	-0.412904	0.0514977	-8.01792	1.07547e-15	1.71043e-13	0.75111
CCNG2	803.05	0.736702	0.0921232	7.99692	1.27572e-15	2.00862e-13	1.66636
MEGF9	1298.52	0.437798	0.0550003	7.95992	1.72153e-15	2.68372e-13	1.35454
PIP	868.117	0.988089	0.125099	7.89849	2.82311e-15	4.31552e-13	1.98356
NFATC4	249.889	0.870727	0.110236	7.89873	2.81755e-15	4.31552e-13	1.82858
METRNL	525.4	-0.758096	0.0961382	-7.88548	3.13327e-15	4.7436e-13	0.591276
CDON	159.331	0.844531	0.107539	7.85326	4.05366e-15	6.07856e-13	1.79568
CTD-2651B20.6	362.779	-2.44746	0.31421	-7.78927	6.73979e-15	1.00111e-12	0.183333
FLNA	18993	-0.738356	0.0952549	-7.75137	9.09046e-15	1.33766e-12	0.599422
MLPH	3492.75	0.481524	0.0622948	7.72977	1.07745e-14	1.57078e-12	1.39622
MAP3K12	285.383	0.785274	0.101782	7.71523	1.20765e-14	1.74445e-12	1.72342
PLXND1	1050.78	0.602196	0.0781119	7.70939	1.26416e-14	1.80947e-12	1.51803
ITGB6	119.255	1.35997	0.178143	7.63413	2.27359e-14	3.22501e-12	2.56679
LRRC42	447.823	-0.648543	0.0851488	-7.61658	2.60483e-14	3.66188e-12	0.637924
ALDH3B1	233.75	-0.82913	0.109388	-7.57973	3.46274e-14	4.82485e-12	0.562869
PISD	739.657	0.639959	0.0844718	7.57601	3.56337e-14	4.92151e-12	1.55828
XPO6	1676.6	-0.346383	0.0459246	-7.54243	4.61294e-14	6.31572e-12	0.786553
KIF11	3787.15	-0.379006	0.0506274	-7.48618	7.09084e-14	9.62459e-12	0.768967
TGFB2	78.2272	-2.6706	0.35736	-7.47313	7.83079e-14	1.05381e-11	0.157061
GALNT10	1362.94	-0.48885	0.0659234	-7.41543	1.21233e-13	1.61763e-11	0.712593
TTC14	780.903	0.596325	0.0805634	7.40193	1.34219e-13	1.77586e-11	1.51186
ARFGEF3	3626.39	0.497114	0.0672362	7.39355	1.42955e-13	1.87569e-11	1.41139
RMI2	609.311	-0.530289	0.0718905	-7.37635	1.62688e-13	2.11696e-11	0.692416
ASPM	5189.84	-0.49323	0.0672356	-7.33584	2.20332e-13	2.84355e-11	0.710433
UBE2C	1577.87	-0.384168	0.052413	-7.32962	2.30805e-13	2.95449e-11	0.766221
RANBP3L	100.287	1.22661	0.168311	7.28777	3.15135e-13	3.96944e-11	2.34017
ABCG1	797.104	0.78213	0.107319	7.28791	3.14803e-13	3.96944e-11	1.71967
RND3	874.107	-1.05191	0.144401	-7.28461	3.22613e-13	4.03138e-11	0.48233
CALCOCO1	409.496	0.743156	0.102175	7.27335	3.50667e-13	4.34745e-11	1.67383
CTD-2651B20.7	114.181	-2.41946	0.332941	-7.26692	3.67782e-13	4.524e-11	0.186927
KIFC2	768.436	0.570576	0.0786	7.25923	3.89288e-13	4.75143e-11	1.48512
DST	4695.05	-0.548747	0.0757395	-7.24519	4.31839e-13	5.23024e-11	0.683613
NPHP3	320.437	0.716157	0.0989791	7.23544	4.64038e-13	5.57731e-11	1.6428
PLXNA1	1293.7	-0.727425	0.100582	-7.23213	4.75465e-13	5.67136e-11	0.603981
TRAM2	918.218	-0.751955	0.104564	-7.19136	6.41507e-13	7.59438e-11	0.593798
YPEL2	310.067	1.01303	0.141786	7.14477	9.01463e-13	1.05922e-10	2.01814
JDP2	221.257	-0.961882	0.134772	-7.13711	9.53157e-13	1.11166e-10	0.513387
ATG16L2	285.519	0.978592	0.13718	7.13362	9.77622e-13	1.13181e-10	1.97054
LIPH	260.145	-1.0501	0.147291	-7.12939	1.00818e-12	1.15867e-10	0.482935
MYO1B	2747.76	-0.604399	0.084921	-7.1172	1.10145e-12	1.25669e-10	0.657745
EIF4G2	19110	-0.443416	0.0623109	-7.11619	1.10955e-12	1.25682e-10	0.735391
SYNPO	237.864	-2.51243	0.353459	-7.1081	1.17648e-12	1.32312e-10	0.175261
ZNF850	601.483	-0.634282	0.0893889	-7.09576	1.28644e-12	1.43652e-10	0.644261
CCDC144B	342.176	0.707191	0.0999767	7.07356	1.51013e-12	1.67443e-10	1.63262
LDLRAD4	302.689	0.729814	0.103695	7.03807	1.94926e-12	2.14623e-10	1.65843
NR5A2	208.624	0.911222	0.129649	7.02839	2.08925e-12	2.28439e-10	1.88064
PTRF	156.206	-0.942001	0.134153	-7.02183	2.18985e-12	2.37787e-10	0.520511
IRS1	1915.83	0.695055	0.0990755	7.01541	2.29281e-12	2.47262e-10	1.61895
RP11-459E5.1	145.201	1.08917	0.155454	7.0064	2.4453e-12	2.61913e-10	2.12752
SKIL	2326.54	0.535106	0.0764141	7.00271	2.51055e-12	2.67085e-10	1.44905
ZNF587	904.653	0.447147	0.0638738	7.00048	2.55093e-12	2.6956e-10	1.36334
UPK3B	131.597	-1.13639	0.16241	-6.99703	2.61447e-12	2.74432e-10	0.454896
FERMT1	85.4915	-1.05583	0.150983	-6.99306	2.68963e-12	2.80452e-10	0.481019
CDCA2	841.517	-0.477088	0.0683346	-6.98165	2.91736e-12	3.02196e-10	0.718426
SLC2A1	6187.16	0.497785	0.0714272	6.96912	3.18921e-12	3.28197e-10	1.41204
TROAP	721.582	-0.462108	0.0664146	-6.95793	3.45318e-12	3.53054e-10	0.725925
LAMB1	742.759	-0.771437	0.111088	-6.94437	3.80145e-12	3.86153e-10	0.585834
LRRC75B	192.247	0.853161	0.122982	6.9373	3.99653e-12	4.03368e-10	1.80645
CA8	634.985	0.518908	0.0753012	6.89111	5.53601e-12	5.55187e-10	1.43287
STC2	10563.1	-0.850556	0.123608	-6.88109	5.93982e-12	5.91914e-10	0.554571
NXPH3	248.303	1.26098	0.183753	6.86236	6.77299e-12	6.70696e-10	2.39659
LFNG	665.15	0.778988	0.113797	6.84543	7.62457e-12	7.50306e-10	1.71593
RNF144B	652.26	-0.488039	0.0713667	-6.83847	8.0042e-12	7.82771e-10	0.712994
PARL	1019.32	-0.438205	0.0643754	-6.80704	9.96303e-12	9.6832e-10	0.738052
FAM107B	764.442	-0.777017	0.114584	-6.7812	1.1918e-11	1.15122e-09	0.583572
SCIN	179.08	-0.797217	0.117644	-6.7765	1.23126e-11	1.18209e-09	0.575458
VCL	2287.51	-0.341049	0.0503522	-6.77327	1.25907e-11	1.20146e-09	0.789467
RPS6KA5	554.965	0.649724	0.0961391	6.75817	1.3975e-11	1.32552e-09	1.56887
TFF1	7984.8	0.954311	0.141294	6.7541	1.43729e-11	1.3551e-09	1.93765
TENM3	957.218	-1.22844	0.182208	-6.74197	1.56249e-11	1.46437e-09	0.426778
HSD17B1	200.708	-0.994571	0.148172	-6.71227	1.91621e-11	1.78525e-09	0.501885
KRT18	50471.1	-0.369824	0.0551052	-6.71124	1.92975e-11	1.78729e-09	0.773877
CDC42BPA	1258.11	-0.355436	0.0529837	-6.7084	1.96771e-11	1.81179e-09	0.781633
TMEM229B	410.268	0.628285	0.0937768	6.6998	2.08712e-11	1.90983e-09	1.54573
STARD13	551.972	-0.488333	0.0728964	-6.699	2.09845e-11	1.90983e-09	0.712848
CDC25A	645.494	-0.564554	0.0844644	-6.68393	2.32625e-11	2.10499e-09	0.676165
TRIP13	1223.28	-0.425553	0.0637032	-6.68025	2.38541e-11	2.1445e-09	0.744553
BCAR3	1817.18	-0.448968	0.0672156	-6.67953	2.39716e-11	2.1445e-09	0.732567
WWC1	1885.34	-0.605936	0.0910288	-6.65653	2.80365e-11	2.49398e-09	0.657045
VEGFA	795.017	1.23884	0.186206	6.65305	2.87083e-11	2.53939e-09	2.36008
KLHDC7A	316.605	-0.674002	0.101452	-6.64353	3.06257e-11	2.69387e-09	0.626766
ZNF395	799.858	0.413426	0.0622598	6.64035	3.12948e-11	2.73743e-09	1.33185
HES1	604.216	0.761983	0.115093	6.62057	3.57812e-11	3.11257e-09	1.69582
CCDC117	1722.3	0.435698	0.0660035	6.60113	4.08037e-11	3.51068e-09	1.35256
NOTCH2NL	1109.53	-0.499027	0.0755926	-6.60153	4.06938e-11	3.51068e-09	0.707584
NSUN5P1	548.249	0.543407	0.08235	6.59875	4.14637e-11	3.54807e-09	1.45741
SEPT11	2074.34	-0.380455	0.0576983	-6.59386	4.28529e-11	3.64713e-09	0.768195
ANXA3	254.312	-1.08787	0.165175	-6.58619	4.5127e-11	3.82003e-09	0.470455
CYP4F23P	68.6305	2.01228	0.305705	6.58243	4.62833e-11	3.88905e-09	4.03419
THRB	587.992	0.541189	0.0822233	6.58194	4.64364e-11	3.88905e-09	1.45517
IER5L	566.078	0.735822	0.112462	6.54288	6.03453e-11	5.02718e-09	1.66535
ABCC3	231.402	0.812308	0.124752	6.51137	7.44664e-11	6.17091e-09	1.75602
CDC20	1034.35	-0.502517	0.0775284	-6.48172	9.06842e-11	7.47551e-09	0.705874
ETNK2	1291.25	0.521308	0.0810722	6.43017	1.2746e-10	1.04524e-08	1.43526
RET	2106.56	1.03307	0.161086	6.41317	1.42521e-10	1.16269e-08	2.04637
EI24	3062.47	-0.280618	0.0438031	-6.40635	1.49044e-10	1.20963e-08	0.823238
PIK3R1	2198.63	0.748206	0.11699	6.39548	1.60049e-10	1.29229e-08	1.6797
SRPK1	2135.83	-0.391663	0.0613755	-6.38143	1.75445e-10	1.40938e-08	0.76225
KNOP1	1072.8	-0.393995	0.061749	-6.38058	1.76416e-10	1.40999e-08	0.76102
PCMTD1	829.627	0.672796	0.105592	6.37167	1.86983e-10	1.48689e-08	1.59416
IDH3A	1309.69	-0.38333	0.0602329	-6.36414	1.96392e-10	1.55387e-08	0.766666
CFL2	403.002	-0.617917	0.0971564	-6.36003	2.01719e-10	1.58803e-08	0.651611
SLC38A1	13646.1	-0.244155	0.0385864	-6.32748	2.4919e-10	1.95199e-08	0.84431
MAN1A1	791.613	0.535143	0.0849655	6.29836	3.00814e-10	2.34471e-08	1.44909
ESR1	7950.6	0.299044	0.0475067	6.29478	3.07837e-10	2.38763e-08	1.23033
VTCN1	504.782	-1.01228	0.161633	-6.26283	3.78053e-10	2.91787e-08	0.495762
SYDE2	565.811	-0.592035	0.0946564	-6.25457	3.98624e-10	3.06163e-08	0.663407
KIF23	2365.23	-0.421877	0.0675175	-6.24841	4.14651e-10	3.16926e-08	0.746453
SLC5A6	2422.27	-0.366592	0.0586955	-6.24565	4.2203e-10	3.21008e-08	0.775613
ARHGAP21	1424.42	-0.37902	0.0607282	-6.24124	4.34108e-10	3.28608e-08	0.76896
AC093323.3	869.658	0.433	0.069407	6.23856	4.41613e-10	3.32689e-08	1.35004
LYPD6B	218.125	-1.40652	0.225579	-6.23512	4.5142e-10	3.38457e-08	0.377222
CCDC144A	282.223	0.568222	0.0912201	6.22913	4.69046e-10	3.50006e-08	1.48269
EME2	541.552	0.560919	0.0900659	6.22787	4.72821e-10	3.51159e-08	1.47521
DUSP4	2927.82	0.450276	0.0723885	6.22028	4.96279e-10	3.65136e-08	1.3663
MCM4	4548.75	-0.431689	0.0693934	-6.22089	4.94347e-10	3.65136e-08	0.741393
ATXN1	1127.82	0.515725	0.0830509	6.20974	5.30707e-10	3.8865e-08	1.42971
CDCA5	1152.28	-0.464793	0.0750619	-6.19213	5.93567e-10	4.32672e-08	0.724575
PRLR	23601.6	0.350088	0.0566121	6.18398	6.25061e-10	4.53529e-08	1.27464
PSG9	34.3166	-1.38025	0.223904	-6.16447	7.07186e-10	5.10764e-08	0.384152
MCF2L	674.291	0.579371	0.0941014	6.15688	7.41933e-10	5.33412e-08	1.4942
CD24	18328.8	-0.704356	0.114808	-6.13506	8.51266e-10	6.09236e-08	0.613716
CTB-89H12.4	908.099	0.488442	0.0796915	6.12916	8.83428e-10	6.28516e-08	1.40293
GNAQ	1886.63	-0.439241	0.0716699	-6.12867	8.8619e-10	6.28516e-08	0.737522
DSTN	10330.9	-0.653802	0.106817	-6.12079	9.31132e-10	6.57429e-08	0.635603
NEIL1	131.171	0.85118	0.139229	6.11352	9.74591e-10	6.85042e-08	1.80398
ID3	687.247	-0.793719	0.130012	-6.10497	1.0282e-09	7.19512e-08	0.576855
ANO9	170.155	0.950943	0.155861	6.10121	1.05271e-09	7.33404e-08	1.93314
DIAPH3	752.04	-0.754991	0.12401	-6.08817	1.14211e-09	7.92179e-08	0.59255
FARSB	1326.12	-0.396887	0.0652107	-6.08623	1.156e-09	7.983e-08	0.759495
MAN2C1	785.938	0.60509	0.0995098	6.08071	1.19652e-09	8.20606e-08	1.52107
ACTA2	56.1049	-1.12994	0.185832	-6.08041	1.19873e-09	8.20606e-08	0.456935
FAM65C	227.547	0.567175	0.093336	6.0767	1.22677e-09	8.3617e-08	1.48162
TTC39B	649.118	0.387536	0.0638494	6.06954	1.2828e-09	8.70589e-08	1.30816
DEPDC1B	578.492	-0.449525	0.0741762	-6.06023	1.35928e-09	9.18532e-08	0.732284
RHPN1	1096.43	0.501311	0.0828291	6.05235	1.42744e-09	9.6047e-08	1.4155
TEAD4	383.651	-0.771404	0.127566	-6.04708	1.47493e-09	9.88206e-08	0.585847
FAM111B	1709.99	-0.397602	0.0657651	-6.04579	1.4868e-09	9.91935e-08	0.759119
MC1R	188.331	0.68448	0.113272	6.04277	1.51488e-09	1.0064e-07	1.60712
GBP1	33.3645	-2.80508	0.464689	-6.03647	1.57524e-09	1.0421e-07	0.143083
SNX18	1186.9	-0.479691	0.0794808	-6.0353	1.58665e-09	1.04526e-07	0.717131
ID1	842.384	-0.849737	0.140957	-6.02834	1.65652e-09	1.08674e-07	0.554886
SPAG4	69.296	1.12454	0.187228	6.00625	1.89858e-09	1.24038e-07	2.18031
RSRP1	519.039	0.640295	0.106619	6.00544	1.9081e-09	1.24145e-07	1.55865
GARS	2762.26	-0.382449	0.0636994	-6.00396	1.92564e-09	1.2477e-07	0.767134
NUP50	2343.38	-0.309919	0.0516848	-5.99633	2.01824e-09	1.30234e-07	0.806687
TNFSF10	262.913	0.93827	0.156599	5.99155	2.07851e-09	1.33576e-07	1.91623
GINS1	1272.62	-0.469672	0.0785793	-5.97705	2.27215e-09	1.44838e-07	0.722129
FAM46B	337.987	-0.573656	0.0959686	-5.97754	2.26538e-09	1.44838e-07	0.671912
CSNK1E	1189.86	0.362959	0.0608038	5.96935	2.38203e-09	1.5123e-07	1.28606
GPRC5C	1295.35	0.500077	0.0838327	5.96518	2.44372e-09	1.54523e-07	1.41429
KIAA0907	659.768	0.405623	0.068062	5.95961	2.52847e-09	1.59243e-07	1.32466
ANO6	1895	-0.420028	0.0704905	-5.95865	2.54337e-09	1.59543e-07	0.74741
SSTR2	102.423	1.14618	0.192541	5.95292	2.63398e-09	1.64572e-07	2.21327
ATP6V1B2	1111.94	-0.435454	0.0732923	-5.94134	2.82704e-09	1.75936e-07	0.739461
CFAP44	321.863	0.576778	0.0972385	5.93159	3.00021e-09	1.85978e-07	1.49151
ERBB4	847.717	0.460763	0.0778574	5.91804	3.25805e-09	2.01168e-07	1.37627
SLC6A14	749.097	-1.86055	0.314674	-5.91263	3.36678e-09	2.0707e-07	0.275371
ADK	1320.71	-0.558338	0.0945318	-5.90635	3.49775e-09	2.14288e-07	0.679084
RP4-717I23.3	199.621	0.79675	0.13594	5.86104	4.59973e-09	2.80708e-07	1.73718
RIF1	4401.69	-0.273939	0.0468044	-5.85285	4.83234e-09	2.93765e-07	0.827059
DHFR	3491.17	-0.376891	0.0644798	-5.84511	5.06235e-09	3.06564e-07	0.770095
CACNG4	922.848	-1.31148	0.224636	-5.83826	5.27504e-09	3.1822e-07	0.402907
ZNF558	365.264	0.594866	0.101914	5.83693	5.31716e-09	3.18322e-07	1.51033
ERVMER34-1	55.7678	-1.16422	0.199445	-5.83729	5.30558e-09	3.18322e-07	0.446206
PFN2	1866.15	-0.323318	0.0554217	-5.83378	5.41855e-09	3.23163e-07	0.79923
DCDC2	528.224	-0.639596	0.109778	-5.82626	5.66842e-09	3.3679e-07	0.641893
PARP4	566.655	-0.415384	0.071538	-5.80648	6.38004e-09	3.77646e-07	0.74982
SPAG5	2516.38	-0.286501	0.0494438	-5.79448	6.85316e-09	4.04131e-07	0.819888
HJURP	866.483	-0.380446	0.0657053	-5.79018	7.03098e-09	4.1307e-07	0.7682
RP5-851M4.1	26.9696	1.88119	0.32505	5.78738	7.1493e-09	4.1846e-07	3.68378
ZNF736	1101.49	0.392232	0.0677902	5.78597	7.20962e-09	4.20428e-07	1.31242
HDAC11	709.363	0.574043	0.099397	5.77526	7.68363e-09	4.4579e-07	1.48869
CEP78	1157.77	-0.352164	0.0609821	-5.77487	7.70117e-09	4.4579e-07	0.783408
KRT15	267.074	0.68586	0.118819	5.77229	7.81995e-09	4.50939e-07	1.60866
ATP2B1	1851.5	-0.431347	0.0747347	-5.7717	7.8474e-09	4.50939e-07	0.741569
FIBCD1	189.673	1.10078	0.191462	5.74935	8.95889e-09	5.12937e-07	2.14471
LINC01588	114.491	0.926798	0.161423	5.74142	9.38887e-09	5.35608e-07	1.90105
GOLGA8B	166.3	0.842086	0.146917	5.73172	9.94199e-09	5.65114e-07	1.79264
VANGL1	1354.97	-0.362624	0.0634451	-5.71555	1.09349e-08	6.19318e-07	0.777749
NBPF10	1217.97	-0.533286	0.0933547	-5.71248	1.11343e-08	6.2835e-07	0.690979
PARP14	823.808	0.488671	0.0860384	5.67968	1.34943e-08	7.58815e-07	1.40315
TM4SF1	689.865	1.4505	0.255783	5.67085	1.42094e-08	7.9336e-07	2.73304
AC084082.3	146.647	-1.58096	0.278763	-5.67134	1.41683e-08	7.9336e-07	0.33426
DYNLL1	2525.68	-0.31313	0.0552573	-5.66677	1.45513e-08	8.09578e-07	0.804893
CCDC64B	186.786	0.613995	0.108429	5.66265	1.49056e-08	8.25705e-07	1.53049
KTN1	7768.13	-0.410554	0.0725081	-5.66218	1.49461e-08	8.25705e-07	0.752334
JADE1	809.467	-0.426339	0.0755843	-5.64058	1.69474e-08	9.32996e-07	0.744147
FLII	3018.7	-0.585403	0.10391	-5.63373	1.76351e-08	9.67471e-07	0.666463
GTF2IP4	2880.97	0.495251	0.0879547	5.63075	1.79426e-08	9.80925e-07	1.40957
TPRN	633.391	-0.50079	0.0889505	-5.62998	1.80234e-08	9.81931e-07	0.70672
CKAP5	5812.71	-0.265748	0.0472272	-5.62702	1.83353e-08	9.95481e-07	0.831767
CENPA	598.514	-0.529776	0.0943143	-5.61713	1.94157e-08	1.05052e-06	0.692662
RP11-253E3.3	159.325	-1.10216	0.196494	-5.60915	2.0332e-08	1.09633e-06	0.465818
BRCA1	1543.83	-0.316739	0.0564833	-5.60766	2.05084e-08	1.10206e-06	0.802883
ACTB	50138.1	-0.699437	0.124804	-5.6043	2.09102e-08	1.11984e-06	0.615812
PTPRJ	813.708	-0.491379	0.0878351	-5.59434	2.21466e-08	1.18203e-06	0.711345
LAD1	1051.13	-0.34587	0.0620262	-5.5762	2.45831e-08	1.30764e-06	0.786833
ELF5	512.725	0.579706	0.103976	5.5754	2.46959e-08	1.30921e-06	1.49454
CHSY1	1506.2	0.372764	0.0669865	5.56477	2.62504e-08	1.38696e-06	1.29483
UNC13D	524.05	-0.638266	0.114748	-5.56231	2.66226e-08	1.40192e-06	0.642485
RAB31	795.177	0.61211	0.110075	5.56086	2.68448e-08	1.4089e-06	1.52849
ZBTB7B	1112.91	0.426591	0.0767225	5.56018	2.69495e-08	1.4097e-06	1.34405
RASSF5	70.9419	-0.993948	0.179003	-5.55269	2.81314e-08	1.46665e-06	0.502102
CCL28	180.039	-0.580685	0.104682	-5.54716	2.90343e-08	1.50873e-06	0.668646
RRP1B	1409.36	-0.427691	0.0771333	-5.54482	2.94249e-08	1.52399e-06	0.743451
GGT5	45.2611	1.90569	0.343892	5.54152	2.99852e-08	1.54792e-06	3.74687
PTGFRN	959.945	-0.496126	0.0896125	-5.53634	3.08851e-08	1.58917e-06	0.709008
RNY3	926.234	-1.84796	0.333958	-5.53351	3.13876e-08	1.60977e-06	0.277784
ZSWIM8	978.242	0.40682	0.0736145	5.52636	3.26939e-08	1.67132e-06	1.32576
TMEM184A	1076.33	0.492524	0.0891497	5.52468	3.30083e-08	1.68193e-06	1.4069
SKA3	447.412	-0.704921	0.127632	-5.52306	3.33148e-08	1.69207e-06	0.613476
GABPB1-AS1	390.367	0.579921	0.105084	5.51865	3.41617e-08	1.72951e-06	1.49477
TOP2A	12811.6	-0.265266	0.0480838	-5.51674	3.45339e-08	1.74274e-06	0.832045
AZGP1P1	40.2307	1.24423	0.225569	5.51596	3.46879e-08	1.74492e-06	2.36892
RABEP1	5420.4	0.33747	0.0612659	5.50829	3.62345e-08	1.81692e-06	1.26354
L1CAM	435.259	-1.01836	0.185428	-5.4919	3.97624e-08	1.98749e-06	0.493679
NEMP1	1607.5	-0.278181	0.0507248	-5.48412	4.15526e-08	2.0704e-06	0.82463
SEMA7A	25.7393	-1.62809	0.297497	-5.47262	4.43431e-08	2.20247e-06	0.323517
ITGB5	4152.87	-0.411976	0.0753262	-5.46923	4.51998e-08	2.22397e-06	0.751593
PTPRU	553.503	-0.447294	0.0817745	-5.46985	4.50429e-08	2.22397e-06	0.733417
XRCC2	493.249	-0.528059	0.0965438	-5.46963	4.50969e-08	2.22397e-06	0.693487
GAB2	771.281	0.458174	0.083896	5.46122	4.72881e-08	2.31948e-06	1.3738
BNIP3L	1339.67	0.396562	0.0726895	5.45555	4.88206e-08	2.3872e-06	1.31637
MYB	1078.55	0.563814	0.103401	5.4527	4.96105e-08	2.41832e-06	1.47817
GEMIN5	1543.64	-0.304613	0.0558856	-5.45066	5.01845e-08	2.43124e-06	0.809659
YWHAH	1540.62	-0.400448	0.0734632	-5.451	5.00863e-08	2.43124e-06	0.757623
ARHGEF18	560.89	-0.469491	0.0861517	-5.44958	5.04892e-08	2.43851e-06	0.72222
AURKB	529.366	-0.473403	0.0870172	-5.44034	5.31797e-08	2.5606e-06	0.720264
EGFR	98.5387	-0.950552	0.175197	-5.42561	5.77564e-08	2.77249e-06	0.517434
SH3GLB2	1867.17	0.384161	0.0708414	5.42283	5.86614e-08	2.79917e-06	1.3051
PGP	678.961	-0.49214	0.0907536	-5.42281	5.86679e-08	2.79917e-06	0.71097
RAB11FIP1	15545.4	0.326338	0.0602563	5.41583	6.10045e-08	2.90186e-06	1.25383
TPBG	2576.55	0.353637	0.0653545	5.41107	6.26506e-08	2.97119e-06	1.27778
MXI1	332.23	0.712686	0.131737	5.40992	6.30529e-08	2.98129e-06	1.63885
ECHDC2	330.81	0.553994	0.102415	5.40932	6.3265e-08	2.98236e-06	1.46814
CASD1	606.648	0.648568	0.12013	5.39887	6.70633e-08	3.15198e-06	1.56761
BACE2	491.196	-0.390911	0.0724444	-5.39602	6.8135e-08	3.19282e-06	0.762648
PDXDC2P	507.684	0.563748	0.104527	5.39335	6.91572e-08	3.2311e-06	1.4781
MID1	211.703	-0.529887	0.0983837	-5.38592	7.20741e-08	3.35742e-06	0.692609
GRPEL2	961.078	-0.341153	0.0633733	-5.38322	7.31642e-08	3.39814e-06	0.78941
PLEKHG4B	271.622	-0.716184	0.133103	-5.38067	7.42086e-08	3.43651e-06	0.608705
IMMT	2484.52	-0.322462	0.0599459	-5.37922	7.48074e-08	3.45408e-06	0.799704
WDR5	1229.58	-0.4309	0.080115	-5.37852	7.51005e-08	3.45748e-06	0.741799
CAST	2116.86	-0.278417	0.0517954	-5.37533	7.64446e-08	3.5091e-06	0.824495
RNU5B-1	278.427	-1.77729	0.330843	-5.37199	7.78732e-08	3.56428e-06	0.291732
NDC1	2040.1	-0.62549	0.116473	-5.37026	7.86245e-08	3.58824e-06	0.6482
CCNL1	1120.6	0.329637	0.0614328	5.36581	8.05848e-08	3.66707e-06	1.2567
SAMD11	295.8	0.957664	0.178562	5.36321	8.17538e-08	3.70955e-06	1.94216
CDC25B	1138.88	-0.583653	0.10899	-5.35509	8.55141e-08	3.86902e-06	0.667272
SLC26A2	851.069	-0.453757	0.0847429	-5.35451	8.57879e-08	3.87029e-06	0.730139
FOLR1	106.899	-0.721091	0.134926	-5.34436	9.07384e-08	4.08193e-06	0.606639
SGSM2	1026.76	0.438355	0.0821169	5.33818	9.38817e-08	4.2113e-06	1.35506
TNFSF15	36.724	-1.33305	0.249902	-5.33428	9.5923e-08	4.29065e-06	0.396929
MAL2	4400.17	-0.330805	0.0620336	-5.33268	9.67719e-08	4.31249e-06	0.795092
CENPE	2310.52	-0.367651	0.0689541	-5.33182	9.72331e-08	4.31249e-06	0.775044
NACC2	715.933	-0.45335	0.0850198	-5.33229	9.69838e-08	4.31249e-06	0.730345
PPARGC1A	47.7309	-1.31499	0.246693	-5.33047	9.79598e-08	4.33252e-06	0.401929
JPH1	347.99	-0.815076	0.153163	-5.32162	1.02847e-07	4.53594e-06	0.568378
BMF	251.631	0.610895	0.114928	5.31543	1.06405e-07	4.67972e-06	1.52721
GLDC	202.421	-0.609388	0.114723	-5.31181	1.08539e-07	4.7603e-06	0.655474
ARHGEF17	828.457	-0.58009	0.109308	-5.30691	1.11498e-07	4.87648e-06	0.668922
SLC35F6	1583.56	-0.481626	0.0907811	-5.30536	1.12452e-07	4.90459e-06	0.71617
CYR61	129.146	-1.6148	0.304921	-5.29579	1.185e-07	5.1541e-06	0.326511
ABLIM3	408.675	-1.13984	0.216337	-5.2688	1.37317e-07	5.95608e-06	0.453811
SLC16A6	713.847	0.459452	0.0873157	5.26196	1.42526e-07	6.16503e-06	1.37502
MYO15B	199.507	0.927609	0.176482	5.25611	1.47132e-07	6.34684e-06	1.90212
KPNA4	2651.96	-0.524988	0.0999471	-5.25266	1.49921e-07	6.44948e-06	0.694965
KIFC3	91.1579	-0.770773	0.146802	-5.25042	1.51751e-07	6.5104e-06	0.586103
NOP56	2490.37	-0.389977	0.0743223	-5.24711	1.54505e-07	6.61057e-06	0.763142
IQGAP3	1367.75	-0.305226	0.0582048	-5.24399	1.57138e-07	6.705e-06	0.809316
SPRY4	190.584	1.64461	0.314122	5.23557	1.64475e-07	6.99909e-06	3.12663
GINS4	871.459	-0.410815	0.0786988	-5.2201	1.78828e-07	7.58935e-06	0.752198
TCF19	1314.38	-0.344637	0.0660405	-5.21857	1.80311e-07	7.63172e-06	0.787506
ZFP36L2	767.612	-1.04116	0.199686	-5.21397	1.84837e-07	7.8023e-06	0.485938
NMT1	1871.04	-0.277116	0.0531582	-5.21305	1.85763e-07	7.82044e-06	0.825239
AQP3	240.053	1.25461	0.241405	5.19714	2.02383e-07	8.49739e-06	2.38603
NCAPG2	2059.41	-0.436952	0.0840884	-5.19634	2.03248e-07	8.51102e-06	0.738693
TFAP2C	2167.06	0.385854	0.0743219	5.19166	2.08432e-07	8.70492e-06	1.30663
PABPC1L	193.03	0.58165	0.112218	5.18324	2.18064e-07	9.03533e-06	1.49656
THBS3	255.354	0.482783	0.0931427	5.18326	2.1804e-07	9.03533e-06	1.39744
SOX4	2974.89	0.425808	0.0821498	5.18331	2.17982e-07	9.03533e-06	1.34332
NAALADL2	351.881	0.494463	0.0954592	5.17983	2.22085e-07	9.17775e-06	1.4088
KCNF1	46.2297	-0.982445	0.189937	-5.17247	2.31025e-07	9.52221e-06	0.506121
PSTPIP2	483.435	-0.538648	0.1042	-5.16936	2.34891e-07	9.6563e-06	0.688416
RHOBTB1	324.719	0.747384	0.144831	5.16037	2.46456e-07	1.01054e-05	1.67875
RNF19A	1368.39	0.521349	0.101138	5.15484	2.53854e-07	1.03816e-05	1.4353
FAM8A1	1059.68	0.356242	0.0691362	5.15276	2.5668e-07	1.047e-05	1.28009
KIF13A	1997.72	0.354299	0.0687812	5.1511	2.58965e-07	1.05359e-05	1.27836
ARHGAP11A	2499.29	-0.488087	0.0949433	-5.14082	2.73544e-07	1.11004e-05	0.71297
KIF5C	335.683	-1.89531	0.369488	-5.12955	2.90437e-07	1.17556e-05	0.268816
SELENBP1	1083.99	0.610424	0.119149	5.12319	3.00411e-07	1.21281e-05	1.52671
SEC31B	61.8488	1.09802	0.214395	5.12149	3.03133e-07	1.22067e-05	2.14061
SLC27A1	113.957	0.766861	0.149968	5.11351	3.16235e-07	1.27018e-05	1.70156
NRBP2	320.568	0.501928	0.0982347	5.10948	3.23051e-07	1.29426e-05	1.4161
STARD10	6798.23	0.383126	0.0751302	5.09949	3.40564e-07	1.36096e-05	1.30416
DEGS1	941.432	0.445	0.0873778	5.09283	3.52761e-07	1.40613e-05	1.36131
RP11-159D12.2	176.322	0.798824	0.157132	5.08376	3.70028e-07	1.47124e-05	1.73968
LRRN3	319.199	0.731786	0.144005	5.08168	3.74117e-07	1.48002e-05	1.66069
TK1	1621.14	-0.487105	0.0958528	-5.0818	3.7387e-07	1.48002e-05	0.713455
C5orf30	971.024	0.417339	0.0822913	5.07149	3.94716e-07	1.5576e-05	1.33546
HGH1	512.598	-0.387759	0.0764804	-5.07004	3.97736e-07	1.56559e-05	0.764316
CCDC125	1191.13	0.382814	0.0756939	5.05739	4.25031e-07	1.66885e-05	1.30388
ENC1	331.669	-0.560463	0.11087	-5.05511	4.30132e-07	1.68468e-05	0.678085
AHNAK2	714.204	0.481981	0.0953913	5.05267	4.35675e-07	1.70216e-05	1.39666
FOSB	40.9647	2.4518	0.485759	5.04736	4.47967e-07	1.74585e-05	5.47099
LMNB2	1961.19	-0.519138	0.102943	-5.04294	4.58423e-07	1.78219e-05	0.697789
TP53INP1	837.258	0.496678	0.0985173	5.04153	4.61831e-07	1.79102e-05	1.41096
LYAR	407.931	-0.567369	0.112637	-5.03713	4.72571e-07	1.82816e-05	0.674846
RNU5A-1	222.019	-1.63151	0.32433	-5.03039	4.89485e-07	1.88896e-05	0.322751
UTP20	2073.9	-0.261671	0.0520287	-5.02936	4.92114e-07	1.89446e-05	0.834121
FAM20C	160.337	-0.664705	0.132309	-5.02388	5.06374e-07	1.9446e-05	0.630818
CYLD	726.659	0.385349	0.0767974	5.01774	5.22821e-07	2.00288e-05	1.30618
EGR3	144.676	1.62003	0.32333	5.01044	5.43053e-07	2.07533e-05	3.07381
ST3GAL1	1226.01	0.440316	0.0879121	5.00859	5.48292e-07	2.09028e-05	1.3569
LONP2	2818.82	0.347339	0.0693723	5.00688	5.53204e-07	2.10391e-05	1.27221
RGL2	1732.42	0.386217	0.0773483	4.99322	5.93804e-07	2.25288e-05	1.30696
CITED1	18.2517	1.70263	0.341276	4.989	6.06941e-07	2.29718e-05	3.25493
HBP1	1389.88	0.658797	0.132254	4.9813	6.3158e-07	2.38471e-05	1.57877
VIPR1	319.039	0.497882	0.0999914	4.97924	6.38329e-07	2.39869e-05	1.41214
SLC35G1	149.174	-0.555689	0.111595	-4.97952	6.37408e-07	2.39869e-05	0.680332
ANLN	5862.91	-0.330218	0.0663315	-4.97831	6.41427e-07	2.40459e-05	0.795416
PLEKHH1	520.282	0.509729	0.10244	4.97586	6.49584e-07	2.42938e-05	1.42378
PAN2	815.92	0.436889	0.0879903	4.9652	6.86316e-07	2.56068e-05	1.35368
CXADR	856.447	-0.380277	0.0766647	-4.96026	7.03995e-07	2.62043e-05	0.76829
ELL3	336.151	0.491801	0.0991849	4.95843	7.1065e-07	2.63896e-05	1.4062
MICALL2	454.072	0.532125	0.107391	4.95501	7.2326e-07	2.67259e-05	1.44606
ZNF91	1994.82	0.298921	0.060332	4.9546	7.24799e-07	2.67259e-05	1.23022
ESPL1	1371.71	-0.457442	0.0923107	-4.95546	7.21607e-07	2.67259e-05	0.728277
PTPN11	6197.48	-0.40543	0.0819275	-4.94864	7.4735e-07	2.7493e-05	0.755011
MB21D2	614.525	-0.646346	0.130719	-4.94454	7.6324e-07	2.80121e-05	0.638896
ZNF737	292.012	0.529681	0.107203	4.94093	7.77526e-07	2.84701e-05	1.44361
TFDP1	1425.3	-0.365212	0.0740128	-4.93444	8.03792e-07	2.93636e-05	0.776355
ANKS1B	223.267	0.608226	0.123433	4.92758	8.32536e-07	3.03432e-05	1.52438
LINC00963	724.498	0.563966	0.114588	4.92169	8.57989e-07	3.11268e-05	1.47833
BAMBI	1225.48	0.37843	0.0768846	4.92205	8.56438e-07	3.11268e-05	1.29993
CAMK2N1	1840.19	0.687609	0.139839	4.91716	8.78084e-07	3.17826e-05	1.61061
RERG	1747.8	0.504402	0.102639	4.91431	8.90972e-07	3.21549e-05	1.41853
GTF2IRD2B	425.347	0.473214	0.0962994	4.91398	8.92454e-07	3.21549e-05	1.3882
CXXC5	2426.22	0.390883	0.0795543	4.91342	8.95027e-07	3.2174e-05	1.3112
TAX1BP3	743.401	-0.420608	0.0856855	-4.90874	9.1664e-07	3.28759e-05	0.74711
ZNF692	286.935	0.462903	0.0943504	4.90621	9.28539e-07	3.32269e-05	1.37831
LGR4	1861.58	-0.308818	0.0629811	-4.90334	9.42218e-07	3.364e-05	0.807303
ABCA5	495.844	0.684838	0.139688	4.90263	9.45643e-07	3.36858e-05	1.60752
NECAB3	767.836	0.515802	0.105318	4.89759	9.70191e-07	3.44823e-05	1.42979
SLC7A6	686.175	-0.593623	0.12122	-4.89708	9.72726e-07	3.44945e-05	0.662677
TCP11L2	164.637	0.698451	0.142672	4.89549	9.80596e-07	3.46955e-05	1.62276
CAPN2	2427.01	-0.252454	0.0515842	-4.89402	9.87976e-07	3.48002e-05	0.839467
TFRC	15671.7	-0.520534	0.106352	-4.89444	9.85864e-07	3.48002e-05	0.697114
MST1	158.709	0.636344	0.130059	4.89273	9.94486e-07	3.49513e-05	1.55439
HIST1H2BN	1148.52	-0.343117	0.0701772	-4.88929	1.01199e-06	3.54873e-05	0.788336
AC006273.5	17.5577	-1.64969	0.337463	-4.88851	1.016e-06	3.55487e-05	0.318708
ACADVL	2294.35	0.25195	0.051557	4.88681	1.02482e-06	3.57779e-05	1.19082
RAI14	330.131	-0.566825	0.116116	-4.88156	1.05251e-06	3.66631e-05	0.675101
COL7A1	224.645	0.8769	0.179885	4.87478	1.08932e-06	3.78618e-05	1.83642
THBS1	10494.5	0.189752	0.0389603	4.8704	1.11372e-06	3.85397e-05	1.14057
ZWINT	2543.14	-0.307185	0.0630711	-4.87046	1.11341e-06	3.85397e-05	0.808217
C1orf132	299.827	0.728869	0.149785	4.86609	1.1383e-06	3.93039e-05	1.65734
MBNL2	623.801	-0.358578	0.0737237	-4.86382	1.15144e-06	3.96705e-05	0.779933
EXPH5	704.211	-0.555587	0.11441	-4.85613	1.19704e-06	4.11516e-05	0.68038
LPCAT1	2857.66	-0.579844	0.119563	-4.84971	1.23643e-06	4.24131e-05	0.669036
ITGA10	41.3131	1.03054	0.212632	4.84661	1.2559e-06	4.29874e-05	2.04279
SLC16A3	322.372	0.592625	0.122303	4.84554	1.26267e-06	4.31251e-05	1.50799
IPO9	2871.33	-0.281731	0.0581898	-4.84158	1.28808e-06	4.38979e-05	0.822604
LNX2	635.192	-0.398635	0.0823439	-4.8411	1.29124e-06	4.39107e-05	0.758576
MAFG	385.528	0.567288	0.11732	4.83537	1.32897e-06	4.50963e-05	1.48174
RBM24	1050.54	0.533947	0.110736	4.82179	1.42273e-06	4.81741e-05	1.44788
FAM227A	103.303	0.843747	0.175049	4.82005	1.43522e-06	4.84926e-05	1.7947
FAM193B	369.892	0.460613	0.0956249	4.81688	1.45823e-06	4.91646e-05	1.37613
RP11-174G6.5	106.52	0.976195	0.203078	4.80699	1.53222e-06	5.15486e-05	1.96727
PHLPP2	795.146	-0.367531	0.0764943	-4.80468	1.54996e-06	5.1927e-05	0.775108
CBLN2	105.722	-0.836377	0.174076	-4.80467	1.55006e-06	5.1927e-05	0.560048
WHAMMP3	82.35	0.786038	0.16373	4.80081	1.58025e-06	5.2826e-05	1.72433
HIP1R	1391.08	0.362208	0.0756114	4.7904	1.66452e-06	5.55252e-05	1.28539
CKAP2L	680.648	-0.701877	0.146584	-4.78824	1.68254e-06	5.60078e-05	0.614772
RAB11FIP4	1308.91	0.342	0.0714675	4.78539	1.7066e-06	5.66885e-05	1.26751
SERPINI1	139.777	0.886245	0.185223	4.78474	1.71206e-06	5.67504e-05	1.84836
TNFRSF12A	706.422	-0.733175	0.153334	-4.78155	1.73953e-06	5.75397e-05	0.601578
GALNT5	55.6619	1.33397	0.279127	4.77907	1.7611e-06	5.81312e-05	2.52095
ARHGEF6	396.284	-0.491446	0.10289	-4.77643	1.78433e-06	5.87747e-05	0.711312
SKA1	411.906	-0.435097	0.0911033	-4.77586	1.7894e-06	5.88187e-05	0.739644
ATAD3B	594.242	0.448935	0.0940168	4.77506	1.79658e-06	5.89315e-05	1.36503
ZNF160	630.23	0.389458	0.08162	4.7716	1.82771e-06	5.98281e-05	1.3099
CTD-2228K2.7	99.9255	1.26344	0.264937	4.76882	1.85305e-06	6.04871e-05	2.40067
CNN2	992.706	-0.498799	0.104602	-4.76855	1.85553e-06	6.04871e-05	0.707696
RPS6KA4	530.371	-0.384489	0.0806523	-4.76724	1.86769e-06	6.07577e-05	0.766051
TTLL3	128.833	0.735005	0.154203	4.76646	1.87487e-06	6.08655e-05	1.6644
NLN	1479.79	-0.256994	0.0539697	-4.76183	1.91849e-06	6.21537e-05	0.83683
TPM1	2564.82	-0.396422	0.0832614	-4.76118	1.92467e-06	6.22258e-05	0.75974
KDM5B	3364.33	0.251971	0.0529861	4.75542	1.98034e-06	6.38944e-05	1.19083
RAPGEF3	155.374	0.574445	0.120839	4.7538	1.99632e-06	6.42781e-05	1.4891
ARPC1A	2425.64	-0.253123	0.0532544	-4.75309	2.0033e-06	6.43712e-05	0.839078
LPAR1	221.405	0.445868	0.0938161	4.75257	2.00845e-06	6.44054e-05	1.36213
ADCY3	590.945	-0.483392	0.101796	-4.74862	2.04807e-06	6.55424e-05	0.715294
GALNT7	1513.18	0.35285	0.0743393	4.74649	2.0698e-06	6.61034e-05	1.27708
MCM6	2975.35	-0.554766	0.117095	-4.73777	2.16087e-06	6.88724e-05	0.680767
RP11-54O7.3	193.128	0.647771	0.13686	4.73307	2.21146e-06	7.03423e-05	1.56675
ASXL1	1037.79	-0.286864	0.0606271	-4.73162	2.2274e-06	7.07066e-05	0.819682
ATP13A2	701.324	-0.57123	0.12074	-4.73108	2.23329e-06	7.07508e-05	0.673043
GMNN	687.436	-0.365767	0.0773307	-4.7299	2.24626e-06	7.10189e-05	0.776056
RAB20	209.155	-0.57404	0.121453	-4.72642	2.28509e-06	7.21016e-05	0.671733
KMO	61.5266	0.963656	0.203912	4.72585	2.29155e-06	7.21609e-05	1.95025
SPOCD1	210.832	0.553698	0.117233	4.72305	2.32331e-06	7.3015e-05	1.46784
STC1	1438.21	-0.417471	0.0884185	-4.72154	2.34068e-06	7.34144e-05	0.748736
BSDC1	913.672	0.512328	0.108617	4.71682	2.39556e-06	7.49862e-05	1.42635
MCM10	1418.21	-0.367875	0.0780077	-4.71588	2.40673e-06	7.51866e-05	0.774923
ANKRD13D	1275.07	0.354578	0.0751995	4.71516	2.41519e-06	7.53013e-05	1.27861
WDR1	4245.59	-0.265935	0.0564405	-4.71177	2.4557e-06	7.6413e-05	0.83166
TPX2	3568.71	-0.575432	0.122137	-4.71137	2.46057e-06	7.64137e-05	0.671085
C1orf64	463.746	0.594025	0.126159	4.70853	2.49516e-06	7.73351e-05	1.50945
DSP	13289.1	0.386776	0.0821746	4.70676	2.51683e-06	7.78535e-05	1.30747
HNRNPU-AS1	247.873	0.74359	0.158153	4.70172	2.57976e-06	7.96438e-05	1.67434
KRT8P8	17.8568	-2.36537	0.50327	-4.69999	2.60168e-06	8.01634e-05	0.194068
C17orf58	465.805	0.577536	0.122918	4.69853	2.62042e-06	8.0583e-05	1.4923
EIF2AK2	1773.71	-0.449866	0.0957575	-4.69797	2.62759e-06	8.06459e-05	0.732111
N4BP3	695.161	0.553287	0.117843	4.69511	2.6646e-06	8.16227e-05	1.46743
TPK1	82.66	0.898084	0.191538	4.68881	2.74803e-06	8.40151e-05	1.86359
ZNF185	855.789	-0.460841	0.0983237	-4.68698	2.77267e-06	8.46042e-05	0.726562
TSPAN4	546.419	-0.528991	0.112965	-4.6828	2.82981e-06	8.61805e-05	0.693039
RP11-480A16.1	238.048	0.603317	0.128849	4.68235	2.836e-06	8.62023e-05	1.51921
STT3A	4295.81	-0.215271	0.0459849	-4.68135	2.84992e-06	8.64586e-05	0.861384
GLUD1	5444.88	0.572602	0.122409	4.67777	2.90005e-06	8.78103e-05	1.4872
HACD2	2447.71	-0.290501	0.0621295	-4.67574	2.92892e-06	8.83446e-05	0.817618
SKA2	2810.34	-0.379406	0.081139	-4.676	2.92526e-06	8.83446e-05	0.768754
VAV3	3054.19	0.457124	0.0977755	4.67524	2.93605e-06	8.83787e-05	1.3728
TRIM29	26.9495	-1.41262	0.302173	-4.67488	2.94128e-06	8.83787e-05	0.375628
PPT1	6735.47	-0.392189	0.083998	-4.66903	3.02623e-06	9.04991e-05	0.761972
TIMM10	465.835	-0.436075	0.0934011	-4.66884	3.02909e-06	9.04991e-05	0.739143
CD3EAP	421.506	-0.714189	0.152969	-4.66885	3.02885e-06	9.04991e-05	0.609548
XAGE2	21.6615	-1.40328	0.30074	-4.66609	3.06986e-06	9.15434e-05	0.378069
NRIP1	7548.57	0.471767	0.10112	4.66543	3.07979e-06	9.16659e-05	1.38681
MST1L	27.0055	1.48906	0.319941	4.65417	3.2529e-06	9.66358e-05	2.80706
PNPLA7	103.459	0.781744	0.168006	4.65308	3.27014e-06	9.6965e-05	1.71921
STS	582.647	0.470944	0.101316	4.64828	3.34716e-06	9.9062e-05	1.38602
SPRY2	51.9388	-1.02704	0.221541	-4.6359	3.55383e-06	0.000104981	0.490715
RORC	244.411	0.456893	0.0985789	4.63479	3.57293e-06	0.000105348	1.37258
PXK	617.678	-0.360488	0.077812	-4.63281	3.6073e-06	0.000106163	0.778901
S100A10	2392.83	-0.971452	0.209857	-4.62911	3.67235e-06	0.000107875	0.509992
CYFIP2	305.286	-0.47106	0.101787	-4.62788	3.69425e-06	0.000108316	0.721435
SGOL1	503.049	-0.478981	0.103574	-4.62453	3.75446e-06	0.000109877	0.717484
PPM1A	2334.04	0.262621	0.0568145	4.62243	3.79266e-06	0.000110789	1.19966
DHRS2	262.167	0.823392	0.178333	4.61716	3.89028e-06	0.00011343	1.76956
GSG2	288.358	-0.473575	0.102674	-4.61242	3.98006e-06	0.000115834	0.720178
TSKU	11418.2	0.555206	0.120433	4.61007	4.02531e-06	0.000116935	1.46938
TGM1	27.0716	-1.32233	0.2869	-4.60901	4.04589e-06	0.000117316	0.399889
NBPF1	1603.01	-0.247933	0.0538142	-4.60719	4.08138e-06	0.000118128	0.842102
IMP4	971.096	-0.312247	0.0677893	-4.60614	4.10221e-06	0.000118512	0.805387
NTN4	64.4363	-0.92576	0.20119	-4.60141	4.19642e-06	0.000121012	0.526403
HSF4	116.527	0.791864	0.172258	4.59696	4.287e-06	0.000122978	1.73131
PAQR6	143.024	0.659212	0.143395	4.59719	4.28237e-06	0.000122978	1.57922
MLLT4	1997.08	0.311145	0.0676857	4.59691	4.28802e-06	0.000122978	1.24069
PCF11	1900.53	0.289072	0.0629131	4.59479	4.33189e-06	0.00012401	1.22185
EPHB4	1683.3	0.28139	0.0612623	4.59319	4.36514e-06	0.000124735	1.21537
ACACA	2842.35	-0.376778	0.082052	-4.59194	4.39138e-06	0.000125031	0.770156
PLCD3	636.766	-0.47279	0.102958	-4.59206	4.389e-06	0.000125031	0.72057
MTMR1	1110.05	-0.310364	0.0676184	-4.58994	4.43376e-06	0.00012601	0.806438
FADS1	1350.9	-0.351257	0.0765542	-4.58834	4.46785e-06	0.00012675	0.783901
CDK6	495.583	-0.725799	0.158541	-4.57799	4.69476e-06	0.000132948	0.604662
ALYREF	1849.23	-0.34644	0.0757058	-4.57614	4.73637e-06	0.000133885	0.786522
C2orf72	270.981	0.602145	0.131622	4.57481	4.76655e-06	0.000134497	1.51797
TSC22D3	914.301	0.534318	0.116813	4.57415	4.78154e-06	0.000134679	1.44826
ERO1B	396.324	0.501341	0.109782	4.56668	4.9551e-06	0.000139318	1.41553
NRCAM	2594.8	-1.05365	0.230766	-4.56587	4.97429e-06	0.000139608	0.481749
KIRREL	50.8867	-0.842059	0.184486	-4.56434	5.01065e-06	0.000140379	0.557847
TGFBR3	160.065	-1.01618	0.222678	-4.56344	5.03211e-06	0.000140729	0.494424
LGALS3	2861.01	-0.279764	0.0613472	-4.56035	5.10696e-06	0.000142569	0.823726
DCP2	4030.78	-0.349585	0.0767705	-4.55363	5.27273e-06	0.000146937	0.78481
POLR3E	836.876	0.410185	0.090141	4.55048	5.35244e-06	0.000148894	1.32886
CDS1	990.137	-0.269543	0.0592461	-4.54955	5.37614e-06	0.00014929	0.829582
USP43	192.575	-0.584354	0.128472	-4.54849	5.40319e-06	0.000149777	0.666948
RN7SKP71	127.565	-1.25746	0.277369	-4.53354	5.80039e-06	0.000160505	0.418279
ICA1	842.27	0.355338	0.078433	4.53046	5.88549e-06	0.000162289	1.27929
GOT2	1608.33	-0.303579	0.0670081	-4.53048	5.88486e-06	0.000162289	0.81024
RAB37	76.1292	0.899781	0.198629	4.52996	5.8996e-06	0.000162394	1.86578
STAT6	920.441	0.341405	0.0754057	4.52757	5.96648e-06	0.000163948	1.26699
AC009502.4	74.9141	0.929528	0.205363	4.52627	6.00348e-06	0.000164677	1.90465
PTPN21	412.358	-0.516407	0.114113	-4.52539	6.02839e-06	0.000165073	0.699111
TRAK2	2032.13	-0.259421	0.0573448	-4.52388	6.07159e-06	0.000165967	0.835423
NRM	219.483	-0.764866	0.169149	-4.52185	6.13023e-06	0.00016728	0.588508
GLUL	12768.6	0.358914	0.079388	4.52101	6.15442e-06	0.000167649	1.28246
PGR	6803.45	0.42978	0.0951373	4.51747	6.25821e-06	0.000170182	1.34703
ATG2B	1455.29	0.267123	0.0591573	4.51547	6.31765e-06	0.000171502	1.20341
PDCD11	1444.28	-0.387971	0.0859311	-4.51491	6.33445e-06	0.000171662	0.764204
NBPF8	382.285	0.662587	0.146875	4.51125	6.44474e-06	0.000174052	1.58292
NPEPPS	2558.62	0.377057	0.0835797	4.51134	6.44184e-06	0.000174052	1.29869
DUSP10	192.681	0.756715	0.167792	4.50985	6.48723e-06	0.000174601	1.68964
RPS26	3259.97	-0.297916	0.0660538	-4.51021	6.47644e-06	0.000174601	0.813426
NOCT	235.602	0.518063	0.114938	4.50732	6.56511e-06	0.000176395	1.43203
TOR1AIP2	3612.02	-0.208177	0.0461975	-4.50625	6.59832e-06	0.000176931	0.86563
LCP1	744.696	-0.58146	0.129043	-4.50595	6.60751e-06	0.000176931	0.668287
LIMA1	1117.99	-0.341566	0.0758133	-4.50536	6.626e-06	0.000177124	0.789184
KRT8	76750.5	-0.45251	0.100518	-4.5018	6.73803e-06	0.000179814	0.73077
SKP2	775.256	-0.366786	0.0815206	-4.49931	6.81751e-06	0.000181627	0.775508
RADIL	82.3277	0.687629	0.152873	4.49805	6.85799e-06	0.000182397	1.61063
MED23	833.247	0.526633	0.117155	4.49517	6.95151e-06	0.000184573	1.44056
DOK7	664.734	0.632354	0.140721	4.49366	7.00095e-06	0.000185572	1.55009
HERC2P3	256.135	0.55861	0.124337	4.49271	7.03212e-06	0.000186085	1.47285
PCDH1	1146.35	0.442398	0.0984791	4.49231	7.04558e-06	0.000186129	1.35886
NNT	1657.47	-0.251786	0.0561031	-4.48792	7.19207e-06	0.00018968	0.839856
SASH1	918.303	0.597145	0.133271	4.48068	7.44068e-06	0.000195909	1.51272
HERC2P2	826.33	0.358904	0.0801518	4.47781	7.54141e-06	0.00019823	1.28245
XPO1	7429.64	-0.216258	0.0483491	-4.47285	7.71826e-06	0.00020254	0.860795
ARL4D	53.9157	-0.800467	0.179016	-4.47147	7.7684e-06	0.000203517	0.574163
KIF20B	2161.43	-0.304628	0.0681564	-4.46954	7.83869e-06	0.000205017	0.809651
LATS2	292.202	-0.626703	0.140238	-4.46886	7.86392e-06	0.000205336	0.647655
MARCH6	4438.94	0.274038	0.0613545	4.46647	7.95226e-06	0.000207299	1.20919
FAM110C	224.529	0.613553	0.1374	4.46545	7.99016e-06	0.000207942	1.53002
MREG	1182.29	0.438923	0.0983235	4.46406	8.04193e-06	0.000208944	1.35559
XKR7	96.1777	-1.53547	0.344262	-4.46017	8.18933e-06	0.000212423	0.344967
RP11-126H7.4	34.2184	1.00938	0.226419	4.45804	8.27129e-06	0.000214197	2.01305
SRGAP2	965.985	-0.513536	0.115205	-4.45758	8.28887e-06	0.000214299	0.700503
ZDHHC12	745.203	-0.328239	0.0736612	-4.45606	8.34781e-06	0.000215469	0.796508
SREBF1	2761.42	0.314913	0.0707138	4.45334	8.45448e-06	0.000217666	1.24394
MELK	1275.45	-0.33935	0.0762038	-4.45319	8.46058e-06	0.000217666	0.790398
CACNA1H	1445.98	0.368142	0.0828452	4.44373	8.84114e-06	0.000226716	1.29069
NBPF14	2146.79	-0.462042	0.103974	-4.44383	8.83715e-06	0.000226716	0.725958
AP3M1	1758.18	-0.322543	0.0727059	-4.43627	9.15301e-06	0.000234332	0.799659
SNX8	521.977	-0.8472	0.190994	-4.43573	9.176e-06	0.000234539	0.555863
DDX17	7647.13	0.262548	0.059226	4.43299	9.29369e-06	0.000237162	1.1996
NDUFA6-AS1	118.067	0.653051	0.147368	4.43144	9.36043e-06	0.000238479	1.57249
NR4A1	169.377	1.00547	0.226912	4.43109	9.37588e-06	0.000238487	2.00759
PARP9	416.902	0.361026	0.0815807	4.42539	9.62675e-06	0.000244473	1.28434
TIGD2	219.764	-0.460286	0.104033	-4.42442	9.6701e-06	0.000245178	0.726842
BNIPL	434.664	0.588963	0.133167	4.42272	9.74656e-06	0.00024672	1.50416
DCLRE1B	653.117	-0.420628	0.0951182	-4.42216	9.77186e-06	0.000246963	0.747099
POLD2	2483.32	-0.237283	0.0537264	-4.41652	1.00303e-05	0.000253089	0.848341
RP11-609N14.4	121.686	0.709269	0.160607	4.41617	1.00464e-05	0.00025309	1.63498
TARBP1	883.438	0.445547	0.100931	4.41438	1.01301e-05	0.00025479	1.36183
BOD1	1157.29	-0.352919	0.0800284	-4.40992	1.03408e-05	0.000259673	0.782998
TMPO-AS1	251.616	-0.428969	0.0973018	-4.40865	1.04018e-05	0.00026079	0.742792
C4orf29	336.382	0.445789	0.101212	4.40452	1.06021e-05	0.000264968	1.36206
NCAPH	784.057	-0.453817	0.103031	-4.40468	1.05941e-05	0.000264968	0.730109
GCSH	553.525	-0.384796	0.0873736	-4.40403	1.06256e-05	0.000265136	0.765887
DAPK2	158.978	-0.699941	0.158995	-4.40227	1.07124e-05	0.000266878	0.615597
SBDS	2417.61	-0.316254	0.0719007	-4.39848	1.09009e-05	0.000271146	0.803152
FAM102B	2464.21	0.353068	0.0803407	4.39464	1.10958e-05	0.000275558	1.27727
ATP13A3	4988.7	-0.33967	0.0773896	-4.38909	1.13826e-05	0.000282234	0.790222
SEC61A1	4247.33	-0.233048	0.0531203	-4.38717	1.14835e-05	0.000284288	0.850836
PHTF2	1594.98	-0.251732	0.0573935	-4.38606	1.15421e-05	0.000285291	0.839888
SGCB	540.878	-0.619575	0.141411	-4.38137	1.17935e-05	0.000291047	0.650863
NT5DC2	621.068	-0.606095	0.138655	-4.37125	1.23536e-05	0.000304393	0.656972
RNY1	425.03	-1.07709	0.24646	-4.37024	1.24112e-05	0.000305336	0.473985
FTX	155.477	0.723431	0.165606	4.36839	1.25166e-05	0.000306968	1.6511
SYT7	1014.68	0.460412	0.105391	4.36863	1.2503e-05	0.000306968	1.37594
TBCE	910.947	-0.241095	0.0552057	-4.36722	1.25838e-05	0.000308137	0.846103
PHACTR2	1100.75	-0.335401	0.0769477	-4.35882	1.30766e-05	0.000319706	0.792564
PARD6B	5111.85	0.272275	0.0625014	4.3563	1.32281e-05	0.000322908	1.20771
TAF5L	763.586	-0.253395	0.0582073	-4.35332	1.34093e-05	0.000326825	0.83892
CDT1	673.931	-0.467405	0.10739	-4.35242	1.34643e-05	0.00032766	0.723264
SUV39H2	819.575	-0.296571	0.0681574	-4.35128	1.35348e-05	0.000328137	0.814185
SPC25	376.271	-0.494365	0.113609	-4.35147	1.3523e-05	0.000328137	0.709874
RP5-875O13.1	155.943	-1.65906	0.381298	-4.35109	1.35464e-05	0.000328137	0.316646
OBSL1	955.697	0.392053	0.090163	4.34827	1.37219e-05	0.000331875	1.31226
OLFM1	1693.02	0.244831	0.0563352	4.34597	1.38662e-05	0.000334852	1.18495
ARID5A	27.0376	1.49335	0.343929	4.34202	1.41177e-05	0.000340403	2.81541
TUBB3	915.833	0.629947	0.145132	4.34052	1.42144e-05	0.000342211	1.54751
CERS6	4824.84	0.287163	0.0661712	4.3397	1.42678e-05	0.000342972	1.22024
HIST1H2BM	755.961	-0.497917	0.114786	-4.33777	1.43935e-05	0.000345466	0.708128
KIF13B	1114.26	0.272911	0.0630553	4.32811	1.50392e-05	0.000360414	1.20824
LINC00511	62.2092	0.818997	0.189264	4.32728	1.50963e-05	0.000361233	1.76418
CORO2A	497.789	0.452681	0.104646	4.32583	1.5196e-05	0.000363067	1.36858
DCBLD2	990.894	-0.255824	0.0591509	-4.32493	1.52579e-05	0.000363766	0.837509
COX5A	1562.36	-0.35125	0.0812188	-4.32474	1.52715e-05	0.000363766	0.783905
KDM7A	691.452	-0.493398	0.114187	-4.32096	1.5535e-05	0.000369484	0.71035
KPNB1	9405.58	-0.320658	0.074227	-4.31997	1.56052e-05	0.000370595	0.800704
FGFR4	1468.76	0.429972	0.0995476	4.31926	1.56553e-05	0.000371225	1.34721
NCAPD2	2881.31	-0.668602	0.154875	-4.31703	1.58143e-05	0.00037443	0.629116
FBXL8	79.1374	0.872639	0.202237	4.31492	1.59658e-05	0.000377037	1.83101
CHKA	805.654	-0.290687	0.0673693	-4.31483	1.59723e-05	0.000377037	0.817513
POLDIP2	1568.11	-0.230161	0.0533513	-4.31407	1.60278e-05	0.000377781	0.85254
RBM28	1070.71	-0.512298	0.118851	-4.31043	1.62936e-05	0.000383473	0.701105
LPAR6	100.024	1.07839	0.250229	4.30964	1.63524e-05	0.000383708	2.11168
TRIM28	5346.9	-0.24658	0.0572123	-4.30992	1.63316e-05	0.000383708	0.842892
ANKRD37	56.8259	1.25196	0.290937	4.3032	1.68351e-05	0.000394447	2.38165
TMEM154	130.45	0.69012	0.160445	4.3013	1.69802e-05	0.000397257	1.61342
ATHL1	190.871	0.608027	0.141478	4.29768	1.72592e-05	0.000403184	1.52417
DARS2	2391.62	-0.286137	0.0666059	-4.29598	1.73926e-05	0.000405699	0.820095
ZBTB22	311.608	0.417933	0.0973438	4.29337	1.7598e-05	0.000409882	1.33601
NCAPD3	2244.09	-0.362504	0.084461	-4.29197	1.77095e-05	0.000411871	0.777813
PCMTD2	1218.19	0.382673	0.0892474	4.28778	1.80466e-05	0.000418474	1.30376
MBD4	846.088	0.356415	0.0831184	4.28804	1.80255e-05	0.000418474	1.28024
H2AFX	1710.99	-0.655078	0.15283	-4.28631	1.81663e-05	0.000420631	0.635041
DSCC1	568.594	-0.390334	0.0912217	-4.27896	1.87765e-05	0.000434121	0.762953
UBE2Q1	1225.82	-0.204405	0.0477839	-4.27771	1.88829e-05	0.000435303	0.867896
TIMM23	1337.49	-0.314194	0.073449	-4.27771	1.88824e-05	0.000435303	0.8043
TYMS	750.716	-0.757616	0.177195	-4.27561	1.90611e-05	0.000438768	0.591473
KCNJ11	284.923	0.713777	0.167271	4.26718	1.97961e-05	0.000455022	1.64009
EGR1	83.338	2.38694	0.559428	4.26676	1.98336e-05	0.000455219	5.23047
RRM2	3352.2	-0.551859	0.129547	-4.25991	2.04506e-05	0.000468697	0.68214
PTGES	843.778	0.406691	0.0955106	4.25807	2.06199e-05	0.00047189	1.32564
DDX6	6200.85	-0.431836	0.101432	-4.25738	2.06833e-05	0.000472655	0.741318
HCFC1R1	274.859	-0.712817	0.167491	-4.25584	2.08262e-05	0.00047523	0.610128
GNA11	1145.06	-0.262799	0.0617803	-4.25377	2.10199e-05	0.000478955	0.833469
DAG1	2988.49	-0.563612	0.132532	-4.25265	2.11253e-05	0.000480662	0.676606
EREG	51.099	0.804826	0.189345	4.25059	2.13207e-05	0.000484407	1.74694
SGSM3	1284.72	0.288312	0.0679432	4.24342	2.20134e-05	0.000499426	1.22121
AIFM3	57.5502	0.712042	0.167937	4.23995	2.23571e-05	0.000506494	1.63812
DGKZ	1511.74	0.342815	0.0809051	4.23725	2.26278e-05	0.000511889	1.26823
PAK2	3261.86	-0.540547	0.127588	-4.23666	2.26873e-05	0.000512499	0.68751
STAT2	960.447	0.241521	0.0570635	4.2325	2.31105e-05	0.000519821	1.18224
ATP5O	2039.06	-0.280671	0.0663133	-4.2325	2.31105e-05	0.000519821	0.823208
ACOT7	882.429	-0.608458	0.143757	-4.23253	2.31077e-05	0.000519821	0.655897
BORA	318.774	-0.390518	0.0923125	-4.2304	2.33281e-05	0.000523966	0.762855
CNN3	6961.7	0.304326	0.0720067	4.22636	2.375e-05	0.000532684	1.23484
DNAH5	288.911	0.501937	0.118777	4.22586	2.3803e-05	0.000533113	1.41611
HLF	271.246	-1.20916	0.286516	-4.22023	2.44058e-05	0.000545838	0.432519
RP3-368A4.5	153.535	0.845915	0.200502	4.21898	2.45409e-05	0.000547475	1.7974
PRKDC	12449.5	-0.298089	0.0706554	-4.21891	2.45486e-05	0.000547475	0.813329
RNU5E-6P	34.2662	-1.78423	0.423025	-4.2178	2.46698e-05	0.0005494	0.29033
PEG10	6293.29	0.501981	0.119128	4.2138	2.51113e-05	0.000558443	1.41616
NOXA1	181.404	0.664489	0.157829	4.21018	2.55166e-05	0.000566655	1.58501
CDK4	1962.86	-0.276029	0.0655773	-4.20922	2.56254e-05	0.00056827	0.825861
E2F2	637.64	-0.337574	0.080223	-4.20794	2.57707e-05	0.000570688	0.791371
ATP1B3	1271.21	-0.408387	0.0970703	-4.20713	2.58637e-05	0.000571944	0.753465
PFKFB4	262.263	0.569941	0.1355	4.20622	2.59681e-05	0.000573447	1.48446
PYGL	677.179	-0.317978	0.0756215	-4.20487	2.61232e-05	0.000576064	0.802193
SNAPC3	850.172	0.320098	0.0761379	4.20419	2.62024e-05	0.000577003	1.24842
ZBTB7C	155.829	1.14463	0.272774	4.19626	2.71362e-05	0.00059673	2.21089
LINC00893	41.4059	1.00271	0.239177	4.19235	2.7608e-05	0.000606259	2.00376
SULT1A1	312.611	0.397824	0.0949505	4.1898	2.792e-05	0.000611405	1.31752
BYSL	382.109	-0.564239	0.13466	-4.19009	2.78841e-05	0.000611405	0.676312
RCC1	1273.03	-0.419172	0.100113	-4.187	2.8267e-05	0.000618144	0.747854
WDR45	362.916	0.486309	0.11629	4.18188	2.89107e-05	0.000631345	1.40086
SATB1	1871.95	-0.47812	0.114383	-4.17998	2.91539e-05	0.000635772	0.717912
PHF20	1629.52	-0.287711	0.0689273	-4.17412	2.99135e-05	0.000650536	0.819201
GRAMD2	39.1897	-0.841156	0.201502	-4.17442	2.98747e-05	0.000650536	0.558196
MCM3	4371.89	-0.292312	0.0700439	-4.17326	3.0027e-05	0.000652103	0.816593
PRMT5	2016.02	-0.252226	0.0604604	-4.17175	3.02263e-05	0.000655527	0.8396
CXorf40B	687.461	0.449961	0.107986	4.16684	3.08848e-05	0.000668888	1.366
SIX1	126.673	0.686053	0.164861	4.16141	3.16288e-05	0.00068406	1.60888
EPB41L4A	146.026	-0.608215	0.146223	-4.15951	3.1893e-05	0.000688826	0.656008
DIO1	54.2174	-1.47189	0.354457	-4.15254	3.28812e-05	0.000709198	0.360508
PLA2G6	139.294	0.660533	0.159293	4.14665	3.37378e-05	0.000726678	1.58067
SPATS2L	718.388	-0.396288	0.0956867	-4.14152	3.45017e-05	0.000742116	0.759811
TSPAN31	727.846	0.304768	0.0736303	4.13917	3.48569e-05	0.000748691	1.23522
SLC1A5	3852.26	-0.409056	0.0988329	-4.13887	3.49025e-05	0.000748691	0.753116
WHSC1	4103.7	-0.312256	0.0754852	-4.13665	3.52413e-05	0.000754932	0.805382
CA12	8368.58	-0.212697	0.0514724	-4.13226	3.59213e-05	0.00076741	0.862922
PRSS12	28.4721	-1.41889	0.343366	-4.1323	3.59147e-05	0.00076741	0.373999
ZNF799	283.97	0.63222	0.153112	4.12912	3.64152e-05	0.000776908	1.54995
ACCS	100.66	0.700851	0.16975	4.12871	3.648e-05	0.000777237	1.62546
FLNB	20173.1	0.295718	0.0717462	4.12173	3.7604e-05	0.000800101	1.2275
ANKRD36	709.269	0.447961	0.108728	4.12001	3.78855e-05	0.000805002	1.36411
ZNF250	403.466	0.507964	0.123316	4.11921	3.80173e-05	0.000806493	1.42204
UHRF1BP1	1565.07	-0.290175	0.0704539	-4.11865	3.81093e-05	0.000806493	0.817803
POLA2	745.73	-0.37646	0.091403	-4.11868	3.81047e-05	0.000806493	0.770325
SPICE1	720.106	0.338973	0.0823512	4.11619	3.85189e-05	0.000814067	1.26486
NBPF20	748.753	-0.464868	0.113009	-4.11356	3.89612e-05	0.000822311	0.724537
OSGIN1	511.887	0.546995	0.133036	4.11165	3.92845e-05	0.000828025	1.46104
ESYT1	3608.58	-0.158004	0.0384435	-4.11004	3.95582e-05	0.000831971	0.896264
SNORA44	17.9301	-1.88756	0.459267	-4.10993	3.95774e-05	0.000831971	0.270265
KRT8P3	22.2949	-1.54092	0.375071	-4.10834	3.98512e-05	0.00083661	0.343666
STAG3L5P	303.228	0.508711	0.12388	4.10649	4.01724e-05	0.000841252	1.42278
CLSPN	793.558	-0.740873	0.180417	-4.10645	4.01792e-05	0.000841252	0.598377
AC018816.3	128.933	0.566229	0.137904	4.10597	4.02616e-05	0.000841616	1.48065
FAM84B	5771.76	0.33881	0.0825274	4.10543	4.03569e-05	0.000841616	1.26471
LRP11	1252.04	-0.338712	0.0825011	-4.10555	4.03361e-05	0.000841616	0.790747
CCNDBP1	560.521	0.633936	0.154501	4.10313	4.07599e-05	0.000848895	1.55179
CTPS1	859.789	-0.475272	0.115914	-4.10023	4.12748e-05	0.000858483	0.719331
PRODH	218.853	0.562606	0.137328	4.09681	4.18879e-05	0.000868939	1.47693
GYG2	47.0057	-1.24142	0.303011	-4.09693	4.18664e-05	0.000868939	0.422957
ERMP1	3560.48	-0.212868	0.0519756	-4.09554	4.21181e-05	0.000872566	0.86282
SMC4	6438.17	-0.446111	0.109038	-4.09134	4.28888e-05	0.000887364	0.734019
SMIM14	4271.83	0.393467	0.0962226	4.08914	4.32985e-05	0.000894665	1.31355
ANKRD10	439.61	0.540214	0.132173	4.08718	4.36656e-05	0.000901069	1.45419
RPS2	17269	-0.433805	0.106209	-4.08443	4.4185e-05	0.000910593	0.740307
SNRPD1	1147.3	-0.313716	0.0768599	-4.08166	4.47152e-05	0.000920314	0.804567
LINC01089	134.259	0.565786	0.138676	4.07992	4.5052e-05	0.000926036	1.48019
PAICS	4313.45	-0.425864	0.104445	-4.07741	4.55404e-05	0.000934854	0.744393
SAT1	699.115	0.544113	0.133492	4.076	4.58167e-05	0.000939301	1.45812
FGFRL1	429.043	0.413741	0.101591	4.07263	4.64854e-05	0.000950536	1.33214
ALDH1B1	393.644	-0.510729	0.125397	-4.07291	4.643e-05	0.000950536	0.701868
BCL6	316.38	0.672879	0.165484	4.06613	4.78002e-05	0.000975406	1.59425
IPO11	1373.19	-0.231788	0.0570063	-4.06601	4.78256e-05	0.000975406	0.851579
ARHGEF10	308.181	-0.535526	0.131763	-4.0643	4.81768e-05	0.000981298	0.689907
CDKN2C	380.373	-0.485738	0.119533	-4.06362	4.83164e-05	0.000982871	0.714132
SPEF2	310.139	0.368753	0.0907628	4.06282	4.84838e-05	0.000984458	1.29124
RNU5D-1	55.7452	-1.59654	0.39298	-4.06265	4.85195e-05	0.000984458	0.330669
NMNAT1	221.1	0.582305	0.143541	4.05671	4.97692e-05	0.00100852	1.49724
ZNF398	694.444	-0.338276	0.0835665	-4.04798	5.16611e-05	0.00104551	0.790986
ARSG	356.564	0.363612	0.0898349	4.04756	5.17541e-05	0.00104604	1.28664
TUBGCP6	718.119	0.34017	0.0840703	4.04626	5.20421e-05	0.00105052	1.26591
UBE2S	1449.09	-0.326107	0.0806032	-4.04584	5.21367e-05	0.00105108	0.797686
BAZ2B	816.342	0.353933	0.0875364	4.04326	5.27125e-05	0.00106133	1.27804
KHNYN	1794.89	0.273573	0.0677417	4.03846	5.38024e-05	0.00108051	1.2088
EFNA5	140.751	-0.753602	0.186594	-4.03874	5.374e-05	0.00108051	0.593121
BHLHE40	1573.55	0.919976	0.227971	4.03549	5.44888e-05	0.0010929	1.89208
MYL5	144.832	0.507318	0.125739	4.03467	5.4678e-05	0.0010953	1.4214
MARS	2671.29	-0.249277	0.0618808	-4.02834	5.6173e-05	0.00112382	0.841318
STMND1	172.976	0.760496	0.18881	4.02783	5.62941e-05	0.00112481	1.69407
TAGLN2	3203.41	-0.502208	0.124781	-4.02472	5.70435e-05	0.00113834	0.706025
LEPROT	830.15	-0.292774	0.0727708	-4.02323	5.74043e-05	0.00114297	0.816331
PVR	550.69	-0.317057	0.0788079	-4.02317	5.74208e-05	0.00114297	0.802706
PITX1	249.76	-0.408025	0.10143	-4.02271	5.75315e-05	0.00114373	0.753654
YBX1	6999.31	-0.287707	0.0716752	-4.01404	5.96895e-05	0.00118513	0.819203
DENND5B	302.227	0.45545	0.113476	4.01364	5.97898e-05	0.00118563	1.37121
MST1P2	23.1053	1.29072	0.321624	4.01314	5.99158e-05	0.00118663	2.4465
SLC4A7	1257.23	0.327911	0.0817155	4.01283	5.99948e-05	0.00118671	1.25519
PCGF3	1403.31	0.247181	0.0616327	4.01055	6.05768e-05	0.00119672	1.18689
EXD3	132.198	0.571491	0.142664	4.00584	6.17971e-05	0.00121929	1.48606
INTS7	923.773	-0.343103	0.0856724	-4.00483	6.2063e-05	0.00122196	0.788344
ODC1	1136.08	-0.470621	0.117516	-4.00473	6.20876e-05	0.00122196	0.721654
C1QTNF6	340.456	-0.637665	0.159331	-4.00213	6.27738e-05	0.00123393	0.642752
KIF1C	2560.69	-0.307086	0.0768654	-3.99511	6.46629e-05	0.00126947	0.808273
VTI1B	2126.18	-0.206784	0.0517742	-3.99395	6.49813e-05	0.00127413	0.866467
KDELC2	677.264	-0.273138	0.0683972	-3.99341	6.51311e-05	0.00127548	0.827518
PPIF	1505.57	-0.2923	0.0732384	-3.99107	6.57757e-05	0.00128651	0.816599
GPX8	264.38	-0.510405	0.127904	-3.99051	6.59303e-05	0.00128793	0.702026
HSPD1	12615	-0.267088	0.0669367	-3.99016	6.60284e-05	0.00128825	0.830995
PPP2R5D	933.455	-0.274398	0.0687742	-3.98984	6.61186e-05	0.00128841	0.826795
SFI1	479.371	0.391344	0.098124	3.98825	6.65615e-05	0.00129544	1.31161
GALNT6	2597.37	0.345552	0.0866646	3.98723	6.68493e-05	0.00129943	1.27064
COTL1	392.945	-0.398065	0.0998591	-3.98627	6.71206e-05	0.0013031	0.758875
KYNU	1032.03	0.533978	0.134017	3.98439	6.76536e-05	0.00131183	1.44792
CDCA7L	1146.5	-0.383757	0.0963633	-3.9824	6.82233e-05	0.00132125	0.766439
CXorf40A	579.149	0.498066	0.125107	3.98113	6.85892e-05	0.0013267	1.41232
ITGB1BP1	1045.59	-0.361172	0.0907425	-3.98019	6.88605e-05	0.00133032	0.778532
RAD1	960.701	-0.303538	0.0762875	-3.97887	6.9244e-05	0.00133609	0.810263
IGFBP2	2805.93	-0.489938	0.123248	-3.97523	7.03125e-05	0.00135504	0.712056
ERCC6L	571.426	-0.364857	0.0918171	-3.97374	7.07527e-05	0.00136186	0.776546
TMEM87A	1982.48	0.48494	0.122204	3.96828	7.23934e-05	0.00139174	1.39953
BRCA2	1334.8	-0.357737	0.090194	-3.96631	7.29952e-05	0.0014016	0.780388
SCART1	47.2936	0.869462	0.219379	3.96328	7.39261e-05	0.0014143	1.82698
GTF3C4	1977.58	-0.303605	0.0765993	-3.96355	7.38437e-05	0.0014143	0.810225
TTC13	609.541	-0.31161	0.0786149	-3.96375	7.37808e-05	0.0014143	0.805742
PTCD2	351.407	-0.350352	0.0884335	-3.96175	7.44019e-05	0.00142167	0.784393
PCSK4	47.9136	0.912831	0.230503	3.96017	7.48969e-05	0.00142903	1.88274
GGT1	275.801	0.443881	0.112101	3.95965	7.50591e-05	0.00142903	1.36026
VKORC1	780.912	-0.362741	0.0916056	-3.95981	7.50094e-05	0.00142903	0.777686
MAPK8IP3	476.132	0.458111	0.115732	3.95837	7.54636e-05	0.00143499	1.37374
CTSO	121.631	0.574573	0.145218	3.95662	7.60193e-05	0.00144208	1.48924
RBM5	1026.35	0.33716	0.0852082	3.9569	7.59282e-05	0.00144208	1.26327
AC068580.6	109.985	0.550722	0.13924	3.9552	7.64704e-05	0.0014475	1.46482
SYPL1	1955.84	-0.324249	0.0819815	-3.95514	7.64891e-05	0.0014475	0.798714
SIGMAR1	804	-0.454926	0.115075	-3.9533	7.70815e-05	0.00145696	0.729547
CAD	2730.11	-0.542093	0.137165	-3.95213	7.74598e-05	0.00146236	0.686774
PDS5B	1303.56	-0.602754	0.15258	-3.95041	7.80188e-05	0.00147115	0.658496
GS1-124K5.11	88.2165	0.625982	0.158525	3.94878	7.85502e-05	0.00147763	1.54326
NOP16	447.812	-0.379086	0.0959975	-3.94891	7.85062e-05	0.00147763	0.768925
ZNF24	3607.03	0.326797	0.0827984	3.94689	7.91718e-05	0.00148754	1.25423
MPHOSPH6	642.421	0.413033	0.104708	3.9446	7.99325e-05	0.00150004	1.33148
ADAMTS4	125.788	0.812859	0.20612	3.94362	8.02622e-05	0.00150086	1.75669
STMN3	1114.91	0.63078	0.159947	3.94368	8.02402e-05	0.00150086	1.5484
HIST1H3D	1455.03	-0.359252	0.0910847	-3.94415	8.00831e-05	0.00150086	0.779569
SCPEP1	439.575	0.443408	0.11251	3.94108	8.11172e-05	0.00151505	1.35981
UST	351.66	0.402338	0.102112	3.94015	8.14312e-05	0.00151897	1.32165
RNU5E-1	76.8379	-1.24885	0.316977	-3.93989	8.15196e-05	0.00151897	0.420782
CKAP2	1838.85	-0.412117	0.104625	-3.93897	8.18315e-05	0.00152298	0.75152
BCCIP	1040.66	-0.271618	0.0689925	-3.93692	8.25331e-05	0.00153344	0.82839
S1PR3	683.412	-0.540995	0.137421	-3.93676	8.25884e-05	0.00153344	0.687296
KPNA3	770.892	-0.38669	0.0982606	-3.93535	8.3077e-05	0.00154069	0.764883
TCF25	1419.16	0.314006	0.0798112	3.93435	8.34204e-05	0.00154329	1.24315
APEX2	553.849	-0.279426	0.0710179	-3.93458	8.33419e-05	0.00154329	0.823919
WFS1	729.58	-0.476873	0.121215	-3.93409	8.35109e-05	0.00154329	0.718533
TMEM109	1257.56	-0.388452	0.0987531	-3.93357	8.36952e-05	0.00154488	0.763949
PRPS1	537.287	-0.431875	0.109853	-3.93139	8.44578e-05	0.00155713	0.741298
TUBA1C	6324.17	-0.33506	0.0852666	-3.92956	8.51017e-05	0.00156717	0.792751
FBXO8	286.332	0.507686	0.129275	3.92717	8.59515e-05	0.00158097	1.42177
EIF4H	8306.1	-0.24701	0.0629428	-3.92436	8.69589e-05	0.00159763	0.842641
RBM11	52.7442	0.700457	0.178681	3.92015	8.84929e-05	0.00162152	1.62502
ASB13	896.742	0.319291	0.0814528	3.91995	8.85684e-05	0.00162152	1.24772
NUP188	1938.69	-0.33392	0.0851783	-3.92024	8.84595e-05	0.00162152	0.793378
TMED8	1773.11	0.190012	0.0484921	3.91842	8.91314e-05	0.00162994	1.14077
SLC25A16	495.572	0.333117	0.0850511	3.91667	8.97813e-05	0.00163991	1.25973
NOP2	642.796	-0.464723	0.118797	-3.91191	9.15696e-05	0.00167064	0.72461
SIPA1	142.755	0.472033	0.120809	3.90728	9.33401e-05	0.00170016	1.38706
JMY	734.179	0.3026	0.0774484	3.90712	9.34034e-05	0.00170016	1.23337
CCDC85A	136.414	0.862448	0.221205	3.89887	9.66427e-05	0.00175709	1.81812
CATSPERB	78.5699	1.07331	0.275446	3.89663	9.75392e-05	0.00177134	2.10426
HEXDC	270.27	0.401429	0.103055	3.89531	9.80752e-05	0.00177698	1.32082
CDYL2	1128.28	0.273114	0.0701103	3.89549	9.80002e-05	0.00177698	1.20841
XPO5	1857.72	-0.206784	0.0531021	-3.89408	9.85715e-05	0.00178392	0.866467
MATN3	229.023	-0.500964	0.128742	-3.89124	9.97346e-05	0.00180289	0.706634
PICK1	351.946	0.471983	0.12139	3.88816	0.000101005	0.00182376	1.38701
MTFR2	161.608	-0.810639	0.208595	-3.88618	0.000101835	0.00183664	0.570129
IPO5	2725	-0.261165	0.0672428	-3.88391	0.000102791	0.00185177	0.834414
TTC3	6033.41	0.217546	0.056047	3.88148	0.000103822	0.0018682	1.16275
PSMD11	1775.65	-0.501316	0.12926	-3.87836	0.000105164	0.00189019	0.706462
CENPW	350.329	-0.449928	0.116042	-3.87727	0.000105635	0.0018965	0.732079
AHCY	4461.66	-0.240885	0.0621341	-3.87685	0.000105816	0.00189757	0.846226
LRIG3	557.094	-0.454801	0.117343	-3.87582	0.000106268	0.00190351	0.729611
FANCI	3888.96	-0.224223	0.0578919	-3.87314	0.000107444	0.00192239	0.856056
PA2G4	4137	-0.2205	0.0569426	-3.87232	0.000107804	0.00192445	0.858268
AMER1	217.451	-0.49494	0.127809	-3.8725	0.000107727	0.00192445	0.709591
CDH3	512.463	-0.431932	0.111588	-3.87076	0.000108494	0.00193459	0.741268
SYBU	211.395	-0.972862	0.251469	-3.86871	0.000109412	0.00194874	0.509494
DHCR7	2401.69	-0.273502	0.0707598	-3.86522	0.00011099	0.00197462	0.827309
ELAVL1	1485.19	-0.338382	0.0875529	-3.86488	0.000111144	0.00197513	0.790928
ZBTB16	24.0394	1.0275	0.265977	3.86313	0.000111943	0.00198708	2.03849
SNORD55	22.8559	-1.67553	0.434019	-3.86049	0.000113159	0.0020064	0.313052
ZNF493	264.582	0.456673	0.118317	3.85973	0.000113513	0.00201042	1.37237
PDGFA	190.042	-0.444431	0.115187	-3.85834	0.000114159	0.00201958	0.734874
NAA15	2648.56	-0.406168	0.105349	-3.85546	0.000115513	0.00204125	0.754625
IL4R	187.79	-0.578609	0.150152	-3.8535	0.000116443	0.00205538	0.669609
ARSB	373.429	-0.374198	0.0971241	-3.85278	0.000116782	0.00205906	0.771534
DNAJC22	869.676	0.316086	0.0821353	3.84835	0.000118916	0.00209433	1.24495
KIAA0922	312.539	-0.403603	0.104898	-3.84758	0.000119288	0.00209854	0.755968
MKNK2	1181.89	0.527585	0.137406	3.83962	0.000123226	0.0021654	1.44151
HS6ST1	1095.77	0.372148	0.0970802	3.83341	0.00012638	0.00221834	1.29428
KLC4	272.088	0.521288	0.13607	3.83104	0.000127604	0.00223484	1.43524
CDK2	1372.71	-0.234965	0.0613306	-3.83112	0.000127563	0.00223484	0.849706
SSPO	80.1209	0.93017	0.243029	3.82741	0.000129498	0.0022655	1.9055
PDXK	2047.42	-0.309444	0.0808711	-3.82639	0.000130038	0.00227242	0.806953
NOD2	142.15	0.49413	0.129151	3.82599	0.000130245	0.00227351	1.40847
ZNF552	713.619	0.302655	0.0791498	3.82383	0.000131397	0.00229108	1.23341
ZWILCH	1322.16	-0.289635	0.0758428	-3.81888	0.000134057	0.00233487	0.818109
ATAD5	752.247	-0.376742	0.0987191	-3.81631	0.000135465	0.00235678	0.770175
UBE2L3	1626.25	-0.208135	0.0545792	-3.81346	0.000137037	0.00238151	0.865655
TLCD1	197.919	-0.388243	0.101825	-3.81285	0.000137372	0.0023847	0.76406
ING4	213.231	0.648977	0.170268	3.81151	0.000138119	0.00239503	1.56806
PGBD2	182.151	0.547224	0.143611	3.81045	0.000138714	0.00240005	1.46127
FAM136A	1098.68	-0.270792	0.0710627	-3.81062	0.000138621	0.00240005	0.828864
HEATR1	2527.51	-0.222725	0.0584732	-3.80901	0.000139525	0.00241143	0.856945
SKAP2	884.324	0.511752	0.1344	3.80769	0.000140272	0.0024217	1.42578
CDKN1A	988.557	0.371245	0.0975175	3.80696	0.000140688	0.00242622	1.29347
ANKZF1	462.696	0.426819	0.112209	3.80378	0.000142504	0.00245485	1.34427
SPDEF	2834.57	0.301165	0.0791823	3.80344	0.000142702	0.00245557	1.23214
PCDH7	223.133	-1.16576	0.307195	-3.79485	0.000147734	0.00253938	0.44573
ST6GALNAC2	1279.69	0.354904	0.0935575	3.79343	0.00014858	0.00255114	1.2789
STIL	853.195	-0.334266	0.0881346	-3.79267	0.000149033	0.00255613	0.793188
FOXM1	1518.61	-0.646852	0.170601	-3.79162	0.00014967	0.00256427	0.638672
ADPRH	21.9161	-1.10789	0.292358	-3.78949	0.000150959	0.00258353	0.463973
DICER1	3518.58	-0.188384	0.0497248	-3.78854	0.000151536	0.00258778	0.877588
UNG	1899.97	-0.29718	0.0784374	-3.78875	0.000151406	0.00258778	0.813842
ERBB2	2211.73	0.222277	0.0586983	3.78677	0.000152618	0.00260343	1.16657
TAGLN	74.9119	0.652878	0.172643	3.78167	0.000155781	0.00265165	1.5723
MCC	851.255	0.294017	0.0777459	3.78178	0.000155713	0.00265165	1.22605
HFE	356.64	-0.352718	0.0933347	-3.77906	0.00015742	0.00267665	0.783108
NKAIN1	519.147	0.717507	0.189907	3.77821	0.000157961	0.00268295	1.64434
MAPRE1	2561.49	-0.177771	0.047065	-3.77714	0.000158637	0.00269153	0.884068
ANKRD36C	514.722	0.538326	0.14254	3.77667	0.000158942	0.0026938	1.45229
FBXO15	125.758	0.611159	0.161862	3.7758	0.000159493	0.00270024	1.52749
ABCC6	135.014	0.573743	0.152114	3.77179	0.000162078	0.00274105	1.48838
PNO1	640.973	-0.377928	0.100255	-3.76968	0.000163458	0.00276143	0.769542
PPIC	915.595	-0.353578	0.0938554	-3.76726	0.000165047	0.00278527	0.782641
SYNCRIP	5422.57	-0.372833	0.0989966	-3.76612	0.000165803	0.00279504	0.772264
RP4-724E16.2	100.944	0.810515	0.215254	3.76539	0.000166292	0.00280028	1.75384
OTULIN	859.19	-0.240717	0.0639421	-3.76461	0.00016681	0.00280601	0.846325
SERHL2	133.112	0.843343	0.224081	3.76356	0.00016751	0.00281477	1.7942
CLSTN2	7030.86	0.459683	0.122176	3.76248	0.000168236	0.00282227	1.37524
PNRC1	574.522	0.447682	0.118998	3.7621	0.000168494	0.00282227	1.36385
SLC12A9	606.457	0.338338	0.0899326	3.76213	0.000168473	0.00282227	1.2643
EPHA4	381.89	-0.348172	0.0926259	-3.7589	0.000170662	0.00285555	0.785579
CDH1	7568.55	0.210343	0.0559673	3.75831	0.000171062	0.0028592	1.15696
MTHFD1L	274.699	-0.678337	0.180512	-3.75785	0.000171378	0.00286145	0.624885
PHYKPL	273.495	0.461023	0.122713	3.75693	0.000172011	0.00286897	1.37652
RNF114	2080.06	-0.356614	0.0949592	-3.75544	0.000173035	0.00288301	0.780996
S100P	519.16	0.864376	0.23022	3.75457	0.000173642	0.00288701	1.82055
TUBG1	1280.21	-0.421153	0.112165	-3.75478	0.000173495	0.00288701	0.746828
ACTG1	35018.3	-0.519314	0.138494	-3.74972	0.000177032	0.00294026	0.697704
TRA2B	3438.25	-0.162675	0.0433881	-3.74929	0.000177338	0.00294224	0.893367
JUNB	646.084	0.448262	0.119579	3.74867	0.000177777	0.00294642	1.3644
NAPB	365.004	0.560751	0.1496	3.74834	0.000178008	0.00294715	1.47504
GTSE1	631.235	-0.568546	0.151706	-3.74768	0.000178479	0.00295184	0.674296
AIDA	1277.08	-0.576013	0.153765	-3.74607	0.000179628	0.00296772	0.670815
C11orf54	578.445	0.423603	0.113088	3.74577	0.000179844	0.00296819	1.34127
EFHC1	483.864	0.52512	0.140226	3.7448	0.000180534	0.00297645	1.43905
SLC26A6	443.315	0.337034	0.0901313	3.73937	0.000184481	0.00303835	1.26316
PXN-AS1	106.024	0.663837	0.177591	3.738	0.000185488	0.00305174	1.58429
URB2	1002.1	-0.275755	0.0738339	-3.7348	0.000187867	0.00308764	0.826018
RP11-443B20.1	88.5817	-0.723755	0.193855	-3.73348	0.000188855	0.00310065	0.60552
ATXN3	839.799	0.281109	0.0753156	3.73242	0.000189651	0.00311047	1.21513
SYCP2	2690.3	0.33103	0.0887676	3.72918	0.000192106	0.00314235	1.25791
HIST1H3I	366.848	-0.526082	0.141076	-3.72906	0.000192194	0.00314235	0.694438
RP11-865I6.2	40.7364	-0.85676	0.229742	-3.72923	0.000192067	0.00314235	0.552191
AHCTF1	3580.27	-0.147766	0.0396318	-3.72847	0.000192647	0.00314323	0.902647
GPR37L1	167.932	-0.516773	0.138597	-3.72859	0.000192553	0.00314323	0.698934
SCAMP1-AS1	87.3194	0.618711	0.165978	3.72766	0.000193264	0.00315004	1.5355
E4F1	706.58	0.39489	0.105996	3.7255	0.000194927	0.00317387	1.31484
TSPAN12	197.337	0.539244	0.144878	3.72205	0.000197615	0.00321148	1.45321
GRIK4	256.281	0.485419	0.130419	3.72201	0.000197645	0.00321148	1.39999
ANKRA2	236.758	0.63998	0.17203	3.72016	0.0001991	0.00322516	1.55831
HIRIP3	423.517	-0.688881	0.185175	-3.72015	0.000199101	0.00322516	0.620335
TCF7L1	32.1868	-1.24281	0.334036	-3.72057	0.000198771	0.00322516	0.42255
MLLT3	346.22	0.416972	0.112171	3.7173	0.000201365	0.00325848	1.33512
PKP4	3072.3	-0.32763	0.0881605	-3.71628	0.000202174	0.00326821	0.796845
PLEKHM1	298.854	-0.619458	0.166755	-3.71478	0.000203381	0.00328434	0.650915
SPC24	802.649	-0.289197	0.0778777	-3.71348	0.000204431	0.00329791	0.818357
TRIM4	581.971	0.339204	0.0913525	3.71313	0.000204708	0.00329901	1.26506
SEPHS1	1807.4	-0.312733	0.0842355	-3.7126	0.000205137	0.00330255	0.805115
NCAM2	2855	0.194061	0.0522874	3.71143	0.00020609	0.00331449	1.14398
LINC01016	134.567	-0.768534	0.207185	-3.70942	0.000207736	0.00333755	0.587013
MXD4	682.637	0.323477	0.0873274	3.70419	0.000212069	0.00340369	1.25134
NOP58	1881.85	-0.302477	0.0816753	-3.70341	0.000212722	0.0034107	0.810859
UFL1	1302.37	-0.326703	0.088231	-3.70282	0.000213219	0.00341519	0.797356
DNAJC18	109.126	0.688681	0.186256	3.69749	0.000217738	0.00348403	1.61181
ST6GALNAC6	347.66	0.431112	0.116616	3.69685	0.000218294	0.00348938	1.34827
RPAP3	927.177	-0.228859	0.0619265	-3.69566	0.000219321	0.00350223	0.85331
CTAGE5	1099.29	0.274156	0.0742171	3.69397	0.000220777	0.00352191	1.20929
VKORC1L1	1349.49	-0.345779	0.093627	-3.69316	0.000221484	0.00352962	0.786883
YEATS2	719.752	-0.394562	0.106846	-3.6928	0.000221801	0.0035311	0.760721
FBXO5	744.047	-0.343353	0.0929965	-3.6921	0.000222406	0.00353715	0.788207
LA16c-380H5.3	38.0083	1.14959	0.311586	3.68947	0.00022472	0.00357035	2.2185
CRAT	603.821	0.386497	0.104804	3.68782	0.000226183	0.00358799	1.30722
IL6ST	8655.29	0.255066	0.0691667	3.6877	0.000226286	0.00358799	1.19339
RNU4-1	568.456	-0.982237	0.266381	-3.68734	0.000226609	0.0035895	0.506194
PHLDB1	456.89	-0.480527	0.130389	-3.68534	0.000228394	0.00361413	0.716716
CYP4F8	82.5028	1.39716	0.379158	3.68489	0.000228801	0.00361693	2.63382
MESDC2	1468.73	-0.251862	0.0683693	-3.68385	0.000229737	0.0036281	0.839812
OAS2	118.476	0.557921	0.151509	3.68244	0.000231016	0.00364464	1.47215
PGAP3	226.383	0.442117	0.120096	3.68137	0.00023198	0.00365618	1.3586
HERC4	1057.65	0.336839	0.0915199	3.6805	0.00023278	0.00366511	1.26299
PLIN5	48.2289	0.88375	0.240173	3.67963	0.000233571	0.0036739	1.84517
ISG20L2	682.682	-0.29313	0.0796902	-3.67837	0.000234732	0.00368847	0.81613
MTUS1	760.663	-0.417274	0.113449	-3.67809	0.000234992	0.00368888	0.748838
RP11-123K19.1	70.5426	1.17507	0.319689	3.67567	0.000237226	0.00371284	2.25804
CSE1L	8382.97	-0.271841	0.0739525	-3.67589	0.000237021	0.00371284	0.828262
LRRC59	4181.43	-0.294308	0.0800635	-3.67593	0.000236984	0.00371284	0.815463
BCYRN1	888.59	-0.769712	0.209466	-3.67464	0.000238189	0.00372422	0.586535
FAM98A	658.778	-0.689982	0.187843	-3.67318	0.000239548	0.00374175	0.619862
CRY1	483.008	-0.264833	0.0721133	-3.67246	0.000240226	0.00374862	0.832295
SLC25A53	42.6072	0.985067	0.268522	3.66847	0.000244003	0.00380375	1.97941
CCDC137	520.709	-0.452429	0.123337	-3.66822	0.000244242	0.00380375	0.730811
ADGRV1	787.71	0.270351	0.0737152	3.6675	0.000244934	0.00381075	1.2061
CLN6	749.311	-0.395499	0.107885	-3.66595	0.000246422	0.00383012	0.760226
IRAK1	2390.89	-0.288085	0.078617	-3.66442	0.000247903	0.00384934	0.818988
RAB1A	2254.83	-0.308739	0.0842806	-3.66323	0.000249056	0.00386344	0.807347
SLC12A4	366.263	-0.401249	0.109557	-3.66247	0.000249798	0.00387114	0.757202
EGLN3	273.438	-0.673617	0.184052	-3.65993	0.000252281	0.00390577	0.626933
CEP63	394.46	-0.477562	0.13053	-3.65863	0.000253565	0.00392178	0.71819
ORAI3	225.167	0.376214	0.102872	3.65712	0.00025506	0.00393718	1.29793
KIF1BP	1242.66	-0.25293	0.0691569	-3.65734	0.000254844	0.00393718	0.83919
RP11-386G11.10	20.354	-1.41346	0.386602	-3.65612	0.000256061	0.00394876	0.37541
RACGAP1	3821.17	-0.280193	0.0766639	-3.65482	0.00025736	0.00396491	0.823481
RFX5	1110.63	0.454483	0.124363	3.65448	0.000257704	0.00396632	1.37029
HNRNPK	12124.8	-0.195346	0.0534594	-3.6541	0.000258086	0.00396832	0.873363
COX10	180.964	-0.51042	0.139717	-3.65325	0.000258946	0.00397766	0.702018
CNOT1	3932.06	-0.274828	0.0752582	-3.65179	0.000260414	0.00399631	0.826549
RNU5A-8P	83.4214	-1.12217	0.307549	-3.64875	0.000263523	0.00404008	0.459403
TMEM106B	2033.59	0.379044	0.103893	3.64841	0.000263866	0.00404142	1.30048
NCS1	570.309	-0.301941	0.0827726	-3.64784	0.000264453	0.00404647	0.81116
LRRC31	20.964	1.09394	0.29998	3.64671	0.000265615	0.0040561	2.13457
ALDH3B2	2071	0.435983	0.119571	3.64623	0.000266113	0.0040561	1.35283
H2AFV	4114.52	-0.166098	0.0455484	-3.64662	0.000265707	0.0040561	0.89125
HSPH1	2941.34	-0.37673	0.103319	-3.64629	0.000266053	0.0040561	0.770181
THSD4	2948.18	0.295811	0.0811895	3.64347	0.00026899	0.00409599	1.22758
STXBP5L	47.8112	0.803266	0.220547	3.64215	0.000270368	0.00411273	1.74505
DCAF16	780.796	0.242928	0.0667042	3.64187	0.000270662	0.00411273	1.18339
ZNF724P	436.279	-0.337388	0.0926465	-3.64167	0.000270873	0.00411273	0.791473
CDK16	1819.96	-0.266318	0.0731721	-3.63961	0.000273048	0.00414175	0.831439
RBM42	887.374	-0.296505	0.0814895	-3.63856	0.000274166	0.0041547	0.814223
GOLGA2P5	245.843	0.481885	0.132453	3.63816	0.000274595	0.0041555	1.39657
ARFRP1	622.286	0.370223	0.101765	3.63802	0.000274746	0.0041555	1.29255
PKMYT1	781.311	-0.460251	0.12652	-3.63777	0.00027501	0.0041555	0.72686
FGD5	70.5197	1.05718	0.290661	3.63714	0.000275683	0.0041577	2.08085
FAM198B	356.566	-0.372058	0.102292	-3.63721	0.000275606	0.0041577	0.77268
ALDH2	1019.25	0.384429	0.105726	3.63609	0.000276807	0.00417065	1.30534
PAWR	2366.95	-0.293178	0.0807576	-3.63034	0.000283046	0.00426057	0.816103
CARS	834.403	-0.27399	0.0755042	-3.62881	0.000284732	0.00428186	0.827029
CAB39L	381.324	0.366885	0.101127	3.62796	0.00028567	0.00429186	1.28957
YEATS2-AS1	50.4611	-0.742861	0.204882	-3.62579	0.000288075	0.00432387	0.597553
FSIP1	88.287	0.795538	0.219437	3.62536	0.000288556	0.00432697	1.73572
DGKH	600.791	0.293957	0.0811013	3.62456	0.000289449	0.00433622	1.226
RABL2A	110.911	0.680748	0.18785	3.6239	0.000290193	0.00434324	1.60297
CHST1	51.0333	1.38492	0.382288	3.62272	0.000291518	0.00435892	2.61158
FTSJ2	935.664	-0.419127	0.115716	-3.62204	0.000292289	0.00436631	0.747877
ADIRF-AS1	228.928	0.424529	0.117229	3.62136	0.000293057	0.00437363	1.34213
PFAS	521.734	-0.461994	0.127611	-3.62034	0.000294218	0.00438266	0.725982
PRR11	1410.25	-0.564863	0.156023	-3.62038	0.000294176	0.00438266	0.676019
HMGB2	3302.79	-0.310258	0.085731	-3.61897	0.000295775	0.00440168	0.806497
PCED1A	371.681	0.407388	0.112619	3.61741	0.00029757	0.00442421	1.32628
TUB	297.485	-0.543539	0.150323	-3.61581	0.000299404	0.00444728	0.686086
RP11-268J15.5	23.076	1.72812	0.477998	3.61534	0.000299959	0.00445132	3.31297
RAB40B	171.911	0.416511	0.115288	3.61279	0.000302922	0.00449106	1.3347
UVSSA	244.634	0.476958	0.132194	3.60801	0.000308549	0.00457018	1.39181
RAB35	946.752	-0.286202	0.0794044	-3.60436	0.000312918	0.00463054	0.820058
H2AFJ	2217.9	0.428439	0.118875	3.60411	0.000313229	0.00463079	1.34578
SIDT1	763.812	0.298039	0.0828326	3.59809	0.000320565	0.00473479	1.22947
SLC2A10	1782.61	0.331039	0.0920193	3.59749	0.000321299	0.00474119	1.25792
SLC23A2	377.758	-0.359815	0.100095	-3.59472	0.000324741	0.00478324	0.779264
LYPD6	381.841	-0.643455	0.179001	-3.59471	0.000324756	0.00478324	0.640178
RHOD	890.828	-0.329809	0.0918251	-3.5917	0.000328524	0.00483421	0.795642
LRP6	962.751	-0.253432	0.0705869	-3.59036	0.000330221	0.00485464	0.838898
STMN1	4902.59	-0.341748	0.0952593	-3.58756	0.000333791	0.00490255	0.789085
DDX39A	1574.62	-0.316054	0.0881297	-3.58623	0.000335489	0.0049229	0.803264
G3BP1	6057.37	-0.193537	0.0539836	-3.58511	0.000336933	0.00493949	0.874459
TSNARE1	149.71	0.644354	0.179777	3.58418	0.00033814	0.00494797	1.56304
STAT1	2984.12	-0.214008	0.0597051	-3.58441	0.000337842	0.00494797	0.862139
CIT	1480.37	-0.595707	0.166314	-3.58183	0.000341198	0.00498809	0.66172
AC007743.1	404.269	0.398369	0.111261	3.58051	0.000342931	0.00500112	1.31802
ZNF276	309.358	0.336011	0.0938468	3.58042	0.000343043	0.00500112	1.26226
GOLGA7B	111.265	-0.658599	0.183924	-3.58083	0.000342508	0.00500112	0.633493
C5orf45	230.103	0.468218	0.130809	3.57939	0.000344395	0.00501224	1.3834
ACER3	6616.22	-0.226962	0.0634085	-3.57936	0.000344442	0.00501224	0.854432
NBL1	2184.8	0.538665	0.150524	3.57859	0.000345459	0.0050224	1.45263
TIMM8A	268.198	-0.586555	0.163999	-3.57658	0.000348123	0.00505645	0.665931
MRPL15	1124.45	-0.33207	0.0929022	-3.5744	0.000351029	0.00509397	0.794396
EPB41L2	1196.21	-1.04136	0.292013	-3.56614	0.000362284	0.00525246	0.48587
MOCS2	875.906	-0.250527	0.070263	-3.56556	0.000363081	0.00525916	0.840589
C14orf169	660.836	-0.213451	0.0598923	-3.56391	0.000365378	0.00528757	0.862472
LCMT1	761.942	-0.473172	0.132816	-3.56261	0.00036719	0.00530891	0.720379
ZNF224	326.655	0.495705	0.139162	3.56207	0.000367939	0.00531486	1.41001
NUP205	4055.32	-0.22617	0.0635539	-3.5587	0.000372692	0.00537495	0.854902
RAD51	483.446	-0.578564	0.16258	-3.55864	0.000372781	0.00537495	0.66963
MMS22L	849.796	-0.25177	0.070756	-3.55828	0.000373294	0.00537741	0.839866
RAD21	7504.02	-0.376031	0.105698	-3.55759	0.000374278	0.00538235	0.770555
MRPL37	1121.71	-0.382904	0.107631	-3.55756	0.00037432	0.00538235	0.766893
AC004057.1	83.6181	10.9133	3.07048	3.55425	0.000379061	0.00544554	1928.5
FAM174A	295.98	0.463667	0.130489	3.55331	0.000380422	0.00546011	1.37904
EIF4EBP2	3089.21	-0.226282	0.0636971	-3.55248	0.000381623	0.00546739	0.854835
DAB2	190.908	-1.25956	0.354546	-3.55259	0.000381458	0.00546739	0.417673
CHAF1A	690.144	-0.578029	0.162746	-3.55172	0.000382718	0.00547808	0.669879
CHRNA5	516.128	-0.276013	0.0777447	-3.55025	0.000384861	0.00550376	0.82587
IER3	3125.22	0.305232	0.0859897	3.54963	0.000385767	0.00551171	1.23562
IL20RA	264.1	0.381796	0.107571	3.54924	0.000386351	0.00551505	1.30296
MFN2	2449.53	-0.253935	0.0715651	-3.54831	0.000387717	0.00552953	0.838606
BFSP1	90.4396	-0.593108	0.167239	-3.54647	0.000390428	0.00556315	0.662913
AMDHD2	355.522	0.456221	0.12866	3.54595	0.000391198	0.00556908	1.37194
LMBRD2	1103.57	0.307328	0.086699	3.54477	0.000392961	0.00558409	1.23741
C1GALT1	483.046	-0.411787	0.116167	-3.54477	0.000392951	0.00558409	0.751691
KDM3A	1093.39	0.51012	0.143936	3.54408	0.000393988	0.00559364	1.42417
LAMC1	2435.01	-0.215114	0.0607037	-3.54367	0.000394602	0.00559731	0.861478
AC092171.4	277.736	-0.563307	0.158995	-3.54291	0.000395731	0.00560826	0.676749
SCRN1	5168.7	-0.245717	0.0693592	-3.54267	0.000396101	0.00560846	0.843397
SRRM3	82.1463	0.565707	0.15973	3.54165	0.000397636	0.00562008	1.48011
FMO5	165.756	0.375127	0.105914	3.5418	0.000397409	0.00562008	1.29695
FAM214A	1276.56	0.407592	0.115168	3.53911	0.000401473	0.00566924	1.32647
PDLIM3	434.808	0.685114	0.193715	3.53671	0.000405149	0.00570578	1.60783
RTN4IP1	217.68	-0.423897	0.119851	-3.53687	0.000404905	0.00570578	0.745408
SLC35C1	265.817	-0.596943	0.168781	-3.53679	0.000405026	0.00570578	0.661154
SRSF10	2648.81	0.266963	0.0755136	3.5353	0.000407316	0.00573117	1.20327
MGP	38643.5	0.485851	0.137461	3.53447	0.000408589	0.00574396	1.40041
FBXL17	580.441	0.296757	0.0839982	3.5329	0.000411025	0.00577305	1.22838
PHF1	241.141	0.374167	0.10596	3.53122	0.000413646	0.00580468	1.29609
RSPH3	385.731	0.292756	0.0829114	3.53095	0.000414065	0.00580539	1.22498
TMEM243	250.359	0.447124	0.126646	3.5305	0.000414776	0.00581019	1.36332
CATSPER2	76.9128	0.588956	0.166853	3.5298	0.000415876	0.00582042	1.50416
CIDEB	69.8832	5.33718	1.51272	3.5282	0.000418403	0.00585058	40.4251
TNFRSF11A	90.2222	0.734575	0.208227	3.52776	0.000419093	0.00585503	1.66391
LHFP	37.6358	-0.729075	0.20671	-3.52704	0.000420226	0.00586565	0.603291
BBIP1	208.636	0.573595	0.162913	3.52086	0.000430154	0.00599892	1.48823
HCAR1	568	0.390641	0.110966	3.52036	0.000430966	0.00600493	1.31098
CITED4	121.005	-0.740856	0.210488	-3.51971	0.000432022	0.00600899	0.598384
SNORD33	65.1805	-1.19746	0.340206	-3.5198	0.000431876	0.00600899	0.436044
NUP98	3103.28	-0.148045	0.0420661	-3.51934	0.00043262	0.006012	0.902473
DCBLD1	200.466	-0.388654	0.110448	-3.5189	0.000433342	0.00601673	0.763842
AACS	1065.5	0.226432	0.0644523	3.51317	0.000442793	0.00614253	1.16994
ARHGAP29	6840.4	-0.340396	0.096926	-3.51192	0.000444883	0.00616609	0.789824
KDELR2	5147.36	-0.249439	0.0710366	-3.51142	0.000445727	0.00617235	0.841223
RP11-600F24.7	113.745	0.538674	0.153442	3.51059	0.00044711	0.00618064	1.45264
GAS8	511.547	0.311309	0.0886769	3.5106	0.000447095	0.00618064	1.24083
HPX	29.3979	1.02567	0.29222	3.50993	0.000448229	0.00619068	2.03591
CPPED1	496.745	-0.310324	0.0884252	-3.50945	0.000449027	0.00619626	0.806461
NANP	290.944	-0.445445	0.127011	-3.50715	0.000452937	0.00624475	0.734358
RAB19	36.8397	-0.916436	0.261351	-3.50654	0.000453973	0.00625354	0.529816
ZNF829	276.433	-0.335614	0.095859	-3.50112	0.000463299	0.00637644	0.792447
FAM72B	198.894	-0.674254	0.192606	-3.5007	0.000464041	0.00638107	0.626656
ADAM8	58.7434	1.27228	0.363599	3.49914	0.000466769	0.00641298	2.41543
WDR90	845.303	0.354319	0.101266	3.49889	0.000467199	0.00641329	1.27838
SPRYD4	366.94	0.315615	0.0902371	3.49762	0.00046943	0.0064383	1.24454
IFITM10	347.545	0.469921	0.134492	3.49405	0.000475751	0.00651933	1.38503
LGALSL	211.436	-0.470031	0.134539	-3.49364	0.000476483	0.00652368	0.721949
DPH3	474.317	-0.313381	0.0897099	-3.49327	0.000477139	0.00652698	0.804754
TBC1D8	454.074	0.412854	0.118209	3.49257	0.000478401	0.00653856	1.33132
ST8SIA6	380.35	0.395338	0.113211	3.49205	0.000479333	0.00654562	1.31525
TMEM65	618.246	0.308244	0.0883001	3.49087	0.000481449	0.00656882	1.2382
TIAM1	1771.68	0.313959	0.0899557	3.49015	0.000482754	0.00658092	1.24311
FGFR1	14044.8	0.406762	0.116603	3.48844	0.000485844	0.00661732	1.32571
DNMBP	479.81	0.533938	0.153114	3.48718	0.000488134	0.00664276	1.44788
MIR210HG	47.763	1.00758	0.289249	3.48342	0.000495046	0.0067252	2.01053
ORC5	650.901	-0.300051	0.0861362	-3.48345	0.000494996	0.0067252	0.812224
SMC2	3122.19	-0.247309	0.0710043	-3.48301	0.000495808	0.00672973	0.842467
YWHAQ	6399.46	-0.215486	0.0618732	-3.4827	0.000496375	0.00673163	0.861256
GRAMD4	889.15	0.336223	0.0965613	3.48197	0.000497742	0.00674436	1.26245
DDX21	5617.71	-0.291697	0.0837874	-3.48139	0.000498819	0.00675314	0.816941
FAM208A	3284.47	-0.178582	0.0513161	-3.48004	0.000501337	0.00677558	0.883571
TBC1D2	180.355	-0.463377	0.133148	-3.48018	0.000501081	0.00677558	0.725286
N4BP2L2	913.442	0.352461	0.101305	3.47921	0.0005029	0.00679087	1.27674
ACY1	457.31	0.38793	0.111527	3.47834	0.000504536	0.00680713	1.30851
LINC00894	46.605	0.88937	0.255843	3.47623	0.000508523	0.00685504	1.85237
CTD-2510F5.4	181.346	-0.532318	0.15316	-3.47556	0.00050978	0.00686611	0.691443
ABI1	1146.69	0.278619	0.0802011	3.47401	0.000512737	0.00690004	1.21303
AC007255.8	77.7021	1.25136	0.360234	3.47375	0.00051324	0.0069009	2.38066
ZNF862	244.806	0.467354	0.134572	3.4729	0.000514872	0.00691694	1.38257
NARFL	456.719	0.280947	0.0809209	3.47187	0.000516845	0.00693162	1.21499
POC1A	408.495	-0.495354	0.142671	-3.47201	0.000516583	0.00693162	0.709387
SGOL2	994.577	-0.440622	0.12695	-3.47084	0.000518832	0.00695235	0.736817
PSME3	1229.57	-0.464583	0.133878	-3.4702	0.000520074	0.00696307	0.724681
NEDD4L	1140.97	-0.473693	0.136513	-3.46996	0.000520532	0.00696328	0.720119
NEBL	2854.57	0.223537	0.0644312	3.46938	0.000521655	0.00697238	1.16759
DSCAM-AS1	2881.66	0.366652	0.105721	3.46811	0.000524137	0.00699961	1.28936
FAT1	3565.87	-1.02663	0.296151	-3.46657	0.000527153	0.00703392	0.490857
GOLGA8A	106.135	0.819501	0.236452	3.46583	0.000528599	0.00704287	1.7648
TMEM45B	397.168	-0.517733	0.149385	-3.46577	0.000528719	0.00704287	0.698468
MSTO1	648.71	-0.241619	0.0697418	-3.46447	0.000531269	0.00707086	0.845796
MMP17	125.765	0.494946	0.142926	3.46295	0.000534297	0.00710516	1.40927
GLA	771.261	0.5593	0.161623	3.46053	0.000539114	0.00716316	1.47355
CCDC24	148.014	0.484887	0.140142	3.45996	0.000540256	0.00717229	1.39948
ZBTB38	1046.06	-0.210563	0.0608643	-3.45955	0.000541079	0.00717716	0.8642
SERPINA6	2888.25	0.367367	0.10624	3.4579	0.000544406	0.00721521	1.29
COL4A5	586.667	0.275854	0.0797935	3.45709	0.000546035	0.00721921	1.21071
C10orf2	322.412	-0.528763	0.152951	-3.45707	0.000546083	0.00721921	0.693149
USP2	29.9115	-0.814058	0.23547	-3.45717	0.00054589	0.00721921	0.56878
POLD3	1441.44	-0.249943	0.0723069	-3.4567	0.000546837	0.00722311	0.840929
SYTL2	4149.2	0.399969	0.115743	3.45567	0.00054893	0.0072355	1.31948
BCAS3	2264.7	0.32764	0.0948036	3.45599	0.000548282	0.0072355	1.25496
DAZAP1	1602.25	-0.201546	0.0583252	-3.45556	0.000549154	0.0072355	0.869618
CRTAP	1697.37	-0.20511	0.0593669	-3.45495	0.00055039	0.00724573	0.867473
CERS4	270.501	0.367104	0.106294	3.45366	0.000553039	0.00726844	1.28976
RASAL2	581.388	-0.235842	0.0682851	-3.45379	0.000552774	0.00726844	0.849189
ZNF680	798.657	0.356644	0.103303	3.45241	0.00055561	0.00729615	1.28044
PPAP2C	835.867	0.471241	0.136564	3.45069	0.000559162	0.00733667	1.3863
USP24	1688.68	-0.18339	0.0531627	-3.4496	0.000561409	0.00736002	0.880631
PHF19	832.182	-0.216528	0.0627821	-3.44887	0.000562929	0.00736373	0.860634
CLPTM1L	2525.03	-0.305691	0.088637	-3.44879	0.000563095	0.00736373	0.809055
POLR2L	956.921	-0.547623	0.158774	-3.44907	0.000562527	0.00736373	0.684147
KCNH7	94.5272	-1.51229	0.438631	-3.44776	0.000565256	0.00738585	0.350553
ZMYM4	1559.44	-0.214249	0.0621659	-3.4464	0.000568104	0.00741691	0.861995
CD99L2	636.664	0.313528	0.0910183	3.44467	0.000571766	0.00745854	1.24274
ATAD2	6241.66	-0.255898	0.0743336	-3.44256	0.000576229	0.00751054	0.837466
RPP21	283.937	-0.32906	0.0956892	-3.43884	0.000584222	0.00760842	0.796055
NUP62	1119.35	-0.344878	0.100321	-3.43776	0.000586558	0.00763253	0.787374
USP31	776.528	-0.257261	0.074852	-3.43694	0.000588336	0.00764934	0.836675
DNAJC2	847.138	-0.374609	0.109006	-3.43661	0.000589047	0.00765227	0.771314
KIAA1549	459.519	-0.466114	0.135685	-3.43527	0.000591955	0.0076837	0.723912
ST6GAL1	184.112	0.449108	0.130845	3.43235	0.000598369	0.00776056	1.3652
LINC01297	268.875	0.898623	0.261866	3.43162	0.000599987	0.00777514	1.86429
GTF2IRD2	214.115	0.490469	0.142993	3.43003	0.000603515	0.007808	1.4049
SNORA52	172.696	-1.01705	0.296507	-3.43012	0.000603315	0.007808	0.494124
JAK2	730.529	0.353574	0.10315	3.42776	0.000608585	0.00786714	1.27772
LCA5L	79.2971	0.562287	0.164088	3.42674	0.000610883	0.00788538	1.47661
PBXIP1	735.427	0.378462	0.110445	3.42668	0.000610998	0.00788538	1.29995
TTC30A	436.301	0.505793	0.147732	3.42372	0.000617699	0.00796533	1.4199
TUBB2A	489.092	-0.462112	0.135101	-3.42049	0.000625088	0.00805401	0.725923
ZNF655	625.572	0.295157	0.0862977	3.42022	0.000625704	0.00805536	1.22702
MCM8	1363.33	-0.247418	0.0723911	-3.41779	0.000631318	0.00811437	0.842403
PTBP1	4125.34	-0.422099	0.123494	-3.41798	0.000630879	0.00811437	0.746338
TMEM11	262.131	-0.546124	0.15992	-3.41498	0.000637873	0.00819193	0.684857
MAP4	1832.24	-0.39952	0.117076	-3.41248	0.000643737	0.0082605	0.758111
GUSBP11	66.9616	1.20975	0.35454	3.41217	0.000644484	0.00826335	2.31297
USP39	1171.86	-0.25219	0.0739208	-3.41162	0.000645778	0.00826648	0.839621
TRMT6	508.161	-0.359793	0.105459	-3.41168	0.000645638	0.00826648	0.779276
EPRS	7273.35	-0.181548	0.0532317	-3.41052	0.000648394	0.00829323	0.881757
GPR160	1079.08	0.309193	0.0907334	3.40772	0.000655092	0.00837209	1.23901
CTD-2587M2.1	25.5205	1.28928	0.378385	3.40734	0.000656001	0.00837691	2.44407
PLEKHG3	996.117	-0.246772	0.0724375	-3.40669	0.00065756	0.00839002	0.84278
CMSS1	517.584	-0.315243	0.0926376	-3.40297	0.000666579	0.0084982	0.803716
POLR2D	1334.14	-0.400811	0.117819	-3.40191	0.000669162	0.00852424	0.757432
SNX25	357.386	0.451181	0.132708	3.39979	0.000674368	0.0085836	1.36716
CYP2R1	390.714	0.41398	0.1218	3.39884	0.000676724	0.00860118	1.33236
BCL2L1	1142.29	-0.383631	0.112873	-3.39879	0.000676841	0.00860118	0.766506
FCHSD1	237.262	0.321351	0.0945954	3.39711	0.000681014	0.00864723	1.2495
MIEF1	919.595	-0.228506	0.0672906	-3.39581	0.00068426	0.00868144	0.853518
HEXA	1304	0.319468	0.0940843	3.39556	0.000684889	0.00868243	1.24787
PIGW	510.122	-0.438248	0.129108	-3.39443	0.000687719	0.00871129	0.738031
CERS2	6964.09	-0.16036	0.0472577	-3.3933	0.000690561	0.00874026	0.894802
TTC7A	389.765	-0.459805	0.135514	-3.39304	0.00069121	0.00874145	0.727085
RAD51D	408.883	-0.305198	0.0899573	-3.3927	0.000692071	0.00874531	0.809331
ARMCX1	484.845	0.610816	0.180085	3.39182	0.000694294	0.00876637	1.52712
RND1	83.9496	0.700788	0.206678	3.39072	0.00069709	0.00878124	1.62539
SNU13	1404.99	-0.270922	0.0798934	-3.39104	0.000696284	0.00878124	0.82879
PCGF5	539.624	-0.317973	0.093778	-3.3907	0.000697145	0.00878124	0.802196
STK25	965.819	0.304506	0.0898221	3.3901	0.000698677	0.0087935	1.235
BBS2	482.626	0.332479	0.098105	3.38901	0.000701447	0.00882132	1.25918
ZNF350	367.245	0.320647	0.0946245	3.38863	0.000702425	0.00882657	1.24889
HOXC13	237.976	-0.56075	0.165504	-3.38814	0.000703678	0.00883526	0.67795
MFSD2A	93.7137	0.787091	0.232378	3.38712	0.00070631	0.00885592	1.72559
AC009948.5	68.928	0.572897	0.169153	3.38685	0.000707012	0.00885592	1.48751
TRAP1	2117.38	-0.226003	0.0667295	-3.38685	0.00070699	0.00885592	0.855
RFC2	1331.27	-0.301373	0.0890246	-3.38528	0.000711054	0.00889948	0.81148
B3GNT2	645.163	0.450059	0.13299	3.38417	0.00071395	0.00891446	1.3661
FRYL	2296.65	0.159578	0.0471542	3.38417	0.00071394	0.00891446	1.11696
RP11-110I1.12	51.628	-0.61478	0.181654	-3.38434	0.00071349	0.00891446	0.653029
AC144831.1	33.4977	-1.23258	0.364422	-3.38229	0.000718842	0.00896843	0.425555
PRPSAP1	685.921	-0.212847	0.0629534	-3.38102	0.000722181	0.00898873	0.862833
RAD18	910.397	-0.283796	0.0839333	-3.3812	0.000721688	0.00898873	0.821427
NUP153	2850.75	-0.392323	0.116033	-3.38114	0.000721847	0.00898873	0.761902
PDZRN3	245.826	0.374984	0.110937	3.38016	0.000724438	0.00900452	1.29682
TCOF1	1296.98	-0.600455	0.177644	-3.3801	0.000724594	0.00900452	0.659546
YARS	1502.4	-0.430831	0.127537	-3.37809	0.000729904	0.00906335	0.741834
MAPKAPK3	483.718	-0.298745	0.0884711	-3.37676	0.000733456	0.00910029	0.812959
RP11-12A20.6	19.3425	0.915975	0.271365	3.37544	0.000736985	0.00912968	1.88684
TMEM63B	1198.38	0.314916	0.0932908	3.37564	0.000736454	0.00912968	1.24394
NAA50	4215.23	-0.20376	0.0604142	-3.37271	0.000744325	0.00921336	0.868285
NBEAL1	1002.05	0.275107	0.081576	3.37241	0.000745146	0.00921628	1.21008
MAP2K3	180.309	-0.523855	0.155377	-3.3715	0.000747606	0.00923945	0.695511
STXBP3	1090.84	0.33143	0.0983306	3.37057	0.00075014	0.0092635	1.25826
PPP1R3C	162.883	1.97014	0.585066	3.36738	0.00075885	0.00936371	3.91806
CLCN7	958.366	0.259644	0.0771321	3.36623	0.000762038	0.00937826	1.19718
KIF20A	1862.15	-0.331789	0.0985662	-3.36616	0.000762228	0.00937826	0.79455
CDK5RAP2	2283.32	-0.432088	0.128349	-3.36651	0.000761264	0.00937826	0.741188
SH2D4A	213.566	-0.457803	0.136004	-3.36609	0.000762412	0.00937826	0.728094
GRHPR	743.68	-0.235472	0.0699806	-3.36481	0.000765961	0.00940722	0.849407
SRRD	387.152	-0.285711	0.0849081	-3.36494	0.000765602	0.00940722	0.820337
TCTN3	1045.89	-0.226323	0.0672806	-3.36387	0.000768569	0.00942775	0.854811
CENPO	1313.77	-0.534187	0.158805	-3.36378	0.00076883	0.00942775	0.690548
WASIR2	28.0472	2.44787	0.727999	3.36247	0.00077249	0.00946526	5.45612
IRS2	253.562	0.697955	0.207604	3.36196	0.000773922	0.00947543	1.6222
EIF4A2	6181.33	0.40395	0.12027	3.35869	0.000783116	0.00958055	1.32313
CRELD1	297.677	0.31112	0.0926491	3.35805	0.000784958	0.00959562	1.24067
AREL1	1398.95	-0.193984	0.0577898	-3.35671	0.000788756	0.00961964	0.874189
UBE2J2	674.4	-0.247647	0.0737762	-3.35673	0.000788695	0.00961964	0.842269
ACKR2	32.9417	-0.84207	0.250848	-3.3569	0.00078822	0.00961964	0.557843
LINC00670	64.6614	0.781642	0.232876	3.35647	0.00078944	0.00962053	1.71909
RP11-5A19.5	24.0578	1.24378	0.37083	3.35403	0.000796429	0.0096982	2.36817
LMX1B	1904.13	0.467609	0.139502	3.35199	0.00080234	0.00975671	1.38282
SPDL1	667.327	-0.302843	0.0903487	-3.35194	0.000802473	0.00975671	0.810653
ENHO	100.636	1.1815	0.352578	3.35105	0.00080507	0.00978056	2.26813
LSM12	851.704	-0.46868	0.13987	-3.35084	0.000805677	0.00978056	0.722625
TNFRSF25	81.1398	0.685959	0.204789	3.34959	0.000809326	0.00980768	1.60877
PPM1J	161.542	0.463263	0.138311	3.34943	0.00080978	0.00980768	1.37866
LTB4R	219.447	0.397322	0.118613	3.34973	0.000808893	0.00980768	1.31706
MAPRE2	73.7554	-0.728928	0.217966	-3.34423	0.00082512	0.00998579	0.603352
SECISBP2L	1882.51	0.20252	0.0605802	3.343	0.000828777	0.0100223	1.15071
JMJD7-PLA2G4B	170.414	0.573808	0.171679	3.34233	0.000830781	0.0100389	1.48845
C16orf52	218.228	0.402919	0.120604	3.34085	0.000835237	0.0100618	1.32218
MFSD12	622.432	0.281024	0.0841125	3.34105	0.000834611	0.0100618	1.21506
WWTR1	386.821	-0.423805	0.126849	-3.34101	0.000834735	0.0100618	0.745456
PCDH9	119.917	-0.847056	0.2535	-3.34145	0.000833426	0.0100618	0.555918
GCC2	1248.16	0.288765	0.0864554	3.34005	0.00083763	0.0100829	1.22159
TCIRG1	490.937	0.326612	0.0978288	3.33861	0.000841987	0.0101222	1.25407
SHPRH	738.786	0.226934	0.0679738	3.33855	0.000842176	0.0101222	1.17034
CAMLG	723.197	0.32387	0.0970481	3.33721	0.000846246	0.0101633	1.25168
EPB41L3	79.0119	0.83008	0.248808	3.33622	0.000849244	0.0101878	1.77778
PCP4	49.8228	-1.15531	0.346302	-3.33612	0.000849575	0.0101878	0.448971
FUBP1	2819.31	-0.256094	0.0768049	-3.33434	0.000855015	0.0102452	0.837352
NSUN2	2169.57	-0.270832	0.0812449	-3.33353	0.000857516	0.0102674	0.828841
MYO1C	2785.18	-0.371996	0.111613	-3.33291	0.000859442	0.0102826	0.772712
RBM38	420.964	-0.308496	0.0926453	-3.32987	0.00086888	0.0103802	0.807483
DCTN3	626.747	-0.317916	0.0954745	-3.32985	0.00086892	0.0103802	0.802228
RBBP5	1241.24	-0.237289	0.0713141	-3.32738	0.000876673	0.0104649	0.848338
ANK3	1615.17	-0.348617	0.104828	-3.32561	0.000882265	0.0105237	0.785337
SUPT16H	5897.19	-0.304167	0.0914739	-3.32518	0.000883606	0.0105317	0.80991
OSBPL5	405.769	0.416393	0.125248	3.32454	0.000885652	0.0105481	1.33459
HIST1H4H	2109.74	-0.408586	0.122912	-3.32421	0.000886691	0.0105525	0.753362
C20orf194	238.484	-0.324086	0.0976376	-3.31927	0.000902528	0.0107329	0.798804
CCDC15	220.366	-0.351018	0.105773	-3.3186	0.000904701	0.0107506	0.784031
CPD	4164.83	0.146139	0.0440405	3.31829	0.000905693	0.0107543	1.1066
ARFIP2	1704.83	0.209695	0.0632107	3.3174	0.000908596	0.0107806	1.15644
NELFA	444.155	-0.285035	0.0859312	-3.31702	0.000909833	0.0107871	0.820721
ZNF75D	430.796	0.468586	0.141298	3.31628	0.00091223	0.0107998	1.38375
ROCK2	1443.48	-0.268426	0.0809452	-3.31614	0.000912693	0.0107998	0.830225
RASL11A	45.7308	-1.00726	0.303751	-3.31606	0.000912955	0.0107998	0.497491
CCDC80	55.3366	-0.634001	0.191209	-3.31574	0.000914001	0.010804	0.644387
TTC12	220.218	0.471062	0.142155	3.31372	0.000920639	0.0108639	1.38613
PKD1	964.421	0.314448	0.0948957	3.31362	0.000920956	0.0108639	1.24354
MYBBP1A	740.505	-0.38582	0.116436	-3.31357	0.000921135	0.0108639	0.765344
LRRC20	140.299	-0.545019	0.164639	-3.31038	0.000931681	0.01098	0.685382
BMS1P2	72.6333	0.682622	0.206222	3.31014	0.000932493	0.0109814	1.60505
MIPOL1	643.564	0.333889	0.100907	3.30887	0.00093673	0.0110156	1.26041
SPECC1	1091.75	-0.314075	0.0949198	-3.30885	0.0009368	0.0110156	0.804366
ANKRD36B	202.197	0.504151	0.152406	3.30794	0.000939854	0.0110433	1.41829
WSB1	964.716	0.273434	0.0826802	3.30713	0.000942563	0.0110669	1.20868
KIAA0100	7647.66	-0.157725	0.0477001	-3.3066	0.000944347	0.0110795	0.896437
PRRG2	133.021	0.420525	0.127199	3.30605	0.000946204	0.0110931	1.33841
RUNDC3A	146.691	0.861927	0.260778	3.30522	0.000949033	0.0111179	1.81746
TMEM132A	3533.24	0.258163	0.0781147	3.30492	0.000950032	0.0111214	1.19595
ZBTB1	1252.71	0.291251	0.0881394	3.30443	0.000951689	0.0111325	1.2237
SLC35D2	234.722	0.392623	0.118842	3.30374	0.000954059	0.0111519	1.31278
ZBTB20	33.4402	1.09602	0.331864	3.30263	0.000957842	0.0111878	2.13765
PSMD7	1861.09	-0.194851	0.0590056	-3.30224	0.000959148	0.0111948	0.873663
KIAA1107	117.891	0.445944	0.135053	3.302	0.000959979	0.0111962	1.36221
PRR15	685.289	0.616729	0.186828	3.30106	0.000963193	0.0112254	1.53339
RAPGEF1	863.007	-0.538814	0.163302	-3.29951	0.000968554	0.0112712	0.688336
RNU11	138.148	-0.944852	0.286351	-3.29963	0.000968117	0.0112712	0.519483
SLC2A13	236.435	0.357503	0.108382	3.29853	0.00097192	0.0112781	1.28121
GAA	873.834	0.354548	0.107488	3.2985	0.00097202	0.0112781	1.27859
ARHGAP19	724.313	-0.23189	0.0702964	-3.29875	0.000971154	0.0112781	0.851518
POLR3K	409.118	-0.510695	0.154823	-3.29857	0.0009718	0.0112781	0.701884
RPP38	348.812	-0.318623	0.0966472	-3.29677	0.000978034	0.0113396	0.801835
AC131056.3	40.3778	1.34028	0.406655	3.29587	0.000981183	0.0113677	2.532
ZNF688	165.421	0.57539	0.17459	3.29566	0.000981913	0.0113678	1.49008
OTOR	45.0377	-0.670184	0.203408	-3.29478	0.000984979	0.0113949	0.628427
DGKQ	400.725	0.398678	0.121087	3.2925	0.000993021	0.0114756	1.3183
SHCBP1	885.326	-0.453833	0.137843	-3.29239	0.000993414	0.0114756	0.730101
hsa-mir-3687-1	61.3977	-1.52477	0.463369	-3.29061	0.000999688	0.0115397	0.347535
CS	3183.47	-0.406204	0.12346	-3.29017	0.00100127	0.0115494	0.754606
ALKBH1	393.924	0.378957	0.115226	3.28881	0.00100613	0.0115964	1.3004
MAGI3	1790.69	0.20695	0.0629292	3.28862	0.00100681	0.0115964	1.15425
PPARGC1B	215.533	-0.600852	0.182729	-3.28822	0.00100823	0.0116043	0.659364
RFWD3	1511.6	-0.181411	0.0551771	-3.28779	0.00100977	0.0116135	0.88184
TNS1	272.7	-0.971305	0.295473	-3.28729	0.00101157	0.0116256	0.510045
OPLAH	213.564	0.501701	0.152646	3.2867	0.00101367	0.0116414	1.41588
BAZ1B	4331.48	-0.341481	0.103999	-3.28349	0.00102529	0.011762	0.789231
SH3D19	474.874	-0.424387	0.129253	-3.28339	0.00102567	0.011762	0.745156
MIB2	310	0.398665	0.121482	3.28168	0.00103189	0.0118191	1.31829
HADHA	4879.66	-0.126987	0.0386966	-3.28161	0.00103215	0.0118191	0.915742
RNF145	538.486	-0.421886	0.128573	-3.2813	0.0010333	0.0118236	0.746448
ELMOD3	241.407	0.385262	0.117419	3.28108	0.00103409	0.0118241	1.3061
KTN1-AS1	59.1994	-0.613204	0.187035	-3.27855	0.00104342	0.0119221	0.653743
FOSL2	1439.49	0.382269	0.116652	3.27702	0.00104911	0.0119784	1.30339
CD27-AS1	216.252	0.683637	0.20863	3.27679	0.00104996	0.0119794	1.60618
CCZ1	1701.83	-0.239422	0.0730843	-3.27597	0.00105298	0.0120052	0.847085
LNX1	261.602	0.495296	0.151232	3.27507	0.00105637	0.0120351	1.40961
CUL4B	1833.23	-0.210895	0.0644255	-3.27347	0.00106235	0.0120945	0.864001
POLR2E	1109.61	-0.424594	0.129721	-3.27313	0.00106365	0.0121006	0.745048
TFPI	357.086	0.40019	0.122397	3.2696	0.001077	0.0122435	1.31968
DTL	1373.74	-0.29094	0.0890143	-3.26847	0.00108131	0.0122837	0.817369
CORO1C	1797.53	-0.467617	0.143078	-3.26827	0.00108209	0.0122837	0.723158
RELL1	616.932	-0.270045	0.0826614	-3.26688	0.0010874	0.0123351	0.829294
KLRG2	224.061	-0.405427	0.124111	-3.26664	0.00108831	0.0123366	0.755013
PPP3CA	1637.26	-0.249656	0.0764452	-3.26582	0.00109147	0.0123626	0.841097
ZNF367	852.616	-0.252567	0.0773409	-3.26564	0.00109218	0.0123626	0.839401
ARPIN	475.624	-0.568972	0.174245	-3.26535	0.0010933	0.0123664	0.674097
ADCY6	1853.21	0.153625	0.0470502	3.26513	0.00109416	0.0123672	1.11236
SEMA6C	37.0861	1.18283	0.362345	3.26438	0.00109704	0.0123909	2.27022
CEP164	457.282	0.245448	0.0752138	3.26334	0.00110107	0.0124187	1.18546
CUL7	802.089	0.244887	0.0750418	3.26334	0.00110108	0.0124187	1.185
RP11-253M7.1	21.5421	-1.28747	0.39456	-3.26305	0.00110218	0.0124222	0.409669
LIFR	847.818	0.545727	0.167276	3.26243	0.00110462	0.0124408	1.45976
ARHGEF10L	813.815	0.262021	0.0803443	3.26123	0.00110929	0.0124844	1.19916
CTD-2562J17.6	1117.36	0.377104	0.11564	3.26103	0.0011101	0.0124846	1.29873
CYP2T1P	118.566	0.418419	0.128348	3.26004	0.00111397	0.0125014	1.33646
PIK3C3	553.348	0.302315	0.092727	3.26027	0.00111306	0.0125014	1.23312
BUB1	1866.43	-0.23467	0.0719806	-3.26018	0.00111342	0.0125014	0.84988
IGDCC3	144.921	-0.610531	0.187403	-3.25786	0.00112257	0.012589	0.654956
UPF2	1166.43	-0.237307	0.0728642	-3.25684	0.0011266	0.0126251	0.848327
DDX19A	825.457	-0.214579	0.0659204	-3.25512	0.00113345	0.0126922	0.861798
UBP1	1425.13	-0.51799	0.15914	-3.25493	0.0011342	0.0126922	0.698344
LMNB1	3181.99	-0.278609	0.0856437	-3.25311	0.00114148	0.0127646	0.824386
SPTBN5	53.1961	0.645295	0.198429	3.25201	0.0011459	0.012805	1.56406
TNPO3	1736.59	-0.267934	0.0824046	-3.25144	0.0011482	0.0128216	0.830508
CSNK2B	1699.54	-0.237878	0.0732022	-3.2496	0.00115568	0.012896	0.847992
MRPS6	389.774	-0.546634	0.168294	-3.24809	0.00116185	0.0129556	0.684615
MTMR11	121.234	0.498929	0.153631	3.24758	0.0011639	0.0129692	1.41316
GFOD1	364.962	0.368404	0.113489	3.24616	0.00116974	0.0130252	1.29092
ATXN10	2393.15	-0.249575	0.0769057	-3.24521	0.00117366	0.0130595	0.841144
CDC42EP4	990.713	0.161197	0.0496951	3.24371	0.00117984	0.0131191	1.11821
RPS3	27660.3	-0.215806	0.0665862	-3.241	0.00119111	0.013235	0.861065
MZB1	91.8935	0.56048	0.172959	3.24054	0.00119305	0.0132417	1.47476
B4GALNT2	145.018	0.517699	0.159761	3.24045	0.00119339	0.0132417	1.43167
IL6R	216.305	0.479081	0.147918	3.23883	0.00120019	0.0133077	1.39386
NPIPB15	38.0305	0.717155	0.221533	3.23724	0.00120693	0.0133579	1.64394
CLDN7	1497.38	0.419135	0.129473	3.23724	0.00120692	0.0133579	1.33713
SLC39A10	999.167	0.264266	0.0816353	3.23716	0.00120726	0.0133579	1.20103
RP11-449J21.3	66.4309	0.574554	0.177624	3.23465	0.0012179	0.0134662	1.48922
SLC19A2	927.543	0.420686	0.130074	3.2342	0.00121982	0.013478	1.33856
IP6K2	836.92	0.267674	0.0827827	3.23345	0.00122305	0.0135042	1.20386
LRRC14	768.872	0.258308	0.079894	3.23314	0.00122439	0.0135095	1.19608
RMND5A	2944.06	0.172587	0.0533887	3.23265	0.00122649	0.0135232	1.12708
CLDN1	3395.16	-0.416441	0.128836	-3.23232	0.0012279	0.0135293	0.749271
ANGPTL4	78.2579	0.774838	0.239749	3.23188	0.0012298	0.0135407	1.711
SNORD13	298.415	-0.86589	0.267947	-3.23157	0.00123111	0.0135457	0.548708
ARL8B	2451.19	0.295826	0.0916044	3.22939	0.00124056	0.0136401	1.22759
ARHGEF39	243.031	-0.325077	0.100674	-3.22902	0.00124217	0.0136483	0.798256
TRIP10	173.052	-0.476709	0.147762	-3.2262	0.00125445	0.0137735	0.718615
SNHG8	516.317	0.397263	0.123201	3.22451	0.00126187	0.0138358	1.31701
CCDC85C	1224.09	-0.268104	0.0831444	-3.22456	0.00126165	0.0138358	0.83041
SEPT7P2	228.252	0.4817	0.149409	3.22405	0.00126393	0.0138487	1.39639
RTEL1	422.673	0.592457	0.183801	3.22336	0.00126697	0.0138723	1.50781
MGA	1945.02	-0.164133	0.0509242	-3.22309	0.00126818	0.0138759	0.892465
XPO7	4337.96	-0.243395	0.0755573	-3.22133	0.00127596	0.0139417	0.844755
DPAGT1	731.346	-0.328383	0.101939	-3.22138	0.00127574	0.0139417	0.796429
COX4I1	3027.46	-0.140147	0.0435213	-3.2202	0.001281	0.0139871	0.907426
CLCN4	27.7411	-0.870434	0.270459	-3.21836	0.00128928	0.0140677	0.546982
GUF1	742.068	-0.223109	0.0693369	-3.21775	0.00129198	0.0140874	0.856717
C22orf29	467.384	-0.381994	0.11876	-3.21652	0.00129755	0.0141384	0.767376
MAK16	704.788	-0.249626	0.0776186	-3.21605	0.00129966	0.0141516	0.841115
JHDM1D-AS1	123.576	-0.396819	0.123404	-3.21562	0.00130164	0.0141634	0.759531
DQX1	63.1362	0.81743	0.254263	3.2149	0.00130491	0.0141815	1.76226
DDAH1	1319.12	-0.412266	0.128238	-3.21485	0.00130511	0.0141815	0.751442
FOXRED2	641.674	-0.502906	0.156442	-3.21465	0.00130605	0.0141819	0.705684
PSMF1	1334.45	-0.374496	0.116519	-3.21402	0.00130889	0.0142029	0.771375
LARP4	2728.35	-0.306619	0.0954223	-3.21329	0.00131225	0.0142296	0.808534
UPF1	1915.06	-0.256032	0.0797353	-3.21102	0.00132265	0.0143235	0.837388
EXO1	1033.01	-0.33357	0.103884	-3.211	0.00132273	0.0143235	0.79357
GMPS	3356.21	-0.184486	0.0574614	-3.2106	0.00132457	0.0143335	0.879963
TPM3	7743.35	-0.231399	0.0721371	-3.20777	0.00133767	0.0144654	0.851808
RCN1	1461.99	-0.334751	0.104384	-3.20693	0.00134158	0.0144878	0.792921
RNU4-2	1188.86	-0.892833	0.278396	-3.20706	0.001341	0.0144878	0.538556
APBB3	158.025	0.412619	0.128909	3.20086	0.00137019	0.0147865	1.3311
OSBPL10	665.525	-0.4289	0.134004	-3.20064	0.00137122	0.0147876	0.742828
CCDC57	449.44	0.282947	0.0884133	3.20028	0.00137293	0.0147899	1.21668
PLAA	945.747	-0.267897	0.0837126	-3.2002	0.00137331	0.0147899	0.830529
PPFIA4	45.6368	1.17383	0.367138	3.19724	0.00138749	0.0149246	2.2561
FGFR3	335.031	0.27523	0.0860848	3.19719	0.00138772	0.0149246	1.21019
ZNF554	125.954	0.554063	0.173327	3.19663	0.00139045	0.0149437	1.46821
BRK1	2475.22	-0.151685	0.0474775	-3.19488	0.00139889	0.0150242	0.900198
CREB3L4	2334.41	0.389737	0.122014	3.1942	0.0014022	0.0150393	1.31015
OAS3	806.193	-0.524048	0.164056	-3.19433	0.00140158	0.0150393	0.695418
HAUS6	1117.13	-0.261905	0.0820078	-3.19365	0.00140484	0.0150573	0.833986
CLK4	357.509	0.347916	0.108969	3.1928	0.00140899	0.0150827	1.27272
RCC2	4412.63	-0.301648	0.0944782	-3.19278	0.00140912	0.0150827	0.811325
ZNF396	91.0892	0.600104	0.187979	3.1924	0.00141098	0.0150923	1.51583
RP11-228B15.4	27.0479	0.880108	0.275979	3.18905	0.00142743	0.0152579	1.84051
MAP3K14	105.874	-0.64208	0.201354	-3.18882	0.00142857	0.0152597	0.640788
ZFP14	211.609	0.498976	0.156515	3.18804	0.00143238	0.0152901	1.41321
TBC1D30	866.856	-0.208218	0.0653476	-3.18632	0.00144097	0.0153609	0.865606
TIGAR	249.781	-0.562769	0.176612	-3.18647	0.0014402	0.0153609	0.677002
CIRH1A	505.471	-0.722838	0.226943	-3.18511	0.00144698	0.0154146	0.605904
CARD14	315.496	0.293337	0.0921129	3.18454	0.00144984	0.0154241	1.22547
DLX3	118.632	-1.00306	0.314965	-3.18467	0.00144917	0.0154241	0.498941
TUBB4B	6685.14	-0.458259	0.143921	-3.18409	0.00145208	0.0154375	0.727864
CH507-216K13.2	36.0907	0.871046	0.273713	3.18234	0.00146092	0.015521	1.82899
WDHD1	1489.39	-0.242385	0.0761759	-3.18191	0.00146308	0.0155335	0.845347
SLC25A29	867.773	0.360497	0.11333	3.18096	0.00146789	0.0155721	1.28387
STK4	1032.65	-0.192251	0.0604411	-3.1808	0.00146869	0.0155721	0.875239
NCAPG	1753.23	-0.264978	0.0833262	-3.18001	0.0014727	0.015604	0.832211
LCA5	71.7783	0.733338	0.230648	3.17947	0.00147543	0.0156225	1.66248
CDC42EP1	255.005	-0.52703	0.165824	-3.17826	0.00148162	0.0156775	0.693982
CKB	617.741	0.395892	0.124586	3.17765	0.00148474	0.0156935	1.31576
IVL	48.8717	-1.20632	0.379636	-3.17757	0.00148513	0.0156935	0.433372
PLK1	1107	-0.672133	0.21156	-3.17704	0.00148788	0.015712	0.627578
RTN3	3523.9	-0.32552	0.10249	-3.1761	0.00149269	0.0157523	0.798011
MYLK4	39.3059	1.08651	0.342341	3.17378	0.00150467	0.0158681	2.1236
PPME1	2149.68	-0.254368	0.0801554	-3.17344	0.00150645	0.0158762	0.838354
CASZ1	987.62	0.538441	0.169725	3.17242	0.00151172	0.0159211	1.4524
LINC00652	66.0482	0.765948	0.241456	3.17221	0.00151285	0.0159224	1.70049
ASNS	528.91	-0.357025	0.112586	-3.17112	0.0015185	0.0159712	0.780773
PPM1K	630.582	0.356178	0.112341	3.1705	0.00152178	0.015995	1.28003
COQ3	198.801	-0.331794	0.1047	-3.16901	0.00152959	0.0160663	0.794548
RP11-449P15.2	52.6166	0.743229	0.234688	3.16688	0.00154086	0.0161246	1.67392
RAB6C-AS1	68.3885	0.741922	0.234293	3.16665	0.00154206	0.0161246	1.6724
AP4M1	332.081	0.351576	0.111011	3.16703	0.00154006	0.0161246	1.27595
SMARCD2	4320.21	0.263624	0.0832403	3.16703	0.00154005	0.0161246	1.20049
CBX1	2626.79	-0.306179	0.0966823	-3.16685	0.00154098	0.0161246	0.808781
CASC10	50.4939	-0.835518	0.263853	-3.1666	0.00154231	0.0161246	0.560382
AC024995.1	20.9524	-1.46344	0.462127	-3.16675	0.00154151	0.0161246	0.362627
USP32P1	293.775	0.367722	0.116168	3.16543	0.00154851	0.0161787	1.29031
ZNF10	194.419	0.38572	0.121936	3.1633	0.00155989	0.0162868	1.30651
TBX2	732.308	0.424796	0.134327	3.16239	0.00156478	0.016327	1.34238
CEP55	1844.61	-0.301937	0.0955189	-3.16102	0.00157219	0.0163935	0.811163
EML6	89.8293	0.830206	0.26282	3.15884	0.00158399	0.0165056	1.77794
MRPS2	689.942	-0.4199	0.132961	-3.15808	0.00158813	0.0165377	0.747476
NUP160	2022.18	-0.20762	0.0657509	-3.15767	0.00159034	0.0165499	0.865965
CAPG	460.232	0.374474	0.1186	3.15745	0.00159157	0.0165516	1.29637
CMYA5	304.321	0.455145	0.144184	3.1567	0.00159565	0.0165832	1.37092
WTAP	1354.5	-0.208715	0.0661236	-3.15644	0.00159709	0.0165872	0.865307
RAB26	138.677	0.429185	0.136065	3.15427	0.001609	0.0166999	1.34647
ULK3	880.343	0.285136	0.0904145	3.15366	0.00161238	0.0167239	1.21853
RP11-43N16.4	21.6424	1.255	0.398087	3.15257	0.00161841	0.0167754	2.38667
CTSF	447.337	0.330947	0.105007	3.15166	0.00162345	0.0168166	1.25784
C6orf106	2112.75	-0.259887	0.0824978	-3.15023	0.00163139	0.0168878	0.835153
EPS8L2	1199.37	-0.422025	0.133991	-3.14966	0.00163461	0.0169099	0.746376
ZNF251	430.075	0.421563	0.133888	3.14862	0.00164042	0.0169589	1.33938
SUSD3	438.547	0.522788	0.166149	3.14651	0.00165234	0.0170709	1.43673
ARSD	1223.54	0.193682	0.0615651	3.14598	0.00165531	0.0170904	1.14368
SVIL-AS1	259.26	-0.40051	0.127345	-3.14509	0.00166034	0.0171311	0.75759
ABCF1	1902.98	-0.47837	0.152136	-3.14435	0.00166455	0.0171633	0.717788
RP11-298I3.1	24.4635	-1.15575	0.367838	-3.14201	0.00167792	0.0172898	0.448833
UGCG	5141.17	0.345242	0.109894	3.14158	0.00168038	0.0173038	1.27036
NDRG1	573.533	0.549897	0.175049	3.14139	0.00168148	0.0173039	1.46398
P4HA1	1275.34	0.297691	0.0947863	3.14065	0.00168573	0.017325	1.22918
ZNF618	223.521	-1.36398	0.434283	-3.14077	0.00168505	0.017325	0.388508
SMG9	308.033	-0.319995	0.101939	-3.13907	0.00169483	0.0174071	0.801073
DTX3	366.504	0.304971	0.0971593	3.13888	0.00169596	0.0174073	1.23539
SMARCD1	789.254	-0.365423	0.116434	-3.13845	0.00169842	0.0174213	0.776241
SRMS	68.0348	1.00846	0.321352	3.13817	0.00170006	0.0174267	2.01176
ZNF684	65.5944	-0.647428	0.206372	-3.13719	0.00170573	0.0174735	0.638417
ST7-AS1	23.1029	1.90763	0.608162	3.13671	0.00170856	0.0174828	3.75192
SNX21	322.984	0.266518	0.0849737	3.13648	0.0017099	0.0174828	1.2029
KHK	252.106	-0.607363	0.193646	-3.13647	0.00170997	0.0174828	0.656395
POLA1	1271.56	-0.212604	0.0678114	-3.13522	0.00171728	0.0175461	0.862978
RAB8A	1561	-0.208606	0.0665589	-3.13415	0.00172351	0.0175983	0.865373
EPB41L4A-AS1	308.313	0.370479	0.118241	3.13326	0.00172877	0.0176407	1.29278
MIR3687-2	30.7759	-1.51703	0.484294	-3.13246	0.0017335	0.0176775	0.349404
KIF15	1207.35	-0.286591	0.0915324	-3.13103	0.00174192	0.0177518	0.819837
NDE1	586.944	-0.323906	0.103486	-3.12995	0.00174837	0.017806	0.798904
ZFAND6	1296.64	0.265078	0.0847067	3.12937	0.00175184	0.0178298	1.2017
NAA20	1280.74	-0.190479	0.0608742	-3.12906	0.00175367	0.0178369	0.876315
RALGDS	838.505	0.308309	0.0985774	3.12759	0.00176248	0.0179149	1.23826
RP11-473M20.16	112.441	-0.808848	0.258666	-3.127	0.00176597	0.0179273	0.570837
SLC25A48	21.399	-0.88334	0.282484	-3.12704	0.00176574	0.0179273	0.542111
DHX58	121.471	0.477344	0.152665	3.12675	0.00176748	0.017931	1.39218
XBP1	26070.3	0.300909	0.0962544	3.12618	0.00177091	0.0179543	1.23192
LUZP1	523.981	-0.39004	0.124776	-3.12592	0.00177252	0.017959	0.763109
IGSF8	736.109	0.318118	0.101796	3.12505	0.00177776	0.0180005	1.2467
RP11-496I9.1	76.2671	0.762488	0.244014	3.12477	0.00177943	0.0180059	1.69641
RP11-293M10.6	57.819	-0.598366	0.191555	-3.12374	0.00178571	0.0180484	0.660501
MIR3687-1	30.7766	-1.51712	0.485682	-3.1237	0.00178593	0.0180484	0.349382
KIAA2022	152.698	0.636125	0.203854	3.1205	0.00180545	0.0182186	1.55415
CLK1	756.107	0.365841	0.117243	3.12037	0.00180624	0.0182186	1.28863
MICB	455.572	-0.304259	0.0975069	-3.12038	0.00180617	0.0182186	0.809858
RP13-753N3.3	19.0837	2.65716	0.852209	3.11797	0.00182104	0.0183562	6.30789
KDM4A	929.376	0.215562	0.0691689	3.11646	0.00183034	0.0184381	1.16116
RP11-142E9.1	56.6869	-0.619449	0.198849	-3.11517	0.00183839	0.0185073	0.650919
SMARCD3	251.517	0.645895	0.207378	3.11458	0.00184206	0.0185206	1.56471
CNOT11	976.153	-0.316196	0.101515	-3.11476	0.00184097	0.0185206	0.803185
TEX261	1097.45	-0.388567	0.124806	-3.11337	0.00184964	0.0185849	0.763888
MFHAS1	422.055	-0.30347	0.0975276	-3.11163	0.00186057	0.0186828	0.810301
ENTPD8	66.8443	0.739019	0.237532	3.11125	0.00186298	0.0186951	1.66904
HAT1	1624.07	-0.243279	0.0782519	-3.10892	0.00187775	0.0188314	0.844823
HLA-E	1157.83	0.207731	0.0668604	3.10694	0.00189037	0.0189217	1.15487
HMGCR	2770.17	-0.214215	0.0689417	-3.10719	0.00188874	0.0189217	0.862015
IQGAP1	8298.03	-0.322454	0.103779	-3.10712	0.00188919	0.0189217	0.799708
SPATA20	1076.31	0.261132	0.0841876	3.10179	0.00192353	0.0192292	1.19842
EIF5A	3929.34	-0.382577	0.123341	-3.10179	0.00192353	0.0192292	0.767066
AC240274.1	1458.14	-0.219967	0.0709277	-3.10129	0.00192682	0.0192441	0.858585
SWAP70	692.821	-0.269569	0.0869297	-3.101	0.00192869	0.0192441	0.829567
GLIS2	128.67	-0.940982	0.303435	-3.1011	0.00192806	0.0192441	0.520878
SNRPC	1507.71	-0.212976	0.0686909	-3.10049	0.001932	0.0192649	0.862756
CTNNBL1	814.71	-0.365556	0.117938	-3.09956	0.00193811	0.0193136	0.77617
GALC	590.163	0.266545	0.0860181	3.09871	0.00194368	0.0193569	1.20292
CCNB2	1744.91	-0.290856	0.0938732	-3.0984	0.0019457	0.0193647	0.817417
TKT	5585.1	-0.194102	0.0626818	-3.09662	0.00195741	0.019469	0.874117
FGF13	366.229	0.525528	0.169733	3.09621	0.00196015	0.0194839	1.43946
PLK4	808.704	-0.274652	0.0887282	-3.09543	0.00196528	0.0195117	0.82665
HOXB7	86.2022	-0.750831	0.242563	-3.09541	0.00196542	0.0195117	0.594261
CECR2	112.718	0.796061	0.257244	3.09457	0.00197096	0.0195544	1.73635
SLC25A25-AS1	64.285	0.682768	0.220769	3.09268	0.0019836	0.0196674	1.60522
MXRA8	245.958	0.285556	0.092372	3.09137	0.00199235	0.0197417	1.21888
MYBL1	1200.56	0.244483	0.0791687	3.08813	0.00201419	0.0199456	1.18467
SERPINA10	49.4672	0.648116	0.209916	3.08751	0.00201844	0.01995	1.56712
FAM169A	178.711	-0.339764	0.110034	-3.08779	0.00201648	0.01995	0.790171
DUT	1604.38	-0.403629	0.130726	-3.0876	0.00201779	0.01995	0.755954
PIM3	1023.56	0.300485	0.0973397	3.08697	0.00202207	0.0199733	1.23156
KLHL42	1269.57	-0.176609	0.0572297	-3.08597	0.00202888	0.0200281	0.88478
LHX4	126.554	-0.396948	0.128641	-3.08571	0.00203068	0.0200333	0.759463
RP11-747H7.3	116.48	0.743027	0.24086	3.08489	0.00203626	0.0200757	1.67368
PLEKHG5	218.371	0.442924	0.143645	3.08345	0.00204612	0.0201603	1.35936
NDUFAF2	374.802	-0.252945	0.0820862	-3.08146	0.00205991	0.0202835	0.839182
SLX1B-SULT1A4	77.6596	0.652824	0.211944	3.08018	0.00206875	0.0203578	1.57224
SYAP1	3475.14	0.184298	0.0598446	3.0796	0.00207277	0.0203846	1.13626
LSM7	295.442	-0.329738	0.107091	-3.07906	0.00207658	0.0204094	0.795681
SHMT1	980.258	-0.157422	0.0511376	-3.0784	0.00208113	0.0204413	0.896626
TRIM24	1537.34	-0.299883	0.0974212	-3.07821	0.00208245	0.0204415	0.812318
WASH7P	209.197	0.415073	0.134867	3.07764	0.00208643	0.0204424	1.33337
ZBTB37	1329.07	0.174628	0.0567373	3.07783	0.00208513	0.0204424	1.12867
AMD1	2938.82	-0.343389	0.11157	-3.07778	0.00208548	0.0204424	0.788187
MOAP1	899.18	0.416048	0.135226	3.07669	0.00209312	0.0204951	1.33427
VASN	246.004	0.34312	0.111566	3.0755	0.00210148	0.0205642	1.2685
KIAA1524	816.344	-0.256279	0.083342	-3.07503	0.00210481	0.0205712	0.837244
PDE4DIP	1541.65	-0.374116	0.121659	-3.07512	0.00210416	0.0205712	0.771578
JAGN1	623.389	-0.264758	0.086114	-3.0745	0.00210855	0.020595	0.832339
ITGA2	1730.89	0.2136	0.0694797	3.07427	0.00211015	0.0205979	1.15958
HOMEZ	396.768	0.327049	0.106394	3.07395	0.00211243	0.0206073	1.25444
ZNF44	322.093	0.366116	0.119135	3.07313	0.00211828	0.0206516	1.28888
KREMEN1	365.163	-0.287385	0.0935558	-3.0718	0.00212773	0.0207309	0.819386
PSMC3IP	191.245	-0.550501	0.179285	-3.07053	0.00213676	0.020806	0.682783
TRPV6	478.02	0.248967	0.0810911	3.07021	0.00213905	0.0208154	1.18836
ERVW-1	143.769	0.649796	0.211703	3.06937	0.00214509	0.0208613	1.56895
RHOF	381.115	-0.581381	0.189489	-3.06815	0.0021539	0.020934	0.668324
CASC5	2462.25	-0.228132	0.0743953	-3.06648	0.00216597	0.0210383	0.85374
CYP4Z2P	48.8385	0.659162	0.214972	3.06627	0.00216746	0.0210398	1.57917
DOC2A	76.3623	0.772038	0.252067	3.06283	0.00219253	0.0212701	1.70768
TUBB6	494.855	-0.384243	0.125515	-3.06133	0.00220354	0.0213637	0.766181
AAR2	782.985	-0.198637	0.0649038	-3.06048	0.00220983	0.0213983	0.871373
STK32B	567.063	-1.06961	0.349474	-3.06063	0.00220872	0.0213983	0.476447
NDUFS6	956.536	-0.442624	0.144659	-3.05978	0.00221499	0.0214352	0.735795
GPR137B	361.972	0.270168	0.0883294	3.05864	0.00222344	0.0215037	1.20595
NCKAP5L	407.819	-0.603701	0.19745	-3.05749	0.002232	0.0215732	0.658063
PFN1P2	128.701	0.525866	0.172039	3.05667	0.00223808	0.0216055	1.4398
MORC4	1563.96	-0.174906	0.0572182	-3.05682	0.00223698	0.0216055	0.885825
BCLAF1	6003.56	-0.152626	0.0499521	-3.05545	0.00224721	0.0216804	0.899611
TXLNG	949.865	-0.203032	0.0664672	-3.05462	0.00225345	0.0217007	0.868723
RCHY1	463.213	-0.278381	0.0911341	-3.05463	0.00225338	0.0217007	0.824516
ZNF574	295.225	-0.318006	0.104102	-3.05474	0.00225255	0.0217007	0.802178
HP1BP3	3727.99	-0.131883	0.0431792	-3.05432	0.0022557	0.021709	0.912639
NMNAT3	145.565	0.514091	0.168337	3.05394	0.00225859	0.0217236	1.42809
C1RL	131.94	0.528017	0.172971	3.05262	0.0022685	0.0218056	1.44195
AKR7A3	543.669	0.541531	0.177453	3.05169	0.00227557	0.021848	1.45552
CENPBD1	186.45	-0.653923	0.214283	-3.05167	0.00227568	0.021848	0.63555
PPP1CC	4371.52	-0.209848	0.0687893	-3.0506	0.00228387	0.0219132	0.864628
NOL9	1050.9	-0.254642	0.0834887	-3.05002	0.00228823	0.0219416	0.838195
TLN1	2360.87	-0.252914	0.0829438	-3.04922	0.0022944	0.0219822	0.8392
PSAT1	88.7745	-0.975941	0.320075	-3.0491	0.00229525	0.0219822	0.508408
RP4-800G7.2	70.8456	0.744931	0.244458	3.04728	0.0023092	0.0220922	1.67589
RP11-1023L17.1	284.753	0.377357	0.123843	3.04706	0.00231091	0.0220922	1.29896
CDC7	424.196	-0.3113	0.102164	-3.04706	0.00231094	0.0220922	0.805915
MEIS3P1	47.2634	1.14421	0.375588	3.04645	0.00231564	0.0220968	2.21025
LARS2	884.977	-0.172867	0.0567369	-3.04681	0.00231284	0.0220968	0.887078
TNNI1	44.3538	-0.754714	0.247732	-3.04649	0.00231527	0.0220968	0.592664
DYNC2H1	1093.24	0.159559	0.0523835	3.04597	0.00231928	0.0221181	1.11695
NOLC1	3237.37	-0.624563	0.205078	-3.04549	0.00232301	0.0221403	0.648616
GATAD2A	1351.15	-0.430104	0.141349	-3.04284	0.00234357	0.0223228	0.742208
PDLIM5	1439.3	0.226953	0.0745962	3.04242	0.00234681	0.0223231	1.17036
ZDHHC9	681.245	-0.312513	0.102723	-3.04229	0.00234786	0.0223231	0.805238
CXorf57	181.983	-0.773767	0.254331	-3.04237	0.00234727	0.0223231	0.584888
ALG1	717.678	-0.279898	0.0920411	-3.04101	0.00235785	0.0224046	0.823649
ARPP19	5803.92	-0.183874	0.0604742	-3.04053	0.00236163	0.0224269	0.880336
NT5C2	1701.62	-0.295214	0.0971017	-3.04026	0.00236375	0.0224336	0.814951
UXS1	332.764	-0.634614	0.208751	-3.04005	0.00236541	0.0224358	0.644113
L3MBTL1	83.9372	0.478662	0.157466	3.03979	0.00236746	0.0224417	1.39345
ZMYM2	2126.18	0.229937	0.0756787	3.03833	0.00237896	0.0225236	1.17278
RP11-132A1.4	71.7227	-0.687524	0.226278	-3.03841	0.00237832	0.0225236	0.620919
SLC11A2	1398.79	-0.236705	0.0779292	-3.03743	0.00238601	0.0225768	0.848682
NDC80	674.214	-0.297779	0.0980496	-3.03703	0.00238923	0.0225937	0.813504
DNAJB5	78.4851	-0.685272	0.225661	-3.03673	0.0023916	0.0226025	0.621889
SEMA6B	209.026	0.731565	0.241006	3.03547	0.0024016	0.0226834	1.66044
RNF170	334.408	0.327241	0.107826	3.03488	0.00240629	0.0227004	1.25461
ERBB3	5706.96	0.239206	0.0788144	3.03505	0.00240494	0.0227004	1.18034
PTPN13	1840.98	0.228314	0.0752561	3.03383	0.00241474	0.0227665	1.17147
CDCA8	808.653	-0.505098	0.1665	-3.03362	0.00241641	0.0227686	0.704612
CDKL5	209.662	0.396778	0.130837	3.0326	0.00242453	0.0228315	1.31656
BNIP3	965.039	0.322663	0.106419	3.03202	0.00242921	0.0228619	1.25064
SMPDL3A	283.048	0.574525	0.189522	3.03144	0.0024339	0.0228923	1.48919
ZNF559-ZNF177	37.9614	1.19857	0.395916	3.02734	0.00246719	0.0231363	2.29512
POMT1	795.293	0.319075	0.105384	3.02773	0.00246399	0.0231363	1.24753
ATP11B	1154.64	-0.241836	0.0798834	-3.02735	0.00246704	0.0231363	0.845669
DHX36	1380.49	-0.318824	0.105315	-3.02734	0.00246716	0.0231363	0.801723
C7orf55-LUC7L2	1315.71	-0.383054	0.126519	-3.02764	0.00246472	0.0231363	0.766813
C1orf115	768.841	0.264146	0.0872785	3.02647	0.00247427	0.0231889	1.20092
CTSZ	816.968	-0.479353	0.158413	-3.02597	0.00247837	0.0232135	0.717299
RP11-44F14.8	137.761	-0.557364	0.184247	-3.0251	0.00248555	0.0232669	0.679542
ATP6V1G1	2593.75	0.326174	0.107833	3.02481	0.00248787	0.0232748	1.25368
PRAF2	67.6976	-0.981565	0.32463	-3.02364	0.00249754	0.0233514	0.50643
ORAI1	364.043	-0.313137	0.103573	-3.02335	0.00249991	0.0233597	0.80489
C1QTNF3-AMACR	25.5482	2.86363	0.947402	3.02262	0.002506	0.0234027	7.27845
CAPN13	277.394	0.468874	0.155135	3.02237	0.00250804	0.0234079	1.38403
TNRC6A	1254.16	-0.384241	0.127178	-3.02128	0.00251711	0.0234787	0.766182
DSCAML1	27.716	-0.752247	0.249021	-3.02081	0.00252098	0.0235008	0.593678
RDH16	97.5341	0.646235	0.213971	3.0202	0.00252608	0.0235344	1.56508
UNC119B	1284	-0.404804	0.134041	-3.01999	0.0025278	0.0235365	0.755339
MYBL2	2277.12	-0.823568	0.272833	-3.01857	0.00253968	0.0236332	0.565043
FKBP1A	1467.59	-0.399178	0.132255	-3.01824	0.00254244	0.0236448	0.75829
COL9A2	142.151	-0.394757	0.13087	-3.0164	0.00255795	0.023775	0.760617
ASAP1	565.397	-0.594494	0.197118	-3.01593	0.00256193	0.023798	0.662277
ADAR	5983.44	-0.233175	0.0773265	-3.01545	0.00256596	0.0238073	0.850761
GEMIN4	621.867	-0.48589	0.16113	-3.01552	0.00256542	0.0238073	0.714057
UBASH3B	18.2524	-0.828395	0.274803	-3.01451	0.00257396	0.0238675	0.563155
B4GALNT4	594.964	0.323601	0.107422	3.01241	0.00259181	0.0240189	1.25145
C5orf28	276.938	-0.347199	0.115312	-3.01094	0.00260438	0.0241078	0.786109
FKBP3	1949.11	-0.400823	0.133123	-3.01093	0.00260447	0.0241078	0.757426
KLC1	2107.97	-0.188145	0.0624985	-3.0104	0.00260907	0.0241328	0.877733
E2F7	465.061	-0.314453	0.10446	-3.01026	0.00261023	0.0241328	0.804156
PIK3IP1	158.936	0.666834	0.221842	3.00589	0.00264804	0.0244679	1.58759
ALKBH8	194.43	-0.341325	0.113563	-3.00559	0.00265066	0.0244718	0.789316
RP11-498C9.15	326.661	-0.406189	0.135149	-3.00549	0.00265157	0.0244718	0.754614
PAIP2B	433.04	-0.321924	0.107138	-3.00475	0.00265796	0.0245164	0.800002
SRPK3	65.7669	0.650769	0.216698	3.00312	0.00267225	0.0246204	1.57001
RNASE4	332.334	0.532914	0.177454	3.00311	0.00267236	0.0246204	1.44685
IKBKB	637.085	0.217697	0.0724948	3.00293	0.00267392	0.0246204	1.16288
INTU	560.312	0.307695	0.102496	3.00203	0.00268186	0.0246646	1.23773
TCF3	1014.12	-0.334498	0.111419	-3.00217	0.00268065	0.0246646	0.79306
CCDC170	790.721	0.253854	0.0845667	3.00182	0.00268373	0.0246675	1.19239
MIRLET7BHG	186.456	0.4389	0.146233	3.00138	0.00268762	0.0246888	1.35557
REPS2	884.283	0.24504	0.0816554	3.0009	0.00269181	0.0247128	1.18513
PMEPA1	840.272	0.306025	0.101996	3.00037	0.00269648	0.0247413	1.2363
TFF3	1308.76	0.513537	0.17118	2.99999	0.00269991	0.0247583	1.42755
CCDC183	55.6149	0.647291	0.215839	2.99895	0.00270908	0.024828	1.56622
ERLIN1	695.122	-0.233514	0.0778795	-2.9984	0.002714	0.0248586	0.850561
FZD7	591.584	0.333333	0.1112	2.99761	0.00272109	0.0249046	1.25992
KIFC1	1256.15	-0.382607	0.127643	-2.99748	0.00272219	0.0249046	0.76705
ENOSF1	417.673	0.381126	0.127171	2.99697	0.0027268	0.0249323	1.30236
PSIP1	1526.11	-0.358338	0.119599	-2.99615	0.00273412	0.0249847	0.780063
KLHDC9	174.526	0.39807	0.132951	2.99412	0.00275242	0.0251373	1.31774
SNORA38	48.0297	-0.880199	0.293994	-2.99394	0.00275403	0.0251375	0.543293
RPL32P29	33.1808	0.975841	0.325996	2.99341	0.00275875	0.0251552	1.96679
NR1D2	1408.28	-0.237837	0.079457	-2.99328	0.00275998	0.0251552	0.848016
INO80C	194.14	-0.714731	0.238786	-2.99319	0.00276076	0.0251552	0.609319
EML4	1522.03	-0.18921	0.0632196	-2.99291	0.00276332	0.0251639	0.877086
RP11-658F2.8	156.865	0.523746	0.175024	2.99243	0.00276768	0.0251891	1.43768
MYO15A	30.0701	0.961221	0.321271	2.99193	0.00277218	0.0251933	1.94696
SLC40A1	3482.44	0.261246	0.0873119	2.9921	0.00277067	0.0251933	1.19851
SLC48A1	529.155	-0.260415	0.0870415	-2.99185	0.00277295	0.0251933	0.834848
ENO1	20900	-0.330992	0.110642	-2.99157	0.0027755	0.025202	0.79499
SLC19A1	396.155	-0.45101	0.150784	-2.9911	0.00277978	0.0252263	0.731531
NAP1L4	2939.59	-0.1939	0.0648557	-2.98971	0.00279246	0.0253267	0.874239
FMOD	129.779	-1.05209	0.351936	-2.98944	0.00279486	0.025334	0.482268
GZF1	639.625	0.267506	0.0894943	2.98908	0.00279815	0.0253492	1.20373
PROSC	3336.98	-0.175363	0.0586924	-2.98783	0.00280966	0.0254388	0.885545
CDR2	489.853	-0.298138	0.0998158	-2.98688	0.00281836	0.025503	0.813301
UBA5	702.129	-0.297344	0.0995607	-2.98656	0.00282134	0.0255152	0.813749
LUC7L2	373.266	0.640011	0.214326	2.98616	0.00282506	0.0255342	1.55834
FBL	1338.1	-0.465448	0.155908	-2.9854	0.00283211	0.0255832	0.724246
DOK4	172.306	0.43951	0.147283	2.98412	0.00284392	0.0256752	1.35614
LONRF1	226.121	0.433443	0.145261	2.98389	0.00284605	0.0256764	1.35045
TMC6	868.087	0.298559	0.100061	2.98376	0.00284731	0.0256764	1.22992
TBL1X	852.931	-0.418694	0.140367	-2.98286	0.00285568	0.0257371	0.748102
BDH2	174.054	0.556045	0.186463	2.98207	0.00286307	0.0257889	1.47023
RP11-395L14.18	67.0342	0.783018	0.262656	2.98115	0.00287167	0.0258368	1.72073
MT-TE	43.691	-0.704644	0.236363	-2.9812	0.00287123	0.0258368	0.613594
CDKN3	998.406	-0.357546	0.119956	-2.98065	0.00287639	0.0258645	0.780491
MICAL1	190.426	0.406014	0.136227	2.98042	0.00287849	0.0258686	1.32502
PPRC1	657.581	-0.43219	0.145085	-2.97887	0.00289316	0.0259856	0.741136
EML3	579.426	0.273921	0.0920542	2.97565	0.00292369	0.0262449	1.20909
OSMR	450.987	-0.297099	0.099863	-2.97506	0.0029293	0.0262802	0.813888
RP11-274B21.14	82.8997	0.793827	0.266926	2.97396	0.00293985	0.0263333	1.73367
MAP3K1	4374.87	0.195114	0.0656085	2.97392	0.00294023	0.0263333	1.14481
USP1	2160.73	-0.190434	0.0640274	-2.97426	0.00293695	0.0263333	0.876342
PSMD2	5721.3	-0.360297	0.121184	-2.97314	0.00294767	0.026355	0.779004
ALDH7A1	1236.32	-0.567243	0.190782	-2.97325	0.00294666	0.026355	0.674905
SLC43A3	35.3824	-0.715478	0.240631	-2.97334	0.00294582	0.026355	0.609003
PGAP2	404.627	-0.34645	0.116534	-2.97295	0.00294948	0.0263561	0.786517
UCK2	1545.39	-0.36085	0.121385	-2.97277	0.00295129	0.0263574	0.778706
REXO4	567.765	-0.496484	0.167105	-2.97108	0.00296752	0.0264873	0.708832
PIH1D1	623.199	0.409476	0.137913	2.9691	0.00298678	0.0266344	1.3282
DNAAF3	169.956	0.407666	0.137306	2.96903	0.00298738	0.0266344	1.32654
ZNRF1	801.175	-0.385992	0.130014	-2.96885	0.00298921	0.0266356	0.765252
MYEOV2	763.721	-0.333776	0.112452	-2.96816	0.00299593	0.0266804	0.793457
CGNL1	183.78	0.635936	0.214312	2.96734	0.00300385	0.0267056	1.55395
HSPBP1	320.764	-0.350971	0.118272	-2.96749	0.00300241	0.0267056	0.784056
RASL10B	103.779	-0.669432	0.22558	-2.9676	0.00300135	0.0267056	0.628754
SMPD4	1544.67	-0.300514	0.101293	-2.96679	0.00300929	0.0267388	0.811963
MIS18A	518.635	-0.203554	0.0686188	-2.96645	0.00301258	0.026753	0.868408
FAM63B	824.205	0.208303	0.0702335	2.96587	0.00301826	0.0267732	1.15533
POLR1A	1653.42	-0.329399	0.111059	-2.96598	0.0030172	0.0267732	0.795868
FAM156A	345.743	0.396535	0.133729	2.96522	0.00302465	0.0268148	1.31634
C4orf19	935.739	-0.251368	0.0848001	-2.96424	0.00303428	0.026885	0.840099
GMDS	276.731	-0.634116	0.214076	-2.96211	0.00305542	0.0270571	0.644336
SFMBT2	410.743	0.284393	0.09602	2.96181	0.00305834	0.0270678	1.2179
PSRC1	408.138	-0.452934	0.152998	-2.96039	0.00307251	0.0271779	0.730556
SSRP1	3892.07	-0.382691	0.129281	-2.96014	0.00307497	0.0271844	0.767006
SURF2	309.747	-0.301592	0.101908	-2.95945	0.00308186	0.0272245	0.811357
COX19	355.281	-0.323052	0.109164	-2.95934	0.00308296	0.0272245	0.799377
TMEM67	350.957	0.316722	0.107147	2.95596	0.00311695	0.0274938	1.2455
CCNA2	1946.55	-0.347433	0.117531	-2.95611	0.00311551	0.0274938	0.785982
RP5-850E9.3	22.5893	4.32561	1.46345	2.95576	0.00311896	0.0274961	20.0511
ING1	244.89	-0.472749	0.159957	-2.95548	0.00312182	0.0275059	0.72059
IL17RC	534.774	0.313713	0.106169	2.95485	0.00312822	0.0275458	1.2429
HR	764.623	0.238457	0.0807047	2.95469	0.00312985	0.0275458	1.17973
FOXO3	1743.76	0.158299	0.0535902	2.95388	0.00313802	0.0276023	1.11597
RP11-96K19.4	152.169	0.44004	0.149061	2.95209	0.00315631	0.0277116	1.35664
ADCK3	557.059	0.372696	0.126239	2.95232	0.00315397	0.0277116	1.29477
RDX	3236.27	-0.221016	0.0748706	-2.95197	0.00315749	0.0277116	0.857961
BMS1	2413.4	-0.310888	0.105307	-2.95221	0.00315506	0.0277116	0.806145
GSPT1	4972.45	-0.233397	0.0791898	-2.9473	0.00320557	0.028118	0.85063
ACSS1	459.57	-0.69356	0.235412	-2.94616	0.00321751	0.0282069	0.618326
CCDC86	445.534	-0.874685	0.296925	-2.94581	0.00322112	0.0282229	0.545373
ADAM32	289.207	0.335101	0.113769	2.94544	0.00322494	0.0282406	1.26147
CECR6	48.1569	1.44055	0.489227	2.94454	0.00323439	0.0283076	2.71424
ZFAND5	1209.64	0.223	0.0758184	2.94124	0.00326904	0.028595	1.16716
C8orf86	21.6653	1.4957	0.508621	2.9407	0.00327467	0.0286058	2.82002
POLR2J2	96.9028	0.997339	0.339194	2.94032	0.0032787	0.0286058	1.99631
LRRC56	121.13	0.511733	0.174043	2.94026	0.00327936	0.0286058	1.42576
LAMTOR3	623.458	0.363787	0.123726	2.94028	0.00327919	0.0286058	1.2868
ZYG11A	238.077	0.299933	0.101989	2.94085	0.00327313	0.0286058	1.23109
CBX5	11321.5	-0.358789	0.122054	-2.93959	0.00328651	0.0286523	0.779819
DSC2	515.501	0.256756	0.0873726	2.93863	0.00329669	0.0287054	1.19479
DNAJC11	1237.48	-0.264828	0.0901199	-2.93862	0.00329674	0.0287054	0.832298
TNFAIP8L1	143.477	-0.391626	0.133282	-2.93833	0.00329989	0.0287054	0.76227
AKAP5	290.377	-0.415258	0.141317	-2.93847	0.00329832	0.0287054	0.749886
RFC3	961.641	-0.325014	0.110667	-2.93686	0.00331559	0.028826	0.798291
CMC2	605.67	-0.237596	0.0809234	-2.93606	0.00332414	0.0288685	0.848158
IGSF5	28.5503	-0.692345	0.235801	-2.93614	0.0033232	0.0288685	0.618847
TOR3A	1009.27	-0.347775	0.11846	-2.9358	0.00332693	0.0288768	0.785795
TMEM214	1262.38	-0.371477	0.126543	-2.93558	0.00332929	0.0288814	0.772991
POLD4	795.545	0.267137	0.0910077	2.93532	0.00333201	0.028889	1.20342
ANXA1	38.6026	-0.84595	0.288271	-2.93456	0.00334016	0.0289437	0.556344
EEA1	1586.83	-0.317011	0.108033	-2.93438	0.00334214	0.028945	0.802732
INHBB	1168.13	-0.426876	0.145505	-2.93376	0.0033488	0.0289867	0.743871
PPP2R5E	1743.85	-0.351685	0.1199	-2.93315	0.00335542	0.0290281	0.783668
EDEM3	2219.44	0.189947	0.0647702	2.93264	0.00336098	0.0290443	1.14072
VDR	848.573	-0.336316	0.114679	-2.93267	0.00336062	0.0290443	0.792061
ATF5	222.509	-0.642911	0.219242	-2.93243	0.00336323	0.0290477	0.640419
EBLN2	36.9287	0.91572	0.312453	2.93074	0.00338153	0.0291898	1.88651
JARID2	1243.3	0.289816	0.0989535	2.92881	0.0034026	0.0293556	1.22248
RMND1	752.606	0.385333	0.131685	2.92617	0.00343164	0.0295899	1.30616
NR4A2	69.2906	1.19038	0.407016	2.92464	0.00344855	0.0297194	2.28212
ARL3	856.729	-0.200004	0.068411	-2.92356	0.00346053	0.0298055	0.870548
LDLRAD3	779.912	-0.518927	0.177508	-2.9234	0.00346233	0.0298055	0.697891
TP53TG1	145.38	0.581386	0.198922	2.92269	0.00347025	0.0298574	1.49629
RP5-1092A3.4	37.6155	0.671139	0.22976	2.92104	0.00348862	0.0299991	1.59233
ZDHHC11	172.365	0.325151	0.111356	2.91994	0.00350103	0.0300894	1.2528
ERAL1	679.309	-0.478635	0.163934	-2.91968	0.00350394	0.030098	0.717656
VMAC	96.6521	0.456584	0.156401	2.9193	0.00350813	0.0301175	1.37229
ZBTB24	540.164	-0.270115	0.0925443	-2.91876	0.00351426	0.0301537	0.829254
SCARNA15	83.594	0.69568	0.23847	2.91726	0.00353119	0.0302825	1.61965
NCOA2	2189.18	0.149693	0.0513232	2.91667	0.0035379	0.0303235	1.10933
ARNTL2	294.733	-0.519119	0.178077	-2.91514	0.0035553	0.030456	0.697798
EPHA1	330.238	0.284961	0.0977689	2.91464	0.00356097	0.030488	1.21838
USP13	971.891	-0.34326	0.117799	-2.91394	0.00356899	0.0305401	0.788258
ARHGEF28	485.873	0.246712	0.0846815	2.91341	0.003575	0.0305749	1.1865
LLGL2	2795.27	0.304285	0.104453	2.91313	0.00357824	0.030586	1.23481
SLC16A8	21.1247	0.937482	0.321966	2.91174	0.00359418	0.0306723	1.91518
POLM	263.28	0.373937	0.128418	2.91186	0.0035928	0.0306723	1.29588
TGFA	242.133	0.354421	0.121717	2.91184	0.00359302	0.0306723	1.27847
NUCKS1	21697.4	-0.268323	0.0922264	-2.90939	0.00362132	0.0308872	0.830284
TCAF2	265.771	0.291129	0.100076	2.90909	0.00362487	0.0309007	1.2236
TMSB4X	13116	-0.377949	0.129941	-2.90861	0.00363042	0.0309312	0.769531
ARHGAP15	81.8886	0.594843	0.204581	2.90762	0.00364194	0.0309981	1.51031
INCENP	1261.7	-0.582859	0.200461	-2.90759	0.0036422	0.0309981	0.66764
MUL1	579.41	-0.244987	0.0842818	-2.90675	0.00365199	0.0310646	0.843824
PRSS8	862.093	-0.42432	0.146002	-2.90626	0.00365777	0.031097	0.74519
IRAK4	364.438	0.262533	0.0903459	2.90587	0.00366239	0.0311194	1.19958
HHAT	220.99	0.359204	0.123643	2.90517	0.00367056	0.031172	1.28272
PSMD12	2906.49	-0.469329	0.16158	-2.90462	0.00367697	0.0312096	0.7223
ANTXR2	44.6889	0.670742	0.230998	2.90367	0.00368822	0.0312883	1.59189
PPP2CB	587.95	-0.323281	0.111373	-2.9027	0.0036996	0.0313679	0.79925
C11orf72	103.504	0.498043	0.171593	2.90246	0.00370244	0.0313751	1.4123
SNRPA	944.353	-0.178977	0.0616708	-2.90214	0.00370621	0.0313901	0.883329
KLF4	373.418	0.486975	0.167834	2.90153	0.00371342	0.0314343	1.4015
SMG1P1	586.052	0.574418	0.198027	2.9007	0.00372329	0.031484	1.48908
PXN	921.549	-0.542334	0.186957	-2.90084	0.00372159	0.031484	0.686659
TRAF2	510.52	-0.207497	0.0715542	-2.89985	0.00373336	0.0315522	0.866039
RP11-81A22.4	82.1994	0.607461	0.209514	2.89938	0.00373899	0.0315828	1.52358
FUT9	164.955	-0.535771	0.184828	-2.89875	0.00374657	0.0316299	0.68979
STAT5A	17.797	1.04732	0.361324	2.89857	0.00374873	0.0316312	2.06669
SMG1P4	125.524	0.87739	0.302817	2.89743	0.00376238	0.0317124	1.83705
POTEI	158.433	0.536845	0.185275	2.89756	0.00376074	0.0317124	1.4508
AVIL	66.2789	0.598605	0.206639	2.89687	0.0037691	0.031752	1.51425
YWHAZ	17933.5	-0.315819	0.109082	-2.89524	0.00378865	0.0318996	0.803395
SF3A3	1754.73	-0.215943	0.0746069	-2.89441	0.00379872	0.0319673	0.860983
FAAH	592.241	0.326149	0.112732	2.89314	0.00381407	0.0320793	1.25366
CDK2AP1	1789.09	-0.190586	0.0658858	-2.89268	0.00381972	0.0321097	0.876249
HNRNPAB	3529.11	-0.603521	0.208683	-2.89205	0.00382738	0.0321569	0.658146
HNRNPR	4085.68	-0.259702	0.0898128	-2.89159	0.00383299	0.0321869	0.835261
C3orf70	137.46	-0.502733	0.173939	-2.89028	0.00384894	0.0323036	0.705769
IGBP1	788.752	0.391155	0.135353	2.88989	0.00385379	0.0323271	1.31144
KRBOX4	148.852	0.411062	0.14226	2.88951	0.00385847	0.0323319	1.32966
CCT6P3	142.462	0.377156	0.130521	2.88961	0.00385716	0.0323319	1.29878
ZNF473	491.107	-0.226596	0.0784302	-2.88914	0.00386298	0.0323524	0.854649
HECTD2	462.07	0.333905	0.115584	2.88886	0.00386643	0.0323559	1.26042
MCM2	3379.59	-0.298062	0.103186	-2.8886	0.00386956	0.0323559	0.813344
CENPM	312.761	-0.308783	0.106897	-2.88861	0.00386949	0.0323559	0.807322
MCU	395.595	-0.272709	0.0944144	-2.88842	0.00387179	0.0323574	0.827764
TCERG1	1651.05	-0.204179	0.0706936	-2.88823	0.00387416	0.03236	0.868032
TBCK	619.581	0.268093	0.0928356	2.88782	0.00387918	0.0323848	1.20421
VHL	1531.1	-0.249856	0.086533	-2.8874	0.00388437	0.0324109	0.840981
SMAP2	486.709	-0.484318	0.167856	-2.88532	0.00391017	0.0326089	0.714835
NEK10	39.4655	0.632401	0.219211	2.8849	0.00391543	0.0326355	1.55014
CDC42SE1	3428.64	0.157385	0.0545604	2.88459	0.00391919	0.0326495	1.11526
TSR1	1527.45	-0.222883	0.0772852	-2.8839	0.00392786	0.0327044	0.856852
LIMK2	915.414	-0.220306	0.0764348	-2.88228	0.00394814	0.0328559	0.858383
SAMM50	1164.87	-0.354937	0.123171	-2.88166	0.00395587	0.0329029	0.781904
KATNAL2	162.756	0.39985	0.138801	2.88075	0.00396734	0.0329809	1.31937
RP11-66N24.3	56.81	0.597273	0.207411	2.87966	0.00398098	0.0330535	1.51285
B4GALT5	789.487	-0.279954	0.0972212	-2.87955	0.00398237	0.0330535	0.823617
SCARNA20	31.5427	-1.40782	0.488845	-2.87989	0.00397819	0.0330535	0.376881
PURB	3077.99	0.129228	0.0449058	2.87775	0.00400519	0.0332254	1.09371
LAS1L	888.004	-0.364328	0.12665	-2.87665	0.00401923	0.0333243	0.776831
HIST1H2AE	2249.02	-0.270502	0.09409	-2.87493	0.00404122	0.033489	0.829031
CCDC78	191.873	0.440347	0.153424	2.87014	0.00410293	0.0339824	1.35693
FBXO6	145.753	0.465605	0.162278	2.86919	0.00411527	0.0340629	1.3809
FAT2	25.0328	-0.728409	0.253884	-2.86906	0.00411697	0.0340629	0.603569
EXOC7	2109.75	0.272191	0.0948777	2.86887	0.00411946	0.0340656	1.20764
HCCS	443.839	-0.388404	0.135397	-2.86864	0.00412247	0.0340726	0.763974
MOB3B	22.6973	-1.06808	0.372424	-2.86792	0.00413186	0.0341322	0.476953
TJP2	1254.64	-0.186388	0.0649956	-2.86771	0.00413454	0.0341365	0.878803
FER1L4	184.141	0.756244	0.26381	2.86662	0.00414877	0.0342361	1.68909
AC006128.2	38.3212	0.841921	0.293888	2.86477	0.00417311	0.0344112	1.79243
OSBPL2	1365.72	0.217116	0.0757906	2.86468	0.00417437	0.0344112	1.16241
PGRMC2	814.156	-0.397137	0.138652	-2.86427	0.00417968	0.034437	0.759364
SRGAP2C	546.316	-0.260834	0.0911096	-2.86286	0.00419832	0.0345669	0.834605
NFIB	2443.3	-0.369709	0.129145	-2.86275	0.00419984	0.0345669	0.773939
TMC4	339.333	0.32896	0.114917	2.86258	0.00420208	0.0345673	1.25611
SCARNA12	945.263	0.543349	0.189837	2.86219	0.00420731	0.0345922	1.45735
LIG1	1266.27	-0.201629	0.0704792	-2.86083	0.0042253	0.034722	0.869568
PDSS1	257.151	-0.417158	0.145834	-2.86049	0.00422982	0.034741	0.748899
C14orf79	350.696	0.270874	0.0947067	2.86013	0.00423466	0.0347626	1.20654
TARS	3224.44	-0.261574	0.0915152	-2.85826	0.00425971	0.0349501	0.834177
DACH1	143.014	0.729983	0.25543	2.85786	0.0042651	0.0349579	1.65862
SCARNA7	1322.05	0.717639	0.251102	2.85797	0.00426367	0.0349579	1.64449
SEPSECS-AS1	228.828	0.359518	0.12581	2.85763	0.00426811	0.0349643	1.283
CDK17	1010.62	0.31921	0.111716	2.85734	0.00427204	0.0349783	1.24765
TPSG1	23.5664	0.870607	0.304712	2.85715	0.00427465	0.0349815	1.82843
ALDH5A1	516.302	-0.249369	0.0873194	-2.85582	0.00429255	0.0351097	0.841265
UHRF1	2237.19	-0.532511	0.18651	-2.85514	0.00430184	0.0351674	0.691351
ZNF610	114.472	0.403163	0.141219	2.85488	0.00430537	0.035178	1.3224
CHRD	38.0834	0.750976	0.263095	2.85439	0.00431196	0.0351883	1.68293
L3HYPDH	181.97	0.429629	0.15051	2.85448	0.00431079	0.0351883	1.34689
PPAN-P2RY11	44.1426	-1.77234	0.620941	-2.85429	0.00431333	0.0351883	0.292733
CASC15	33.9096	1.40907	0.493804	2.85351	0.00432395	0.0352321	2.65566
ANKRD42	253.684	0.352212	0.123443	2.85324	0.00432765	0.0352321	1.27652
NAMPT	2977.67	-0.25481	0.0892937	-2.85361	0.00432254	0.0352321	0.838098
CCDC97	215.114	-0.507511	0.177872	-2.85324	0.00432761	0.0352321	0.703435
WASH6P	429.605	0.279783	0.098076	2.85272	0.0043347	0.035253	1.21401
PTGES2	878.415	-0.186525	0.0653847	-2.85274	0.0043344	0.035253	0.878719
AGAP7P	17.9858	1.66043	0.58217	2.85214	0.0043426	0.035299	3.16111
AL353644.6	27.7309	-1.90191	0.666996	-2.85145	0.004352	0.0353572	0.267589
DNMT1	2328.3	-0.381971	0.134021	-2.85008	0.00437087	0.0354922	0.767388
SOX13	768.659	-0.490647	0.172192	-2.84941	0.00438	0.035548	0.711706
TMEM8B	85.2042	0.713002	0.250401	2.84744	0.00440726	0.0357508	1.63921
CHST14	261.093	-0.37638	0.132193	-2.8472	0.00441059	0.0357594	0.770368
LDHD	188.794	0.368708	0.12952	2.84673	0.00441714	0.0357941	1.2912
TRMT44	190.995	0.426328	0.149781	2.84635	0.00442242	0.0358185	1.34381
WASH5P	1444.07	0.241416	0.0848339	2.84575	0.00443068	0.0358668	1.18215
RNF219	436.742	-0.274229	0.0963714	-2.84555	0.00443354	0.0358716	0.826892
SERTAD2	455.428	-0.485902	0.170815	-2.84462	0.0044465	0.035958	0.714051
USP48	988.978	-0.394584	0.138763	-2.84357	0.00446109	0.0360574	0.760709
ECD	812.973	-0.175502	0.0617287	-2.84311	0.00446751	0.0360908	0.88546
GPR63	56.6007	-0.583879	0.205414	-2.84245	0.00447678	0.0361471	0.667168
PSMB2	1290.12	-0.441963	0.155533	-2.8416	0.00448873	0.0362251	0.736133
DGCR5	63.9783	0.698514	0.245887	2.8408	0.00450007	0.0362434	1.62283
SLC2A11	207.53	0.344893	0.121391	2.84117	0.00449485	0.0362434	1.27006
PLOD2	2191.1	0.203145	0.0715027	2.84108	0.00449617	0.0362434	1.1512
FAM225A	265.341	-0.44374	0.156203	-2.84079	0.00450022	0.0362434	0.735226
ARHGEF16	719.37	0.269071	0.0947716	2.83915	0.00452341	0.0364116	1.20503
FBXL18	329.405	-0.588107	0.207164	-2.83884	0.00452772	0.0364276	0.665215
RALA	1571.5	-0.4642	0.163588	-2.83761	0.00454521	0.0365497	0.724873
POLR1B	1070.66	-0.198903	0.0701457	-2.83557	0.0045744	0.0367657	0.871213
FZD3	542.533	0.246374	0.0868993	2.83517	0.00458018	0.0367924	1.18622
AMMECR1	853.039	0.21395	0.0754671	2.83501	0.0045824	0.0367924	1.15986
NADSYN1	1259.8	0.239794	0.0845949	2.83462	0.004588	0.0368186	1.18082
CFAP70	42.0867	0.780031	0.275426	2.83208	0.00462456	0.037093	1.71717
VIPR1-AS1	30.015	0.90209	0.318626	2.83119	0.00463755	0.0371594	1.86877
LRRN1	288.745	-0.617172	0.217987	-2.83124	0.00463684	0.0371594	0.651948
CCDC126	147.982	0.511923	0.180957	2.82897	0.00466976	0.0373605	1.42595
TBC1D10B	855.585	-0.342323	0.121005	-2.829	0.00466941	0.0373605	0.78877
H19	313.193	-0.708826	0.250534	-2.82926	0.00466557	0.0373605	0.611818
NSUN5P2	170.311	0.439137	0.15525	2.82859	0.00467542	0.0373868	1.35579
PRCP	915.266	0.22079	0.0780696	2.82811	0.00468232	0.0374229	1.16537
RP11-321G12.1	68.2037	-0.423778	0.149864	-2.82775	0.00468767	0.0374467	0.74547
GNL3L	701.348	-0.266821	0.0943811	-2.82706	0.00469777	0.0375083	0.831149
NINJ1	885.413	-0.184911	0.0654244	-2.82633	0.00470851	0.037575	0.879704
RP11-419C5.2	22.7982	1.10432	0.390903	2.82503	0.00472755	0.0377079	2.14997
DIP2B	3202.73	-0.117097	0.0414763	-2.82323	0.0047542	0.037882	0.922041
RAB1B	2646.88	-0.210896	0.0746995	-2.82327	0.0047537	0.037882	0.864
RP11-902B17.1	24.5928	1.05405	0.373443	2.82253	0.0047647	0.0379273	2.07635
HYLS1	469.993	-0.253381	0.0897678	-2.82263	0.00476314	0.0379273	0.838928
LRRC16A	761.961	-0.216352	0.0766739	-2.82172	0.00477674	0.0380039	0.860739
SERINC1	3740.51	0.283099	0.10036	2.82083	0.00478991	0.0380894	1.21681
TCEA2	240.194	0.403219	0.142955	2.82061	0.00479331	0.0380972	1.32245
MND1	134.78	-0.477751	0.169428	-2.81979	0.0048055	0.0381748	0.718096
KLHL35	123.099	0.547618	0.194303	2.81837	0.00482676	0.0383244	1.46167
MR1	306.759	0.361444	0.128319	2.81676	0.00485108	0.0384069	1.28471
TOMM40	1616.85	-0.193276	0.0686025	-2.81733	0.00484249	0.0384069	0.874617
DDX1	5055.44	-0.212476	0.0754188	-2.81729	0.00484315	0.0384069	0.863055
CALM3	2506.6	-0.296484	0.105241	-2.81718	0.00484478	0.0384069	0.814235
ROCK1	1974.83	-0.322953	0.114653	-2.81679	0.0048506	0.0384069	0.799432
SHTN1	1161.68	-0.43901	0.155859	-2.81671	0.00485178	0.0384069	0.737641
PHACTR1	189.165	-0.483942	0.171853	-2.81602	0.00486223	0.0384702	0.715021
HKR1	445.289	0.260404	0.092504	2.81505	0.00487693	0.0385672	1.19781
ZNF37A	982.911	-0.207056	0.0735686	-2.81447	0.00488585	0.0386183	0.866303
KLF9	351.578	0.381447	0.135553	2.81399	0.00489301	0.0386555	1.30265
GIT2	502.086	-0.232966	0.0828143	-2.81312	0.00490634	0.0387414	0.850884
PTCHD2	70.055	0.938474	0.333973	2.81003	0.00495368	0.0390779	1.9165
SAAL1	343.695	-0.308812	0.109897	-2.81001	0.00495392	0.0390779	0.807307
CAPZA1	4210.3	-0.199071	0.0708501	-2.80976	0.00495791	0.0390898	0.871111
[truncated: 203 more rows]

## Sheet: up
Supplementary Table S5.
Significantly upregulated genes in ULA versus 2D in T47D cells
Gene	baseMean	log2FoldChange	lfcSE	stat	pvalue	padj	linearFoldChange
AC004057.1	83.6181	10.9133	3.07048	3.55425	0.000379061	0.00544554	1928.5
CIDEB	69.8832	5.33718	1.51272	3.5282	0.000418403	0.00585058	40.4251
RP5-850E9.3	22.5893	4.32561	1.46345	2.95576	0.00311896	0.0274961	20.0511
FOS	312.904	3.21048	0.342083	9.38509	6.28645e-21	1.73649e-18	9.25658
C1QTNF3-AMACR	25.5482	2.86363	0.947402	3.02262	0.002506	0.0234027	7.27845
HMGCS2	188.747	2.67766	0.138085	19.3914	9.11734e-84	1.43553e-79	6.39819
RP13-753N3.3	19.0837	2.65716	0.852209	3.11797	0.00182104	0.0183562	6.30789
FOSB	40.9647	2.4518	0.485759	5.04736	4.47967e-07	1.74585e-05	5.47099
WASIR2	28.0472	2.44787	0.727999	3.36247	0.00077249	0.00946526	5.45612
CXCR4	367.298	2.39724	0.228614	10.486	1.00201e-25	4.78083e-23	5.26796
EGR1	83.338	2.38694	0.559428	4.26676	1.98336e-05	0.000455219	5.23047
TM4SF18	77.9966	2.20614	0.250611	8.80308	1.33113e-18	3.03748e-16	4.6144
CYP4F23P	68.6305	2.01228	0.305705	6.58243	4.62833e-11	3.88905e-09	4.03419
PPP1R3C	162.883	1.97014	0.585066	3.36738	0.00075885	0.00936371	3.91806
ST7-AS1	23.1029	1.90763	0.608162	3.13671	0.00170856	0.0174828	3.75192
GGT5	45.2611	1.90569	0.343892	5.54152	2.99852e-08	1.54792e-06	3.74687
RP5-851M4.1	26.9696	1.88119	0.32505	5.78738	7.1493e-09	4.1846e-07	3.68378
MAFF	115.524	1.81808	0.218994	8.30193	1.02433e-16	1.92e-14	3.52611
RP11-268J15.5	23.076	1.72812	0.477998	3.61534	0.000299959	0.00445132	3.31297
ABCC12	78.5592	1.70571	0.174829	9.75643	1.73137e-22	5.92619e-20	3.26189
CITED1	18.2517	1.70263	0.341276	4.989	6.06941e-07	2.29718e-05	3.25493
DDIT4	812.239	1.66805	0.198838	8.38902	4.90196e-17	9.52857e-15	3.17786
AGAP7P	17.9858	1.66043	0.58217	2.85214	0.0043426	0.035299	3.16111
SPRY4	190.584	1.64461	0.314122	5.23557	1.64475e-07	6.99909e-06	3.12663
EGR3	144.676	1.62003	0.32333	5.01044	5.43053e-07	2.07533e-05	3.07381
RP11-206M11.7	566.022	1.61829	0.141138	11.466	1.9543e-30	1.39866e-27	3.07011
KIF12	769.117	1.54612	0.153047	10.1023	5.39641e-24	2.23596e-21	2.92031
ABCA1	157.689	1.51601	0.171282	8.85097	8.67647e-19	2.00898e-16	2.85999
C8orf86	21.6653	1.4957	0.508621	2.9407	0.00327467	0.0286058	2.82002
ARID5A	27.0376	1.49335	0.343929	4.34202	1.41177e-05	0.000340403	2.81541
MST1L	27.0055	1.48906	0.319941	4.65417	3.2529e-06	9.66358e-05	2.80706
TM4SF1	689.865	1.4505	0.255783	5.67085	1.42094e-08	7.9336e-07	2.73304
CECR6	48.1569	1.44055	0.489227	2.94454	0.00323439	0.0283076	2.71424
CASC15	33.9096	1.40907	0.493804	2.85351	0.00432395	0.0352321	2.65566
CYP4F8	82.5028	1.39716	0.379158	3.68489	0.000228801	0.00361693	2.63382
CHST1	51.0333	1.38492	0.382288	3.62272	0.000291518	0.00435892	2.61158
ITGB6	119.255	1.35997	0.178143	7.63413	2.27359e-14	3.22501e-12	2.56679
AC131056.3	40.3778	1.34028	0.406655	3.29587	0.000981183	0.0113677	2.532
GALNT5	55.6619	1.33397	0.279127	4.77907	1.7611e-06	5.81312e-05	2.52095
DUSP6	678.196	1.31898	0.133777	9.85955	6.23293e-23	2.2304e-20	2.49489
PWP2	56.9706	1.31375	0.486537	2.70021	0.00692967	0.0497074	2.48587
MST1P2	23.1053	1.29072	0.321624	4.01314	5.99158e-05	0.00118663	2.4465
CTD-2587M2.1	25.5205	1.28928	0.378385	3.40734	0.000656001	0.00837691	2.44407
PLEKHD1	170.224	1.28897	0.106953	12.0517	1.90004e-33	1.66201e-30	2.44353
ADAM8	58.7434	1.27228	0.363599	3.49914	0.000466769	0.00641298	2.41543
CTD-2228K2.7	99.9255	1.26344	0.264937	4.76882	1.85305e-06	6.04871e-05	2.40067
NXPH3	248.303	1.26098	0.183753	6.86236	6.77299e-12	6.70696e-10	2.39659
RP11-43N16.4	21.6424	1.255	0.398087	3.15257	0.00161841	0.0167754	2.38667
AQP3	240.053	1.25461	0.241405	5.19714	2.02383e-07	8.49739e-06	2.38603
ANKRD37	56.8259	1.25196	0.290937	4.3032	1.68351e-05	0.000394447	2.38165
AC007255.8	77.7021	1.25136	0.360234	3.47375	0.00051324	0.0069009	2.38066
THSD4-AS1	20.4727	1.24998	0.451514	2.76842	0.0056328	0.0427827	2.37838
AZGP1P1	40.2307	1.24423	0.225569	5.51596	3.46879e-08	1.74492e-06	2.36892
RP11-5A19.5	24.0578	1.24378	0.37083	3.35403	0.000796429	0.0096982	2.36817
VEGFA	795.017	1.23884	0.186206	6.65305	2.87083e-11	2.53939e-09	2.36008
RANBP3L	100.287	1.22661	0.168311	7.28777	3.15135e-13	3.96944e-11	2.34017
GUSBP11	66.9616	1.20975	0.35454	3.41217	0.000644484	0.00826335	2.31297
ZNF559-ZNF177	37.9614	1.19857	0.395916	3.02734	0.00246719	0.0231363	2.29512
NR4A2	69.2906	1.19038	0.407016	2.92464	0.00344855	0.0297194	2.28212
SEC14L2	447.809	1.18799	0.098052	12.1159	8.70218e-34	8.56348e-31	2.27835
SEMA6C	37.0861	1.18283	0.362345	3.26438	0.00109704	0.0123909	2.27022
ENHO	100.636	1.1815	0.352578	3.35105	0.00080507	0.00978056	2.26813
RP11-123K19.1	70.5426	1.17507	0.319689	3.67567	0.000237226	0.00371284	2.25804
PPFIA4	45.6368	1.17383	0.367138	3.19724	0.00138749	0.0149246	2.2561
LA16c-380H5.3	38.0083	1.14959	0.311586	3.68947	0.00022472	0.00357035	2.2185
MAPK15	288.922	1.14884	0.117581	9.77061	1.50547e-22	5.26748e-20	2.21735
SSTR2	102.423	1.14618	0.192541	5.95292	2.63398e-09	1.64572e-07	2.21327
ZBTB7C	155.829	1.14463	0.272774	4.19626	2.71362e-05	0.00059673	2.21089
MEIS3P1	47.2634	1.14421	0.375588	3.04645	0.00231564	0.0220968	2.21025
SPAG4	69.296	1.12454	0.187228	6.00625	1.89858e-09	1.24038e-07	2.18031
ITPR1	971.765	1.11109	0.0803893	13.8213	1.89578e-43	3.73113e-40	2.16008
RNF152	1021.9	1.10578	0.0805793	13.7229	7.40349e-43	1.2952e-39	2.15216
RP11-419C5.2	22.7982	1.10432	0.390903	2.82503	0.00472755	0.0377079	2.14997
FIBCD1	189.673	1.10078	0.191462	5.74935	8.95889e-09	5.12937e-07	2.14471
ADAMTS15	569.583	1.09824	0.0969401	11.329	9.42675e-30	6.18434e-27	2.14093
SEC31B	61.8488	1.09802	0.214395	5.12149	3.03133e-07	1.22067e-05	2.14061
ZBTB20	33.4402	1.09602	0.331864	3.30263	0.000957842	0.0111878	2.13765
LRRC31	20.964	1.09394	0.29998	3.64671	0.000265615	0.0040561	2.13457
RP11-459E5.1	145.201	1.08917	0.155454	7.0064	2.4453e-12	2.61913e-10	2.12752
MYLK4	39.3059	1.08651	0.342341	3.17378	0.00150467	0.0158681	2.1236
LPAR6	100.024	1.07839	0.250229	4.30964	1.63524e-05	0.000383708	2.11168
CATSPERB	78.5699	1.07331	0.275446	3.89663	9.75392e-05	0.00177134	2.10426
FGD5	70.5197	1.05718	0.290661	3.63714	0.000275683	0.0041577	2.08085
RP11-902B17.1	24.5928	1.05405	0.373443	2.82253	0.0047647	0.0379273	2.07635
THRSP	517.656	1.04815	0.383592	2.73246	0.00628632	0.0462515	2.06788
STAT5A	17.797	1.04732	0.361324	2.89857	0.00374873	0.0316312	2.06669
RET	2106.56	1.03307	0.161086	6.41317	1.42521e-10	1.16269e-08	2.04637
ITGA10	41.3131	1.03054	0.212632	4.84661	1.2559e-06	4.29874e-05	2.04279
ATP8A1	470.722	1.02832	0.122549	8.39116	4.8138e-17	9.47415e-15	2.03965
ZBTB16	24.0394	1.0275	0.265977	3.86313	0.000111943	0.00198708	2.03849
HPX	29.3979	1.02567	0.29222	3.50993	0.000448229	0.00619068	2.03591
DUSP5	806.215	1.01609	0.0923036	11.0081	3.49296e-28	1.96417e-25	2.02243
YPEL2	310.067	1.01303	0.141786	7.14477	9.01463e-13	1.05922e-10	2.01814
DEPTOR	352.861	1.01089	0.114132	8.85718	8.2066e-19	1.92855e-16	2.01515
RP11-126H7.4	34.2184	1.00938	0.226419	4.45804	8.27129e-06	0.000214197	2.01305
SRMS	68.0348	1.00846	0.321352	3.13817	0.00170006	0.0174267	2.01176
MIR210HG	47.763	1.00758	0.289249	3.48342	0.000495046	0.0067252	2.01053
ANKRD61	24.1956	1.00574	0.370974	2.71107	0.00670671	0.0485728	2.00797
NR4A1	169.377	1.00547	0.226912	4.43109	9.37588e-06	0.000238487	2.00759
LINC00893	41.4059	1.00271	0.239177	4.19235	2.7608e-05	0.000606259	2.00376
POLR2J2	96.9028	0.997339	0.339194	2.94032	0.0032787	0.0286058	1.99631
PIP	868.117	0.988089	0.125099	7.89849	2.82311e-15	4.31552e-13	1.98356
SLC25A53	42.6072	0.985067	0.268522	3.66847	0.000244003	0.00380375	1.97941
ATG16L2	285.519	0.978592	0.13718	7.13362	9.77622e-13	1.13181e-10	1.97054
RP11-174G6.5	106.52	0.976195	0.203078	4.80699	1.53222e-06	5.15486e-05	1.96727
RPL32P29	33.1808	0.975841	0.325996	2.99341	0.00275875	0.0251552	1.96679
KMO	61.5266	0.963656	0.203912	4.72585	2.29155e-06	7.21609e-05	1.95025
PTGER4	190.208	0.962515	0.100249	9.6012	7.90188e-22	2.43951e-19	1.9487
MYO15A	30.0701	0.961221	0.321271	2.99193	0.00277218	0.0251933	1.94696
SAMD11	295.8	0.957664	0.178562	5.36321	8.17538e-08	3.70955e-06	1.94216
KLHL24	511.425	0.956586	0.0836135	11.4406	2.6216e-30	1.79466e-27	1.94071
TFF1	7984.8	0.954311	0.141294	6.7541	1.43729e-11	1.3551e-09	1.93765
ANO9	170.155	0.950943	0.155861	6.10121	1.05271e-09	7.33404e-08	1.93314
PTCHD2	70.055	0.938474	0.333973	2.81003	0.00495368	0.0390779	1.9165
TNFSF10	262.913	0.93827	0.156599	5.99155	2.07851e-09	1.33576e-07	1.91623
SLC16A8	21.1247	0.937482	0.321966	2.91174	0.00359418	0.0306723	1.91518
PDE3B	246.14	0.935519	0.339031	2.75939	0.00579088	0.0436255	1.91258
SSPO	80.1209	0.93017	0.243029	3.82741	0.000129498	0.0022655	1.9055
AC009502.4	74.9141	0.929528	0.205363	4.52627	6.00348e-06	0.000164677	1.90465
MYO15B	199.507	0.927609	0.176482	5.25611	1.47132e-07	6.34684e-06	1.90212
LINC01588	114.491	0.926798	0.161423	5.74142	9.38887e-09	5.35608e-07	1.90105
RP11-251G23.5	36.7027	0.921665	0.330026	2.79271	0.00522692	0.0405662	1.8943
RP4-568F9.6	24.5034	0.92104	0.334783	2.75116	0.00593852	0.0445672	1.89348
BHLHE40	1573.55	0.919976	0.227971	4.03549	5.44888e-05	0.0010929	1.89208
CHKB-CPT1B	88.7789	0.919137	0.332152	2.76722	0.00565368	0.0428999	1.89098
RP11-12A20.6	19.3425	0.915975	0.271365	3.37544	0.000736985	0.00912968	1.88684
EBLN2	36.9287	0.91572	0.312453	2.93074	0.00338153	0.0291898	1.88651
PCSK4	47.9136	0.912831	0.230503	3.96017	7.48969e-05	0.00142903	1.88274
NR5A2	208.624	0.911222	0.129649	7.02839	2.08925e-12	2.28439e-10	1.88064
PPP1R3B	738.06	0.910258	0.0856813	10.6238	2.31048e-26	1.1735e-23	1.87938
RP11-343C2.11	151.717	0.904446	0.330579	2.73595	0.00622014	0.0458631	1.87183
AREG	817.018	0.902177	0.0827694	10.8999	1.15394e-27	6.2651e-25	1.86888
VIPR1-AS1	30.015	0.90209	0.318626	2.83119	0.00463755	0.0371594	1.86877
RAB37	76.1292	0.899781	0.198629	4.52996	5.8996e-06	0.000162394	1.86578
LINC01297	268.875	0.898623	0.261866	3.43162	0.000599987	0.00777514	1.86429
TPK1	82.66	0.898084	0.191538	4.68881	2.74803e-06	8.40151e-05	1.86359
ID2	1293.75	0.891631	0.110836	8.04461	8.6523e-16	1.41907e-13	1.85527
LINC00894	46.605	0.88937	0.255843	3.47623	0.000508523	0.00685504	1.85237
SERPINI1	139.777	0.886245	0.185223	4.78474	1.71206e-06	5.67504e-05	1.84836
PLIN5	48.2289	0.88375	0.240173	3.67963	0.000233571	0.0036739	1.84517
RP11-228B15.4	27.0479	0.880108	0.275979	3.18905	0.00142743	0.0152579	1.84051
SMG1P4	125.524	0.87739	0.302817	2.89743	0.00376238	0.0317124	1.83705
COL7A1	224.645	0.8769	0.179885	4.87478	1.08932e-06	3.78618e-05	1.83642
FBXL8	79.1374	0.872639	0.202237	4.31492	1.59658e-05	0.000377037	1.83101
ABCC11	1320.38	0.872117	0.0646312	13.4937	1.70246e-41	2.43684e-38	1.83035
CH507-216K13.2	36.0907	0.871046	0.273713	3.18234	0.00146092	0.015521	1.82899
NFATC4	249.889	0.870727	0.110236	7.89873	2.81755e-15	4.31552e-13	1.82858
TPSG1	23.5664	0.870607	0.304712	2.85715	0.00427465	0.0349815	1.82843
SCART1	47.2936	0.869462	0.219379	3.96328	7.39261e-05	0.0014143	1.82698
S100P	519.16	0.864376	0.23022	3.75457	0.000173642	0.00288701	1.82055
CCDC85A	136.414	0.862448	0.221205	3.89887	9.66427e-05	0.00175709	1.81812
RUNDC3A	146.691	0.861927	0.260778	3.30522	0.000949033	0.0111179	1.81746
RP11-474P2.6	28.3026	0.858702	0.313832	2.73619	0.00621557	0.0458616	1.81341
LRRC75B	192.247	0.853161	0.122982	6.9373	3.99653e-12	4.03368e-10	1.80645
NEIL1	131.171	0.85118	0.139229	6.11352	9.74591e-10	6.85042e-08	1.80398
RP3-368A4.5	153.535	0.845915	0.200502	4.21898	2.45409e-05	0.000547475	1.7974
CDON	159.331	0.844531	0.107539	7.85326	4.05366e-15	6.07856e-13	1.79568
FAM227A	103.303	0.843747	0.175049	4.82005	1.43522e-06	4.84926e-05	1.7947
SERHL2	133.112	0.843343	0.224081	3.76356	0.00016751	0.00281477	1.7942
GOLGA8B	166.3	0.842086	0.146917	5.73172	9.94199e-09	5.65114e-07	1.79264
AC006128.2	38.3212	0.841921	0.293888	2.86477	0.00417311	0.0344112	1.79243
EML6	89.8293	0.830206	0.26282	3.15884	0.00158399	0.0165056	1.77794
EPB41L3	79.0119	0.83008	0.248808	3.33622	0.000849244	0.0101878	1.77778
DHRS2	262.167	0.823392	0.178333	4.61716	3.89028e-06	0.00011343	1.76956
GOLGA8A	106.135	0.819501	0.236452	3.46583	0.000528599	0.00704287	1.7648
LINC00511	62.2092	0.818997	0.189264	4.32728	1.50963e-05	0.000361233	1.76418
DQX1	63.1362	0.81743	0.254263	3.2149	0.00130491	0.0141815	1.76226
ADAMTS4	125.788	0.812859	0.20612	3.94362	8.02622e-05	0.00150086	1.75669
ABCC3	231.402	0.812308	0.124752	6.51137	7.44664e-11	6.17091e-09	1.75602
PLXDC2	573.261	0.810885	0.0867244	9.35014	8.75283e-21	2.37609e-18	1.75429
RP4-724E16.2	100.944	0.810515	0.215254	3.76539	0.000166292	0.00280028	1.75384
SGK3	1207.13	0.810353	0.100064	8.09832	5.57219e-16	9.53631e-14	1.75364
EREG	51.099	0.804826	0.189345	4.25059	2.13207e-05	0.000484407	1.74694
STXBP5L	47.8112	0.803266	0.220547	3.64215	0.000270368	0.00411273	1.74505
TC2N	3138.65	0.801625	0.0967855	8.28249	1.20626e-16	2.23442e-14	1.74306
RP11-159D12.2	176.322	0.798824	0.157132	5.08376	3.70028e-07	1.47124e-05	1.73968
RP4-717I23.3	199.621	0.79675	0.13594	5.86104	4.59973e-09	2.80708e-07	1.73718
CECR2	112.718	0.796061	0.257244	3.09457	0.00197096	0.0195544	1.73635
FSIP1	88.287	0.795538	0.219437	3.62536	0.000288556	0.00432697	1.73572
RP11-274B21.14	82.8997	0.793827	0.266926	2.97396	0.00293985	0.0263333	1.73367
HSF4	116.527	0.791864	0.172258	4.59696	4.287e-06	0.000122978	1.73131
MAGED2	6458.13	0.791759	0.0873153	9.06782	1.21419e-19	2.9871e-17	1.73118
MFSD2A	93.7137	0.787091	0.232378	3.38712	0.00070631	0.00885592	1.72559
WHAMMP3	82.35	0.786038	0.16373	4.80081	1.58025e-06	5.2826e-05	1.72433
MAP3K12	285.383	0.785274	0.101782	7.71523	1.20765e-14	1.74445e-12	1.72342
RP11-395L14.18	67.0342	0.783018	0.262656	2.98115	0.00287167	0.0258368	1.72073
ABCG1	797.104	0.78213	0.107319	7.28791	3.14803e-13	3.96944e-11	1.71967
PNPLA7	103.459	0.781744	0.168006	4.65308	3.27014e-06	9.6965e-05	1.71921
LINC00670	64.6614	0.781642	0.232876	3.35647	0.00078944	0.00962053	1.71909
CFAP70	42.0867	0.780031	0.275426	2.83208	0.00462456	0.037093	1.71717
LFNG	665.15	0.778988	0.113797	6.84543	7.62457e-12	7.50306e-10	1.71593
ANGPTL4	78.2579	0.774838	0.239749	3.23188	0.0012298	0.0135407	1.711
DOC2A	76.3623	0.772038	0.252067	3.06283	0.00219253	0.0212701	1.70768
SLC27A1	113.957	0.766861	0.149968	5.11351	3.16235e-07	1.27018e-05	1.70156
LINC00652	66.0482	0.765948	0.241456	3.17221	0.00151285	0.0159224	1.70049
TIPARP	1197.78	0.762754	0.0800872	9.52405	1.66563e-21	5.04332e-19	1.69673
RP11-496I9.1	76.2671	0.762488	0.244014	3.12477	0.00177943	0.0180059	1.69641
HES1	604.216	0.761983	0.115093	6.62057	3.57812e-11	3.11257e-09	1.69582
STMND1	172.976	0.760496	0.18881	4.02783	5.62941e-05	0.00112481	1.69407
DUSP10	192.681	0.756715	0.167792	4.50985	6.48723e-06	0.000174601	1.68964
FER1L4	184.141	0.756244	0.26381	2.86662	0.00414877	0.0342361	1.68909
AHSA2	438.71	0.753235	0.0928199	8.11502	4.85724e-16	8.49748e-14	1.68557
CHRD	38.0834	0.750976	0.263095	2.85439	0.00431196	0.0351883	1.68293
PIK3R1	2198.63	0.748206	0.11699	6.39548	1.60049e-10	1.29229e-08	1.6797
RHOBTB1	324.719	0.747384	0.144831	5.16037	2.46456e-07	1.01054e-05	1.67875
RP4-800G7.2	70.8456	0.744931	0.244458	3.04728	0.0023092	0.0220922	1.67589
HNRNPU-AS1	247.873	0.74359	0.158153	4.70172	2.57976e-06	7.96438e-05	1.67434
RP11-449P15.2	52.6166	0.743229	0.234688	3.16688	0.00154086	0.0161246	1.67392
CALCOCO1	409.496	0.743156	0.102175	7.27335	3.50667e-13	4.34745e-11	1.67383
RP11-747H7.3	116.48	0.743027	0.24086	3.08489	0.00203626	0.0200757	1.67368
RAB6C-AS1	68.3885	0.741922	0.234293	3.16665	0.00154206	0.0161246	1.6724
ENTPD8	66.8443	0.739019	0.237532	3.11125	0.00186298	0.0186951	1.66904
CCNG2	803.05	0.736702	0.0921232	7.99692	1.27572e-15	2.00862e-13	1.66636
IER5L	566.078	0.735822	0.112462	6.54288	6.03453e-11	5.02718e-09	1.66535
TTLL3	128.833	0.735005	0.154203	4.76646	1.87487e-06	6.08655e-05	1.6644
TNFRSF11A	90.2222	0.734575	0.208227	3.52776	0.000419093	0.00585503	1.66391
AZGP1	1245.88	0.733749	0.0795243	9.22672	2.79046e-20	7.32262e-18	1.66295
LCA5	71.7783	0.733338	0.230648	3.17947	0.00147543	0.0156225	1.66248
LRRN3	319.199	0.731786	0.144005	5.08168	3.74117e-07	1.48002e-05	1.66069
SEMA6B	209.026	0.731565	0.241006	3.03547	0.0024016	0.0226834	1.66044
KCNE4	240.442	0.730289	0.267179	2.73333	0.00626969	0.0461506	1.65897
DACH1	143.014	0.729983	0.25543	2.85786	0.0042651	0.0349579	1.65862
LDLRAD4	302.689	0.729814	0.103695	7.03807	1.94926e-12	2.14623e-10	1.65843
C1orf132	299.827	0.728869	0.149785	4.86609	1.1383e-06	3.93039e-05	1.65734
RAB30	820.773	0.727966	0.0785465	9.26796	1.89741e-20	5.06353e-18	1.6563
FTX	155.477	0.723431	0.165606	4.36839	1.25166e-05	0.000306968	1.6511
SCARNA7	1322.05	0.717639	0.251102	2.85797	0.00426367	0.0349579	1.64449
NKAIN1	519.147	0.717507	0.189907	3.77821	0.000157961	0.00268295	1.64434
NPIPB15	38.0305	0.717155	0.221533	3.23724	0.00120693	0.0133579	1.64394
SLC4A8	747.327	0.717098	0.0871773	8.22575	1.93979e-16	3.55139e-14	1.64387
NPHP3	320.437	0.716157	0.0989791	7.23544	4.64038e-13	5.57731e-11	1.6428
KCNJ11	284.923	0.713777	0.167271	4.26718	1.97961e-05	0.000455022	1.64009
TMEM8B	85.2042	0.713002	0.250401	2.84744	0.00440726	0.0357508	1.63921
MXI1	332.23	0.712686	0.131737	5.40992	6.30529e-08	2.98129e-06	1.63885
AIFM3	57.5502	0.712042	0.167937	4.23995	2.23571e-05	0.000506494	1.63812
SLC7A6OS	198.343	0.709941	0.257248	2.75975	0.00578461	0.0436201	1.63574
RP11-609N14.4	121.686	0.709269	0.160607	4.41617	1.00464e-05	0.00025309	1.63498
CCDC144B	342.176	0.707191	0.0999767	7.07356	1.51013e-12	1.67443e-10	1.63262
IRF2BP2	3315.72	0.70294	0.0766405	9.17191	4.64722e-20	1.18017e-17	1.62782
ACCS	100.66	0.700851	0.16975	4.12871	3.648e-05	0.000777237	1.62546
RND1	83.9496	0.700788	0.206678	3.39072	0.00069709	0.00878124	1.62539
RBM11	52.7442	0.700457	0.178681	3.92015	8.84929e-05	0.00162152	1.62502
ABCA12	704.243	0.700047	0.0818023	8.55779	1.15051e-17	2.48148e-15	1.62456
DGCR5	63.9783	0.698514	0.245887	2.8408	0.00450007	0.0362434	1.62283
TCP11L2	164.637	0.698451	0.142672	4.89549	9.80596e-07	3.46955e-05	1.62276
IRS2	253.562	0.697955	0.207604	3.36196	0.000773922	0.00947543	1.6222
SCARNA15	83.594	0.69568	0.23847	2.91726	0.00353119	0.0302825	1.61965
IRS1	1915.83	0.695055	0.0990755	7.01541	2.29281e-12	2.47262e-10	1.61895
TMEM154	130.45	0.69012	0.160445	4.3013	1.69802e-05	0.000397257	1.61342
DNAJC18	109.126	0.688681	0.186256	3.69749	0.000217738	0.00348403	1.61181
RADIL	82.3277	0.687629	0.152873	4.49805	6.85799e-06	0.000182397	1.61063
CAMK2N1	1840.19	0.687609	0.139839	4.91716	8.78084e-07	3.17826e-05	1.61061
SIX1	126.673	0.686053	0.164861	4.16141	3.16288e-05	0.00068406	1.60888
TNFRSF25	81.1398	0.685959	0.204789	3.34959	0.000809326	0.00980768	1.60877
KRT15	267.074	0.68586	0.118819	5.77229	7.81995e-09	4.50939e-07	1.60866
PDLIM3	434.808	0.685114	0.193715	3.53671	0.000405149	0.00570578	1.60783
ABCA5	495.844	0.684838	0.139688	4.90263	9.45643e-07	3.36858e-05	1.60752
MC1R	188.331	0.68448	0.113272	6.04277	1.51488e-09	1.0064e-07	1.60712
CD27-AS1	216.252	0.683637	0.20863	3.27679	0.00104996	0.0119794	1.60618
AR	1644.86	0.683408	0.0546335	12.509	6.66963e-36	8.07795e-33	1.60593
SLC25A25-AS1	64.285	0.682768	0.220769	3.09268	0.0019836	0.0196674	1.60522
BMS1P2	72.6333	0.682622	0.206222	3.31014	0.000932493	0.0109814	1.60505
RABL2A	110.911	0.680748	0.18785	3.6239	0.000290193	0.00434324	1.60297
BCL6	316.38	0.672879	0.165484	4.06613	4.78002e-05	0.000975406	1.59425
PCMTD1	829.627	0.672796	0.105592	6.37167	1.86983e-10	1.48689e-08	1.59416
WIPI1	832.704	0.672177	0.0731025	9.195	3.74986e-20	9.67895e-18	1.59348
RP5-1092A3.4	37.6155	0.671139	0.22976	2.92104	0.00348862	0.0299991	1.59233
ANTXR2	44.6889	0.670742	0.230998	2.90367	0.00368822	0.0312883	1.59189
PIK3IP1	158.936	0.666834	0.221842	3.00589	0.00264804	0.0244679	1.58759
NOXA1	181.404	0.664489	0.157829	4.21018	2.55166e-05	0.000566655	1.58501
PXN-AS1	106.024	0.663837	0.177591	3.738	0.000185488	0.00305174	1.58429
NBPF8	382.285	0.662587	0.146875	4.51125	6.44474e-06	0.000174052	1.58292
CALCR	442.453	0.661302	0.235923	2.80304	0.00506236	0.0395876	1.58151
PLA2G6	139.294	0.660533	0.159293	4.14665	3.37378e-05	0.000726678	1.58067
PAQR6	143.024	0.659212	0.143395	4.59719	4.28237e-06	0.000122978	1.57922
CYP4Z2P	48.8385	0.659162	0.214972	3.06627	0.00216746	0.0210398	1.57917
HBP1	1389.88	0.658797	0.132254	4.9813	6.3158e-07	2.38471e-05	1.57877
NDUFA6-AS1	118.067	0.653051	0.147368	4.43144	9.36043e-06	0.000238479	1.57249
TAGLN	74.9119	0.652878	0.172643	3.78167	0.000155781	0.00265165	1.5723
SLX1B-SULT1A4	77.6596	0.652824	0.211944	3.08018	0.00206875	0.0203578	1.57224
SRPK3	65.7669	0.650769	0.216698	3.00312	0.00267225	0.0246204	1.57001
ERVW-1	143.769	0.649796	0.211703	3.06937	0.00214509	0.0208613	1.56895
RPS6KA5	554.965	0.649724	0.0961391	6.75817	1.3975e-11	1.32552e-09	1.56887
ING4	213.231	0.648977	0.170268	3.81151	0.000138119	0.00239503	1.56806
CASD1	606.648	0.648568	0.12013	5.39887	6.70633e-08	3.15198e-06	1.56761
SERPINA10	49.4672	0.648116	0.209916	3.08751	0.00201844	0.01995	1.56712
RP11-54O7.3	193.128	0.647771	0.13686	4.73307	2.21146e-06	7.03423e-05	1.56675
CCDC183	55.6149	0.647291	0.215839	2.99895	0.00270908	0.024828	1.56622
RDH16	97.5341	0.646235	0.213971	3.0202	0.00252608	0.0235344	1.56508
SMARCD3	251.517	0.645895	0.207378	3.11458	0.00184206	0.0185206	1.56471
SPTBN5	53.1961	0.645295	0.198429	3.25201	0.0011459	0.012805	1.56406
TSNARE1	149.71	0.644354	0.179777	3.58418	0.00033814	0.00494797	1.56304
SPSB1	299.813	0.640533	0.236101	2.71296	0.00666843	0.0483845	1.55891
RSRP1	519.039	0.640295	0.106619	6.00544	1.9081e-09	1.24145e-07	1.55865
LUC7L2	373.266	0.640011	0.214326	2.98616	0.00282506	0.0255342	1.55834
ANKRA2	236.758	0.63998	0.17203	3.72016	0.0001991	0.00322516	1.55831
PISD	739.657	0.639959	0.0844718	7.57601	3.56337e-14	4.92151e-12	1.55828
MST1	158.709	0.636344	0.130059	4.89273	9.94486e-07	3.49513e-05	1.55439
KIAA2022	152.698	0.636125	0.203854	3.1205	0.00180545	0.0182186	1.55415
CGNL1	183.78	0.635936	0.214312	2.96734	0.00300385	0.0267056	1.55395
LRP4	51.3784	0.635208	0.231054	2.74917	0.00597461	0.0446677	1.55316
CCNDBP1	560.521	0.633936	0.154501	4.10313	4.07599e-05	0.000848895	1.55179
NEK10	39.4655	0.632401	0.219211	2.8849	0.00391543	0.0326355	1.55014
DOK7	664.734	0.632354	0.140721	4.49366	7.00095e-06	0.000185572	1.55009
ZNF799	283.97	0.63222	0.153112	4.12912	3.64152e-05	0.000776908	1.54995
ACTR3C	96.5051	0.63214	0.232031	2.72437	0.00644243	0.0471576	1.54986
STMN3	1114.91	0.63078	0.159947	3.94368	8.02402e-05	0.00150086	1.5484
TUBB3	915.833	0.629947	0.145132	4.34052	1.42144e-05	0.000342211	1.54751
TMEM229B	410.268	0.628285	0.0937768	6.6998	2.08712e-11	1.90983e-09	1.54573
GS1-124K5.11	88.2165	0.625982	0.158525	3.94878	7.85502e-05	0.00147763	1.54326
DGKD	1005.99	0.624643	0.0762249	8.19473	2.51158e-16	4.49373e-14	1.54183
TSC22D1	1222.53	0.624283	0.0540771	11.5443	7.88603e-31	6.20827e-28	1.54144
SCAMP1-AS1	87.3194	0.618711	0.165978	3.72766	0.000193264	0.00315004	1.5355
RP11-203J24.8	65.7106	0.617447	0.227082	2.71905	0.00654694	0.0477672	1.53416
PRR15	685.289	0.616729	0.186828	3.30106	0.000963193	0.0112254	1.53339
CCDC64B	186.786	0.613995	0.108429	5.66265	1.49056e-08	8.25705e-07	1.53049
FAM110C	224.529	0.613553	0.1374	4.46545	7.99016e-06	0.000207942	1.53002
AC025171.1	82.9942	0.61236	0.21982	2.78573	0.00534069	0.0411874	1.52876
RAB31	795.177	0.61211	0.110075	5.56086	2.68448e-08	1.4089e-06	1.52849
FBXO15	125.758	0.611159	0.161862	3.7758	0.000159493	0.00270024	1.52749
BMF	251.631	0.610895	0.114928	5.31543	1.06405e-07	4.67972e-06	1.52721
ARMCX1	484.845	0.610816	0.180085	3.39182	0.000694294	0.00876637	1.52712
SELENBP1	1083.99	0.610424	0.119149	5.12319	3.00411e-07	1.21281e-05	1.52671
ANKS1B	223.267	0.608226	0.123433	4.92758	8.32536e-07	3.03432e-05	1.52438
ATHL1	190.871	0.608027	0.141478	4.29768	1.72592e-05	0.000403184	1.52417
RP11-81A22.4	82.1994	0.607461	0.209514	2.89938	0.00373899	0.0315828	1.52358
MAN2C1	785.938	0.60509	0.0995098	6.08071	1.19652e-09	8.20606e-08	1.52107
RP11-480A16.1	238.048	0.603317	0.128849	4.68235	2.836e-06	8.62023e-05	1.51921
PLXND1	1050.78	0.602196	0.0781119	7.70939	1.26416e-14	1.80947e-12	1.51803
C2orf72	270.981	0.602145	0.131622	4.57481	4.76655e-06	0.000134497	1.51797
ZNF396	91.0892	0.600104	0.187979	3.1924	0.00141098	0.0150923	1.51583
AVIL	66.2789	0.598605	0.206639	2.89687	0.0037691	0.031752	1.51425
RP11-66N24.3	56.81	0.597273	0.207411	2.87966	0.00398098	0.0330535	1.51285
SASH1	918.303	0.597145	0.133271	4.48068	7.44068e-06	0.000195909	1.51272
TTC14	780.903	0.596325	0.0805634	7.40193	1.34219e-13	1.77586e-11	1.51186
ZNF558	365.264	0.594866	0.101914	5.83693	5.31716e-09	3.18322e-07	1.51033
ARHGAP15	81.8886	0.594843	0.204581	2.90762	0.00364194	0.0309981	1.51031
C1orf64	463.746	0.594025	0.126159	4.70853	2.49516e-06	7.73351e-05	1.50945
SLC16A3	322.372	0.592625	0.122303	4.84554	1.26267e-06	4.31251e-05	1.50799
RTEL1	422.673	0.592457	0.183801	3.22336	0.00126697	0.0138723	1.50781
BNIPL	434.664	0.588963	0.133167	4.42272	9.74656e-06	0.00024672	1.50416
CATSPER2	76.9128	0.588956	0.166853	3.5298	0.000415876	0.00582042	1.50416

## Sheet: down
Supplementary Table S5.
Significantly downregulated genes in ULA versus 2D in T47D cells
Gene	baseMean	log2FoldChange	lfcSE	stat	pvalue	padj	linearFoldChange
EIF2S3L	58.7069	-4.74428	1.71488	-2.76654	0.00566554	0.0429071	0.0373103
LGI2	34.3674	-3.62979	1.31399	-2.76242	0.0057375	0.043327	0.0807838
GBP1	33.3645	-2.80508	0.464689	-6.03647	1.57524e-09	1.0421e-07	0.143083
TGFB2	78.2272	-2.6706	0.35736	-7.47313	7.83079e-14	1.05381e-11	0.157061
SYNPO	237.864	-2.51243	0.353459	-7.1081	1.17648e-12	1.32312e-10	0.175261
OLR1	40.4837	-2.4867	0.229504	-10.8351	2.34667e-27	1.23161e-24	0.178413
CTD-2651B20.6	362.779	-2.44746	0.31421	-7.78927	6.73979e-15	1.00111e-12	0.183333
CTD-2651B20.7	114.181	-2.41946	0.332941	-7.26692	3.67782e-13	4.524e-11	0.186927
KRT8P8	17.8568	-2.36537	0.50327	-4.69999	2.60168e-06	8.01634e-05	0.194068
L3MBTL3	80.55	-1.9794	0.172209	-11.4941	1.41205e-30	1.0587e-27	0.253596
TCF4	108.281	-1.92412	0.22065	-8.72022	2.77657e-18	6.24529e-16	0.263502
CDC42EP3	118.744	-1.90979	0.163892	-11.6527	2.22331e-31	1.84242e-28	0.266132
AL353644.6	27.7309	-1.90191	0.666996	-2.85145	0.004352	0.0353572	0.267589
KIF5C	335.683	-1.89531	0.369488	-5.12955	2.90437e-07	1.17556e-05	0.268816
SNORA44	17.9301	-1.88756	0.459267	-4.10993	3.95774e-05	0.000831971	0.270265
SLC6A14	749.097	-1.86055	0.314674	-5.91263	3.36678e-09	2.0707e-07	0.275371
RNY3	926.234	-1.84796	0.333958	-5.53351	3.13876e-08	1.60977e-06	0.277784
PLCE1	855.805	-1.83105	0.0998349	-18.3408	3.9104e-75	2.05231e-71	0.28106
KCNK5	189.045	-1.78927	0.162118	-11.0368	2.53834e-28	1.48023e-25	0.289318
RNU5E-6P	34.2662	-1.78423	0.423025	-4.2178	2.46698e-05	0.0005494	0.29033
RNU5B-1	278.427	-1.77729	0.330843	-5.37199	7.78732e-08	3.56428e-06	0.291732
PPAN-P2RY11	44.1426	-1.77234	0.620941	-2.85429	0.00431333	0.0351883	0.292733
SNORD55	22.8559	-1.67553	0.434019	-3.86049	0.000113159	0.0020064	0.313052
RP5-875O13.1	155.943	-1.65906	0.381298	-4.35109	1.35464e-05	0.000328137	0.316646
SNORD95	18.5384	-1.65816	0.603606	-2.74709	0.00601265	0.0449308	0.316843
AC006273.5	17.5577	-1.64969	0.337463	-4.88851	1.016e-06	3.55487e-05	0.318708
RNU5A-1	222.019	-1.63151	0.32433	-5.03039	4.89485e-07	1.88896e-05	0.322751
SEMA7A	25.7393	-1.62809	0.297497	-5.47262	4.43431e-08	2.20247e-06	0.323517
CYR61	129.146	-1.6148	0.304921	-5.29579	1.185e-07	5.1541e-06	0.326511
RNU5D-1	55.7452	-1.59654	0.39298	-4.06265	4.85195e-05	0.000984458	0.330669
AC084082.3	146.647	-1.58096	0.278763	-5.67134	1.41683e-08	7.9336e-07	0.33426
KRT8P3	22.2949	-1.54092	0.375071	-4.10834	3.98512e-05	0.00083661	0.343666
XKR7	96.1777	-1.53547	0.344262	-4.46017	8.18933e-06	0.000212423	0.344967
AMOTL2	1303.39	-1.53166	0.0816273	-18.7641	1.48522e-78	1.16924e-74	0.345878
hsa-mir-3687-1	61.3977	-1.52477	0.463369	-3.29061	0.000999688	0.0115397	0.347535
MIR3687-1	30.7766	-1.51712	0.485682	-3.1237	0.00178593	0.0180484	0.349382
MIR3687-2	30.7759	-1.51703	0.484294	-3.13246	0.0017335	0.0176775	0.349404
EFNB2	415.443	-1.51697	0.182454	-8.31425	9.23372e-17	1.75163e-14	0.34942
KCNH7	94.5272	-1.51229	0.438631	-3.44776	0.000565256	0.00738585	0.350553
RASL11B	77.3325	-1.50578	0.186711	-8.06475	7.33855e-16	1.21627e-13	0.352141
DIO1	54.2174	-1.47189	0.354457	-4.15254	3.28812e-05	0.000709198	0.360508
AC024995.1	20.9524	-1.46344	0.462127	-3.16675	0.00154151	0.0161246	0.362627
NEDD9	780.444	-1.41953	0.175956	-8.06754	7.17281e-16	1.20145e-13	0.373834
PRSS12	28.4721	-1.41889	0.343366	-4.1323	3.59147e-05	0.00076741	0.373999
RP11-386G11.10	20.354	-1.41346	0.386602	-3.65612	0.000256061	0.00394876	0.37541
TRIM29	26.9495	-1.41262	0.302173	-4.67488	2.94128e-06	8.83787e-05	0.375628
SCARNA20	31.5427	-1.40782	0.488845	-2.87989	0.00397819	0.0330535	0.376881
LYPD6B	218.125	-1.40652	0.225579	-6.23512	4.5142e-10	3.38457e-08	0.377222
XAGE2	21.6615	-1.40328	0.30074	-4.66609	3.06986e-06	9.15434e-05	0.378069
PSG9	34.3166	-1.38025	0.223904	-6.16447	7.07186e-10	5.10764e-08	0.384152
KRT80	1127.42	-1.37399	0.141672	-9.69839	3.06281e-22	9.84163e-20	0.385823
ZNF618	223.521	-1.36398	0.434283	-3.14077	0.00168505	0.017325	0.388508
HEG1	499.211	-1.36064	0.168601	-8.07018	7.01936e-16	1.18839e-13	0.389409
MAP2	197.834	-1.33539	0.162491	-8.21824	2.06504e-16	3.73725e-14	0.396286
TNFSF15	36.724	-1.33305	0.249902	-5.33428	9.5923e-08	4.29065e-06	0.396929
TGM1	27.0716	-1.32233	0.2869	-4.60901	4.04589e-06	0.000117316	0.399889
PPARGC1A	47.7309	-1.31499	0.246693	-5.33047	9.79598e-08	4.33252e-06	0.401929
CACNG4	922.848	-1.31148	0.224636	-5.83826	5.27504e-09	3.1822e-07	0.402907
HSPB11	535.982	-1.30018	0.131676	-9.87408	5.39271e-23	2.02162e-20	0.406077
RP11-253M7.1	21.5421	-1.28747	0.39456	-3.26305	0.00110218	0.0124222	0.409669
FREM2	1275.18	-1.27917	0.104031	-12.2961	9.50174e-35	1.06861e-31	0.412031
MT-TS2	27.9084	-1.27798	0.461616	-2.76849	0.00563174	0.0427827	0.412374
AJUBA	616.443	-1.26551	0.0758097	-16.6932	1.4687e-62	5.78116e-59	0.415953
DAB2	190.908	-1.25956	0.354546	-3.55259	0.000381458	0.00546739	0.417673
RN7SKP71	127.565	-1.25746	0.277369	-4.53354	5.80039e-06	0.000160505	0.418279
HSPB8	953.236	-1.25638	0.081176	-15.4772	4.94304e-54	1.29714e-50	0.418593
RNU5E-1	76.8379	-1.24885	0.316977	-3.93989	8.15196e-05	0.00151897	0.420782
TCF7L1	32.1868	-1.24281	0.334036	-3.72057	0.000198771	0.00322516	0.42255
GYG2	47.0057	-1.24142	0.303011	-4.09693	4.18664e-05	0.000868939	0.422957
BEND3P1	25.6457	-1.23648	0.456175	-2.71055	0.00671712	0.0486258	0.424405
AC144831.1	33.4977	-1.23258	0.364422	-3.38229	0.000718842	0.00896843	0.425555
TENM3	957.218	-1.22844	0.182208	-6.74197	1.56249e-11	1.46437e-09	0.426778
FGFR2	525.25	-1.22805	0.109342	-11.2313	2.86331e-29	1.73395e-26	0.426894
HLF	271.246	-1.20916	0.286516	-4.22023	2.44058e-05	0.000545838	0.432519
IVL	48.8717	-1.20632	0.379636	-3.17757	0.00148513	0.0156935	0.433372
SNORD33	65.1805	-1.19746	0.340206	-3.5198	0.000431876	0.00600899	0.436044
RUSC2	170.686	-1.18845	0.125191	-9.49307	2.24327e-21	6.54078e-19	0.438775
MYL9	202.809	-1.18463	0.432545	-2.73875	0.00616726	0.0456629	0.439936
VEPH1	273.271	-1.17201	0.118845	-9.86169	6.10155e-23	2.2304e-20	0.443802
SAMD4A	336.593	-1.16771	0.10317	-11.3183	1.06524e-29	6.7089e-27	0.445127
PCDH7	223.133	-1.16576	0.307195	-3.79485	0.000147734	0.00253938	0.44573
ERVMER34-1	55.7678	-1.16422	0.199445	-5.83729	5.30558e-09	3.18322e-07	0.446206
NPR3	199.628	-1.15598	0.116693	-9.90617	3.91349e-23	1.50288e-20	0.448761
RP11-298I3.1	24.4635	-1.15575	0.367838	-3.14201	0.00167792	0.0172898	0.448833
PCP4	49.8228	-1.15531	0.346302	-3.33612	0.000849575	0.0101878	0.448971
IL1R1	425.817	-1.15191	0.133765	-8.61143	7.21572e-18	1.57794e-15	0.45003
FRMD3	239.07	-1.14166	0.125252	-9.11496	7.8701e-20	1.9669e-17	0.453237
ABLIM3	408.675	-1.13984	0.216337	-5.2688	1.37317e-07	5.95608e-06	0.453811
UPK3B	131.597	-1.13639	0.16241	-6.99703	2.61447e-12	2.74432e-10	0.454896
ACTA2	56.1049	-1.12994	0.185832	-6.08041	1.19873e-09	8.20606e-08	0.456935
RNU5A-8P	83.4214	-1.12217	0.307549	-3.64875	0.000263523	0.00404008	0.459403
ADPRH	21.9161	-1.10789	0.292358	-3.78949	0.000150959	0.00258353	0.463973
AMOTL1	558.39	-1.10541	0.111242	-9.93704	2.87231e-23	1.13061e-20	0.46477
RP11-253E3.3	159.325	-1.10216	0.196494	-5.60915	2.0332e-08	1.09633e-06	0.465818
ANXA3	254.312	-1.08787	0.165175	-6.58619	4.5127e-11	3.82003e-09	0.470455
MT-TL2	30.2317	-1.07761	0.385723	-2.79374	0.0052102	0.0405035	0.473813
RNY1	425.03	-1.07709	0.24646	-4.37024	1.24112e-05	0.000305336	0.473985
STK32B	567.063	-1.06961	0.349474	-3.06063	0.00220872	0.0213983	0.476447
MOB3B	22.6973	-1.06808	0.372424	-2.86792	0.00413186	0.0341322	0.476953
FJX1	326.97	-1.06245	0.126099	-8.4255	3.59209e-17	7.25095e-15	0.478819
FERMT1	85.4915	-1.05583	0.150983	-6.99306	2.68963e-12	2.80452e-10	0.481019
NRCAM	2594.8	-1.05365	0.230766	-4.56587	4.97429e-06	0.000139608	0.481749
FMOD	129.779	-1.05209	0.351936	-2.98944	0.00279486	0.025334	0.482268
RND3	874.107	-1.05191	0.144401	-7.28461	3.22613e-13	4.03138e-11	0.48233
LIPH	260.145	-1.0501	0.147291	-7.12939	1.00818e-12	1.15867e-10	0.482935
SNORA80A	20.2678	-1.04308	0.372969	-2.7967	0.00516267	0.0402045	0.485289
EPB41L2	1196.21	-1.04136	0.292013	-3.56614	0.000362284	0.00525246	0.48587
ZFP36L2	767.612	-1.04116	0.199686	-5.21397	1.84837e-07	7.8023e-06	0.485938
PTPN14	989.852	-1.03157	0.0816717	-12.6307	1.43061e-36	1.87708e-33	0.489178
EFEMP1	879.96	-1.02729	0.0986245	-10.4162	2.0925e-25	9.69011e-23	0.490632
SPRY2	51.9388	-1.02704	0.221541	-4.6359	3.55383e-06	0.000104981	0.490715
FAT1	3565.87	-1.02663	0.296151	-3.46657	0.000527153	0.00703392	0.490857
PKP2	551.614	-1.02168	0.0754731	-13.537	9.45836e-42	1.48922e-38	0.492543
L1CAM	435.259	-1.01836	0.185428	-5.4919	3.97624e-08	1.98749e-06	0.493679
SNORA52	172.696	-1.01705	0.296507	-3.43012	0.000603315	0.007808	0.494124
TGFBR3	160.065	-1.01618	0.222678	-4.56344	5.03211e-06	0.000140729	0.494424
HMCN1	1356.78	-1.01466	0.124406	-8.15603	3.46228e-16	6.12513e-14	0.494946
VTCN1	504.782	-1.01228	0.161633	-6.26283	3.78053e-10	2.91787e-08	0.495762
RASL11A	45.7308	-1.00726	0.303751	-3.31606	0.000912955	0.0107998	0.497491
DLX3	118.632	-1.00306	0.314965	-3.18467	0.00144917	0.0154241	0.498941
HSD17B1	200.708	-0.994571	0.148172	-6.71227	1.91621e-11	1.78525e-09	0.501885
RASSF5	70.9419	-0.993948	0.179003	-5.55269	2.81314e-08	1.46665e-06	0.502102
KCNF1	46.2297	-0.982445	0.189937	-5.17247	2.31025e-07	9.52221e-06	0.506121
RNU4-1	568.456	-0.982237	0.266381	-3.68734	0.000226609	0.0035895	0.506194
PRAF2	67.6976	-0.981565	0.32463	-3.02364	0.00249754	0.0233514	0.50643
TEAD1	1754.88	-0.977923	0.0806413	-12.1268	7.61408e-34	7.99224e-31	0.50771
PSAT1	88.7745	-0.975941	0.320075	-3.0491	0.00229525	0.0219822	0.508408
SYBU	211.395	-0.972862	0.251469	-3.86871	0.000109412	0.00194874	0.509494
SPTSSB	7365.47	-0.971912	0.0997752	-9.74102	2.01522e-22	6.75099e-20	0.50983
S100A10	2392.83	-0.971452	0.209857	-4.62911	3.67235e-06	0.000107875	0.509992
TNS1	272.7	-0.971305	0.295473	-3.28729	0.00101157	0.0116256	0.510045
PTGER3	776.281	-0.963087	0.0686564	-14.0276	1.05624e-44	2.37578e-41	0.512958
JDP2	221.257	-0.961882	0.134772	-7.13711	9.53157e-13	1.11166e-10	0.513387
EGFR	98.5387	-0.950552	0.175197	-5.42561	5.77564e-08	2.77249e-06	0.517434
CRIM1	1383.79	-0.950123	0.0575874	-16.4988	3.74381e-61	1.17892e-57	0.517588
AC006538.1	35.5781	-0.949802	0.35125	-2.70406	0.00684973	0.0492912	0.517703
RNU11	138.148	-0.944852	0.286351	-3.29963	0.000968117	0.0112712	0.519483
PTRF	156.206	-0.942001	0.134153	-7.02183	2.18985e-12	2.37787e-10	0.520511
GLIS2	128.67	-0.940982	0.303435	-3.1011	0.00192806	0.0192441	0.520878
MAP6D1	555.635	-0.939116	0.10498	-8.94565	3.69782e-19	8.95726e-17	0.521553
SULF1	396.13	-0.938426	0.0997686	-9.40602	5.15275e-21	1.44875e-18	0.521802
NTN4	64.4363	-0.92576	0.20119	-4.60141	4.19642e-06	0.000121012	0.526403
RAB19	36.8397	-0.916436	0.261351	-3.50654	0.000453973	0.00625354	0.529816
RCAN1	610.603	-0.913886	0.0906827	-10.0778	6.92268e-24	2.79481e-21	0.530754
RNU4-2	1188.86	-0.892833	0.278396	-3.20706	0.001341	0.0144878	0.538556
SLC25A48	21.399	-0.88334	0.282484	-3.12704	0.00176574	0.0179273	0.542111
APOBEC3B	369.663	-0.882898	0.318582	-2.77134	0.00558262	0.0425452	0.542277
SNORA38	48.0297	-0.880199	0.293994	-2.99394	0.00275403	0.0251375	0.543293
CCDC86	445.534	-0.874685	0.296925	-2.94581	0.00322112	0.0282229	0.545373
CLCN4	27.7411	-0.870434	0.270459	-3.21836	0.00128928	0.0140677	0.546982
SNORD13	298.415	-0.86589	0.267947	-3.23157	0.00123111	0.0135457	0.548708
RP11-865I6.2	40.7364	-0.85676	0.229742	-3.72923	0.000192067	0.00314235	0.552191
RNU2-2P	5756.28	-0.855867	0.312797	-2.73617	0.00621585	0.0458616	0.552533
STC2	10563.1	-0.850556	0.123608	-6.88109	5.93982e-12	5.91914e-10	0.554571
ID1	842.384	-0.849737	0.140957	-6.02834	1.65652e-09	1.08674e-07	0.554886
SNX8	521.977	-0.8472	0.190994	-4.43573	9.176e-06	0.000234539	0.555863
PCDH9	119.917	-0.847056	0.2535	-3.34145	0.000833426	0.0100618	0.555918
ANXA1	38.6026	-0.84595	0.288271	-2.93456	0.00334016	0.0289437	0.556344
ACKR2	32.9417	-0.84207	0.250848	-3.3569	0.00078822	0.00961964	0.557843
KIRREL	50.8867	-0.842059	0.184486	-4.56434	5.01065e-06	0.000140379	0.557847
TMEM139	312.312	-0.841488	0.0983997	-8.55174	1.21251e-17	2.57986e-15	0.558068
GRAMD2	39.1897	-0.841156	0.201502	-4.17442	2.98747e-05	0.000650536	0.558196
CBLN2	105.722	-0.836377	0.174076	-4.80467	1.55006e-06	5.1927e-05	0.560048
CASC10	50.4939	-0.835518	0.263853	-3.1666	0.00154231	0.0161246	0.560382
ALDH3B1	233.75	-0.82913	0.109388	-7.57973	3.46274e-14	4.82485e-12	0.562869
UBASH3B	18.2524	-0.828395	0.274803	-3.01451	0.00257396	0.0238675	0.563155
MYBL2	2277.12	-0.823568	0.272833	-3.01857	0.00253968	0.0236332	0.565043
JPH1	347.99	-0.815076	0.153163	-5.32162	1.02847e-07	4.53594e-06	0.568378
USP2	29.9115	-0.814058	0.23547	-3.45717	0.00054589	0.00721921	0.56878
MTFR2	161.608	-0.810639	0.208595	-3.88618	0.000101835	0.00183664	0.570129
RP11-473M20.16	112.441	-0.808848	0.258666	-3.127	0.00176597	0.0179273	0.570837
ARL4D	53.9157	-0.800467	0.179016	-4.47147	7.7684e-06	0.000203517	0.574163
SCIN	179.08	-0.797217	0.117644	-6.7765	1.23126e-11	1.18209e-09	0.575458
ID3	687.247	-0.793719	0.130012	-6.10497	1.0282e-09	7.19512e-08	0.576855
C9orf3	392.744	-0.782137	0.0828833	-9.4366	3.8507e-21	1.10235e-18	0.581505
FAM107B	764.442	-0.777017	0.114584	-6.7812	1.1918e-11	1.15122e-09	0.583572
CXorf57	181.983	-0.773767	0.254331	-3.04237	0.00234727	0.0223231	0.584888
LAMB1	742.759	-0.771437	0.111088	-6.94437	3.80145e-12	3.86153e-10	0.585834
TEAD4	383.651	-0.771404	0.127566	-6.04708	1.47493e-09	9.88206e-08	0.585847
KIFC3	91.1579	-0.770773	0.146802	-5.25042	1.51751e-07	6.5104e-06	0.586103
BCYRN1	888.59	-0.769712	0.209466	-3.67464	0.000238189	0.00372422	0.586535
LINC01016	134.567	-0.768534	0.207185	-3.70942	0.000207736	0.00333755	0.587013
NRM	219.483	-0.764866	0.169149	-4.52185	6.13023e-06	0.00016728	0.588508
DHCR24	9914.91	-0.764013	0.0898361	-8.50452	1.82355e-17	3.82825e-15	0.588856
FXYD5	97.5476	-0.761896	0.275387	-2.76664	0.00566376	0.0429071	0.589721
METRNL	525.4	-0.758096	0.0961382	-7.88548	3.13327e-15	4.7436e-13	0.591276
TYMS	750.716	-0.757616	0.177195	-4.27561	1.90611e-05	0.000438768	0.591473
DIAPH3	752.04	-0.754991	0.12401	-6.08817	1.14211e-09	7.92179e-08	0.59255
TNNI1	44.3538	-0.754714	0.247732	-3.04649	0.00231527	0.0220968	0.592664
EFNA5	140.751	-0.753602	0.186594	-4.03874	5.374e-05	0.00108051	0.593121
DSCAML1	27.716	-0.752247	0.249021	-3.02081	0.00252098	0.0235008	0.593678
TRAM2	918.218	-0.751955	0.104564	-7.19136	6.41507e-13	7.59438e-11	0.593798
UBL3	1756.4	-0.751852	0.0734335	-10.2385	1.33229e-24	5.66942e-22	0.593841
HOXB7	86.2022	-0.750831	0.242563	-3.09541	0.00196542	0.0195117	0.594261
COL12A1	5486.01	-0.744908	0.0615259	-12.1072	9.66921e-34	8.9554e-31	0.596706
YEATS2-AS1	50.4611	-0.742861	0.204882	-3.62579	0.000288075	0.00432387	0.597553
CLSPN	793.558	-0.740873	0.180417	-4.10645	4.01792e-05	0.000841252	0.598377
CITED4	121.005	-0.740856	0.210488	-3.51971	0.000432022	0.00600899	0.598384
FLNA	18993	-0.738356	0.0952549	-7.75137	9.09046e-15	1.33766e-12	0.599422
TNFRSF12A	706.422	-0.733175	0.153334	-4.78155	1.73953e-06	5.75397e-05	0.601578
LHFP	37.6358	-0.729075	0.20671	-3.52704	0.000420226	0.00586565	0.603291
MAPRE2	73.7554	-0.728928	0.217966	-3.34423	0.00082512	0.00998579	0.603352
FAT2	25.0328	-0.728409	0.253884	-2.86906	0.00411697	0.0340629	0.603569
PLXNA1	1293.7	-0.727425	0.100582	-7.23213	4.75465e-13	5.67136e-11	0.603981
CDK6	495.583	-0.725799	0.158541	-4.57799	4.69476e-06	0.000132948	0.604662
RP11-443B20.1	88.5817	-0.723755	0.193855	-3.73348	0.000188855	0.00310065	0.60552
CIRH1A	505.471	-0.722838	0.226943	-3.18511	0.00144698	0.0154146	0.605904
FOLR1	106.899	-0.721091	0.134926	-5.34436	9.07384e-08	4.08193e-06	0.606639
PLEKHG4B	271.622	-0.716184	0.133103	-5.38067	7.42086e-08	3.43651e-06	0.608705
SLC43A3	35.3824	-0.715478	0.240631	-2.97334	0.00294582	0.026355	0.609003
INO80C	194.14	-0.714731	0.238786	-2.99319	0.00276076	0.0251552	0.609319
CD3EAP	421.506	-0.714189	0.152969	-4.66885	3.02885e-06	9.04991e-05	0.609548
HCFC1R1	274.859	-0.712817	0.167491	-4.25584	2.08262e-05	0.00047523	0.610128
H19	313.193	-0.708826	0.250534	-2.82926	0.00466557	0.0373605	0.611818
SKA3	447.412	-0.704921	0.127632	-5.52306	3.33148e-08	1.69207e-06	0.613476
MT-TE	43.691	-0.704644	0.236363	-2.9812	0.00287123	0.0258368	0.613594
CD24	18328.8	-0.704356	0.114808	-6.13506	8.51266e-10	6.09236e-08	0.613716
CKAP2L	680.648	-0.701877	0.146584	-4.78824	1.68254e-06	5.60078e-05	0.614772
DAPK2	158.978	-0.699941	0.158995	-4.40227	1.07124e-05	0.000266878	0.615597
ACTB	50138.1	-0.699437	0.124804	-5.6043	2.09102e-08	1.11984e-06	0.615812
ACSS1	459.57	-0.69356	0.235412	-2.94616	0.00321751	0.0282069	0.618326
IGSF5	28.5503	-0.692345	0.235801	-2.93614	0.0033232	0.0288685	0.618847
FAM98A	658.778	-0.689982	0.187843	-3.67318	0.000239548	0.00374175	0.619862
HIRIP3	423.517	-0.688881	0.185175	-3.72015	0.000199101	0.00322516	0.620335
RP11-132A1.4	71.7227	-0.687524	0.226278	-3.03841	0.00237832	0.0225236	0.620919
DNAJB5	78.4851	-0.685272	0.225661	-3.03673	0.0023916	0.0226025	0.621889
MTHFD1L	274.699	-0.678337	0.180512	-3.75785	0.000171378	0.00286145	0.624885
FAM72B	198.894	-0.674254	0.192606	-3.5007	0.000464041	0.00638107	0.626656
KLHDC7A	316.605	-0.674002	0.101452	-6.64353	3.06257e-11	2.69387e-09	0.626766
EGLN3	273.438	-0.673617	0.184052	-3.65993	0.000252281	0.00390577	0.626933
PLK1	1107	-0.672133	0.21156	-3.17704	0.00148788	0.015712	0.627578
OTOR	45.0377	-0.670184	0.203408	-3.29478	0.000984979	0.0113949	0.628427
RASL10B	103.779	-0.669432	0.22558	-2.9676	0.00300135	0.0267056	0.628754
NCAPD2	2881.31	-0.668602	0.154875	-4.31703	1.58143e-05	0.00037443	0.629116
TNS3	1478.84	-0.668359	0.063321	-10.5551	4.81201e-26	2.36766e-23	0.629222
FAM20C	160.337	-0.664705	0.132309	-5.02388	5.06374e-07	1.9446e-05	0.630818
TMEM238	69.5044	-0.661668	0.239068	-2.7677	0.00564533	0.0428572	0.632147
GOLGA7B	111.265	-0.658599	0.183924	-3.58083	0.000342508	0.00500112	0.633493
H2AFX	1710.99	-0.655078	0.15283	-4.28631	1.81663e-05	0.000420631	0.635041
CENPBD1	186.45	-0.653923	0.214283	-3.05167	0.00227568	0.021848	0.63555
DSTN	10330.9	-0.653802	0.106817	-6.12079	9.31132e-10	6.57429e-08	0.635603
LRRC42	447.823	-0.648543	0.0851488	-7.61658	2.60483e-14	3.66188e-12	0.637924
ZNF684	65.5944	-0.647428	0.206372	-3.13719	0.00170573	0.0174735	0.638417
FOXM1	1518.61	-0.646852	0.170601	-3.79162	0.00014967	0.00256427	0.638672
MB21D2	614.525	-0.646346	0.130719	-4.94454	7.6324e-07	2.80121e-05	0.638896
LYPD6	381.841	-0.643455	0.179001	-3.59471	0.000324756	0.00478324	0.640178
ATF5	222.509	-0.642911	0.219242	-2.93243	0.00336323	0.0290477	0.640419
MAP3K14	105.874	-0.64208	0.201354	-3.18882	0.00142857	0.0152597	0.640788
DCDC2	528.224	-0.639596	0.109778	-5.82626	5.66842e-09	3.3679e-07	0.641893
UNC13D	524.05	-0.638266	0.114748	-5.56231	2.66226e-08	1.40192e-06	0.642485
C1QTNF6	340.456	-0.637665	0.159331	-4.00213	6.27738e-05	0.00123393	0.642752
UXS1	332.764	-0.634614	0.208751	-3.04005	0.00236541	0.0224358	0.644113
ZNF850	601.483	-0.634282	0.0893889	-7.09576	1.28644e-12	1.43652e-10	0.644261
GMDS	276.731	-0.634116	0.214076	-2.96211	0.00305542	0.0270571	0.644336
CCDC80	55.3366	-0.634001	0.191209	-3.31574	0.000914001	0.010804	0.644387
ST5	84.0802	-0.633011	0.229144	-2.7625	0.00573605	0.043327	0.644829
LATS2	292.202	-0.626703	0.140238	-4.46886	7.86392e-06	0.000205336	0.647655
NDC1	2040.1	-0.62549	0.116473	-5.37026	7.86245e-08	3.58824e-06	0.6482
NOLC1	3237.37	-0.624563	0.205078	-3.04549	0.00232301	0.0221403	0.648616
SGCB	540.878	-0.619575	0.141411	-4.38137	1.17935e-05	0.000291047	0.650863
PLEKHM1	298.854	-0.619458	0.166755	-3.71478	0.000203381	0.00328434	0.650915
RP11-142E9.1	56.6869	-0.619449	0.198849	-3.11517	0.00183839	0.0185073	0.650919
CFL2	403.002	-0.617917	0.0971564	-6.36003	2.01719e-10	1.58803e-08	0.651611
LRRN1	288.745	-0.617172	0.217987	-2.83124	0.00463684	0.0371594	0.651948
RP11-110I1.12	51.628	-0.61478	0.181654	-3.38434	0.00071349	0.00891446	0.653029
NOB1	464.386	-0.61431	0.224103	-2.74119	0.00612171	0.0454652	0.653242
EHD1	955.374	-0.613596	0.0592764	-10.3514	4.12246e-25	1.85452e-22	0.653565
KTN1-AS1	59.1994	-0.613204	0.187035	-3.27855	0.00104342	0.0119221	0.653743
IGDCC3	144.921	-0.610531	0.187403	-3.25786	0.00112257	0.012589	0.654956
GLDC	202.421	-0.609388	0.114723	-5.31181	1.08539e-07	4.7603e-06	0.655474
RP11-121C2.2	71.2079	-0.609273	0.220423	-2.76411	0.00570777	0.043144	0.655527
ACOT7	882.429	-0.608458	0.143757	-4.23253	2.31077e-05	0.000519821	0.655897
EPB41L4A	146.026	-0.608215	0.146223	-4.15951	3.1893e-05	0.000688826	0.656008
KHK	252.106	-0.607363	0.193646	-3.13647	0.00170997	0.0174828	0.656395
NT5DC2	621.068	-0.606095	0.138655	-4.37125	1.23536e-05	0.000304393	0.656972
WWC1	1885.34	-0.605936	0.0910288	-6.65653	2.80365e-11	2.49398e-09	0.657045
MYO1B	2747.76	-0.604399	0.084921	-7.1172	1.10145e-12	1.25669e-10	0.657745
NCKAP5L	407.819	-0.603701	0.19745	-3.05749	0.002232	0.0215732	0.658063
HNRNPAB	3529.11	-0.603521	0.208683	-2.89205	0.00382738	0.0321569	0.658146
PDS5B	1303.56	-0.602754	0.15258	-3.95041	7.80188e-05	0.00147115	0.658496
PPARGC1B	215.533	-0.600852	0.182729	-3.28822	0.00100823	0.0116043	0.659364
TCOF1	1296.98	-0.600455	0.177644	-3.3801	0.000724594	0.00900452	0.659546
RP11-293M10.6	57.819	-0.598366	0.191555	-3.12374	0.00178571	0.0180484	0.660501
SLC35C1	265.817	-0.596943	0.168781	-3.53679	0.000405026	0.00570578	0.661154
CIT	1480.37	-0.595707	0.166314	-3.58183	0.000341198	0.00498809	0.66172
ASAP1	565.397	-0.594494	0.197118	-3.01593	0.00256193	0.023798	0.662277
PREX1	7929.95	-0.594463	0.0575886	-10.3226	5.57028e-25	2.43623e-22	0.662291
SLC7A6	686.175	-0.593623	0.12122	-4.89708	9.72726e-07	3.44945e-05	0.662677
BFSP1	90.4396	-0.593108	0.167239	-3.54647	0.000390428	0.00556315	0.662913
SYDE2	565.811	-0.592035	0.0946564	-6.25457	3.98624e-10	3.06163e-08	0.663407
FBXL18	329.405	-0.588107	0.207164	-2.83884	0.00452772	0.0364276	0.665215
TIMM8A	268.198	-0.586555	0.163999	-3.57658	0.000348123	0.00505645	0.665931
FLII	3018.7	-0.585403	0.10391	-5.63373	1.76351e-08	9.67471e-07	0.666463
