# Supplementary material for: Proteomic and transcriptomic profiling identifies mediators of anchorage-independent growth and roles of inhibitor of differentiation proteins in invasive lobular carcinoma
Source: Sci Rep. 2020 Jul 13;10:11487. doi: 10.1038/s41598-020-68141-9 (PMC7359337; doi:10.1038/s41598-020-68141-9)
Supplement: Supplementary file 8 — Supplementary Table S7 [file 41598_2020_68141_MOESM8_ESM.xlsx]

## Sheet: Sheet1
Supplementary Table S7.
List of differentially regulated genes in ID1/ID3 high versus low ILC and IDC tumors from the METABRIC cohort.
ILC up only (n=97)		common up (n=108)	IDC up only (n=73)		ILC down (n=10)	common down (n=0)	IDC down (n=4)
ACACB	acetyl-CoA carboxylase beta(ACACB)	ABCA8	ABI3BP		CDC20	none	BPIFB1
ACKR3	atypical chemokine receptor 3(ACKR3)	ADH1A	ACTG2		CENPM		CFB
ADH1B	alcohol dehydrogenase 1B (class I), beta polypeptide(ADH1B)	AKR1C2	APLNR		ESRRG		NELL2
ADM	adrenomedullin(ADM)	AKR1C3	APOD		GADD45G		TFF3
ANGPTL4	angiopoietin like 4(ANGPTL4)	ALDH1A1	ARL4A		HOOK1
AQP1	aquaporin 1 (Colton blood group)(AQP1)	ANGPTL2	C2orf40		LAD1
AQP7P1	aquaporin 7 Pseudogene 1	ANXA1	C3		MARCKSL1
C6	complement C6(C6)	C10orf10	CCL19		PDZK1IP1
CALD1	caldesmon 1(CALD1)	C11orf96	CCL2		PTTG1
CCDC178	coiled-coil domain containing 178(CCDC178)	C1QTNF1	CCL21		UBE2C
COL12A1	collagen type XII alpha 1 chain(COL12A1)	C1R	CFD
COL16A1	collagen type XVI alpha 1 chain(COL16A1)	C1S	CH25H
COL1A1	collagen type I alpha 1 chain(COL1A1)	CALB2	COL15A1
COL1A2	collagen type I alpha 2 chain(COL1A2)	CAV1	CPA3
COL3A1	collagen type III alpha 1 chain(COL3A1)	CAV2	DPYSL2
COL5A1	collagen type V alpha 1 chain(COL5A1)	CCDC3	DUSP1
COL5A2	collagen type V alpha 2 chain(COL5A2)	CD248	EGR1
COL6A1	collagen type VI alpha 1 chain(COL6A1)	CD300LG	EGR2
COL6A2	collagen type VI alpha 2 chain(COL6A2)	CD34	EMCN
COL6A3	collagen type VI alpha 3 chain(COL6A3)	CD36	EPAS1
COL8A1	collagen type VIII alpha 1 chain(COL8A1)	CD93	ETS2
COMP	cartilage oligomeric matrix protein(COMP)	CDH5	FAM162B
COX7A1	cytochrome c oxidase subunit 7A1(COX7A1)	CFH	FMO2
CPED1	cadherin like and PC-esterase domain containing 1(CPED1)	CIDEA	FOS
CPXM1	carboxypeptidase X, M14 family member 1(CPXM1)	CIDEC	FOSB
CTSK	cathepsin K(CTSK)	CILP	FOXC1
CYP26B1	cytochrome P450 family 26 subfamily B member 1(CYP26B1)	CLDN5	FRZB
CYYR1	cysteine and tyrosine rich 1(CYYR1)	CLEC14A	GIMAP6
DACT3	dishevelled binding antagonist of beta catenin 3(DACT3)	COL14A1	GIMAP7
DDR2	discoidin domain receptor tyrosine kinase 2(DDR2)	CPXM2	HBA2
DPYSL3	dihydropyrimidinase like 3(DPYSL3)	CRISPLD2	HBB
EBF3	early B-cell factor 3(EBF3)	CRYAB	HOXA5
EFEMP1	EGF containing fibulin like extracellular matrix protein 1(EFEMP1)	CTGF	HSD17B11
EFEMP2	EGF containing fibulin like extracellular matrix protein 2(EFEMP2)	CTSG	IGJ
EMP1	epithelial membrane protein 1(EMP1)	CXCL12	IGLL1
EPDR1	ependymin related 1(EPDR1)	CYGB	IL33
F13A1	coagulation factor XIII A chain(F13A1)	DARC	INMT
FAP	fibroblast activation protein alpha(FAP)	DCN	ITM2A
FERMT2	fermitin family member 2(FERMT2)	DPT	KIT
FEZ1	fasciculation and elongation protein zeta 1(FEZ1)	EBF1	LAMA2
FILIP1L	filamin A interacting protein 1 like(FILIP1L)	ECM2	MATN2
FLNC	filamin C(FLNC)	ELN	MEOX1
FNDC1	fibronectin type III domain containing 1(FNDC1)	ENPP2	MT1X
FZD4	frizzled class receptor 4(FZD4)	ESAM	MUCL1
G0S2	G0/G1 switch 2(G0S2)	FABP4	MYH11
GLT8D2	glycosyltransferase 8 domain containing 2(GLT8D2)	FABP5	NFIB
GYG2	glycogenin 2(GYG2)	FAM107A	NR2F1
HDC	histidine decarboxylase(HDC)	FAM110D	PECAM1
HSPB2	heat shock protein family B (small) member 2(HSPB2)	FBLN1	PI16
HTRA1	HtrA serine peptidase 1(HTRA1)	FBLN2	PLTP
LAMA4	laminin subunit alpha 4(LAMA4)	FCER1A	PPAP2A
LINC00478	Long Intergenic Non-Protein Coding RNA 478	FHL1	PPAP2B
LOX	lysyl oxidase(LOX)	FSTL1	PPARG
MECOM	MDS1 and EVI1 complex locus(MECOM)	GAS1	PTGDS
MEG3	maternally expressed 3 (non-protein coding)(MEG3)	GEM	RGCC
MFAP5	microfibrillar associated protein 5(MFAP5)	GNG11	RGMA
MMD	monocyte to macrophage differentiation associated(MMD)	GPIHBP1	RGS5
MRAP	melanocortin 2 receptor accessory protein(MRAP)	GPR116	SEPP1
MSRB3	methionine sulfoxide reductase B3(MSRB3)	GPX3	SFRP1
MSX1	msh homeobox 1(MSX1)	GSN	SGCE
MT1M	metallothionein 1M(MT1M)	H19	SLC2A3
MXRA5	matrix remodeling associated 5(MXRA5)	HSPB6	SLCO2A1
NMB	neuromedin B(NMB)	ID1	SLIT2
NRP1	neuropilin 1(NRP1)	ID3	SOCS2
OAF	out at first homolog(OAF)	IGFBP6	SPRY1
OLFML2B	olfactomedin like 2B(OLFML2B)	IGFBP7	SRGN
OMD	osteomodulin(OMD)	JAM2	SVEP1
PCOLCE	procollagen C-endopeptidase enhancer(PCOLCE)	LDB2	TCN1
PLOD2	procollagen-lysine,2-oxoglutarate 5-dioxygenase 2(PLOD2)	LEPR	TF
PLS3	plastin 3(PLS3)	LHFP	THBS4
PLSCR4	phospholipid scramblase 4(PLSCR4)	LPL	TSHZ2
PPP1R1A	protein phosphatase 1 regulatory inhibitor subunit 1A(PPP1R1A)	LUM	VTCN1
PRG4	proteoglycan 4(PRG4)	MFAP4	ZFP36
PRKCDBP	protein kinase C delta binding protein(PRKCDBP)	MMP23B
PRRX1	paired related homeobox 1(PRRX1)	MMRN1
PTRF	polymerase I and transcript release factor(PTRF)	NDN
RAB31	RAB31, member RAS oncogene family(RAB31)	NOV
RARRES2	retinoic acid receptor responder 2(RARRES2)	OGN
RNASE1	ribonuclease A family member 1, pancreatic(RNASE1)	OSR1
RNF144A	ring finger protein 144A(RNF144A)	PCDH18
S100A4	S100 calcium binding protein A4(S100A4)	PCOLCE2
SCG2	secretogranin II(SCG2)	PCSK5
SERPINF1	serpin family F member 1(SERPINF1)	PDGFRL
SLC19A3	solute carrier family 19 member 3(SLC19A3)	PDK4
SMOC2	SPARC related modular calcium binding 2(SMOC2)	PGM5
SORBS1	sorbin and SH3 domain containing 1(SORBS1)	PLAC9
SPON1	spondin 1(SPON1)	PLIN1
STOM	stomatin(STOM)	PLIN4
THBS2	thrombospondin 2(THBS2)	PODN
THRA	thyroid hormone receptor, alpha(THRA)	PROS1
THY1	Thy-1 cell surface antigen(THY1)	SAA1
TIMP2	TIMP metallopeptidase inhibitor 2(TIMP2)	SERPINE2
TNMD	tenomodulin(TNMD)	SERPING1
TSPAN4	tetraspanin 4(TSPAN4)	SFRP2
TUBB6	tubulin beta 6 class V(TUBB6)	SFRP4
WISP2	WNT1 inducible signaling pathway protein 2(WISP2)	SOX18
ZCCHC24	zinc finger CCHC-type containing 24(ZCCHC24)	SPARC
		SPARCL1
		SRPX
		TACC1
		TAGLN
		TEK
