# Supplementary material for: Proteomic and transcriptomic profiling identifies mediators of anchorage-independent growth and roles of inhibitor of differentiation proteins in invasive lobular carcinoma
Source: Sci Rep. 2020 Jul 13;10:11487. doi: 10.1038/s41598-020-68141-9 (PMC7359337; doi:10.1038/s41598-020-68141-9)
Supplement: Supplementary file 9 — Supplementary Table S8 [file 41598_2020_68141_MOESM9_ESM.xlsx]

## Sheet: ILC up only biological process
Supplementary Table S8. GO enrichment analysis for genes differentially regulated in ID1/ID3 high versus low ILC and IDC tumors from the METABRIC cohort.
GO biological process enrichment analysis for genes (n=97) upregulated only in ID1/ID3 high versus low ILC tumors from the METABRIC cohort.
Analysis Type:	PANTHER Overrepresentation Test (Released 20190711)
Annotation Version and Release Date:	GO Ontology database Released 2019-12-09
Analyzed List:	upload_1 (Homo sapiens)
Reference List:	Homo sapiens (all genes in database)
Test Type:	FISHER
Correction:	FDR
GO biological process complete	Homo sapiens - REFLIST (20851)	upload_1 (103)	upload_1 (expected)	upload_1 (over/under)	upload_1 (fold Enrichment)	upload_1 (raw P-value)	upload_1 (FDR)
extracellular structure organization (GO:0043062)	343	22	1.69	+	12.98	4.49e-18	3.58e-14
extracellular matrix organization (GO:0030198)	342	22	1.69	+	13.02	4.24e-18	6.75e-14
biological adhesion (GO:0022610)	927	25	4.58	+	5.46	3.81e-12	1.52e-08
cell adhesion (GO:0007155)	921	25	4.55	+	5.5	3.32e-12	1.76e-08
blood vessel development (GO:0001568)	499	19	2.46	+	7.71	7.62e-12	2.02e-08
collagen fibril organization (GO:0030199)	47	9	0.23	+	38.76	7.34e-12	2.34e-08
vasculature development (GO:0001944)	521	19	2.57	+	7.38	1.56e-11	3.56e-08
cardiovascular system development (GO:0072358)	531	19	2.62	+	7.24	2.14e-11	4.27e-08
regulation of multicellular organismal development (GO:2000026)	2065	34	10.2	+	3.33	1.58e-10	2.79e-07
connective tissue development (GO:0061448)	225	12	1.11	+	10.8	2.05e-09	3.26e-06
blood vessel morphogenesis (GO:0048514)	412	15	2.04	+	7.37	2.7e-09	3.31e-06
animal organ morphogenesis (GO:0009887)	974	22	4.81	+	4.57	2.4e-09	3.48e-06
anatomical structure morphogenesis (GO:0009653)	2177	33	10.75	+	3.07	2.63e-09	3.49e-06
regulation of developmental process (GO:0050793)	2624	36	12.96	+	2.78	5.31e-09	6.05e-06
circulatory system development (GO:0072359)	874	20	4.32	+	4.63	1.17e-08	1.24e-05
anatomical structure development (GO:0048856)	5451	53	26.93	+	1.97	5.53e-08	5.5e-05
supramolecular fiber organization (GO:0097435)	454	14	2.24	+	6.24	7.11e-08	6.66e-05
regulation of multicellular organismal process (GO:0051239)	3183	38	15.72	+	2.42	1.05e-07	9.3e-05
endochondral bone growth (GO:0003416)	42	6	0.21	+	28.92	1.26e-07	0.000106
cellular response to acid chemical (GO:0071229)	212	10	1.05	+	9.55	1.45e-07	0.000116
bone morphogenesis (GO:0060349)	115	8	0.57	+	14.08	1.67e-07	0.000127
bone growth (GO:0098868)	46	6	0.23	+	26.4	2.06e-07	0.000143
cartilage development involved in endochondral bone morphogenesis (GO:0060351)	46	6	0.23	+	26.4	2.06e-07	0.000149
skeletal system development (GO:0001501)	502	14	2.48	+	5.65	2.34e-07	0.000155
tube development (GO:0035295)	861	18	4.25	+	4.23	2.59e-07	0.000165
cartilage development (GO:0051216)	173	9	0.85	+	10.53	2.87e-07	0.000176
system development (GO:0048731)	4439	45	21.93	+	2.05	3.77e-07	0.000223
skeletal system morphogenesis (GO:0048705)	243	10	1.2	+	8.33	4.86e-07	0.000277
cartilage morphogenesis (GO:0060536)	28	5	0.14	+	36.15	5.54e-07	0.000304
response to organic substance (GO:0010033)	3026	35	14.95	+	2.34	7.39e-07	0.000393
developmental process (GO:0032502)	5901	53	29.15	+	1.82	8.64e-07	0.000444
ossification (GO:0001503)	263	10	1.3	+	7.7	9.72e-07	0.000484
tube morphogenesis (GO:0035239)	662	15	3.27	+	4.59	1.1e-06	0.000513
bone development (GO:0060348)	204	9	1.01	+	8.93	1.07e-06	0.000519
multicellular organism development (GO:0007275)	5064	48	25.02	+	1.92	1.32e-06	0.000586
growth plate cartilage development (GO:0003417)	34	5	0.17	+	29.77	1.31e-06	0.000597
cellular response to amino acid stimulus (GO:0071230)	71	6	0.35	+	17.11	2.18e-06	0.000937
endochondral bone morphogenesis (GO:0060350)	73	6	0.36	+	16.64	2.53e-06	0.00106
regulation of angiogenesis (GO:0045765)	297	10	1.47	+	6.82	2.79e-06	0.00114
chondrocyte morphogenesis involved in endochondral bone morphogenesis (GO:0003414)	17	4	0.08	+	47.63	3.09e-06	0.00117
animal organ development (GO:0048513)	3212	35	15.87	+	2.21	3.22e-06	0.00119
growth plate cartilage chondrocyte morphogenesis (GO:0003429)	17	4	0.08	+	47.63	3.09e-06	0.0012
cellular component organization (GO:0016043)	5620	50	27.76	+	1.8	3.4e-06	0.0012
chondrocyte morphogenesis (GO:0090171)	17	4	0.08	+	47.63	3.09e-06	0.00123
chondrocyte development (GO:0002063)	42	5	0.21	+	24.1	3.39e-06	0.00123
growth plate cartilage morphogenesis (GO:0003422)	18	4	0.09	+	44.99	3.76e-06	0.00128
cellular response to organic substance (GO:0071310)	2400	29	11.86	+	2.45	3.69e-06	0.00128
cell-substrate adhesion (GO:0031589)	181	8	0.89	+	8.95	4.32e-06	0.00143
regulation of vasculature development (GO:1901342)	329	10	1.63	+	6.15	6.7e-06	0.00218
growth plate cartilage chondrocyte differentiation (GO:0003418)	23	4	0.11	+	35.21	8.86e-06	0.00277
chondrocyte development involved in endochondral bone morphogenesis (GO:0003433)	23	4	0.11	+	35.21	8.86e-06	0.00282
biomineral tissue development (GO:0031214)	94	6	0.46	+	12.92	9.99e-06	0.00284
tendon development (GO:0035989)	6	3	0.03	+	> 100	9.48e-06	0.00285
regulation of cell differentiation (GO:0045595)	1841	24	9.09	+	2.64	9.29e-06	0.00285
biomineralization (GO:0110148)	94	6	0.46	+	12.92	9.99e-06	0.00289
anatomical structure formation involved in morphogenesis (GO:0048646)	900	16	4.45	+	3.6	9.88e-06	0.00291
organ growth (GO:0035265)	97	6	0.48	+	12.52	1.18e-05	0.00331
response to acid chemical (GO:0001101)	354	10	1.75	+	5.72	1.25e-05	0.00336
cellular component organization or biogenesis (GO:0071840)	5810	50	28.7	+	1.74	1.23e-05	0.00337
response to growth factor (GO:0070848)	532	12	2.63	+	4.57	1.49e-05	0.00394
tissue development (GO:0009888)	1777	23	8.78	+	2.62	1.67e-05	0.00437
chondrocyte differentiation involved in endochondral bone morphogenesis (GO:0003413)	29	4	0.14	+	27.92	2.02e-05	0.00519
multicellular organismal process (GO:0032501)	7014	56	34.65	+	1.62	2.2e-05	0.00555
cellular response to chemical stimulus (GO:0070887)	2937	31	14.51	+	2.14	2.64e-05	0.00658
regulation of anatomical structure morphogenesis (GO:0022603)	1098	17	5.42	+	3.13	2.93e-05	0.00718
cellular response to retinoic acid (GO:0071300)	69	5	0.34	+	14.67	3.2e-05	0.00773
response to amino acid (GO:0043200)	120	6	0.59	+	10.12	3.72e-05	0.00885
odontogenesis (GO:0042476)	122	6	0.6	+	9.96	4.07e-05	0.00953
cell differentiation (GO:0030154)	3729	36	18.42	+	1.95	4.48e-05	0.0102
cellular response to growth factor stimulus (GO:0071363)	502	11	2.48	+	4.44	4.46e-05	0.0103
response to endogenous stimulus (GO:0009719)	1507	20	7.44	+	2.69	4.69e-05	0.0105
positive regulation of developmental process (GO:0051094)	1390	19	6.87	+	2.77	5.07e-05	0.0111
cell-matrix adhesion (GO:0007160)	127	6	0.63	+	9.56	5.04e-05	0.0112
cellular developmental process (GO:0048869)	3822	36	18.88	+	1.91	5.91e-05	0.0127
sensory organ morphogenesis (GO:0090596)	265	8	1.31	+	6.11	6.12e-05	0.013
enzyme linked receptor protein signaling pathway (GO:0007167)	722	13	3.57	+	3.64	6.41e-05	0.0134
chondrocyte differentiation (GO:0002062)	82	5	0.41	+	12.34	6.99e-05	0.0145
positive regulation of biological process (GO:0048518)	6252	50	30.88	+	1.62	8.73e-05	0.0178
artery development (GO:0060840)	87	5	0.43	+	11.63	9.12e-05	0.0184
negative regulation of biological process (GO:0048519)	5377	45	26.56	+	1.69	9.94e-05	0.0198
regulation of cell-substrate adhesion (GO:0010810)	212	7	1.05	+	6.68	0.000105	0.0206
sensory organ development (GO:0007423)	555	11	2.74	+	4.01	0.000107	0.0208
bone mineralization (GO:0030282)	49	4	0.24	+	16.53	0.000134	0.0257
positive regulation of multicellular organismal process (GO:0051240)	1771	21	8.75	+	2.4	0.000145	0.0275
integrin-mediated signaling pathway (GO:0007229)	98	5	0.48	+	10.33	0.000156	0.0291
response to chemical (GO:0042221)	4496	39	22.21	+	1.76	0.000167	0.0309
positive regulation of cellular process (GO:0048522)	5516	45	27.25	+	1.65	0.000185	0.0338
angiogenesis (GO:0001525)	320	8	1.58	+	5.06	0.000217	0.0392
negative regulation of endodermal cell differentiation (GO:1903225)	3	2	0.01	+	> 100	0.000237	0.0419
positive regulation of angiogenesis (GO:0045766)	170	6	0.84	+	7.14	0.000235	0.0421
cellular response to oxygen-containing compound (GO:1901701)	1074	15	5.31	+	2.83	0.000275	0.0482
response to retinoic acid (GO:0032526)	112	5	0.55	+	9.04	0.000282	0.0488

## Sheet: ILC up only molecular function
Supplementary Table S8. GO enrichment analysis for genes differentially regulated in ID1/ID3 high versus low ILC and IDC tumors from the METABRIC cohort.
GO molecular function enrichment analysis for genes (n=97) upregulated only in ID1/ID3 high versus low ILC tumors from the METABRIC cohort.
Analysis Type:	PANTHER Overrepresentation Test (Released 20190711)
Annotation Version and Release Date:	GO Ontology database Released 2019-12-09
Analyzed List:	upload_1 (Homo sapiens)
Reference List:	Homo sapiens (all genes in database)
Test Type:	FISHER
Correction:	FDR
GO molecular function complete	Homo sapiens - REFLIST (20851)	upload_1 (103)	upload_1 (expected)	upload_1 (over/under)	upload_1 (fold Enrichment)	upload_1 (raw P-value)	upload_1 (FDR)
extracellular matrix structural constituent (GO:0005201)	165	21	0.82	+	25.76	5.61e-23	2.65e-19
extracellular matrix structural constituent conferring tensile strength (GO:0030020)	41	11	0.2	+	54.31	1.2e-15	2.82e-12
structural molecule activity (GO:0005198)	696	22	3.44	+	6.4	4.75e-12	7.46e-09
integrin binding (GO:0005178)	142	10	0.7	+	14.26	3.97e-09	4.68e-06
sulfur compound binding (GO:1901681)	257	12	1.27	+	9.45	8.51e-09	8.02e-06
platelet-derived growth factor binding (GO:0048407)	11	5	0.05	+	92.02	1.09e-08	8.55e-06
heparin binding (GO:0008201)	173	10	0.85	+	11.7	2.36e-08	1.59e-05
glycosaminoglycan binding (GO:0005539)	234	11	1.16	+	9.52	3.45e-08	2.03e-05
growth factor binding (GO:0019838)	142	9	0.7	+	12.83	5.82e-08	3.05e-05
collagen binding (GO:0005518)	69	7	0.34	+	20.54	9.34e-08	4.4e-05
protein-containing complex binding (GO:0044877)	1237	21	6.11	+	3.44	6.75e-07	0.000289
signaling receptor binding (GO:0005102)	1678	22	8.29	+	2.65	2.19e-05	0.00859
cell adhesion molecule binding (GO:0050839)	500	11	2.47	+	4.45	4.3e-05	0.0156
proteoglycan binding (GO:0043394)	37	4	0.18	+	21.89	4.85e-05	0.0163
protease binding (GO:0002020)	133	6	0.66	+	9.13	6.45e-05	0.0203

## Sheet: common biological process
Supplementary Table S8. GO enrichment analysis for genes differentially regulated in ID1/ID3 high versus low ILC and IDC tumors from the METABRIC cohort.
GO biological process enrichment analysis for genes (n=108) upregulated commonly in ID1/ID3 high versus low ILC and IDC tumors from the METABRIC cohort.
Analysis Type:	PANTHER Overrepresentation Test (Released 20190711)
Annotation Version and Release Date:	GO Ontology database Released 2019-12-09
Analyzed List:	upload_1 (Homo sapiens)
Reference List:	Homo sapiens (all genes in database)
Test Type:	FISHER
Correction:	FDR
GO biological process complete	Homo sapiens - REFLIST (20851)	upload_1 (107)	upload_1 (expected)	upload_1 (over/under)	upload_1 (fold Enrichment)	upload_1 (raw P-value)	upload_1 (FDR)
extracellular structure organization (GO:0043062)	343	19	1.76	+	10.79	2.76e-14	2.2e-10
extracellular matrix organization (GO:0030198)	342	19	1.76	+	10.83	2.62e-14	4.18e-10
biological adhesion (GO:0022610)	927	25	4.76	+	5.26	9.41e-12	3.75e-08
cell adhesion (GO:0007155)	921	25	4.73	+	5.29	8.21e-12	4.36e-08
negative regulation of biological process (GO:0048519)	5377	60	27.59	+	2.17	4.26e-11	1.36e-07
negative regulation of cellular process (GO:0048523)	4795	56	24.61	+	2.28	6.86e-11	1.82e-07
regulation of cell population proliferation (GO:0042127)	1645	30	8.44	+	3.55	6.89e-10	1.57e-06
regulation of biological quality (GO:0065008)	4106	49	21.07	+	2.33	1.11e-09	2.21e-06
response to wounding (GO:0009611)	578	18	2.97	+	6.07	1.27e-09	2.24e-06
wound healing (GO:0042060)	485	16	2.49	+	6.43	5.26e-09	8.38e-06
regulation of wound healing (GO:0061041)	147	10	0.75	+	13.26	7.86e-09	1.14e-05
regulation of hemostasis (GO:1900046)	82	8	0.42	+	19.01	1.94e-08	2.21e-05
response to organic substance (GO:0010033)	3026	39	15.53	+	2.51	1.8e-08	2.21e-05
regulation of cell migration (GO:0030334)	873	20	4.48	+	4.46	2.25e-08	2.24e-05
regulation of multicellular organismal process (GO:0051239)	3183	40	16.33	+	2.45	2.18e-08	2.32e-05
regulation of blood coagulation (GO:0030193)	81	8	0.42	+	19.25	1.78e-08	2.36e-05
regulation of coagulation (GO:0050818)	86	8	0.44	+	18.13	2.74e-08	2.57e-05
anatomical structure morphogenesis (GO:0009653)	2177	32	11.17	+	2.86	2.91e-08	2.58e-05
regulation of response to wounding (GO:1903034)	178	10	0.91	+	10.95	4.39e-08	3.68e-05
negative regulation of multicellular organismal process (GO:0051241)	1210	23	6.21	+	3.7	5.01e-08	3.8e-05
regulation of locomotion (GO:0040012)	1010	21	5.18	+	4.05	4.85e-08	3.86e-05
negative regulation of response to stimulus (GO:0048585)	1648	27	8.46	+	3.19	5.62e-08	3.89e-05
blood vessel development (GO:0001568)	499	15	2.56	+	5.86	5.42e-08	3.92e-05
regulation of angiogenesis (GO:0045765)	297	12	1.52	+	7.87	6.06e-08	4.02e-05
regulation of cell motility (GO:2000145)	938	20	4.81	+	4.15	7.14e-08	4.55e-05
biological regulation (GO:0065007)	12470	90	63.99	+	1.41	8.46e-08	5.19e-05
regulation of localization (GO:0032879)	2808	36	14.41	+	2.5	9.49e-08	5.4e-05
vasculature development (GO:0001944)	521	15	2.67	+	5.61	9.34e-08	5.51e-05
positive regulation of biological process (GO:0048518)	6252	59	32.08	+	1.84	1.08e-07	5.56e-05
response to lipid (GO:0033993)	866	19	4.44	+	4.28	1.03e-07	5.67e-05
negative regulation of cell population proliferation (GO:0008285)	690	17	3.54	+	4.8	1.07e-07	5.68e-05
cardiovascular system development (GO:0072358)	531	15	2.72	+	5.5	1.19e-07	5.73e-05
response to oxygen-containing compound (GO:1901700)	1599	26	8.21	+	3.17	1.22e-07	5.73e-05
circulatory system development (GO:0072359)	874	19	4.49	+	4.24	1.19e-07	5.9e-05
regulation of cell adhesion (GO:0030155)	701	17	3.6	+	4.73	1.33e-07	6.07e-05
response to endogenous stimulus (GO:0009719)	1507	25	7.73	+	3.23	1.56e-07	6.91e-05
regulation of vasculature development (GO:1901342)	329	12	1.69	+	7.11	1.76e-07	7.59e-05
regulation of biological process (GO:0050789)	11770	86	60.4	+	1.42	2.39e-07	0.0001
tissue development (GO:0009888)	1777	27	9.12	+	2.96	2.54e-07	0.000104
regulation of cellular component movement (GO:0051270)	1022	20	5.24	+	3.81	2.76e-07	0.00011
negative regulation of blood coagulation (GO:0030195)	50	6	0.26	+	23.38	4.06e-07	0.000158
negative regulation of hemostasis (GO:1900047)	51	6	0.26	+	22.93	4.52e-07	0.000171
negative regulation of transmembrane receptor protein serine/threonine kinase signaling pathway (GO:0090101)	130	8	0.67	+	11.99	5.43e-07	0.000201
negative regulation of coagulation (GO:0050819)	54	6	0.28	+	21.65	6.15e-07	0.000218
response to fatty acid (GO:0070542)	89	7	0.46	+	15.33	6.09e-07	0.00022
regulation of transmembrane receptor protein serine/threonine kinase signaling pathway (GO:0090092)	242	10	1.24	+	8.05	6.68e-07	0.000231
regulation of response to stimulus (GO:0048583)	4334	45	22.24	+	2.02	9.29e-07	0.000302
cellular response to organic substance (GO:0071310)	2400	31	12.32	+	2.52	8.93e-07	0.000303
multicellular organismal process (GO:0032501)	7014	61	35.99	+	1.69	9.2e-07	0.000305
angiogenesis (GO:0001525)	320	11	1.64	+	6.7	1.04e-06	0.000331
regulation of cold-induced thermogenesis (GO:0120161)	144	8	0.74	+	10.83	1.13e-06	0.000353
animal organ development (GO:0048513)	3212	37	16.48	+	2.24	1.16e-06	0.000355
developmental process (GO:0032502)	5901	54	30.28	+	1.78	1.48e-06	0.000444
blood vessel morphogenesis (GO:0048514)	412	12	2.11	+	5.68	1.76e-06	0.00052
negative regulation of transport (GO:0051051)	496	13	2.55	+	5.11	1.99e-06	0.000575
tube development (GO:0035295)	861	17	4.42	+	3.85	2.17e-06	0.000617
anatomical structure development (GO:0048856)	5451	51	27.97	+	1.82	2.28e-06	0.000638
response to acid chemical (GO:0001101)	354	11	1.82	+	6.06	2.68e-06	0.000736
response to stimulus (GO:0050896)	8534	68	43.79	+	1.55	2.76e-06	0.000745
positive regulation of multicellular organismal process (GO:0051240)	1771	25	9.09	+	2.75	2.96e-06	0.000772
regulation of molecular function (GO:0065009)	3053	35	15.67	+	2.23	2.94e-06	0.000781
homeostatic process (GO:0042592)	1661	24	8.52	+	2.82	3.3e-06	0.000847
negative regulation of wound healing (GO:0061045)	74	6	0.38	+	15.8	3.4e-06	0.00086
cellular response to chemical stimulus (GO:0070887)	2937	34	15.07	+	2.26	4.07e-06	0.00101
response to growth factor (GO:0070848)	532	13	2.73	+	4.76	4.19e-06	0.00103
response to hormone (GO:0009725)	918	17	4.71	+	3.61	5.03e-06	0.00121
response to chemical (GO:0042221)	4496	44	23.07	+	1.91	5.24e-06	0.00125
response to organic cyclic compound (GO:0014070)	926	17	4.75	+	3.58	5.62e-06	0.00132
negative regulation of response to wounding (GO:1903035)	89	6	0.46	+	13.14	9.25e-06	0.00213
regulation of lipid metabolic process (GO:0019216)	411	11	2.11	+	5.22	1.06e-05	0.00241
animal organ morphogenesis (GO:0009887)	974	17	5	+	3.4	1.08e-05	0.00242
regulation of body fluid levels (GO:0050878)	497	12	2.55	+	4.71	1.13e-05	0.00251
positive regulation of cell adhesion (GO:0045785)	419	11	2.15	+	5.12	1.26e-05	0.00265
cell-cell adhesion (GO:0098609)	502	12	2.58	+	4.66	1.25e-05	0.00265
cellular response to growth factor stimulus (GO:0071363)	502	12	2.58	+	4.66	1.25e-05	0.00269
skeletal system development (GO:0001501)	502	12	2.58	+	4.66	1.25e-05	0.00272
cellular response to endogenous stimulus (GO:0071495)	1225	19	6.29	+	3.02	1.59e-05	0.00317
protein activation cascade (GO:0072376)	26	4	0.13	+	29.98	1.59e-05	0.0032
regulation of cell death (GO:0010941)	1698	23	8.71	+	2.64	1.56e-05	0.00323
blood coagulation, fibrin clot formation (GO:0072378)	26	4	0.13	+	29.98	1.59e-05	0.00324
cellular response to fatty acid (GO:0071398)	58	5	0.3	+	16.8	1.75e-05	0.00345
regulation of cellular response to growth factor stimulus (GO:0090287)	284	9	1.46	+	6.18	1.95e-05	0.0038
cellular response to lipid (GO:0071396)	528	12	2.71	+	4.43	2.03e-05	0.00391
multicellular organism development (GO:0007275)	5064	46	25.99	+	1.77	2.27e-05	0.00431
blood coagulation (GO:0007596)	292	9	1.5	+	6.01	2.42e-05	0.00453
regulation of peptidase activity (GO:0052547)	452	11	2.32	+	4.74	2.5e-05	0.00463
connective tissue development (GO:0061448)	225	8	1.15	+	6.93	2.62e-05	0.00464
coagulation (GO:0050817)	294	9	1.51	+	5.97	2.54e-05	0.00466
negative regulation of response to external stimulus (GO:0032102)	373	10	1.91	+	5.22	2.69e-05	0.00466
supramolecular fiber organization (GO:0097435)	454	11	2.33	+	4.72	2.6e-05	0.00466
negative regulation of cellular response to growth factor stimulus (GO:0090288)	162	7	0.83	+	8.42	2.59e-05	0.0047
positive regulation of developmental process (GO:0051094)	1390	20	7.13	+	2.8	2.68e-05	0.0047
hemostasis (GO:0007599)	297	9	1.52	+	5.91	2.75e-05	0.00471
cell migration (GO:0016477)	950	16	4.88	+	3.28	3.09e-05	0.00523
regulation of hydrolase activity (GO:0051336)	1290	19	6.62	+	2.87	3.22e-05	0.0054
cell motility (GO:0048870)	1066	17	5.47	+	3.11	3.35e-05	0.00551
localization of cell (GO:0051674)	1066	17	5.47	+	3.11	3.35e-05	0.00557
positive regulation of angiogenesis (GO:0045766)	170	7	0.87	+	8.02	3.49e-05	0.00561
negative regulation of developmental process (GO:0051093)	959	16	4.92	+	3.25	3.45e-05	0.00561
positive regulation of epithelial cell apoptotic process (GO:1904037)	33	4	0.17	+	23.62	3.72e-05	0.00576
regulation of cellular component organization (GO:0051128)	2529	29	12.98	+	2.23	3.63e-05	0.00578
regulation of cellular process (GO:0050794)	11071	78	56.81	+	1.37	3.7e-05	0.00578
bone morphogenesis (GO:0060349)	115	6	0.59	+	10.17	3.67e-05	0.00579
cartilage development (GO:0051216)	173	7	0.89	+	7.88	3.88e-05	0.00595
blood circulation (GO:0008015)	392	10	2.01	+	4.97	4.05e-05	0.00609
tube morphogenesis (GO:0035239)	662	13	3.4	+	3.83	4.02e-05	0.0061
response to peptide (GO:1901652)	480	11	2.46	+	4.47	4.27e-05	0.00636
developmental growth (GO:0048589)	396	10	2.03	+	4.92	4.4e-05	0.00649
skeletal system morphogenesis (GO:0048705)	243	8	1.25	+	6.42	4.45e-05	0.0065
positive regulation of locomotion (GO:0040017)	576	12	2.96	+	4.06	4.66e-05	0.00675
regulation of response to external stimulus (GO:0032101)	1097	17	5.63	+	3.02	4.78e-05	0.00685
regulation of anatomical structure morphogenesis (GO:0022603)	1098	17	5.63	+	3.02	4.83e-05	0.00687
circulatory system process (GO:0003013)	401	10	2.06	+	4.86	4.88e-05	0.00688
growth (GO:0040007)	402	10	2.06	+	4.85	4.98e-05	0.0069
outflow tract morphogenesis (GO:0003151)	73	5	0.37	+	13.35	4.96e-05	0.00693
response to stress (GO:0006950)	3612	36	18.54	+	1.94	5.12e-05	0.00703
response to steroid hormone (GO:0048545)	329	9	1.69	+	5.33	5.95e-05	0.0081
platelet degranulation (GO:0002576)	128	6	0.66	+	9.13	6.5e-05	0.00878
positive regulation of metabolic process (GO:0009893)	3691	36	18.94	+	1.9	6.74e-05	0.00895
chemical homeostasis (GO:0048878)	1128	17	5.79	+	2.94	6.71e-05	0.00898
positive regulation of vasculature development (GO:1904018)	190	7	0.98	+	7.18	6.87e-05	0.00905
regulation of lipid biosynthetic process (GO:0046890)	191	7	0.98	+	7.14	7.1e-05	0.00927
system development (GO:0048731)	4439	41	22.78	+	1.8	7.17e-05	0.00929
regulation of epithelial cell apoptotic process (GO:1904035)	80	5	0.41	+	12.18	7.49e-05	0.00962
embryo implantation (GO:0007566)	41	4	0.21	+	19.01	8.14e-05	0.0104
chondrocyte differentiation (GO:0002062)	82	5	0.42	+	11.88	8.37e-05	0.0106
positive regulation of cell migration (GO:0030335)	519	11	2.66	+	4.13	8.46e-05	0.0106
positive regulation of cell population proliferation (GO:0008284)	926	15	4.75	+	3.16	8.61e-05	0.0107
regulation of response to stress (GO:0080134)	1516	20	7.78	+	2.57	8.89e-05	0.0109
regulation of collagen metabolic process (GO:0010712)	42	4	0.22	+	18.56	8.88e-05	0.011
heart development (GO:0007507)	528	11	2.71	+	4.06	9.82e-05	0.0119
positive regulation of cellular process (GO:0048522)	5516	47	28.31	+	1.66	0.000102	0.0124
bone development (GO:0060348)	204	7	1.05	+	6.69	0.000106	0.0127
positive regulation of lipid localization (GO:1905954)	87	5	0.45	+	11.2	0.000109	0.013
negative regulation of cell adhesion (GO:0007162)	278	8	1.43	+	5.61	0.000111	0.0131
negative regulation of molecular function (GO:0044092)	1177	17	6.04	+	2.81	0.000112	0.0131
response to external stimulus (GO:0009605)	2449	27	12.57	+	2.15	0.000114	0.0132
negative regulation of cell motility (GO:2000146)	281	8	1.44	+	5.55	0.000119	0.0137
regulation of epithelial cell differentiation (GO:0030856)	144	6	0.74	+	8.12	0.000121	0.0139
locomotion (GO:0040011)	1305	18	6.7	+	2.69	0.000122	0.0139
regulation of apoptotic process (GO:0042981)	1553	20	7.97	+	2.51	0.000123	0.0139
positive regulation of cell motility (GO:2000147)	545	11	2.8	+	3.93	0.000129	0.0145
positive regulation of response to stimulus (GO:0048584)	2477	27	12.71	+	2.12	0.00013	0.0145
collagen fibril organization (GO:0030199)	47	4	0.24	+	16.58	0.000133	0.0148
cellular response to transforming growth factor beta stimulus (GO:0071560)	149	6	0.76	+	7.85	0.000145	0.0159
regulation of programmed cell death (GO:0043067)	1573	20	8.07	+	2.48	0.000146	0.0159
leukocyte migration (GO:0050900)	372	9	1.91	+	4.71	0.000148	0.016
glycerolipid catabolic process (GO:0046503)	49	4	0.25	+	15.91	0.000155	0.0167
muscle organ development (GO:0007517)	294	8	1.51	+	5.3	0.000161	0.0172
positive regulation of cellular component movement (GO:0051272)	561	11	2.88	+	3.82	0.000165	0.0175
regulation of catalytic activity (GO:0050790)	2376	26	12.19	+	2.13	0.000178	0.0185
positive regulation of cell differentiation (GO:0045597)	990	15	5.08	+	2.95	0.000178	0.0186
positive regulation of cold-induced thermogenesis (GO:0120162)	97	5	0.5	+	10.04	0.000178	0.0187
glomerulus vasculature development (GO:0072012)	19	3	0.1	+	30.77	0.000186	0.019
response to transforming growth factor beta (GO:0071559)	156	6	0.8	+	7.49	0.000185	0.019
regulation of developmental process (GO:0050793)	2624	28	13.47	+	2.08	0.000184	0.019
secretion (GO:0046903)	1114	16	5.72	+	2.8	0.000194	0.0195
secretion by cell (GO:0032940)	998	15	5.12	+	2.93	0.000194	0.0196
regulation of cell differentiation (GO:0045595)	1841	22	9.45	+	2.33	0.000203	0.0203
muscle structure development (GO:0061061)	481	10	2.47	+	4.05	0.00021	0.0209
regulation of BMP signaling pathway (GO:0030510)	101	5	0.52	+	9.65	0.000213	0.021
response to corticosteroid (GO:0031960)	162	6	0.83	+	7.22	0.000225	0.0221
anatomical structure formation involved in morphogenesis (GO:0048646)	900	14	4.62	+	3.03	0.000228	0.0223
antibiotic metabolic process (GO:0016999)	103	5	0.53	+	9.46	0.000232	0.0225
renal system vasculature development (GO:0061437)	21	3	0.11	+	27.84	0.000242	0.0231
kidney vasculature development (GO:0061440)	21	3	0.11	+	27.84	0.000242	0.0232
lipoprotein particle mediated signaling (GO:0055095)	3	2	0.02	+	> 100	0.000256	0.0234
retinoid metabolic process (GO:0001523)	104	5	0.53	+	9.37	0.000242	0.0234
low-density lipoprotein particle mediated signaling (GO:0055096)	3	2	0.02	+	> 100	0.000256	0.0235
negative regulation of cellular component movement (GO:0051271)	314	8	1.61	+	4.96	0.000248	0.0235
regulation of actin filament-based process (GO:0032970)	402	9	2.06	+	4.36	0.000259	0.0236
endocytosis involved in viral entry into host cell (GO:0075509)	3	2	0.02	+	> 100	0.000256	0.0237
regulation of metabolic process (GO:0019222)	6733	53	34.55	+	1.53	0.000252	0.0237
positive regulation of keratinocyte apoptotic process (GO:1902174)	3	2	0.02	+	> 100	0.000256	0.0238
receptor-mediated endocytosis of virus by host cell (GO:0019065)	3	2	0.02	+	> 100	0.000256	0.024
regulation of lipoprotein lipase activity (GO:0051004)	22	3	0.11	+	26.57	0.000274	0.0248
multicellular organismal homeostasis (GO:0048871)	323	8	1.66	+	4.83	0.000299	0.0269
positive regulation of lipid storage (GO:0010884)	23	3	0.12	+	25.42	0.000309	0.0272
diterpenoid metabolic process (GO:0016101)	110	5	0.56	+	8.86	0.00031	0.0272
triglyceride catabolic process (GO:0019433)	23	3	0.12	+	25.42	0.000309	0.0273
export from cell (GO:0140352)	1042	15	5.35	+	2.81	0.000305	0.0273
response to abiotic stimulus (GO:0009628)	1161	16	5.96	+	2.69	0.000306	0.0273
negative regulation of locomotion (GO:0040013)	328	8	1.68	+	4.75	0.00033	0.0285
movement of cell or subcellular component (GO:0006928)	1544	19	7.92	+	2.4	0.00033	0.0286
response to alcohol (GO:0097305)	247	7	1.27	+	5.52	0.000329	0.0287
respiratory tube development (GO:0030323)	177	6	0.91	+	6.61	0.000356	0.0305
renal system process (GO:0003014)	114	5	0.59	+	8.55	0.000363	0.031
enzyme linked receptor protein signaling pathway (GO:0007167)	722	12	3.71	+	3.24	0.000368	0.0312
response to jasmonic acid (GO:0009753)	4	2	0.02	+	97.43	0.000382	0.0317
caveola assembly (GO:0070836)	4	2	0.02	+	97.43	0.000382	0.0319
regulation of establishment or maintenance of cell polarity (GO:0032878)	25	3	0.13	+	23.38	0.000386	0.0319
cellular response to jasmonic acid stimulus (GO:0071395)	4	2	0.02	+	97.43	0.000382	0.032
cellular developmental process (GO:0048869)	3822	35	19.61	+	1.78	0.00038	0.032
cell-substrate adhesion (GO:0031589)	181	6	0.93	+	6.46	0.000399	0.0328
regulation of epithelial cell proliferation (GO:0050678)	338	8	1.73	+	4.61	0.000402	0.0328
regulation of cell communication (GO:0010646)	3529	33	18.11	+	1.82	0.000404	0.0329
regulation of complement activation (GO:0030449)	117	5	0.6	+	8.33	0.000408	0.033
negative regulation of protein transport (GO:0051224)	182	6	0.93	+	6.42	0.000411	0.033
regulation of reactive oxygen species metabolic process (GO:2000377)	184	6	0.94	+	6.35	0.000434	0.0348
regulation of proteolysis (GO:0030162)	737	12	3.78	+	3.17	0.000441	0.0351
response to nutrient levels (GO:0031667)	530	10	2.72	+	3.68	0.000446	0.0353
negative regulation of establishment of protein localization (GO:1904950)	186	6	0.95	+	6.29	0.000459	0.0358
terpenoid metabolic process (GO:0006721)	120	5	0.62	+	8.12	0.000456	0.0359
response to other organism (GO:0051707)	1330	17	6.83	+	2.49	0.000462	0.0359
regulation of signaling (GO:0023051)	3570	33	18.32	+	1.8	0.000458	0.0359
regulation of multicellular organismal development (GO:2000026)	2065	23	10.6	+	2.17	0.000467	0.0361
response to external biotic stimulus (GO:0043207)	1332	17	6.84	+	2.49	0.00047	0.0362
endothelial cell migration (GO:0043542)	67	4	0.34	+	11.63	0.00048	0.0366
negative regulation of cytokine secretion (GO:0050710)	67	4	0.34	+	11.63	0.00048	0.0367
biological_process (GO:0008150)	17780	103	91.24	+	1.13	0.000491	0.0371
Unclassified (UNCLASSIFIED)	3071	4	15.76	-	0.25	0.000491	0.0373
positive regulation of cell-substrate adhesion (GO:0010811)	123	5	0.63	+	7.92	0.000508	0.038
negative regulation of cell migration (GO:0030336)	266	7	1.37	+	5.13	0.000507	0.0381
immune system process (GO:0002376)	2807	28	14.4	+	1.94	0.000517	0.0385
plasma membrane raft assembly (GO:0044854)	5	2	0.03	+	77.95	0.000533	0.039
response to prostaglandin D (GO:0071798)	5	2	0.03	+	77.95	0.000533	0.0391
cellular response to prostaglandin D stimulus (GO:0071799)	5	2	0.03	+	77.95	0.000533	0.0393
cell differentiation (GO:0030154)	3729	34	19.14	+	1.78	0.00054	0.0393
negative regulation of SMAD protein signal transduction (GO:0060392)	5	2	0.03	+	77.95	0.000533	0.0395
response to biotic stimulus (GO:0009607)	1356	17	6.96	+	2.44	0.000574	0.0414
multi-organism process (GO:0051704)	2842	28	14.58	+	1.92	0.000573	0.0415
regulation of actin cytoskeleton organization (GO:0032956)	359	8	1.84	+	4.34	0.000592	0.0423
regulation of signal transduction (GO:0009966)	3142	30	16.12	+	1.86	0.00059	0.0424
positive regulation of peptidase activity (GO:0010952)	196	6	1.01	+	5.97	0.0006	0.0425
cellular response to stimulus (GO:0051716)	6782	52	34.8	+	1.49	0.000597	0.0425
regulation of endothelial cell proliferation (GO:0001936)	128	5	0.66	+	7.61	0.000605	0.0426
epithelium development (GO:0060429)	1115	15	5.72	+	2.62	0.000615	0.0431
regulation of transport (GO:0051049)	1887	21	9.68	+	2.17	0.00062	0.0433
transmembrane receptor protein serine/threonine kinase signaling pathway (GO:0007178)	198	6	1.02	+	5.91	0.000632	0.0438
blood vessel endothelial cell migration (GO:0043534)	30	3	0.15	+	19.49	0.000631	0.0439
triglyceride metabolic process (GO:0006641)	73	4	0.37	+	10.68	0.000653	0.0446
negative regulation of protein secretion (GO:0050709)	130	5	0.67	+	7.49	0.000647	0.0446
endochondral bone morphogenesis (GO:0060350)	73	4	0.37	+	10.68	0.000653	0.0448
response to stilbenoid (GO:0035634)	6	2	0.03	+	64.96	0.000709	0.0461
negative regulation of non-canonical Wnt signaling pathway (GO:2000051)	6	2	0.03	+	64.96	0.000709	0.0463
neutral lipid catabolic process (GO:0046461)	31	3	0.16	+	18.86	0.00069	0.0464
response to organonitrogen compound (GO:0010243)	1008	14	5.17	+	2.71	0.000697	0.0464
positive regulation of endothelial cell development (GO:1901552)	6	2	0.03	+	64.96	0.000709	0.0465
negative regulation of transforming growth factor beta receptor signaling pathway (GO:0030512)	74	4	0.38	+	10.53	0.000685	0.0465
negative regulation of cell death (GO:0060548)	1006	14	5.16	+	2.71	0.000684	0.0465
acylglycerol catabolic process (GO:0046464)	31	3	0.16	+	18.86	0.00069	0.0466
response to extracellular stimulus (GO:0009991)	562	10	2.88	+	3.47	0.000696	0.0466
regulation of keratinocyte apoptotic process (GO:1902172)	6	2	0.03	+	64.96	0.000709	0.0467
metanephric glomerulus vasculature development (GO:0072239)	6	2	0.03	+	64.96	0.000709	0.0468
positive regulation of establishment of endothelial barrier (GO:1903142)	6	2	0.03	+	64.96	0.000709	0.047
negative regulation of cellular response to transforming growth factor beta stimulus (GO:1903845)	76	4	0.39	+	10.26	0.000754	0.0486
lipid storage (GO:0019915)	32	3	0.16	+	18.27	0.000752	0.0487
regulation of supramolecular fiber organization (GO:1902903)	374	8	1.92	+	4.17	0.000769	0.0492
response to drug (GO:0042493)	1018	14	5.22	+	2.68	0.000766	0.0492
negative regulation of peptide secretion (GO:0002792)	136	5	0.7	+	7.16	0.000787	0.05
regulation of humoral immune response (GO:0002920)	136	5	0.7	+	7.16	0.000787	0.0502

## Sheet: common molecular function
Supplementary Table S8. GO enrichment analysis for genes differentially regulated in ID1/ID3 high versus low ILC and IDC tumors from the METABRIC cohort.
GO molecular function enrichment analysis for genes (n=108) upregulated commonly in ID1/ID3 high versus low ILC and IDC tumors from the METABRIC cohort.
Analysis Type:	PANTHER Overrepresentation Test (Released 20190711)
Annotation Version and Release Date:	GO Ontology database Released 2019-12-09
Analyzed List:	upload_1 (Homo sapiens)
Reference List:	Homo sapiens (all genes in database)
Test Type:	FISHER
Correction:	FDR
GO molecular function complete	Homo sapiens - REFLIST (20851)	upload_1 (107)	upload_1 (expected)	upload_1 (over/under)	upload_1 (fold Enrichment)	upload_1 (raw P-value)	upload_1 (FDR)
extracellular matrix structural constituent (GO:0005201)	165	16	0.85	+	18.9	1.07e-15	5.05e-12
collagen binding (GO:0005518)	69	10	0.35	+	28.24	8.42e-12	1.98e-08
protein-containing complex binding (GO:0044877)	1237	28	6.35	+	4.41	2.39e-11	3.75e-08
structural molecule activity (GO:0005198)	696	21	3.57	+	5.88	7.7e-11	9.08e-08
glycosaminoglycan binding (GO:0005539)	234	13	1.2	+	10.83	4.19e-10	3.95e-07
heparin binding (GO:0008201)	173	11	0.89	+	12.39	2.64e-09	2.07e-06
sulfur compound binding (GO:1901681)	257	12	1.32	+	9.1	1.32e-08	8.86e-06
extracellular matrix binding (GO:0050840)	58	7	0.3	+	23.52	4.05e-08	2.12e-05
calcium ion binding (GO:0005509)	725	18	3.72	+	4.84	3.85e-08	2.27e-05
integrin binding (GO:0005178)	142	8	0.73	+	10.98	1.02e-06	0.000438
growth factor binding (GO:0019838)	142	8	0.73	+	10.98	1.02e-06	0.000482
extracellular matrix structural constituent conferring compression resistance (GO:0030021)	22	4	0.11	+	35.43	8.8e-06	0.00346
signaling receptor binding (GO:0005102)	1678	23	8.61	+	2.67	1.29e-05	0.00469
fibronectin binding (GO:0001968)	28	4	0.14	+	27.84	2.07e-05	0.00696
insulin-like growth factor binding (GO:0005520)	29	4	0.15	+	26.88	2.34e-05	0.00737
peptidase regulator activity (GO:0061134)	228	8	1.17	+	6.84	2.87e-05	0.00846
extracellular matrix constituent conferring elasticity (GO:0030023)	10	3	0.05	+	58.46	3.57e-05	0.00989
monocarboxylic acid binding (GO:0033293)	71	5	0.36	+	13.72	4.37e-05	0.0115
structural molecule activity conferring elasticity (GO:0097493)	12	3	0.06	+	48.72	5.63e-05	0.014
peptidase activator activity (GO:0016504)	40	4	0.21	+	19.49	7.45e-05	0.0176

## Sheet: IDC up only biological process
Supplementary Table S8. GO enrichment analysis for genes differentially regulated in ID1/ID3 high versus low ILC and IDC tumors from the METABRIC cohort.
GO biological process enrichment analysis for genes (n=73) upregulated only in ID1/ID3 high versus low IDC tumors from the METABRIC cohort.
Analysis Type:	PANTHER Overrepresentation Test (Released 20190711)
Annotation Version and Release Date:	GO Ontology database Released 2019-12-09
Analyzed List:	upload_1 (Homo sapiens)
Reference List:	Homo sapiens (all genes in database)
Test Type:	FISHER
Correction:	FDR
GO biological process complete	Homo sapiens - REFLIST (20851)	upload_1 (77)	upload_1 (expected)	upload_1 (over/under)	upload_1 (fold Enrichment)	upload_1 (raw P-value)	upload_1 (FDR)
regulation of multicellular organismal process (GO:0051239)	3183	35	11.75	+	2.98	3.59e-10	5.71e-06
regulation of cell motility (GO:2000145)	938	17	3.46	+	4.91	5.18e-08	9.17e-05
cellular developmental process (GO:0048869)	3822	35	14.11	+	2.48	4.77e-08	9.5e-05
regulation of multicellular organismal development (GO:2000026)	2065	26	7.63	+	3.41	1.22e-08	9.74e-05
regulation of vasculature development (GO:1901342)	329	11	1.21	+	9.05	4.55e-08	0.000104
germ cell migration (GO:0008354)	8	4	0.03	+	> 100	8.2e-08	0.000109
multicellular organismal process (GO:0032501)	7014	50	25.9	+	1.93	3.43e-08	0.000109
locomotion (GO:0040011)	1305	20	4.82	+	4.15	4.24e-08	0.000112
cell differentiation (GO:0030154)	3729	34	13.77	+	2.47	9.5e-08	0.000116
response to chemical (GO:0042221)	4496	38	16.6	+	2.29	8.02e-08	0.000116
response to stimulus (GO:0050896)	8534	55	31.51	+	1.75	7.83e-08	0.000125
regulation of immune system process (GO:0002682)	1681	22	6.21	+	3.54	1.2e-07	0.000127
negative regulation of leukocyte migration (GO:0002686)	45	6	0.17	+	36.11	3.21e-08	0.000128
positive regulation of biological process (GO:0048518)	6252	47	23.09	+	2.04	2.46e-08	0.000131
regulation of cell migration (GO:0030334)	873	16	3.22	+	4.96	1.18e-07	0.000134
regulation of locomotion (GO:0040012)	1010	17	3.73	+	4.56	1.47e-07	0.000138
negative regulation of immune system process (GO:0002683)	458	12	1.69	+	7.09	1.4e-07	0.00014
anatomical structure formation involved in morphogenesis (GO:0048646)	900	16	3.32	+	4.81	1.77e-07	0.000148
system development (GO:0048731)	4439	37	16.39	+	2.26	1.93e-07	0.000153
regulation of cellular component movement (GO:0051270)	1022	17	3.77	+	4.5	1.74e-07	0.000154
cellular response to chemical stimulus (GO:0070887)	2937	29	10.85	+	2.67	2.7e-07	0.000204
tissue development (GO:0009888)	1777	22	6.56	+	3.35	3.12e-07	0.000226
negative regulation of multicellular organismal process (GO:0051241)	1210	18	4.47	+	4.03	3.6e-07	0.000249
regulation of developmental process (GO:0050793)	2624	27	9.69	+	2.79	3.75e-07	0.000249
negative regulation of developmental process (GO:0051093)	959	16	3.54	+	4.52	4.1e-07	0.000261
animal organ development (GO:0048513)	3212	30	11.86	+	2.53	5.08e-07	0.0003
cellular response to stimulus (GO:0051716)	6782	47	25.05	+	1.88	5e-07	0.000307
regulation of epithelial cell proliferation (GO:0050678)	338	10	1.25	+	8.01	5.8e-07	0.000319
positive regulation of developmental process (GO:0051094)	1390	19	5.13	+	3.7	5.69e-07	0.000324
movement of cell or subcellular component (GO:0006928)	1544	20	5.7	+	3.51	6.19e-07	0.000329
multicellular organism development (GO:0007275)	5064	39	18.7	+	2.09	7.06e-07	0.000363
positive regulation of cellular process (GO:0048522)	5516	41	20.37	+	2.01	7.61e-07	0.000367
negative regulation of cell migration (GO:0030336)	266	9	0.98	+	9.16	7.58e-07	0.000377
signal transduction (GO:0007165)	5135	39	18.96	+	2.06	9.26e-07	0.000434
response to ketone (GO:1901654)	200	8	0.74	+	10.83	9.73e-07	0.000443
tube morphogenesis (GO:0035239)	662	13	2.44	+	5.32	1e-06	0.000443
negative regulation of cell motility (GO:2000146)	281	9	1.04	+	8.67	1.18e-06	0.000494
regulation of leukocyte migration (GO:0002685)	205	8	0.76	+	10.57	1.16e-06	0.000501
positive regulation of multicellular organismal process (GO:0051240)	1771	21	6.54	+	3.21	1.26e-06	0.000513
response to hormone (GO:0009725)	918	15	3.39	+	4.42	1.29e-06	0.000515
response to external stimulus (GO:0009605)	2449	25	9.04	+	2.76	1.41e-06	0.000547
regulation of cell population proliferation (GO:0042127)	1645	20	6.07	+	3.29	1.65e-06	0.000584
cell motility (GO:0048870)	1066	16	3.94	+	4.06	1.62e-06	0.000586
signaling (GO:0023052)	5473	40	20.21	+	1.98	1.69e-06	0.000586
anatomical structure development (GO:0048856)	5451	40	20.13	+	1.99	1.56e-06	0.000591
localization of cell (GO:0051674)	1066	16	3.94	+	4.06	1.62e-06	0.0006
positive regulation of nitrogen compound metabolic process (GO:0051173)	3219	29	11.89	+	2.44	1.85e-06	0.000613
response to endogenous stimulus (GO:0009719)	1507	19	5.57	+	3.41	1.89e-06	0.000614
regulation of angiogenesis (GO:0045765)	297	9	1.1	+	8.21	1.83e-06	0.000621
cell migration (GO:0016477)	950	15	3.51	+	4.28	1.96e-06	0.000625
positive regulation of cell death (GO:0010942)	712	13	2.63	+	4.94	2.21e-06	0.000691
regulation of anatomical structure morphogenesis (GO:0022603)	1098	16	4.05	+	3.95	2.36e-06	0.000724
anatomical structure morphogenesis (GO:0009653)	2177	23	8.04	+	2.86	2.44e-06	0.000733
regulation of cell death (GO:0010941)	1698	20	6.27	+	3.19	2.67e-06	0.000774
cellular response to heparin (GO:0071504)	5	3	0.02	+	> 100	2.65e-06	0.000781
negative regulation of cellular component movement (GO:0051271)	314	9	1.16	+	7.76	2.85e-06	0.000812
tube development (GO:0035295)	861	14	3.18	+	4.4	3.25e-06	0.000908
positive regulation of metabolic process (GO:0009893)	3691	31	13.63	+	2.27	3.31e-06	0.000909
response to lipid (GO:0033993)	866	14	3.2	+	4.38	3.47e-06	0.000921
cell communication (GO:0007154)	5576	40	20.59	+	1.94	3.43e-06	0.000926
response to prostaglandin E (GO:0034695)	25	4	0.09	+	43.33	3.75e-06	0.00098
response to heparin (GO:0071503)	6	3	0.02	+	> 100	3.96e-06	0.00102
negative regulation of locomotion (GO:0040013)	328	9	1.21	+	7.43	4.03e-06	0.00102
negative regulation of growth (GO:0045926)	248	8	0.92	+	8.74	4.56e-06	0.00114
positive regulation of fat cell differentiation (GO:0045600)	62	5	0.23	+	21.84	4.78e-06	0.00117
cellular response to cytokine stimulus (GO:0071345)	1031	15	3.81	+	3.94	5.25e-06	0.00127
developmental process (GO:0032502)	5901	41	21.79	+	1.88	5.36e-06	0.00127
cell development (GO:0048468)	1623	19	5.99	+	3.17	5.53e-06	0.0013
chemotaxis (GO:0006935)	545	11	2.01	+	5.47	5.77e-06	0.00133
taxis (GO:0042330)	547	11	2.02	+	5.45	5.97e-06	0.00136
positive regulation of cellular metabolic process (GO:0031325)	3383	29	12.49	+	2.32	6.16e-06	0.00138
positive regulation of macromolecule metabolic process (GO:0010604)	3394	29	12.53	+	2.31	6.45e-06	0.00143
regulation of leukocyte chemotaxis (GO:0002688)	119	6	0.44	+	13.65	6.75e-06	0.00147
response to anticoagulant (GO:0061476)	8	3	0.03	+	> 100	7.74e-06	0.00167
negative regulation of cell population proliferation (GO:0008285)	690	12	2.55	+	4.71	9.21e-06	0.00193
regulation of neutrophil chemotaxis (GO:0090022)	32	4	0.12	+	33.85	9.12e-06	0.00194
cellular response to endogenous stimulus (GO:0071495)	1225	16	4.52	+	3.54	9.35e-06	0.00194
regulation of endothelial cell proliferation (GO:0001936)	128	6	0.47	+	12.69	1.01e-05	0.00205
response to prostaglandin (GO:0034694)	33	4	0.12	+	32.82	1.02e-05	0.00206
positive regulation of biosynthetic process (GO:0009891)	2051	21	7.57	+	2.77	1.24e-05	0.00247
response to cytokine (GO:0034097)	1122	15	4.14	+	3.62	1.42e-05	0.0028
positive regulation of cell differentiation (GO:0045597)	990	14	3.66	+	3.83	1.55e-05	0.00298
positive regulation of RNA metabolic process (GO:0051254)	1745	19	6.44	+	2.95	1.54e-05	0.003
regulation of localization (GO:0032879)	2808	25	10.37	+	2.41	1.61e-05	0.00306
cellular response to hormone stimulus (GO:0032870)	613	11	2.26	+	4.86	1.7e-05	0.00318
positive regulation of macromolecule biosynthetic process (GO:0010557)	1928	20	7.12	+	2.81	1.76e-05	0.00322
response to oxygen-containing compound (GO:1901700)	1599	18	5.9	+	3.05	1.75e-05	0.00325
regulation of chemotaxis (GO:0050920)	217	7	0.8	+	8.74	1.87e-05	0.00334
mesenchyme development (GO:0060485)	217	7	0.8	+	8.74	1.87e-05	0.00338
regulation of lipid metabolic process (GO:0019216)	411	9	1.52	+	5.93	2.34e-05	0.00414
response to other organism (GO:0051707)	1330	16	4.91	+	3.26	2.56e-05	0.00429
response to stress (GO:0006950)	3612	29	13.34	+	2.17	2.53e-05	0.00429
regulation of neutrophil migration (GO:1902622)	42	4	0.16	+	25.79	2.46e-05	0.0043
response to chemokine (GO:1990868)	89	5	0.33	+	15.21	2.51e-05	0.0043
response to external biotic stimulus (GO:0043207)	1332	16	4.92	+	3.25	2.6e-05	0.00432
cellular response to chemokine (GO:1990869)	89	5	0.33	+	15.21	2.51e-05	0.00435
angiogenesis (GO:0001525)	320	8	1.18	+	6.77	2.75e-05	0.00451
cell maturation (GO:0048469)	156	6	0.58	+	10.42	2.95e-05	0.0048
regulation of protein metabolic process (GO:0051246)	2832	25	10.46	+	2.39	3.08e-05	0.00495
response to biotic stimulus (GO:0009607)	1356	16	5.01	+	3.2	3.23e-05	0.00514
response to steroid hormone (GO:0048545)	329	8	1.21	+	6.58	3.33e-05	0.0052
response to inorganic substance (GO:0010035)	541	10	2	+	5.01	3.32e-05	0.00524
regulation of granulocyte chemotaxis (GO:0071622)	46	4	0.17	+	23.55	3.43e-05	0.00525
positive regulation of cellular biosynthetic process (GO:0031328)	2019	20	7.46	+	2.68	3.41e-05	0.00528
response to organic cyclic compound (GO:0014070)	926	13	3.42	+	3.8	3.51e-05	0.00533
positive regulation of gene expression (GO:0010628)	2029	20	7.49	+	2.67	3.66e-05	0.0055
positive regulation of transcription by RNA polymerase II (GO:0045944)	1223	15	4.52	+	3.32	3.84e-05	0.00572
cellular response to organic substance (GO:0071310)	2400	22	8.86	+	2.48	4.04e-05	0.00591
mononuclear cell migration (GO:0071674)	48	4	0.18	+	22.57	4.01e-05	0.00592
response to alcohol (GO:0097305)	247	7	0.91	+	7.67	4.17e-05	0.00603
lymphocyte chemotaxis (GO:0048247)	49	4	0.18	+	22.11	4.33e-05	0.00621
regulation of growth (GO:0040008)	683	11	2.52	+	4.36	4.5e-05	0.0064
positive regulation of transcription, DNA-templated (GO:0045893)	1561	17	5.76	+	2.95	4.78e-05	0.00668
regulation of response to external stimulus (GO:0032101)	1097	14	4.05	+	3.46	4.75e-05	0.00669
regulation of programmed cell death (GO:0043067)	1573	17	5.81	+	2.93	5.26e-05	0.00728
positive regulation of nucleobase-containing compound metabolic process (GO:0045935)	1909	19	7.05	+	2.7	5.3e-05	0.00728
negative regulation of cellular process (GO:0048523)	4795	34	17.71	+	1.92	5.61e-05	0.00751
regulation of cell adhesion (GO:0030155)	701	11	2.59	+	4.25	5.66e-05	0.00752
secretion (GO:0046903)	1114	14	4.11	+	3.4	5.59e-05	0.00755
positive regulation of endocytosis (GO:0045807)	106	5	0.39	+	12.77	5.59e-05	0.00761
negative regulation of leukocyte chemotaxis (GO:0002689)	18	3	0.07	+	45.13	6.07e-05	0.00799
immune system process (GO:0002376)	2807	24	10.37	+	2.32	6.31e-05	0.00824
negative regulation of angiogenesis (GO:0016525)	110	5	0.41	+	12.31	6.62e-05	0.00857
secretion by cell (GO:0032940)	998	13	3.69	+	3.53	7.48e-05	0.00938
negative regulation of biological process (GO:0048519)	5377	36	19.86	+	1.81	7.31e-05	0.00939
regulation of protein phosphorylation (GO:0001932)	1454	16	5.37	+	2.98	7.39e-05	0.00941
leukocyte migration (GO:0050900)	372	8	1.37	+	5.82	7.75e-05	0.00942
negative regulation of blood vessel morphogenesis (GO:2000181)	113	5	0.42	+	11.98	7.48e-05	0.00946
negative regulation of cell growth (GO:0030308)	186	6	0.69	+	8.74	7.61e-05	0.00948
humoral immune response (GO:0006959)	372	8	1.37	+	5.82	7.75e-05	0.0095
positive regulation of receptor-mediated endocytosis (GO:0048260)	58	4	0.21	+	18.68	8.04e-05	0.00955
regulation of phosphorylation (GO:0042325)	1623	17	5.99	+	2.84	7.73e-05	0.00955
negative regulation of polynucleotide adenylyltransferase activity (GO:1904246)	2	2	0.01	+	> 100	7.98e-05	0.00963
regulation of phosphatidylinositol 3-kinase activity (GO:0043551)	58	4	0.21	+	18.68	8.04e-05	0.00963
positive regulation of transport (GO:0051050)	1010	13	3.73	+	3.49	8.43e-05	0.00994
positive regulation of immune system process (GO:0002684)	1160	14	4.28	+	3.27	8.59e-05	0.0101
circulatory system development (GO:0072359)	874	12	3.23	+	3.72	8.96e-05	0.0103
regulation of transferase activity (GO:0051338)	1017	13	3.76	+	3.46	9.03e-05	0.0103
response to drug (GO:0042493)	1018	13	3.76	+	3.46	9.12e-05	0.0104
regulation of cellular protein metabolic process (GO:0032268)	2661	23	9.83	+	2.34	8.92e-05	0.0104
response to reactive oxygen species (GO:0000302)	194	6	0.72	+	8.38	9.53e-05	0.0108
myeloid leukocyte migration (GO:0097529)	121	5	0.45	+	11.19	0.000102	0.0112
blood vessel development (GO:0001568)	499	9	1.84	+	4.88	0.000102	0.0112
positive regulation of nucleic acid-templated transcription (GO:1903508)	1657	17	6.12	+	2.78	9.96e-05	0.0112
positive regulation of RNA biosynthetic process (GO:1902680)	1658	17	6.12	+	2.78	0.0001	0.0112
regulation of response to stimulus (GO:0048583)	4334	31	16	+	1.94	0.000105	0.0115
regulation of fat cell differentiation (GO:0045598)	123	5	0.45	+	11.01	0.00011	0.0118
response to oxidative stress (GO:0006979)	391	8	1.44	+	5.54	0.000109	0.0118
negative regulation of vasculature development (GO:1901343)	124	5	0.46	+	10.92	0.000114	0.0122
export from cell (GO:0140352)	1042	13	3.85	+	3.38	0.000115	0.0122
immune response (GO:0006955)	1869	18	6.9	+	2.61	0.000133	0.0137
regulation of polynucleotide adenylyltransferase activity (GO:1904245)	3	2	0.01	+	> 100	0.000133	0.0138
leukocyte activation (GO:0045321)	915	12	3.38	+	3.55	0.000137	0.0138
regulation of dendritic cell dendrite assembly (GO:2000547)	3	2	0.01	+	> 100	0.000133	0.0139
regulation of lipid kinase activity (GO:0043550)	67	4	0.25	+	16.17	0.000137	0.0139
platelet degranulation (GO:0002576)	128	5	0.47	+	10.58	0.000132	0.0139
negative regulation of epithelial cell proliferation (GO:0050680)	129	5	0.48	+	10.5	0.000136	0.0139
vasculature development (GO:0001944)	521	9	1.92	+	4.68	0.00014	0.0139
cell activation (GO:0001775)	1062	13	3.92	+	3.31	0.000138	0.0139
kidney epithelium development (GO:0072073)	129	5	0.48	+	10.5	0.000136	0.014
blood vessel morphogenesis (GO:0048514)	412	8	1.52	+	5.26	0.000155	0.0152
regulation of transcription by RNA polymerase II (GO:0006357)	2250	20	8.31	+	2.41	0.000153	0.0152
regulation of apoptotic process (GO:0042981)	1553	16	5.74	+	2.79	0.000158	0.0155
cardiovascular system development (GO:0072358)	531	9	1.96	+	4.59	0.000161	0.0156
positive regulation of neutrophil chemotaxis (GO:0090023)	26	3	0.1	+	31.25	0.000163	0.0158
lymphocyte migration (GO:0072676)	71	4	0.26	+	15.26	0.000169	0.0162
regulation of cell growth (GO:0001558)	423	8	1.56	+	5.12	0.000184	0.0176
leukocyte chemotaxis (GO:0030595)	139	5	0.51	+	9.74	0.000191	0.0181
positive regulation of granulocyte chemotaxis (GO:0071624)	28	3	0.1	+	29.01	0.0002	0.0187
regulation of metabolic process (GO:0019222)	6733	41	24.86	+	1.65	0.000199	0.0187
positive regulation of chemotaxis (GO:0050921)	141	5	0.52	+	9.6	0.000204	0.019
gliogenesis (GO:0042063)	225	6	0.83	+	7.22	0.000209	0.0194
regulation of primary metabolic process (GO:0080090)	6055	38	22.36	+	1.7	0.000212	0.0195
response to organic substance (GO:0010033)	3026	24	11.17	+	2.15	0.000238	0.0217
response to glucocorticoid (GO:0051384)	146	5	0.54	+	9.27	0.000238	0.0218
tissue morphogenesis (GO:0048729)	564	9	2.08	+	4.32	0.00025	0.0224
cell surface receptor signaling pathway (GO:0007166)	2483	21	9.17	+	2.29	0.000255	0.0224
cytokine-mediated signaling pathway (GO:0019221)	694	10	2.56	+	3.9	0.00025	0.0225
regulated exocytosis (GO:0045055)	695	10	2.57	+	3.9	0.000253	0.0225
regulation of molecular function (GO:0065009)	3053	24	11.27	+	2.13	0.000255	0.0225
regulation of biological quality (GO:0065008)	4106	29	15.16	+	1.91	0.000257	0.0225
chemokine-mediated signaling pathway (GO:0070098)	79	4	0.29	+	13.71	0.00025	0.0226
hemopoiesis (GO:0030097)	571	9	2.11	+	4.27	0.000273	0.0238
developmental maturation (GO:0021700)	238	6	0.88	+	6.83	0.000281	0.0239
negative regulation of vascular endothelial cell proliferation (GO:1905563)	5	2	0.02	+	> 100	0.000277	0.024
regionalization (GO:0003002)	338	7	1.25	+	5.61	0.000278	0.024
response to bacterium (GO:0009617)	704	10	2.6	+	3.85	0.00028	0.024
positive regulation of neutrophil migration (GO:1902624)	32	3	0.12	+	25.39	0.000288	0.0241
somite development (GO:0061053)	82	4	0.3	+	13.21	0.000286	0.0241
neutrophil migration (GO:1990266)	82	4	0.3	+	13.21	0.000286	0.0243
positive regulation of locomotion (GO:0040017)	576	9	2.13	+	4.23	0.000291	0.0243
regulation of phosphorus metabolic process (GO:0051174)	1819	17	6.72	+	2.53	0.000302	0.0248
regulation of nitrogen compound metabolic process (GO:0051171)	5870	37	21.68	+	1.71	0.000304	0.0248
negative regulation of cell differentiation (GO:0045596)	711	10	2.63	+	3.81	0.000302	0.0249
regulation of phosphate metabolic process (GO:0019220)	1818	17	6.71	+	2.53	0.0003	0.0249
ureteric bud development (GO:0001657)	84	4	0.31	+	12.89	0.000313	0.0253
negative regulation of myeloid cell differentiation (GO:0045638)	84	4	0.31	+	12.89	0.000313	0.0254
stem cell differentiation (GO:0048863)	156	5	0.58	+	8.68	0.00032	0.0258
cellular response to tumor necrosis factor (GO:0071356)	245	6	0.9	+	6.63	0.000326	0.0259
mesonephric epithelium development (GO:0072163)	85	4	0.31	+	12.74	0.000326	0.026
mesonephric tubule development (GO:0072164)	85	4	0.31	+	12.74	0.000326	0.0261
neurogenesis (GO:0022008)	1664	16	6.14	+	2.6	0.000344	0.0271
regulation of cytokine production (GO:0001817)	724	10	2.67	+	3.74	0.000348	0.0272
regulation of cell differentiation (GO:0045595)	1841	17	6.8	+	2.5	0.000348	0.0273
negative regulation of monocyte chemotaxis (GO:0090027)	6	2	0.02	+	90.26	0.000369	0.0284
female gonad development (GO:0008585)	88	4	0.32	+	12.31	0.00037	0.0284
negative regulation of interleukin-2 biosynthetic process (GO:0045085)	6	2	0.02	+	90.26	0.000369	0.0285
establishment of T cell polarity (GO:0001768)	6	2	0.02	+	90.26	0.000369	0.0287
response to corticosteroid (GO:0031960)	162	5	0.6	+	8.36	0.000379	0.0287
gastrulation (GO:0007369)	162	5	0.6	+	8.36	0.000379	0.0289
response to fatty acid (GO:0070542)	89	4	0.33	+	12.17	0.000386	0.029
mesonephros development (GO:0001823)	89	4	0.33	+	12.17	0.000386	0.0291
positive regulation of phosphatidylinositol 3-kinase activity (GO:0043552)	36	3	0.13	+	22.57	0.000398	0.0296
nervous system development (GO:0007399)	2373	20	8.76	+	2.28	0.000398	0.0297
regulation of catalytic activity (GO:0050790)	2376	20	8.77	+	2.28	0.000402	0.0298
regulation of phospholipid metabolic process (GO:1903725)	91	4	0.34	+	11.9	0.000418	0.0309
regulation of cellular metabolic process (GO:0031323)	6263	38	23.13	+	1.64	0.000421	0.0309
regulation of GTPase activity (GO:0043087)	480	8	1.77	+	4.51	0.000424	0.031
muscle structure development (GO:0061061)	481	8	1.78	+	4.5	0.00043	0.0313
granulocyte migration (GO:0097530)	92	4	0.34	+	11.77	0.000435	0.0315
development of primary female sexual characteristics (GO:0046545)	93	4	0.34	+	11.65	0.000453	0.0326
cellular response to erythropoietin (GO:0036018)	7	2	0.03	+	77.37	0.000473	0.0333
establishment of lymphocyte polarity (GO:0001767)	7	2	0.03	+	77.37	0.000473	0.0335
negative regulation of dendritic cell apoptotic process (GO:2000669)	7	2	0.03	+	77.37	0.000473	0.0336
localization (GO:0051179)	5768	36	21.3	+	1.69	0.000468	0.0336
axon guidance (GO:0007411)	264	6	0.97	+	6.15	0.000481	0.0337
leukocyte activation involved in immune response (GO:0002366)	618	9	2.28	+	3.94	0.000482	0.0337
positive regulation of dendritic cell antigen processing and presentation (GO:0002606)	7	2	0.03	+	77.37	0.000473	0.0338
tissue migration (GO:0090130)	95	4	0.35	+	11.4	0.000489	0.034
negative regulation of response to external stimulus (GO:0032102)	373	7	1.38	+	5.08	0.000497	0.0344
hematopoietic or lymphoid organ development (GO:0048534)	621	9	2.29	+	3.92	0.000499	0.0344
neuron projection guidance (GO:0097485)	267	6	0.99	+	6.09	0.000509	0.0347
cell activation involved in immune response (GO:0002263)	622	9	2.3	+	3.92	0.000505	0.0347
segmentation (GO:0035282)	96	4	0.35	+	11.28	0.000508	0.0348
cellular response to interleukin-1 (GO:0071347)	175	5	0.65	+	7.74	0.000533	0.0358
positive regulation of lipid kinase activity (GO:0090218)	40	3	0.15	+	20.31	0.000532	0.0359
negative regulation of endothelial cell proliferation (GO:0001937)	40	3	0.15	+	20.31	0.000532	0.036
kidney development (GO:0001822)	271	6	1	+	6	0.00055	0.0368
regulation of glycoprotein biosynthetic process (GO:0010559)	41	3	0.15	+	19.81	0.000569	0.0373
response to tumor necrosis factor (GO:0034612)	272	6	1	+	5.97	0.00056	0.0374
cellular response to growth factor stimulus (GO:0071363)	502	8	1.85	+	4.32	0.000568	0.0374
skeletal system development (GO:0001501)	502	8	1.85	+	4.32	0.000568	0.0375
response to erythropoietin (GO:0036017)	8	2	0.03	+	67.7	0.00059	0.0377
inflammatory response (GO:0006954)	502	8	1.85	+	4.32	0.000568	0.0377
regulation of biosynthetic process (GO:0009889)	4291	29	15.85	+	1.83	0.000579	0.0378
positive regulation of apoptotic cell clearance (GO:2000427)	8	2	0.03	+	67.7	0.00059	0.0379
p38MAPK cascade (GO:0038066)	8	2	0.03	+	67.7	0.00059	0.038
cell adhesion (GO:0007155)	921	11	3.4	+	3.23	0.000584	0.038
negative regulation of mononuclear cell migration (GO:0071676)	8	2	0.03	+	67.7	0.00059	0.0382
negative regulation of cytokine production (GO:0001818)	276	6	1.02	+	5.89	0.000604	0.0385
monocyte chemotaxis (GO:0002548)	42	3	0.16	+	19.34	0.000608	0.0386
biological adhesion (GO:0022610)	927	11	3.42	+	3.21	0.000616	0.0389
multi-organism process (GO:0051704)	2842	22	10.5	+	2.1	0.000631	0.0397
negative regulation of protein transport (GO:0051224)	182	5	0.67	+	7.44	0.000634	0.0398
exocytosis (GO:0006887)	784	10	2.9	+	3.45	0.000643	0.0402
renal system development (GO:0072001)	281	6	1.04	+	5.78	0.000662	0.0412
myeloid cell activation involved in immune response (GO:0002275)	517	8	1.91	+	4.19	0.000686	0.0422
cellular process (GO:0009987)	14616	67	53.97	+	1.24	0.000684	0.0422
regulation of macromolecule metabolic process (GO:0060255)	6183	37	22.83	+	1.62	0.000682	0.0423
negative regulation of establishment of protein localization (GO:1904950)	186	5	0.69	+	7.28	0.000698	0.0427
developmental growth (GO:0048589)	396	7	1.46	+	4.79	0.000704	0.043
lung secretory cell differentiation (GO:0061140)	9	2	0.03	+	60.18	0.000719	0.0436
positive regulation of antigen processing and presentation (GO:0002579)	9	2	0.03	+	60.18	0.000719	0.0437
positive regulation of apoptotic process (GO:0043065)	655	9	2.42	+	3.72	0.000727	0.0439
response to toxic substance (GO:0009636)	523	8	1.93	+	4.14	0.000739	0.0444
regulation of biological process (GO:0050789)	11770	58	43.47	+	1.33	0.000757	0.0445
female sex differentiation (GO:0046660)	107	4	0.4	+	10.12	0.000753	0.0446
growth (GO:0040007)	402	7	1.48	+	4.72	0.000767	0.0446
regulation of cellular component organization (GO:0051128)	2529	20	9.34	+	2.14	0.000755	0.0446
negative regulation of developmental growth (GO:0048640)	107	4	0.4	+	10.12	0.000753	0.0448
positive regulation of vasculature development (GO:1904018)	190	5	0.7	+	7.13	0.000766	0.0448
immune system development (GO:0002520)	658	9	2.43	+	3.7	0.000751	0.0448
positive regulation of programmed cell death (GO:0043068)	660	9	2.44	+	3.69	0.000767	0.0448
positive regulation of cellular protein metabolic process (GO:0032270)	1616	15	5.97	+	2.51	0.000782	0.0448
regulation of glycoprotein metabolic process (GO:1903018)	46	3	0.17	+	17.66	0.000781	0.0449
regulation of receptor-mediated endocytosis (GO:0048259)	108	4	0.4	+	10.03	0.000779	0.045
negative regulation of transferase activity (GO:0051348)	288	6	1.06	+	5.64	0.000751	0.045
stress-activated MAPK cascade (GO:0051403)	108	4	0.4	+	10.03	0.000779	0.0451
response to growth factor (GO:0070848)	532	8	1.96	+	4.07	0.000823	0.047
cellular response to fibroblast growth factor stimulus (GO:0044344)	110	4	0.41	+	9.85	0.000832	0.0473
muscle organ development (GO:0007517)	294	6	1.09	+	5.53	0.000834	0.0473
regulation of apoptotic cell clearance (GO:2000425)	10	2	0.04	+	54.16	0.000861	0.0485
regulation of dendritic cell apoptotic process (GO:2000668)	10	2	0.04	+	54.16	0.000861	0.0486
regulation of hydrolase activity (GO:0051336)	1290	13	4.76	+	2.73	0.000876	0.0491
axon development (GO:0061564)	412	7	1.52	+	4.6	0.000884	0.0494

## Sheet: IDC up only molecular function
Supplementary Table S8. GO enrichment analysis for genes differentially regulated in ID1/ID3 high versus low ILC and IDC tumors from the METABRIC cohort.
GO molecular function enrichment analysis for genes (n=73) upregulated only in ID1/ID3 high versus low IDC tumors from the METABRIC cohort.
Analysis Type:	PANTHER Overrepresentation Test (Released 20190711)
Annotation Version and Release Date:	GO Ontology database Released 2019-12-09
Analyzed List:	upload_1 (Homo sapiens)
Reference List:	Homo sapiens (all genes in database)
Test Type:	FISHER
Correction:	FDR
GO molecular function complete	Homo sapiens - REFLIST (20851)	upload_1 (77)	upload_1 (expected)	upload_1 (over/under)	upload_1 (fold Enrichment)	upload_1 (raw P-value)	upload_1 (FDR)
RNA polymerase II regulatory region DNA binding (GO:0001012)	822	12	3.04	+	3.95	5.03e-05	0.0474
RNA polymerase II regulatory region sequence-specific DNA binding (GO:0000977)	814	12	3.01	+	3.99	4.58e-05	0.054
DNA-binding transcription activator activity (GO:0001216)	441	9	1.63	+	5.53	4.01e-05	0.063
DNA-binding transcription activator activity, RNA polymerase II-specific (GO:0001228)	438	9	1.62	+	5.56	3.81e-05	0.0898
signaling receptor binding (GO:0005102)	1678	18	6.2	+	2.9	3.32e-05	0.157

## Sheet: ILC down only biological proces
Supplementary Table S8. GO enrichment analysis for genes differentially regulated in ID1/ID3 high versus low ILC and IDC tumors from the METABRIC cohort.
GO biological process enrichment analysis for genes (n=10) downregulated only in ID1/ID3 high versus low ILC tumors from the METABRIC cohort.
Analysis Type:	PANTHER Overrepresentation Test (Released 20190711)
Annotation Version and Release Date:	GO Ontology database Released 2019-12-09
Analyzed List:	upload_1 (Homo sapiens)
Reference List:	Homo sapiens (all genes in database)
Test Type:	FISHER
Correction:	FDR
GO biological process complete	Homo sapiens - REFLIST (20851)	upload_1 (10)	upload_1 (expected)	upload_1 (over/under)	upload_1 (fold Enrichment)	upload_1 (raw P-value)	upload_1 (FDR)
mitotic M phase (GO:0000087)	170	4	0.08	+	49.06	9.44e-07	0.00376
M phase (GO:0000279)	170	4	0.08	+	49.06	9.44e-07	0.00501
mitotic anaphase (GO:0000090)	156	4	0.07	+	53.46	6.75e-07	0.00538
regulation of mitotic sister chromatid segregation (GO:0033047)	74	3	0.04	+	84.53	5.7e-06	0.00907
cell cycle phase (GO:0022403)	269	4	0.13	+	31.01	5.66e-06	0.01
anaphase (GO:0051322)	156	4	0.07	+	53.46	6.75e-07	0.0108
anaphase-promoting complex-dependent catabolic process (GO:0031145)	82	3	0.04	+	76.28	7.67e-06	0.0111
mitotic cell cycle phase (GO:0098763)	269	4	0.13	+	31.01	5.66e-06	0.0113
regulation of mitotic sister chromatid separation (GO:0010965)	63	3	0.03	+	99.29	3.57e-06	0.0114
regulation of sister chromatid segregation (GO:0033045)	86	3	0.04	+	72.74	8.81e-06	0.0117
regulation of chromosome separation (GO:1905818)	68	3	0.03	+	91.99	4.46e-06	0.0118
biological phase (GO:0044848)	269	4	0.13	+	31.01	5.66e-06	0.0129
regulation of chromosome segregation (GO:0051983)	108	3	0.05	+	57.92	1.71e-05	0.021
positive regulation of ubiquitin protein ligase activity (GO:1904668)	12	2	0.01	+	> 100	1.88e-05	0.0213
